# Supplementary material for: A Network of microRNAs Acts to Promote Cell Cycle Exit and Differentiation of Human Pancreatic Endocrine Cells
Source: iScience. 2019 Nov 1;21:681–94. doi: 10.1016/j.isci.2019.10.063 (PMC6889369; doi:10.1016/j.isci.2019.10.063)
Supplement: Table S1. miRNA Expression in PE, Pancreatic Alpha and Beta Cells, Table S1 Is Associated with Figure 1 — (A) miRNA expression values (RPM) in PE, pancreatic alpha and beta cells. (B) miRNA expression fold-change in beta cells versus PE. (C) miRNA expression fold-change in alpha cells versus PE. [file mmc2.xlsx]

## Sheet: A - PE, alpha, beta
Table S1 - miRNA expression in PE, pancreatic alpha and beta cells. (A) miRNA expression values (RPM) in PE, pancreatic alpha and beta cells.
miRNA	PE	alpha	beta
hsa-miR-375	61926.6	438333	338582
hsa-miR-127-3p	37751.3	4074.86	87460.6
hsa-let-7a-1-5p,hsa-let-7a-2-5p,hsa-let-7a-3-5p	61.51	42180.1	63789.6
hsa-miR-7-2-5p	527.8	40879	37208.3
hsa-miR-27b-3p	12641.8	12130.8	35552.6
hsa-miR-99b-5p	13945.4	23466.3	33984.8
hsa-miR-183-5p	32050.7	922.9	28848.1
hsa-miR-148a-3p	171963	3226.85	24326.4
hsa-miR-191-5p	114671	35822.2	24172.2
hsa-miR-7-1-5p	189.03	33185	23701.8
hsa-let-7f-1-5p,hsa-let-7f-2-5p	83.06	23916.3	19729.9
hsa-miR-26a-2-5p	19190.5	26644.3	17626.3
hsa-miR-141-3p	4434.28	11158.1	14627
hsa-miR-98	2.01	10602.1	13590.9
hsa-miR-192-5p	13320.3	88588.7	12298.5
hsa-miR-182-5p	125253	1105.97	12056.4
hsa-miR-22-3p	13840	4436.07	11144.6
hsa-miR-125a-5p	8836.31	21808.1	9945.59
hsa-miR-30d-5p	11555.7	10486.1	8998.98
hsa-miR-204-5p	882.18	623.77	8256.45
hsa-miR-200a-3p	288.81	8890.93	8248.48
hsa-miR-486-5p	3728.97	1673.27	8238.61
hsa-miR-200c-3p	828.73	9536.87	7672.59
hsa-miR-26b-5p	3634.99	10143.6	7620.68
hsa-miR-151a-3p	17740.2	8812.24	5389.75
hsa-let-7g-5p	9.77	7067.31	5291.55
hsa-let-7b-5p	0.1	4056.81	5036.43
hsa-miR-148b-3p	3347.97	3236.28	4643.4
hsa-miR-101-2-3p	1438.24	1713.1	4437.63
hsa-miR-3168	0.38	275.22	4181.03
hsa-miR-30a-5p	9373.94	596.5	3904.66
hsa-miR-92b-3p	4639.93	7910.86	3494.78
hsa-let-7i-5p	8.24	2801.53	3129.15
hsa-miR-92a-1-3p	70309.3	6327.38	2845.96
hsa-miR-29c-3p	7.38	683.37	2778.12
hsa-miR-21-5p	45562.3	1420.71	2695.22
hsa-miR-151a-5p	3387.99	3607.73	2678.32
hsa-miR-24-1-3p	451.64	1076.03	2627.45
hsa-miR-10a-5p	1653.66	2186.31	2572.73
hsa-miR-186-5p	6621.56	2659.56	2570.04
hsa-miR-200b-3p	2043.8	4732.32	2541.15
hsa-miR-16-2-5p	2040.68	1611.99	2485.98
hsa-miR-411-5p	1457.88	111.48	2477.32
hsa-miR-103a-2-3p	8602.99	3758	2471.78
hsa-let-7e-5p	81.05	3741.19	2410.23
hsa-miR-29b-2-3p	4.26	355.94	2326.06
hsa-miR-23b-3p	468.41	797.2	1963.56
hsa-miR-409-3p	1996.41	549.85	1911.66
hsa-miR-16-1-5p	2652.88	2656.07	1772.9
hsa-miR-379-5p	68.79	88.93	1714.69
hsa-miR-136-3p	480.56	90.35	1612.04
hsa-miR-184	10.83	1362.43	1603.77
hsa-miR-10b-5p	188.69	1067.21	1583.16
hsa-miR-181c-5p	1205.24	741.51	1513.16
hsa-miR-410	3260.67	264.27	1472.05
hsa-miR-26a-1-5p	1331.13	2427.92	1468.86
hsa-miR-29a-3p	38.71	794.54	1391.79
hsa-miR-30e-5p	7691.49	2737.53	1283.03
hsa-miR-7-3-5p	4.11	702.94	1225.52
hsa-let-7c	2.4	388.12	1214.71
hsa-miR-340-5p	3257.41	786.65	1200.64
hsa-miR-432-5p	1262.44	111.57	1194.59
hsa-miR-889	430.84	222.96	1142.92
hsa-miR-381	1714.36	684.38	1090.21
hsa-miR-30b-5p	932.29	798.67	1054.28
hsa-miR-146b-5p	7631.34	2110.34	1015.43
hsa-miR-429	286.08	700.69	945.78
hsa-miR-342-3p	1602.07	921.75	901.33
hsa-miR-25-3p	12852.5	934.35	854.53
hsa-miR-28-3p	11488.9	1764.76	834.54
hsa-miR-382-5p	34.2	216.34	805.65
hsa-miR-132-3p	60.55	551.56	784.17
hsa-miR-125b-1-5p	32.37	166.39	752.77
hsa-miR-153-1	3.59	320.37	750.9
hsa-miR-136-5p	30.85	17.94	736.02
hsa-miR-335-5p	131.64	346.47	732.69
hsa-miR-874	373.26	2079.42	716.27
hsa-miR-129-1-5p	8.01	192.07	710.8
hsa-miR-125b-2-5p	12.95	93.41	695.21
hsa-miR-423-3p	2186.01	1651.75	673.43
hsa-miR-376c	30.36	40.6	670.1
hsa-miR-96-5p	467.25	24.35	648.06
hsa-miR-654-3p	1245.29	197.27	634.36
hsa-miR-221-3p	553.76	2261.44	593.62
hsa-miR-29b-1-3p	4.26	42.81	567.57
hsa-miR-487b	93.32	137.36	548.81
hsa-miR-181a-1-5p	8091.54	6826.64	543.38
hsa-miR-181a-2-5p	4045.77	1137.77	543.38
hsa-miR-99a-5p	74.4	63.96	530.59
hsa-miR-30c-2-5p	1362.44	1340.54	515.25
hsa-miR-19b-1-3p	192.59	47.93	491.62
hsa-let-7d-5p	0.67	521.72	475.05
hsa-miR-134	192.86	298.04	471.59
hsa-miR-320a	1804.66	681.5	453.16
hsa-miR-15a-5p	94.37	108.66	450.98
hsa-miR-361-5p	424.33	378.58	412.95
hsa-miR-323b-3p	53.25	98.23	406.1
hsa-miR-27a-3p	359.77	131.91	399.49
hsa-miR-369-3p	35.64	66.18	388.87
hsa-miR-301a-3p	2565.79	424.46	385.09
hsa-miR-335-3p	548.59	321.62	381.72
hsa-miR-152	27.6	106.54	379.27
hsa-miR-143-3p	1512.11	252.56	360.85
hsa-miR-484	400.37	331.75	348.26
hsa-miR-374a-5p	173.07	160.8	309.88
hsa-miR-323a-3p	135.48	13.09	306.9
hsa-miR-222-3p	977.8	1505.17	292.71
hsa-miR-30e-3p	1000.69	351.4	275.34
hsa-miR-23a-3p	117.63	87.41	273.63
hsa-miR-433	42.15	14.88	270.61
hsa-miR-19b-2-3p	1107.4	191.72	264.72
hsa-miR-181d	582	131.19	260.23
hsa-miR-1468	114.11	150.89	255.55
hsa-miR-95	8.81	560.42	250.18
hsa-miR-34a-5p	28.74	88.55	247.09
hsa-miR-128-1	320.44	237.52	241.82
hsa-miR-129-2-5p	10.68	28.45	229.97
hsa-miR-103a-1-3p	1449.94	237.52	225.43
hsa-miR-140-3p	1107.23	778.13	222.58
hsa-miR-24-2-3p	22.03	153.12	210.41
hsa-miR-1180	108.55	186.81	210.24
hsa-miR-19a-3p	387.83	56.82	206.09
hsa-miR-539-3p	58.63	57.28	203.14
hsa-miR-129-2-3p	2.97	68.61	201.34
hsa-miR-212-5p	18.78	150.55	199.07
hsa-miR-769-5p	2284.02	259.09	197.52
hsa-miR-194-2-5p	169.19	1528.86	195.02
hsa-miR-577	136.72	319.04	192.83
hsa-miR-493-5p	446.17	8.74	181.04
hsa-miR-135a-2-5p	54.04	158.71	178.29
hsa-miR-126-5p	311.18	143.59	177.46
hsa-miR-744-5p	220.83	415.03	174.38
hsa-miR-338-3p	9.2	281.64	173.82
hsa-miR-107	585.97	165.1	167.26
hsa-miR-454-3p	417.91	267.14	160.12
hsa-miR-185-5p	15.81	72.82	157.9
hsa-miR-370	208.19	17.23	151.78
hsa-miR-153-2	3.59	1281.49	150.18
hsa-miR-431-3p	155.59	6.71	148.88
hsa-miR-127-5p	63.52	7.96	148.51
hsa-miR-539-5p	21.94	37.4	147.77
hsa-miR-670-3p	2.4	122.39	136.23
hsa-miR-382-3p	16.29	15.31	133.58
hsa-miR-409-5p	27.69	25.19	132.28
hsa-miR-29c-5p	5.94	79.21	129.25
hsa-miR-574-3p	41.77	38.66	126.79
hsa-miR-377-3p	11.88	14.54	125.55
hsa-miR-125b-2-3p	61.89	25.33	124.93
hsa-miR-129-1-3p	1.34	22.74	124.76
hsa-miR-873-3p	156.26	143.68	118.76
hsa-miR-324-5p	12.17	112.78	117.53
hsa-miR-425-5p	566.79	194.41	114.38
hsa-miR-551b-3p	17.72	56.85	112.03
hsa-miR-328	12.36	196.31	110.55
hsa-miR-421	1099.57	88.34	110.24
hsa-miR-93-5p	4658.54	294.46	106.35
hsa-miR-200a-5p	74.44	132.5	105.16
hsa-miR-1307-5p	132.88	75.81	103.7
hsa-miR-369-5p	45.99	21.06	103.58
hsa-miR-455-5p	178.49	210.53	99.87
hsa-miR-1307-3p	182.42	96.88	99.75
hsa-miR-423-5p	423.37	199.21	98.02
hsa-miR-3065-3p	15.14	41.72	94.69
hsa-miR-30a-3p	480.64	18.45	92.86
hsa-miR-873-5p	60.74	46.76	92.34
hsa-miR-30c-1-5p	454.15	34.37	92.01
hsa-miR-217	12.17	41.19	91.42
hsa-miR-374b-5p	346.45	84.55	91.03
hsa-miR-7-3-3p	8.81	85.85	90.24
hsa-miR-374a-3p	283.78	49.84	90
hsa-miR-28-5p	576.41	176.88	89.16
hsa-miR-652-3p	70.03	249.39	88.21
hsa-miR-197-3p	78.08	197.61	86.54
hsa-miR-425-3p	74.15	138.41	85.68
hsa-miR-376a-1-3p	15.67	8.47	84.9
hsa-miR-148a-5p	3730.98	13.53	83.33
hsa-miR-1299	0.96	32.47	82.9
hsa-miR-485-5p	26.83	35.78	82.59
hsa-miR-494	6.13	7.07	79.63
hsa-miR-1179	66.97	81.63	79.01
hsa-miR-411-3p	19.01	6.37	77.83
hsa-miR-664-3p	14.37	75.79	76.91
hsa-miR-132-5p	3.93	70.84	76.66
hsa-miR-190b	11.78	33.59	75.37
hsa-miR-106b-5p	358.99	45.37	75.31
hsa-let-7d-3p	0.29	97.67	74.44
hsa-miR-361-3p	72.43	83.64	74.38
hsa-miR-301b	448.18	31.21	74.16
hsa-miR-1224-5p	118.22	367.03	73.95
hsa-miR-92a-2-3p	2073.39	123.56	73.93
hsa-miR-21-3p	1832.3	46.58	73.89
hsa-miR-1277-5p	7.38	14.88	73.33
hsa-miR-200b-5p	12.65	72.34	72.34
hsa-miR-660-5p	954.33	280.5	71.73
hsa-miR-212-3p	6.61	40.28	71.11
hsa-miR-153-1-5p	2.2	36.45	69.69
hsa-miR-532-5p	1484.23	326.46	68.45
hsa-let-7b-3p	0.1	37.63	68.45
hsa-miR-137	8.62	7.99	68.21
hsa-miR-376a-1-5p	3.45	9.68	67.96
hsa-miR-181b-2-5p	2358.08	376.48	67.23
hsa-miR-141-5p	159.8	70.54	66.5
hsa-miR-598	118.61	26.81	66.29
hsa-miR-339-3p	53.36	95.64	64.87
hsa-miR-455-3p	32.38	187.29	63.33
hsa-miR-654-5p	70.23	23	63.27
hsa-miR-331-3p	36.21	35.76	63.21
hsa-miR-101-1-3p	20.69	66.2	62.52
hsa-miR-345-5p	670.26	20.24	59.07
hsa-miR-582-3p	17.72	157.17	58.15
hsa-miR-500a-3p	7914.88	628.21	57.51
hsa-miR-501-3p	894.19	149.71	54.19
hsa-miR-3065-5p	4.02	18.99	53.27
hsa-let-7a-1-3p,hsa-let-7a-3-3p	0.38	16.84	49.07
hsa-miR-135a-1-5p	13.51	19.14	48.98
hsa-miR-668	15.04	14.54	48.76
hsa-miR-181c-3p	470.39	29.92	48.64
hsa-miR-154-5p	9.58	6.73	47.1
hsa-miR-210	166.7	86.47	45.86
hsa-miR-874-5p	13.7	83.11	45.12
hsa-miR-337-5p	3.54	0.8	44.75
hsa-miR-32-5p	11.4	24.03	44.32
hsa-miR-376b	10.25	4.47	44.32
hsa-miR-20a-5p	628.66	112.8	43.25
hsa-miR-330-5p	85.36	85.58	42.28
hsa-miR-146a-5p	21.57	124.92	41.26
hsa-miR-27b-5p	75.02	28.89	41.17
hsa-miR-15b-5p	328.42	149.99	40.48
hsa-miR-4454	42.25	17.87	40.25
hsa-miR-1301	12.55	43.11	40.18
hsa-miR-193a-5p	4.31	45.28	39.32
hsa-miR-33b-5p	0.67	11.16	38.62
hsa-miR-125b-1-3p	11.21	5.83	36.91
hsa-miR-758	123.55	2.35	35.62
hsa-miR-656	6.13	3.7	35.43
hsa-miR-130b-3p	741.4	18.08	33.72
hsa-miR-1260a	9	17.16	33.68
hsa-miR-33a-5p	2.49	4.59	33.23
hsa-miR-671-3p	97.72	32.84	33.09
hsa-miR-485-3p	19.16	44.27	32.65
hsa-miR-3613-5p	2.78	7.74	32.65
hsa-miR-216b-3p	1.34	2.19	32.41
hsa-miR-299-3p	39.38	2.78	32.04
hsa-miR-330-3p	47.14	27.8	31.85
hsa-miR-582-5p	1.72	74.88	31.36
hsa-miR-29b-2-5p	0.86	23.15	31.35
hsa-miR-99b-3p	207.04	49.07	31.17
hsa-miR-655	2.49	5.11	30.37
hsa-miR-495	23.38	6.76	30.18
hsa-miR-487a	84.5	21.52	29.32
hsa-miR-378a-3p	390.47	41.86	28.7
hsa-miR-17-5p	664.26	79.4	28.23
hsa-miR-30d-3p	110.11	38.19	27.77
hsa-miR-671-5p	14.66	37.43	27.1
hsa-miR-377-5p	19.83	14.61	26.6
hsa-miR-148b-5p	200.33	50.46	26.42
hsa-let-7f-2-3p	0.29	15.4	26.36
hsa-miR-876-5p	1.92	10.61	25.99
hsa-miR-664-5p	2.59	20.63	25.31
hsa-miR-7-1-3p	4.02	17.23	25.18
hsa-miR-151b	4.86	31.26	24.52
hsa-miR-216a	12.65	10.25	24.51
hsa-miR-106b-3p	374.22	26.27	24.07
hsa-miR-544a	0.1	0.78	23.89
hsa-miR-190a	32.48	18.12	23.46
hsa-miR-140-5p	11.88	41.37	22.65
hsa-miR-27a-5p	14.37	9.13	22.53
hsa-miR-126-3p	29.51	30.15	22.47
hsa-miR-98-3p	0.29	14.42	21.91
hsa-miR-337-3p	6.61	1.1	21.67
hsa-miR-379-3p	12.85	0.77	21.11
hsa-miR-628-5p	46.37	19.74	20.43
hsa-miR-493-3p	186.53	1.51	20.25
hsa-miR-589-5p	231.47	33.62	19.81
hsa-miR-139-5p	1.92	15.36	19.63
hsa-miR-642a-5p	8.99	28.34	19.26
hsa-miR-22-5p	4.89	4.47	19.2
hsa-miR-590-3p	12.36	8.15	18.95
hsa-miR-5683	10.73	30.22	18.83
hsa-miR-130a-3p	2782.64	21.6	18.31
hsa-miR-1296	43.02	22.3	18.21
hsa-miR-424-5p	57.96	1.73	18.09
hsa-miR-24-1-5p	1.44	3.93	17.65
hsa-miR-1197	32.67	0.64	17.59
hsa-miR-29a-5p	0.29	5.64	17.35
hsa-miR-130b-5p	195.44	7.69	16.85
hsa-miR-203	37.27	9.97	16.79
hsa-miR-1271-5p	13.32	14.26	16.6
hsa-miR-1260b	3.55	8.45	16.56
hsa-miR-376c-5p	0.14	0.58	16.27
hsa-miR-7-2-3p	3.83	8.26	15.62
hsa-miR-195-5p	5.84	13.06	15.48
hsa-miR-154-3p	3.45	1.92	15.31
hsa-let-7e-3p	1.82	12.39	15.12
hsa-miR-362-5p	1150.73	187.45	14.57
hsa-miR-543	48.67	4.43	14.44
hsa-miR-100-5p	58.87	41.45	14.1
hsa-miR-187-3p	34.49	1.53	14.07
hsa-miR-542-3p	222.56	2.3	14.01
hsa-miR-3615	35.93	24.74	13.89
hsa-miR-1277-3p	0.19	1	13.52
hsa-miR-487a-5p	0.77	2.6	13.27
hsa-miR-2467-5p	46.18	22.62	13.15
hsa-miR-221-5p	25.29	44.23	13.15
hsa-miR-2110	4.41	30.22	13.09
hsa-miR-17-3p	89.2	10.29	12.72
hsa-miR-496	18.39	3.01	12.72
hsa-miR-216b	34.01	5.36	12.47
hsa-miR-380-3p	47.14	0.34	12.22
hsa-miR-541-3p	27.88	2.4	11.54
hsa-miR-30b-3p	1.53	10.52	11.3
hsa-miR-544a-5p	0.19	0.59	11.05
hsa-miR-299-5p	2.4	0.82	10.99
hsa-miR-708-5p	95.61	172.23	10.56
hsa-miR-652-5p	1.05	45.41	10.43
hsa-miR-324-3p	13.41	13.51	10.31
hsa-miR-1-2	6.9	83.84	10.17
hsa-miR-412-5p	43.3	2.53	10.12
hsa-miR-590-5p	0.29	1.55	9.94
hsa-miR-183-3p	53.94	1.05	9.88
hsa-miR-101-1-5p	1.92	6.3	9.88
hsa-miR-339-5p	20.79	11.52	9.63
hsa-miR-215	8.75	30.61	9.61
hsa-miR-574-5p	31.52	10.77	9.51
hsa-miR-331-5p	25.58	7.21	9.51
hsa-miR-193a-3p	3.35	3.56	9.2
hsa-miR-876-3p	1.05	3.31	9.01
hsa-miR-340-3p	103.18	14.17	8.95
hsa-miR-95-5p	0.48	7.44	8.95
hsa-miR-181a-2-3p	1186.94	2.81	8.77
hsa-miR-3605-3p	28.26	13.49	8.58
hsa-miR-185-3p	12.36	2.67	8.52
hsa-miR-125a-3p	52.79	16.36	8.46
hsa-miR-149-5p	507.87	18.83	8.15
hsa-miR-720	36.31	12.05	8.15
hsa-miR-3676-5p	12.93	11.84	8.15
hsa-miR-769-3p	37.56	11.55	8.02
hsa-miR-153-2-5p	0.29	11.43	7.9
hsa-miR-431-5p	238.75	0.64	7.84
hsa-miR-1303	8.61	8.19	7.65
hsa-miR-4510	0.19	6.62	7.65
hsa-miR-374b-3p	21.75	3.9	7.53
hsa-miR-3607-3p	2.87	4.45	7.47
hsa-let-7g-3p	0.1	6.62	7.47
hsa-miR-147b	0.86	15.91	7.28
hsa-let-7f-1-3p	0.1	5.43	7.28
hsa-miR-4662a-5p	5.56	14.97	7.04
hsa-miR-4532	36.21	1.83	6.98
hsa-miR-628-3p	14.66	10.36	6.91
hsa-miR-219-1-5p	0.38	2.05	6.83
hsa-miR-26b-3p	52.31	8.97	6.6
hsa-miR-365b-3p	26.11	4.43	6.23
hsa-miR-135a-2-3p	19.74	9.61	6.23
hsa-miR-3934	6.71	1.32	6.23
hsa-miR-641	41.1	11.09	6.17
hsa-miR-296-5p	4.5	6.3	6.17
hsa-miR-142-5p	0.86	0.21	6.17
hsa-miR-199a-2-3p	6.73	4.87	6.16
hsa-miR-2392	2.68	1.55	6.05
hsa-let-7i-3p	0.1	6.57	5.99
hsa-miR-3909	12.93	8.1	5.93
hsa-miR-1185-1-3p	33.55	6.45	5.82
hsa-miR-30c-2-3p	26.06	2.12	5.8
hsa-miR-370-5p	15.14	0.64	5.68
hsa-miR-380-5p	2.2	0.3	5.68
hsa-miR-99a-3p	0.96	1.62	5.68
hsa-miR-147b-5p	0.19	15.22	5.68
hsa-miR-2110-3p	4.89	11.41	5.62
hsa-miR-877-5p	63.9	10.09	5.56
hsa-miR-766-3p	6.13	15.29	5.49
hsa-miR-204-3p	0.1	0.18	5.43
hsa-miR-450b-5p	89.2	0.98	5.37
hsa-miR-338-5p	3.16	9.9	5.31
hsa-miR-223-3p	0.1	0.14	5.31
hsa-miR-491-5p	0.86	4.15	5.19
hsa-miR-548k	91.68	7.48	5.12
hsa-miR-342-5p	29.89	6.69	5.12
hsa-miR-433-5p	1.63	0.21	5.12
hsa-miR-26a-2-3p	2.78	2.99	5.06
hsa-miR-770-5p	2.78	0.3	5.06
hsa-miR-381-5p	0.57	1	5.06
hsa-miR-376a-2-5p	0.1	0.78	5.04
hsa-miR-4512-5p	0.29	0.82	4.94
hsa-miR-4705	0.1	0.27	4.75
hsa-miR-155-5p	20.6	0.89	4.69
hsa-miR-142-3p	0.1	0.14	4.63
hsa-miR-1908	0.1	3.24	4.63
hsa-miR-205-5p	1233.7	2.03	4.57
hsa-miR-4677-3p	38.9	7.3	4.57
hsa-miR-92b-5p	8.34	15.47	4.57
hsa-miR-488-3p	1.15	14.77	4.57
hsa-miR-376b-5p	0.14	0.19	4.55
hsa-miR-760	2.78	2.97	4.51
hsa-miR-216a-3p	63.62	2.67	4.44
hsa-miR-146b-3p	17.53	6.62	4.32
hsa-miR-194-1-5p	4.6	28.64	4.29
hsa-miR-128-1-5p	71.95	3.7	4.26
hsa-miR-30c-1-3p	69.07	3.86	4.2
hsa-miR-194-2-3p	3.26	27.59	4.14
hsa-miR-483-3p	83.73	0.27	4.07
hsa-miR-145-5p	8.62	1.6	3.95
hsa-miR-34a-3p	2.3	0.98	3.95
hsa-miR-487b-5p	0.48	0.46	3.95
hsa-miR-4446-3p	0.19	2.37	3.89
hsa-miR-18a-5p	100.31	4.22	3.83
hsa-miR-2682-5p	10.83	0.75	3.83
hsa-miR-296-3p	67.06	4.24	3.77
hsa-miR-3200-3p	18.87	15.04	3.77
hsa-miR-4792	18.97	0.94	3.7
hsa-miR-362-3p	3.26	3.63	3.64
hsa-miR-432-3p	2.68	0.21	3.64
hsa-miR-200c-5p	2.49	4.38	3.64
hsa-miR-545-3p	1.15	0.23	3.58
hsa-miR-103a-2-5p	4.31	1.87	3.55
hsa-miR-708-3p	83.64	48.31	3.52
hsa-miR-93-3p	60.55	2.81	3.52
hsa-miR-642b-3p	3.83	4.51	3.52
hsa-miR-499a-5p	0.96	3.04	3.52
hsa-miR-139-3p	0.57	4.54	3.52
hsa-miR-134-3p	1.05	0.59	3.46
hsa-miR-4286	4.41	0.68	3.39
hsa-miR-193b-3p	39.95	1.89	3.33
hsa-miR-744-3p	6.04	5.39	3.33
hsa-miR-545-5p	1.82	0.64	3.33
hsa-miR-20a-3p	6.51	1.21	3.27
hsa-miR-4520a-3p	1.62	5.43	3.24
hsa-miR-532-3p	29.6	19.35	3.21
hsa-miR-188-5p	7.86	9.33	3.21
hsa-miR-5010-3p	3.26	3.86	3.21
hsa-miR-665	2.01	0.07	3.21
hsa-miR-651	20.98	1.64	3.15
hsa-miR-578-5p	3.83	3.04	3.15
hsa-miR-23c	0.29	0.16	3.1
hsa-miR-483-5p	85.84	0.09	3.09
hsa-miR-16-2-3p	23.09	7.62	3.09
hsa-miR-375-5p	3.54	3.31	3.09
hsa-miR-323a-5p	0.96	0.23	3.09
hsa-miR-29b-1-5p	0.1	2.57	3.09
hsa-miR-767-5p	6.61	1.03	3.02
hsa-miR-885-5p	0.38	0.07	3.02
hsa-miR-3613-3p	2.2	1.1	2.96
hsa-miR-192-3p	1.44	18.99	2.9
hsa-miR-33a-3p	2.49	1.21	2.84
hsa-miR-320b-2	8.19	2.75	2.82
hsa-miR-128-2	24.85	2.1	2.74
hsa-miR-320b-1	1.02	0.61	2.74
hsa-miR-181a-1-3p	21.76	30.19	2.72
hsa-miR-497-5p	0.96	2.94	2.72
hsa-miR-4485	0.86	0.3	2.59
hsa-miR-4284	0.29	0.14	2.59
hsa-miR-5690	0.1	4.06	2.59
hsa-miR-23b-5p	0.38	1.23	2.53
hsa-miR-4781-3p	1.92	1.69	2.47
hsa-miR-541-5p	5.17	0.43	2.35
hsa-miR-567-3p	0.1	1.18	2.34
hsa-miR-3127-5p	9.48	4.59	2.28
hsa-miR-23a-5p	0.19	1.48	2.28
hsa-miR-3960	3.32	2.2	2.25
hsa-miR-4326	17.82	1.8	2.22
hsa-miR-24-2-5p	16.96	3.38	2.22
hsa-miR-424-3p	13.32	0.37	2.22
hsa-miR-3912	10.73	1.89	2.22
hsa-miR-653	33.15	3.4	2.16
hsa-miR-503	21.65	0.73	2.16
hsa-miR-3661	15.71	3.24	2.16
hsa-miR-3676-3p	2.25	1.64	2.13
hsa-miR-592	28.36	22.09	2.1
hsa-miR-450a-2-5p	12.07	0.37	2.07
hsa-miR-181b-1-5p	24.92	11.26	2.04
hsa-miR-3117-3p	7.47	0.16	2.04
hsa-miR-1306-5p	1.15	2.26	2.04
hsa-miR-2681-5p	0.57	0.48	2.04
hsa-miR-655-5p	0.19	0.43	2.04
hsa-miR-32-3p	5.27	2.44	1.98
hsa-miR-548ae-2-5p	0.52	1.42	1.92
hsa-miR-18a-3p	25.2	0.84	1.91
hsa-miR-320c-1	2.02	1.6	1.9
hsa-miR-548e	12.36	1.23	1.79
hsa-miR-576-3p	9.39	1.26	1.79
hsa-miR-1185-2-3p	5.25	0.9	1.77
hsa-miR-454-5p	79.42	2.67	1.73
hsa-miR-629-5p	38.71	12.8	1.73
hsa-miR-2355-5p	6.04	1.8	1.67
hsa-miR-489	20.02	2.3	1.6
hsa-miR-2277-5p	12.84	2.69	1.6
hsa-miR-570-3p	0.57	0.55	1.55
hsa-miR-3605-5p	19.93	2.35	1.54
hsa-miR-199b-5p	4.98	2.46	1.54
hsa-miR-670	0.1	0.57	1.54
hsa-miR-548b-5p	37.22	1.51	1.48
hsa-miR-152-5p	10.06	0.46	1.48
hsa-miR-1285-2-3p	2.25	1.07	1.48
hsa-miR-1261	1.05	1.87	1.48
hsa-miR-543-5p	0.67	0.39	1.48
hsa-miR-548h-3-3p	0.43	0.97	1.43
hsa-miR-1250	0.67	1.83	1.42
hsa-miR-3651	0.1	0.21	1.42
hsa-miR-659-5p	8.53	1.76	1.36
hsa-miR-1251	4.5	1.46	1.36
hsa-miR-490-3p	2.3	0.46	1.36
hsa-miR-941-1-5p	15.64	6.83	1.3
hsa-miR-217-3p	3.26	0.66	1.3
hsa-miR-3187-3p	2.01	2.01	1.3
hsa-miR-182-3p	1.92	0.05	1.3
hsa-miR-3648-3p	0.38	0.82	1.3
hsa-miR-2681-3p	0.1	0.05	1.3
hsa-miR-1268b	0.14	0.51	1.27
hsa-miR-3176	20.31	2.58	1.23
hsa-miR-576-5p	17.34	2.37	1.23
hsa-miR-4787-3p	0.67	1.76	1.23
hsa-miR-4640-3p	0.19	0.78	1.23
hsa-miR-502-3p	14.4	5.9	1.19
hsa-miR-219-1-3p	8.43	0.43	1.17
hsa-miR-943	6.42	0.71	1.17
hsa-miR-33b-3p	1.25	1.19	1.17
hsa-miR-3135b	0.77	0.66	1.17
hsa-miR-644b-3p	0.1	0.98	1.17
hsa-miR-1-1	2.3	3.84	1.13
hsa-miR-542-5p	8.72	0.48	1.11
hsa-miR-3677-3p	5.84	0.32	1.11
hsa-miR-758-5p	2.11	0.18	1.11
hsa-miR-4638-3p	0.57	0.27	1.11
hsa-miR-1304-3p	36.6	1.07	1.05
hsa-miR-505-3p	36.5	1.62	1.05
hsa-miR-5096	12.16	1.31	1.05
hsa-miR-3929	2.68	0.09	1.05
hsa-miR-491-3p	1.05	0.62	1.05
hsa-miR-3620	0.48	1.23	1.05
hsa-miR-770-3p	0.29	0.02	1.05
hsa-miR-4636	0.19	1.23	1.05
hsa-miR-1273a	11.95	0.72	1.04
hsa-miR-1285-1-3p	18.18	1.6	0.99
hsa-miR-92a-1-5p	16.29	1.19	0.99
hsa-miR-5699-5p	6.61	2.58	0.99
hsa-miR-421-5p	4.79	0.27	0.99
hsa-miR-551b-5p	4.69	1.94	0.99
hsa-miR-107-5p	0.67	0.09	0.99
hsa-miR-1229	0.38	0.91	0.99
hsa-miR-495-5p	0.38	0.02	0.99
hsa-miR-363-3p	1208.12	2.46	0.93
hsa-miR-191-3p	16.57	0.73	0.93
hsa-miR-625-3p	12.36	1.41	0.93
hsa-miR-301a-5p	10.06	0.84	0.93
hsa-miR-452-5p	2.11	1.21	0.93
hsa-miR-1248	0.48	0.05	0.93
hsa-miR-25-5p	38.51	1.21	0.86
hsa-miR-501-5p	34.78	6.57	0.86
hsa-miR-625-5p	8.91	1.69	0.86
hsa-miR-15b-3p	6.8	7.28	0.86
hsa-miR-942	5.37	0.11	0.86
hsa-miR-5699	2.4	0.82	0.86
hsa-miR-4690-3p	1.05	0.37	0.86
hsa-miR-214-3p	0.19	0.43	0.86
hsa-miR-548ad-5p	0.14	0.39	0.86
hsa-miR-3607-5p	0.1	0.96	0.86
hsa-miR-34c-5p	23.86	0.34	0.8
hsa-miR-326	14.08	13.49	0.8
hsa-miR-566-3p	13.68	1.25	0.8
hsa-miR-889-5p	2.49	0.84	0.8
hsa-miR-486-3p	2.11	0.48	0.8
hsa-miR-3609	2.01	0.46	0.8
hsa-miR-4419a	1.44	0.16	0.8
hsa-miR-5680	0.67	0.18	0.8
hsa-miR-15a-3p	0.19	0.32	0.8
hsa-miR-597	0.19	0.27	0.8
hsa-miR-186-3p	0.1	0.41	0.8
hsa-miR-4419a-5p	2.1	0.18	0.78
hsa-miR-16-1-3p	0.86	0.34	0.74
hsa-miR-627	0.77	1.67	0.74
hsa-miR-3157-3p	0.48	0.3	0.74
hsa-miR-3611	0.38	0.23	0.74
hsa-miR-548q	0.1	0.78	0.74
hsa-miR-199a-1-3p	2.24	1.22	0.72
hsa-miR-3913-1-5p	6.28	0.5	0.71
hsa-miR-103a-1-5p	0.48	0.02	0.71
hsa-miR-31-5p	3951.72	1.28	0.68
hsa-miR-1276	27.98	0.71	0.68
hsa-miR-502-5p	9.39	3.81	0.68
hsa-miR-3159-3p	7.39	0.53	0.68
hsa-miR-4521	4.22	1.12	0.68
hsa-miR-548al	3.16	0.47	0.68
hsa-miR-1306-3p	2.2	1.21	0.68
hsa-miR-616-5p	1.72	0.23	0.68
hsa-miR-5588-5p	0.77	0.27	0.68
hsa-miR-1343	0.67	2.6	0.68
hsa-miR-195-3p	0.57	0.52	0.68
hsa-miR-488-5p	0.19	1.16	0.68
hsa-miR-548al-5p	0.19	0.2	0.68
hsa-miR-373-3p	662.12	3.45	0.62
hsa-miR-1262	7.19	0.16	0.62
hsa-miR-1266	7.09	0.98	0.62
hsa-miR-589-3p	4.69	0.91	0.62
hsa-miR-494-5p	2.01	0.07	0.62
hsa-miR-1275	0.77	1.03	0.62
hsa-miR-644b-5p	0.48	0.84	0.62
hsa-miR-3150b-3p	0.29	0.52	0.62
hsa-miR-412	0.29	0.34	0.62
hsa-miR-1249	0.19	3.83	0.62
hsa-miR-1224-3p	0.1	1.53	0.62
hsa-let-7c-3p	0.1	0.02	0.62
hsa-miR-4508	0.1	0.09	0.59
hsa-miR-302d-3p	1566.66	0.25	0.56
hsa-miR-135b-5p	68.31	0.11	0.56
hsa-miR-3938	24.81	3.7	0.56
hsa-miR-548e-5p	6.12	0.73	0.56
hsa-miR-320a-5p	2.87	0.3	0.56
hsa-miR-496-5p	1.15	0.23	0.56
hsa-miR-4641	1.05	1.26	0.56
hsa-miR-1292	0.86	1.55	0.56
hsa-miR-3940-3p	0.48	1.16	0.56
hsa-miR-1291	0.29	0.3	0.56
hsa-miR-656-5p	0.19	0.18	0.56
hsa-miR-937	16.19	0.64	0.49
hsa-miR-676-3p	4.69	1.32	0.49
hsa-miR-26a-1-3p	2.59	0.62	0.49
hsa-miR-939	2.49	1.19	0.49
hsa-miR-5095	2.23	0.23	0.49
hsa-miR-597-3p	2.01	0.43	0.49
hsa-miR-19b-1-5p	1.72	0.32	0.49
hsa-miR-210-5p	1.05	2.67	0.49
hsa-miR-5587-3p	0.19	0.66	0.49
hsa-miR-1179-3p	0.19	0.09	0.49
hsa-miR-1271-3p	0.19	0.14	0.49
hsa-miR-802	0.1	0.96	0.49
hsa-miR-1254-1-3p	1.67	0.11	0.48
hsa-miR-548d-2-5p	6.35	1.2	0.46
hsa-miR-4440	1.34	1.26	0.46
hsa-miR-619-5p	16.84	0.62	0.43
hsa-miR-222-5p	3.74	1.46	0.43
hsa-miR-641-3p	3.54	0.5	0.43
hsa-miR-410-5p	2.87	0.21	0.43
hsa-miR-4671-3p	1.05	1.92	0.43
hsa-miR-190a-3p	0.67	0.23	0.43
hsa-miR-2276	0.67	0.71	0.43
hsa-miR-3653	0.38	0.57	0.43
hsa-miR-4687-5p	0.38	0.18	0.43
hsa-miR-4682	0.29	0.11	0.43
hsa-miR-5682-5p	0.29	0.23	0.43
hsa-miR-642a-3p	0.19	0.42	0.43
hsa-miR-4758-3p	0.19	0.11	0.43
hsa-miR-3653-5p	0.1	1.99	0.43
hsa-miR-1301-5p	0.1	0.07	0.43
hsa-miR-499a-3p	0.1	0.21	0.43
hsa-miR-5695-5p	0.1	0.07	0.43
hsa-miR-548c-5p	1.07	0.42	0.42
hsa-miR-3908-3p	0.68	0.08	0.42
hsa-miR-548am-5p	0.88	0.36	0.39
hsa-miR-1287	18.3	36.63	0.37
hsa-miR-5096-3p	13.01	0.54	0.37
hsa-miR-145-3p	5.08	0.23	0.37
hsa-miR-580	1.82	0.43	0.37
hsa-miR-144-5p	1.15	0.18	0.37
hsa-miR-3685	1.15	0.02	0.37
hsa-miR-451a	0.96	0.25	0.37
hsa-miR-5006-3p	0.96	0.43	0.37
hsa-miR-208b	0.67	0.34	0.37
hsa-miR-3194-5p	0.48	0.14	0.37
hsa-miR-548j	0.46	0.05	0.37
hsa-miR-4757-3p	0.38	0.05	0.37
hsa-miR-96-3p	0.38	0.02	0.37
hsa-miR-1234	0.29	0.07	0.37
hsa-miR-466-5p	0.29	0.21	0.37
hsa-miR-150-5p	0.19	0.98	0.37
hsa-miR-4671-5p	0.19	0.78	0.37
hsa-miR-429-5p	0.19	0.3	0.37
hsa-miR-4470	0.19	0.3	0.37
hsa-miR-4784	0.19	0.09	0.37
hsa-miR-4791	0.19	0.21	0.37
hsa-miR-520d-3p	0.1	0.05	0.37
hsa-miR-187-5p	0.1	0.02	0.37
hsa-miR-3194-3p	0.1	0.02	0.37
hsa-miR-323b-5p	0.1	0.21	0.37
hsa-miR-3909-5p	0.1	0.02	0.37
hsa-miR-548ab	1.51	0.94	0.34
hsa-miR-3648	0.67	0.37	0.34
hsa-miR-3135a-3p	0.89	0.04	0.33
hsa-miR-1273f	3.19	0.09	0.32
hsa-miR-135a-1-3p	139.97	0.05	0.31
hsa-miR-371a-3p	46.27	0.02	0.31
hsa-miR-548b-3p	20.22	0.68	0.31
hsa-miR-1298	18.2	0.02	0.31
hsa-miR-1285-1-5p	8.15	0.69	0.31
hsa-miR-345-3p	2.2	0.02	0.31
hsa-miR-5001-3p	1.05	0.39	0.31
hsa-miR-2355-3p	0.96	0.23	0.31
hsa-miR-3188	0.96	0.14	0.31
hsa-miR-2277-3p	0.86	0.52	0.31
hsa-miR-4793-3p	0.67	0.25	0.31
hsa-miR-4749-5p	0.48	0.55	0.31
hsa-miR-1278	0.48	0.02	0.31
hsa-miR-4803	0.48	0.05	0.31
hsa-miR-548w	0.43	0.38	0.31
hsa-miR-4449	0.38	0.11	0.31
hsa-miR-4484	0.38	0.02	0.31
hsa-miR-4726-5p	0.29	0.55	0.31
hsa-miR-3918-3p	0.29	0.07	0.31
hsa-miR-4750	0.19	0.41	0.31
hsa-miR-1296-3p	0.19	0.05	0.31
hsa-miR-4485-5p	0.19	0.02	0.31
hsa-miR-4664-5p	0.19	0.02	0.31
hsa-miR-599-5p	0.19	0.05	0.31
hsa-miR-520g	0.1	0.02	0.31
hsa-miR-3924	0.1	1.16	0.31
hsa-miR-1249-5p	0.1	0.09	0.31
hsa-miR-3133-3p	0.1	0.02	0.31
hsa-miR-3669-5p	0.1	0.14	0.31
hsa-miR-4706	0.1	0.02	0.31
hsa-miR-4800-3p	0.1	0.18	0.31
hsa-miR-5586-5p	0.1	0.07	0.31
hsa-miR-5682	0.1	0.02	0.31
hsa-miR-885-3p	0.1	0.02	0.31
hsa-miR-3665	0.51	0.08	0.29
hsa-miR-1273c-3p	11.37	0.16	0.28
hsa-miR-4472-2	1.45	0.34	0.28
hsa-miR-1273e-3p	4.38	0.45	0.26
hsa-miR-548z	0.49	0.22	0.26
hsa-miR-3174	18.87	0.66	0.25
hsa-miR-3074-3p	8.72	1.55	0.25
hsa-miR-3177-3p	7.19	1.73	0.25
hsa-miR-4786-5p	2.68	0.21	0.25
hsa-miR-4461	1.72	0.25	0.25
hsa-miR-5585-3p	1.63	0.05	0.25
hsa-miR-378a-5p	1.53	0.21	0.25
hsa-miR-4775	1.53	0.43	0.25
hsa-miR-653-3p	1.34	0.11	0.25
hsa-miR-3130-2-5p	1.29	0.44	0.25
hsa-miR-1256-3p	1.25	0.16	0.25
hsa-miR-518b	0.67	0.02	0.25
hsa-miR-4501	0.67	0.82	0.25
hsa-miR-5001-5p	0.67	0.16	0.25
hsa-miR-3936	0.57	0.55	0.25
hsa-miR-4999-5p	0.57	0.55	0.25
hsa-miR-5696	0.57	0.39	0.25
hsa-miR-4498	0.57	0.02	0.25
hsa-miR-211-5p	0.48	0.07	0.25
hsa-miR-578	0.48	0.34	0.25
hsa-miR-556-3p	0.48	0.02	0.25
hsa-miR-3130-1-5p	0.43	0.11	0.25
hsa-miR-548aw	0.39	0.21	0.25
hsa-miR-3124-5p	0.38	0.07	0.25
hsa-miR-3917	0.38	0.07	0.25
hsa-miR-548v-5p	0.38	0.02	0.25
hsa-miR-374c-5p	0.32	0.05	0.25
hsa-miR-1267-3p	0.29	0.11	0.25
hsa-miR-1537	0.29	0.09	0.25
hsa-miR-3181	0.29	0.05	0.25
hsa-miR-602	0.29	0.02	0.25
hsa-miR-2116-5p	0.1	0.02	0.25
hsa-let-7a-2-3p	0.1	0.11	0.25
hsa-miR-1193-3p	0.1	0.05	0.25
hsa-miR-1302-1	0.1	0.02	0.25
hsa-miR-1468-3p	0.1	0.02	0.25
hsa-miR-3167	0.1	0.02	0.25
hsa-miR-4443	0.1	0.05	0.25
hsa-miR-4636-3p	0.1	0.11	0.25
hsa-miR-4638-5p	0.1	0.02	0.25
hsa-miR-4757-5p	0.1	0.09	0.25
hsa-miR-4795-3p	0.1	0.02	0.25
hsa-miR-651-3p	0.1	0.02	0.25
hsa-miR-1273e	9.2	0.26	0.23
hsa-miR-1254-1	1.76	0.19	0.23
hsa-miR-1273g-3p	0.75	0.06	0.23
hsa-miR-138-2-5p	0.56	0.13	0.23
hsa-miR-3158-1-3p	9.53	0.8	0.22
hsa-miR-548d-1-5p	3.05	0.76	0.22
hsa-miR-517a-3p	1.01	0.09	0.22
hsa-miR-1273f-3p	0.49	0.14	0.22
hsa-miR-5100	0.24	0.25	0.22
hsa-miR-548aa-2	0.41	0.17	0.21
hsa-miR-548n	4.04	0.17	0.2
hsa-miR-548h-4-3p	0.49	0.22	0.2
hsa-miR-302a-3p	1894.95	0.16	0.19
hsa-miR-218-2-5p	54.4	0.25	0.19
hsa-miR-218-1-5p	43.52	0.25	0.19
hsa-miR-4746-5p	13.13	0.71	0.19
hsa-miR-1273a-5p	11.36	0.6	0.19
hsa-miR-188-3p	9.48	1.92	0.19
hsa-miR-4449-5p	4.02	0.18	0.19
hsa-miR-1289-1-5p	2.11	0.23	0.19
hsa-miR-4423-3p	1.82	0.02	0.19
hsa-miR-1303-5p	1.44	0.62	0.19
hsa-miR-500b-3p	1.44	0.37	0.19
hsa-miR-627-3p	1.25	0.27	0.19
hsa-miR-3064-5p	1.15	0.34	0.19
hsa-miR-3928	0.96	0.59	0.19
hsa-miR-1254-2	0.86	0.19	0.19
hsa-miR-193b-5p	0.86	0.34	0.19
hsa-miR-598-5p	0.8	0.3	0.19
hsa-miR-181b-1-3p	0.77	0.98	0.19
hsa-miR-4742-3p	0.67	0.34	0.19
hsa-miR-4667-5p	0.67	0.07	0.19
hsa-miR-636	0.67	0.14	0.19
hsa-miR-2116-3p	0.57	0.02	0.19
hsa-miR-548at-5p	0.57	0.23	0.19
hsa-miR-1267	0.57	0.09	0.19
hsa-miR-383	0.57	0.09	0.19
hsa-miR-4762-5p	0.48	0.14	0.19
hsa-miR-548s	0.44	0.14	0.19
hsa-miR-3180-5-3p	0.44	0.1	0.19
hsa-miR-4448	0.38	0.43	0.19
hsa-miR-4689	0.38	0.3	0.19
hsa-miR-1293	0.38	0.02	0.19
hsa-miR-300	0.38	0.02	0.19
hsa-miR-4523	0.38	0.02	0.19
hsa-miR-548as-5p	0.31	0.03	0.19
hsa-miR-624-5p	0.29	0.18	0.19
hsa-miR-2278	0.29	0.21	0.19
hsa-miR-2682-3p	0.29	0.02	0.19
hsa-miR-3144-3p	0.29	0.11	0.19
hsa-miR-4691-3p	0.29	0.07	0.19
hsa-miR-4728-3p	0.29	0.02	0.19
hsa-miR-548s-5p	0.22	0.02	0.19
hsa-miR-3196	0.19	0.07	0.19
hsa-miR-3200-5p	0.19	0.57	0.19
hsa-miR-4738-3p	0.19	0.16	0.19
hsa-miR-5010-5p	0.19	0.16	0.19
hsa-miR-4479	0.19	0.11	0.19
hsa-miR-4768-3p	0.19	0.02	0.19
hsa-miR-4804-3p	0.19	0.05	0.19
hsa-miR-548ac-5p	0.11	0.17	0.19
hsa-miR-548at-3p	0.11	0.02	0.19
hsa-miR-3908	0.1	0.32	0.19
hsa-miR-1253	0.1	0.02	0.19
hsa-miR-1537-5p	0.1	0.02	0.19
hsa-miR-1539-5p	0.1	0.02	0.19
hsa-miR-3620-5p	0.1	0.12	0.19
hsa-miR-3651-5p	0.1	0.02	0.19
hsa-miR-3652-3p	0.1	0.02	0.19
hsa-miR-3668	0.1	0.02	0.19
hsa-miR-4439	0.1	0.02	0.19
hsa-miR-4451	0.1	0.02	0.19
hsa-miR-4483-5p	0.1	0.02	0.19
hsa-miR-4686	0.1	0.02	0.19
hsa-miR-4754	0.1	0.02	0.19
hsa-miR-4760-5p	0.1	0.09	0.19
hsa-miR-4781-5p	0.1	0.09	0.19
hsa-miR-4782-5p	0.1	0.02	0.19
hsa-miR-5092-5p	0.1	0.07	0.19
hsa-miR-548ap-3p	0.1	0.02	0.19
hsa-miR-548v	0.1	0.06	0.19
hsa-miR-5692c-2-5p	0.1	0.02	0.19
hsa-miR-616-3p	0.1	0.02	0.19
hsa-miR-620-5p	0.1	0.07	0.19
hsa-miR-643-5p	0.1	0.02	0.19
hsa-miR-663a-3p	0.1	0.03	0.19
hsa-miR-663b-5p	0.1	0.03	0.19
hsa-miR-668-5p	0.1	0.02	0.19
hsa-miR-761	0.1	0.02	0.19
hsa-miR-548f-2	0.66	0.09	0.17
hsa-miR-133b	0.34	0.26	0.16
hsa-miR-3135b-3p	0.26	0.12	0.16
hsa-miR-4440-5p	0.29	0.05	0.15
hsa-miR-378c	1.08	0.93	0.13
hsa-miR-1280	0.1	0.02	0.13
hsa-miR-887	471.46	9.04	0.12
hsa-miR-548f-1	23.47	0.02	0.12
hsa-miR-1246	19.03	0.3	0.12
hsa-miR-3691-5p	18.11	0.62	0.12
hsa-miR-1247-5p	5.17	0.18	0.12
hsa-miR-3545-3p	3.26	0.02	0.12
hsa-miR-218-1-3p	2.78	0.02	0.12
hsa-miR-1284	2.59	0.07	0.12
hsa-miR-5695	2.4	0.23	0.12
hsa-miR-1273d-3p	2.34	0.72	0.12
hsa-miR-4741	2.3	0.02	0.12
hsa-miR-3664-3p	2.01	0.02	0.12
hsa-miR-2964a-3p	1.72	0.14	0.12
hsa-miR-4430-3p	1.35	0.18	0.12
hsa-miR-660-3p	1.34	0.75	0.12
hsa-miR-4473	0.86	0.09	0.12
hsa-miR-5004-5p	0.86	0.07	0.12
hsa-miR-5187-3p	0.86	0.07	0.12
hsa-miR-378d-2	0.79	0.25	0.12
hsa-miR-3942-5p	0.67	0.18	0.12
hsa-miR-5091	0.57	0.02	0.12
hsa-miR-4429	0.57	0.11	0.12
hsa-miR-559-3p	0.48	0.27	0.12
hsa-miR-3115	0.48	0.16	0.12
hsa-miR-5582-3p	0.48	0.09	0.12
hsa-miR-5009-5p	0.38	0.09	0.12
hsa-miR-4452-5p	0.38	0.07	0.12
hsa-miR-450a-1-3p	0.38	0.02	0.12
hsa-miR-4512	0.38	0.02	0.12
hsa-miR-378d-1	0.35	0.07	0.12
hsa-miR-5095-3p	0.33	0.24	0.12
hsa-miR-548l	0.29	0.18	0.12
hsa-miR-3157-5p	0.29	0.27	0.12
hsa-miR-4659a-3p	0.29	0.02	0.12
hsa-miR-4661-3p	0.29	0.05	0.12
hsa-miR-3164	0.29	0.02	0.12
hsa-miR-3170	0.29	0.02	0.12
hsa-miR-4688	0.29	0.07	0.12
hsa-miR-937-5p	0.29	0.07	0.12
hsa-miR-4797-3p	0.19	0.14	0.12
hsa-miR-579	0.19	0.14	0.12
hsa-miR-1180-5p	0.19	0.07	0.12
hsa-miR-1237	0.19	0.07	0.12
hsa-miR-1282	0.19	0.02	0.12
hsa-miR-4507	0.19	0.03	0.12
hsa-miR-5189-3p	0.19	0.07	0.12
hsa-miR-665-5p	0.19	0.02	0.12
hsa-miR-548am-3p	0.13	0.03	0.12
hsa-miR-105-2-3p	0.1	0.02	0.12
hsa-miR-3129-3p	0.1	0.09	0.12
hsa-miR-1908-3p	0.1	0.39	0.12
hsa-miR-942-3p	0.1	0.02	0.12
hsa-miR-4645-3p	0.1	0.3	0.12
hsa-miR-4668-5p	0.1	0.25	0.12
hsa-miR-4461-5p	0.1	0.18	0.12
hsa-miR-3910-1	0.1	0.05	0.12
hsa-miR-767-3p	0.1	0.02	0.12
hsa-miR-4529-3p	0.1	0.02	0.12
hsa-miR-1225-3p	0.1	0.11	0.12
hsa-miR-548an	0.1	0.11	0.12
hsa-miR-1-1-5p	0.1	0.02	0.12
hsa-miR-1193	0.1	0.09	0.12
hsa-miR-1250-3p	0.1	0.09	0.12
hsa-miR-1273c	0.1	0.02	0.12
hsa-miR-1273g-5p	0.1	0.02	0.12
hsa-miR-138-2-3p	0.1	0.02	0.12
hsa-miR-150-3p	0.1	0.02	0.12
hsa-miR-181d-3p	0.1	0.02	0.12
hsa-miR-202-3p	0.1	0.02	0.12
hsa-miR-223-5p	0.1	0.02	0.12
hsa-miR-2276-5p	0.1	0.07	0.12
hsa-miR-2861	0.1	0.02	0.12
hsa-miR-3140-5p	0.1	0.02	0.12
hsa-miR-3612-3p	0.1	0.02	0.12
hsa-miR-3663-5p	0.1	0.02	0.12
hsa-miR-3934-3p	0.1	0.02	0.12
hsa-miR-3976-3p	0.1	0.02	0.12
hsa-miR-4309-3p	0.1	0.05	0.12
hsa-miR-4516	0.1	0.02	0.12
hsa-miR-4524b-5p	0.1	0.02	0.12
hsa-miR-4723-5p	0.1	0.02	0.12
hsa-miR-4729-3p	0.1	0.05	0.12
hsa-miR-4749-3p	0.1	0.02	0.12
hsa-miR-4759-3p	0.1	0.02	0.12
hsa-miR-4761-3p	0.1	0.09	0.12
hsa-miR-5188	0.1	0.02	0.12
hsa-miR-5196-3p	0.1	0.02	0.12
hsa-miR-5698-3p	0.1	0.02	0.12
hsa-miR-5700	0.1	0.02	0.12
hsa-miR-124-1-3p	0.83	0.03	0.1
hsa-miR-4459	0.4	0.05	0.1
hsa-miR-4430	0.39	0.03	0.1
hsa-miR-548au-5p	1.16	0.25	0.09
hsa-miR-4419b-5p	0.11	0.16	0.09
hsa-miR-219-2-5p	0.1	0.03	0.09
hsa-miR-196a-2-5p	0.1	0.03	0.09
hsa-miR-196a-1-5p	0.1	0.03	0.09
hsa-miR-138-1-5p	3.94	0.13	0.08
hsa-miR-1268a-3p	0.94	0.03	0.08
hsa-miR-4419b	0.16	0.02	0.08
hsa-miR-1268a	0.15	0.03	0.08
hsa-miR-548ai	0.1	0.14	0.08
hsa-miR-548n-3p	0.1	0.02	0.08
hsa-miR-548ak-3p	0.1	0.02	0.08
hsa-miR-603	0.1	0.02	0.08
hsa-miR-550a-3-5p	0.92	0.25	0.07
hsa-miR-548ao-3p	0.48	0.02	0.07
hsa-miR-5684	0.48	0.05	0.07
hsa-miR-548h-3-5p	0.41	0.06	0.07
hsa-miR-548a-1-5p	0.29	0.05	0.07
hsa-miR-4787-5p	0.1	0.05	0.07
hsa-miR-302a-5p	1857.97	0.07	0.06
hsa-miR-302b-3p	863.49	0.02	0.06
hsa-miR-372	579.72	0.5	0.06
hsa-miR-302c-3p	392.39	0.05	0.06
hsa-miR-20b-5p	319.47	0.14	0.06
hsa-miR-891a	289.14	0.48	0.06
hsa-miR-1269a	261.55	0.02	0.06
hsa-miR-371a-5p	167.57	0.07	0.06
hsa-miR-561-5p	134.32	0.43	0.06
hsa-miR-675-3p	74.73	0.02	0.06
hsa-miR-106a-5p	50.57	0.25	0.06
hsa-miR-302c-5p	43.5	0.02	0.06
hsa-miR-675-5p	36.89	0.14	0.06
hsa-miR-887-5p	35.74	0.16	0.06
hsa-miR-892a	24.14	0.02	0.06
hsa-miR-135b-3p	23.38	0.02	0.06
hsa-miR-367-3p	22.61	0.05	0.06
hsa-miR-504	19.83	0.02	0.06
hsa-miR-1247-3p	16.77	0.02	0.06
hsa-miR-1263	15.62	0.02	0.06
hsa-miR-365b-5p	15.04	0.3	0.06
hsa-miR-31-3p	14.28	0.02	0.06
hsa-miR-18b-5p	11.88	0.09	0.06
hsa-miR-3131	10.63	0.05	0.06
hsa-miR-1276-3p	10.16	0.87	0.06
hsa-miR-888-5p	8.81	0.02	0.06
hsa-miR-944	8.05	0.02	0.06
hsa-miR-551a	7.57	0.02	0.06
hsa-miR-3074-5p	7.38	1.67	0.06
hsa-miR-20b-3p	7.19	0.02	0.06
hsa-miR-544b-5p	6.99	0.02	0.06
hsa-miR-302d-5p	6.61	0.02	0.06
hsa-miR-548y	5.82	0.1	0.06
hsa-miR-1286	5.17	0.09	0.06
hsa-miR-3679-5p	5.17	0.09	0.06
hsa-miR-122-5p	5.17	0.57	0.06
hsa-miR-940	5.08	1.19	0.06
hsa-miR-516b-1-5p	4.56	0.14	0.06
hsa-miR-448	4.41	0.02	0.06
hsa-miR-5002-5p	4.22	0.07	0.06
hsa-miR-18b-3p	4.02	0.02	0.06
hsa-miR-3939	4.02	0.05	0.06
hsa-miR-512-2-3p	3.98	0.05	0.06
hsa-miR-130a-5p	3.83	0.02	0.06
hsa-miR-4664-3p	3.83	0.02	0.06
hsa-miR-3139	3.74	0.48	0.06
hsa-miR-302b-5p	3.45	0.02	0.06
hsa-miR-1915-5p	3.45	0.02	0.06
hsa-miR-4661-5p	3.26	0.09	0.06
hsa-miR-1911-5p	2.87	0.02	0.06
hsa-miR-890	2.87	0.02	0.06
hsa-miR-3929-5p	2.8	0.09	0.06
hsa-miR-5000-3p	2.68	0.87	0.06
hsa-miR-5094	2.59	0.09	0.06
hsa-miR-34b-5p	2.59	0.09	0.06
hsa-miR-1294	2.59	0.11	0.06
hsa-miR-618	2.49	0.02	0.06
hsa-miR-3145-3p	2.49	0.37	0.06
hsa-miR-3125	2.49	0.07	0.06
hsa-miR-100-3p	2.3	0.02	0.06
hsa-miR-372-5p	2.2	0.02	0.06
hsa-miR-365a-5p	2.11	0.02	0.06
hsa-miR-3195	2.11	0.05	0.06
hsa-miR-3688-2-3p	1.94	0.07	0.06
hsa-miR-1295a	1.92	0.02	0.06
hsa-miR-4423-5p	1.92	0.09	0.06
hsa-miR-2113	1.82	0.02	0.06
hsa-miR-5088	1.82	0.05	0.06
hsa-miR-1273d	1.79	0.04	0.06
hsa-miR-224-5p	1.72	0.07	0.06
hsa-miR-508-3p	1.63	0.21	0.06
hsa-miR-1255a	1.63	0.02	0.06
hsa-miR-548p	1.56	0.06	0.06
hsa-miR-1305	1.53	0.02	0.06
hsa-miR-219-2-3p	1.53	0.02	0.06
hsa-miR-3922-3p	1.53	0.02	0.06
hsa-miR-4785	1.53	0.02	0.06
hsa-miR-3159	1.44	0.71	0.06
hsa-miR-3177-5p	1.44	0.25	0.06
hsa-miR-4515	1.44	0.18	0.06
hsa-miR-4802-3p	1.34	0.68	0.06
hsa-miR-3126-5p	1.34	0.02	0.06
hsa-miR-505-5p	1.34	0.14	0.06
hsa-miR-643	1.34	0.02	0.06
hsa-miR-449c-5p	1.34	0.02	0.06
hsa-miR-1269a-5p	1.34	0.02	0.06
hsa-miR-566	1.33	0.13	0.06
hsa-miR-1298-3p	1.25	0.02	0.06
hsa-miR-548u	1.25	0.07	0.06
hsa-miR-4654	1.25	0.07	0.06
hsa-miR-4768-5p	1.25	0.18	0.06
hsa-miR-584-5p	1.25	0.16	0.06
hsa-miR-1323	1.15	0.02	0.06
hsa-miR-519c-3p	1.14	0.02	0.06
hsa-miR-302e	1.06	0.02	0.06
hsa-miR-5688	1.05	0.02	0.06
hsa-miR-3684	1.05	0.02	0.06
hsa-miR-4745-5p	1.05	0.02	0.06
hsa-miR-1226-5p	1.05	0.02	0.06
hsa-miR-3190-3p	1.05	0.25	0.06
hsa-miR-556-5p	1.05	0.02	0.06
hsa-miR-615-3p	1.05	0.02	0.06
hsa-miR-548y-3p	0.97	0.02	0.06
hsa-miR-138-1-3p	0.96	0.02	0.06
hsa-miR-106a-3p	0.96	0.02	0.06
hsa-miR-326-5p	0.96	0.11	0.06
hsa-miR-3687	0.96	0.11	0.06
hsa-miR-218-2-3p	0.96	0.02	0.06
hsa-miR-4424-3p	0.96	0.48	0.06
hsa-miR-1226-3p	0.96	0.02	0.06
hsa-miR-1231-3p	0.96	0.11	0.06
hsa-miR-4648	0.96	0.02	0.06
hsa-miR-503-3p	0.96	0.02	0.06
hsa-miR-5189	0.96	0.09	0.06
hsa-miR-4717-3p	0.86	0.14	0.06
hsa-miR-449a	0.86	0.02	0.06
hsa-miR-378b	0.79	0.05	0.06
hsa-miR-935	0.77	0.11	0.06
hsa-miR-585	0.77	0.02	0.06
hsa-miR-676-5p	0.77	0.02	0.06
hsa-miR-3126-3p	0.77	0.02	0.06
hsa-miR-197-5p	0.77	0.05	0.06
hsa-miR-301b-5p	0.77	0.02	0.06
hsa-miR-3133	0.77	0.14	0.06
hsa-miR-3143	0.77	0.02	0.06
hsa-miR-3681-5p	0.77	0.02	0.06
hsa-miR-374c-3p	0.77	0.07	0.06
hsa-miR-3944-3p	0.77	0.07	0.06
hsa-miR-4470-5p	0.77	0.02	0.06
hsa-miR-4473-5p	0.77	0.18	0.06
hsa-miR-4528	0.77	0.02	0.06
hsa-miR-5689-3p	0.77	0.07	0.06
hsa-miR-892b	0.77	0.02	0.06
hsa-miR-518c-3p	0.67	0.02	0.06
hsa-miR-5092	0.67	0.68	0.06
hsa-miR-1911-3p	0.67	0.02	0.06
hsa-miR-506-3p	0.67	0.02	0.06
hsa-miR-3691-3p	0.67	0.02	0.06
hsa-miR-1256	0.67	0.02	0.06
hsa-miR-1913-5p	0.67	0.02	0.06
hsa-miR-3911	0.67	0.02	0.06
hsa-miR-4712-3p	0.67	0.02	0.06
hsa-miR-4740-5p	0.67	0.02	0.06
hsa-miR-4804-5p	0.67	0.07	0.06
hsa-miR-544b	0.67	0.02	0.06
hsa-miR-552	0.67	0.02	0.06
hsa-miR-520f	0.57	0.02	0.06
hsa-miR-561-3p	0.57	0.02	0.06
hsa-miR-624-3p	0.57	0.02	0.06
hsa-miR-34c-3p	0.57	0.02	0.06
hsa-miR-3662	0.57	0.02	0.06
hsa-miR-449b-5p	0.57	0.05	0.06
hsa-miR-766-5p	0.57	0.41	0.06
hsa-miR-137-5p	0.57	0.23	0.06
hsa-miR-3617	0.57	0.02	0.06
hsa-miR-3145-5p	0.57	0.02	0.06
hsa-miR-3175	0.57	0.02	0.06
hsa-miR-149-3p	0.57	0.02	0.06
hsa-miR-3944-5p	0.57	0.14	0.06
hsa-miR-450a-2-3p	0.57	0.07	0.06
hsa-miR-4511	0.57	0.05	0.06
hsa-miR-4743	0.57	0.14	0.06
hsa-miR-492-3p	0.57	0.02	0.06
hsa-miR-552-5p	0.57	0.02	0.06
hsa-miR-892a-5p	0.57	0.02	0.06
hsa-miR-939-3p	0.57	0.02	0.06
hsa-miR-5708-3p	0.55	0.04	0.06
hsa-miR-525-5p	0.48	0.02	0.06
hsa-miR-520a-3p	0.48	0.02	0.06
hsa-miR-573	0.48	0.18	0.06
hsa-miR-92a-2-5p	0.48	0.02	0.06
hsa-miR-378f	0.48	0.02	0.06
hsa-miR-1910	0.48	0.34	0.06
hsa-miR-19a-5p	0.48	0.05	0.06
hsa-miR-363-5p	0.48	0.02	0.06
hsa-miR-765	0.48	0.21	0.06
hsa-miR-618-3p	0.48	0.02	0.06
hsa-miR-588	0.48	0.02	0.06
hsa-miR-3138	0.48	0.02	0.06
hsa-miR-3128	0.48	0.09	0.06
hsa-miR-3675-5p	0.48	0.16	0.06
hsa-miR-4766-3p	0.48	0.05	0.06
hsa-miR-4677-5p	0.48	0.02	0.06
hsa-miR-1284-3p	0.48	0.07	0.06
hsa-miR-3134	0.48	0.02	0.06
hsa-miR-3622a-5p	0.48	0.07	0.06
hsa-miR-4424	0.48	0.09	0.06
hsa-miR-4474-3p	0.48	0.11	0.06
hsa-miR-4519-3p	0.48	0.02	0.06
hsa-miR-4642	0.48	0.07	0.06
hsa-miR-4647	0.48	0.02	0.06
hsa-miR-4794	0.48	0.02	0.06
hsa-miR-663a	0.48	0.02	0.06
hsa-miR-891b	0.48	0.02	0.06
hsa-miR-5684-3p	0.4	0.11	0.06
hsa-miR-642b-5p	0.4	0.02	0.06
hsa-miR-520a-5p	0.38	0.02	0.06
hsa-miR-519d	0.38	0.02	0.06
hsa-miR-518f-5p	0.38	0.02	0.06
hsa-miR-3690	0.38	0.02	0.06
hsa-miR-1269b	0.38	2.37	0.06
hsa-miR-3943	0.38	0.02	0.06
hsa-miR-1912	0.38	0.02	0.06
hsa-miR-4685-3p	0.38	0.78	0.06
hsa-miR-585-5p	0.38	0.02	0.06
hsa-miR-298-3p	0.38	0.02	0.06
hsa-miR-1305-5p	0.38	0.02	0.06
hsa-miR-5581-3p	0.38	0.32	0.06
hsa-miR-4687-3p	0.38	0.23	0.06
hsa-miR-4735-5p	0.38	0.02	0.06
hsa-miR-5011-5p	0.38	0.02	0.06
hsa-miR-933	0.38	0.05	0.06
hsa-miR-3136-5p	0.38	0.25	0.06
hsa-miR-3675-3p	0.38	0.05	0.06
hsa-miR-4525-3p	0.38	0.21	0.06
hsa-miR-3166	0.38	0.18	0.06
hsa-miR-3163	0.38	0.02	0.06
hsa-miR-3170-3p	0.38	0.02	0.06
hsa-miR-4504	0.38	0.16	0.06
hsa-miR-581	0.38	0.16	0.06
hsa-miR-3664-5p	0.38	0.02	0.06
hsa-miR-4673	0.38	0.02	0.06
hsa-miR-146a-3p	0.38	0.09	0.06
hsa-miR-143-5p	0.38	0.07	0.06
hsa-miR-3907	0.38	0.02	0.06
hsa-miR-4422	0.38	0.07	0.06
hsa-miR-4730	0.38	0.05	0.06
hsa-miR-4762-3p	0.38	0.07	0.06
hsa-miR-4788	0.38	0.02	0.06
hsa-miR-548l-3p	0.38	0.02	0.06
hsa-miR-5694	0.38	0.02	0.06
hsa-miR-888-3p	0.38	0.02	0.06
hsa-miR-934	0.38	0.05	0.06
hsa-miR-940-5p	0.38	0.02	0.06
hsa-miR-944-5p	0.38	0.02	0.06
hsa-miR-519a-1-5p	0.36	0.02	0.06
hsa-miR-3199-2	0.36	0.05	0.06
hsa-miR-1289-1	0.34	0.1	0.06
hsa-miR-548ah-3p	0.31	0.17	0.06
hsa-miR-520d-5p	0.29	0.02	0.06
hsa-miR-518c-5p	0.29	0.03	0.06
hsa-miR-519d-5p	0.29	0.02	0.06
hsa-miR-1283-2-3p	0.29	0.02	0.06
hsa-miR-3937	0.29	0.02	0.06
hsa-miR-452-3p	0.29	0.02	0.06
hsa-miR-629-3p	0.29	0.14	0.06
hsa-miR-1304-5p	0.29	0.07	0.06
hsa-miR-1252	0.29	0.02	0.06
hsa-miR-525-3p	0.29	0.02	0.06
hsa-miR-548j-3p	0.29	0.02	0.06
hsa-miR-3173-5p	0.29	0.34	0.06
hsa-miR-5706	0.29	0.3	0.06
hsa-miR-448-5p	0.29	0.02	0.06
hsa-miR-4755-3p	0.29	0.02	0.06
hsa-miR-579-5p	0.29	0.02	0.06
hsa-miR-3149	0.29	0.09	0.06
hsa-miR-1914-5p	0.29	0.14	0.06
hsa-miR-2964a-5p	0.29	0.09	0.06
hsa-miR-4794-3p	0.29	0.02	0.06
hsa-miR-1288	0.29	0.09	0.06
hsa-miR-4742-5p	0.29	0.09	0.06
hsa-miR-548a-3-5p	0.29	0.02	0.06
hsa-miR-5696-3p	0.29	0.07	0.06
hsa-miR-4666a-5p	0.29	0.02	0.06
hsa-miR-4753-3p	0.29	0.02	0.06
hsa-miR-3193	0.29	0.02	0.06
hsa-miR-4714-5p	0.29	0.07	0.06
hsa-miR-4783-3p	0.29	0.02	0.06
hsa-miR-513c-5p	0.29	0.02	0.06
hsa-miR-5689	0.29	0.07	0.06
hsa-miR-1231	0.29	0.02	0.06
hsa-miR-2467-3p	0.29	0.02	0.06
hsa-miR-3175-3p	0.29	0.02	0.06
hsa-miR-3919	0.29	0.02	0.06
hsa-miR-4506	0.29	0.02	0.06
hsa-miR-4639-3p	0.29	0.02	0.06
hsa-miR-4639-5p	0.29	0.02	0.06
hsa-miR-4690-5p	0.29	0.02	0.06
hsa-miR-4691-5p	0.29	0.02	0.06
hsa-miR-4695-5p	0.29	0.02	0.06
hsa-miR-4709-3p	0.29	0.02	0.06
hsa-miR-4725-3p	0.29	0.02	0.06
hsa-miR-4725-5p	0.29	0.02	0.06
hsa-miR-4733-5p	0.29	0.02	0.06
hsa-miR-4745-3p	0.29	0.02	0.06
hsa-miR-4758-5p	0.29	0.02	0.06
hsa-miR-4796-3p	0.29	0.05	0.06
hsa-miR-4798-5p	0.29	0.02	0.06
hsa-miR-490-5p	0.29	0.02	0.06
hsa-miR-5191	0.29	0.02	0.06
hsa-miR-548ax	0.29	0.02	0.06
hsa-miR-5704-3p	0.29	0.02	0.06
hsa-miR-572	0.29	0.02	0.06
hsa-miR-580-5p	0.29	0.02	0.06
hsa-miR-610	0.29	0.02	0.06
hsa-miR-639	0.29	0.02	0.06
hsa-miR-548av-3p	0.25	0.05	0.06
hsa-miR-548f-4	0.24	0.06	0.06
hsa-miR-517c-5p	0.22	0.19	0.06
hsa-miR-526b-5p	0.19	0.02	0.06
hsa-miR-518f-3p	0.19	0.02	0.06
hsa-miR-520c-3p	0.19	0.02	0.06
hsa-miR-523-3p	0.19	0.02	0.06
hsa-miR-1243	0.19	0.02	0.06
hsa-miR-1264	0.19	0.02	0.06
hsa-miR-498	0.19	0.02	0.06
hsa-miR-1263-3p	0.19	0.02	0.06
hsa-miR-3942-3p	0.19	0.14	0.06
hsa-miR-1287-3p	0.19	0.66	0.06
hsa-miR-1293-3p	0.19	0.02	0.06
hsa-miR-586	0.19	0.02	0.06
hsa-miR-1257	0.19	0.02	0.06
hsa-miR-592-3p	0.19	0.3	0.06
hsa-miR-34b-3p	0.19	0.02	0.06
hsa-miR-4662a-3p	0.19	0.27	0.06
hsa-miR-3171	0.19	0.02	0.06
hsa-miR-4652-5p	0.19	0.02	0.06
hsa-miR-3155a-5p	0.19	0.07	0.06
hsa-miR-4802-5p	0.19	0.21	0.06
hsa-miR-3127-3p	0.19	0.16	0.06
hsa-miR-3618-5p	0.19	0.16	0.06
hsa-miR-4521-3p	0.19	0.16	0.06
hsa-miR-2114-5p	0.19	0.14	0.06
hsa-miR-144-3p	0.19	0.02	0.06
hsa-miR-1234-5p	0.19	0.05	0.06
hsa-miR-4774-5p	0.19	0.02	0.06
hsa-miR-605	0.19	0.09	0.06
hsa-miR-3146	0.19	0.02	0.06
hsa-miR-4488	0.19	0.07	0.06
hsa-miR-3160-1-3p	0.19	0.1	0.06
hsa-miR-1294-3p	0.19	0.02	0.06
hsa-miR-548aq-5p	0.19	0.02	0.06
hsa-miR-548ae-1	0.19	0.02	0.06
hsa-miR-1912-5p	0.19	0.02	0.06
hsa-miR-3121-3p	0.19	0.09	0.06
hsa-miR-4672	0.19	0.09	0.06
hsa-miR-378g	0.19	0.02	0.06
hsa-miR-3939-5p	0.19	0.02	0.06
hsa-miR-4708-3p	0.19	0.02	0.06
hsa-miR-3192	0.19	0.02	0.06
hsa-miR-3682-3p	0.19	0.02	0.06
hsa-miR-4427	0.19	0.02	0.06
hsa-miR-607-5p	0.19	0.02	0.06
hsa-miR-1258	0.19	0.02	0.06
hsa-miR-1909-5p	0.19	0.02	0.06
hsa-miR-3678-5p	0.19	0.07	0.06
hsa-miR-4525	0.19	0.07	0.06
hsa-miR-4684-3p	0.19	0.02	0.06
hsa-miR-4733-3p	0.19	0.07	0.06
hsa-miR-5687-5p	0.19	0.02	0.06
hsa-miR-609	0.19	0.02	0.06
hsa-miR-4780	0.19	0.02	0.06
hsa-miR-2278-3p	0.19	0.02	0.06
hsa-miR-3135a	0.19	0.05	0.06
hsa-miR-3916	0.19	0.02	0.06
hsa-miR-4683	0.19	0.05	0.06
hsa-miR-548h-1-3p	0.19	0.02	0.06
hsa-miR-558-5p	0.19	0.05	0.06
hsa-miR-877-3p	0.19	0.05	0.06
hsa-miR-1251-3p	0.19	0.02	0.06
hsa-miR-4635	0.19	0.02	0.06
hsa-miR-1178	0.19	0.02	0.06
hsa-miR-1229-5p	0.19	0.02	0.06
hsa-miR-1268b-3p	0.19	0.02	0.06
hsa-miR-1291-3p	0.19	0.02	0.06
hsa-miR-1915-3p	0.19	0.02	0.06
hsa-miR-203-5p	0.19	0.02	0.06
hsa-miR-3132-3p	0.19	0.02	0.06
hsa-miR-3143-3p	0.19	0.02	0.06
hsa-miR-3178-3p	0.19	0.02	0.06
hsa-miR-3190-5p	0.19	0.02	0.06
hsa-miR-3197	0.19	0.02	0.06
hsa-miR-3672	0.19	0.02	0.06
hsa-miR-3679-3p	0.19	0.02	0.06
hsa-miR-3926-2-3p	0.19	0.02	0.06
hsa-miR-3928-5p	0.19	0.02	0.06
hsa-miR-4277-3p	0.19	0.02	0.06
hsa-miR-4458	0.19	0.02	0.06
hsa-miR-4492-5p	0.19	0.02	0.06
hsa-miR-4653-3p	0.19	0.02	0.06
hsa-miR-4672-5p	0.19	0.02	0.06
hsa-miR-4680-3p	0.19	0.02	0.06
hsa-miR-4699-3p	0.19	0.02	0.06
hsa-miR-4701-5p	0.19	0.02	0.06
hsa-miR-4707-5p	0.19	0.02	0.06
hsa-miR-4719-5p	0.19	0.02	0.06
hsa-miR-4729	0.19	0.02	0.06
hsa-miR-4734	0.19	0.02	0.06
hsa-miR-4737-3p	0.19	0.02	0.06
hsa-miR-4746-3p	0.19	0.02	0.06
hsa-miR-4748	0.19	0.02	0.06
hsa-miR-4751	0.19	0.02	0.06
hsa-miR-4776-1-3p	0.19	0.02	0.06
hsa-miR-4779-5p	0.19	0.02	0.06
hsa-miR-4783-5p	0.19	0.02	0.06
hsa-miR-4797-5p	0.19	0.02	0.06
hsa-miR-504-3p	0.19	0.02	0.06
hsa-miR-5089-3p	0.19	0.02	0.06
hsa-miR-513a-1-5p	0.19	0.02	0.06
hsa-miR-5585-5p	0.19	0.02	0.06
hsa-miR-5691	0.19	0.02	0.06
hsa-miR-587-3p	0.19	0.02	0.06
hsa-miR-599	0.19	0.02	0.06
hsa-miR-612	0.19	0.02	0.06
hsa-miR-518a-2-5p	0.16	0.02	0.06
hsa-miR-526b-3p	0.16	0.02	0.06
hsa-miR-526a-1-3p	0.16	0.02	0.06
hsa-miR-1322	0.16	0.02	0.06
hsa-miR-512-2-5p	0.14	0.02	0.06
hsa-miR-548ax-3p	0.14	0.02	0.06
hsa-miR-516b-2-5p	0.13	0.02	0.06
hsa-miR-1290	0.13	0.02	0.06
hsa-miR-4459-3p	0.11	0.08	0.06
hsa-miR-548ag-2	0.11	0.09	0.06
hsa-miR-518e-3p	0.1	0.02	0.06
hsa-miR-522-3p	0.1	0.02	0.06
hsa-miR-524-3p	0.1	0.02	0.06
hsa-miR-524-5p	0.1	0.02	0.06
hsa-miR-367-5p	0.1	0.02	0.06
hsa-miR-517c-3p	0.1	0.02	0.06
hsa-miR-373-5p	0.1	0.02	0.06
hsa-miR-519b-3p	0.1	0.07	0.06
hsa-miR-520e	0.1	0.02	0.06
hsa-miR-498-3p	0.1	0.02	0.06
hsa-miR-3617-3p	0.1	0.02	0.06
hsa-miR-520e-5p	0.1	0.02	0.06
hsa-miR-518b-5p	0.1	0.02	0.06
hsa-miR-518d-3p	0.1	0.02	0.06
hsa-miR-520h	0.1	0.02	0.06
hsa-miR-548ah-5p	0.1	0.02	0.06
hsa-miR-519e-5p	0.1	0.02	0.06
hsa-miR-3660	0.1	0.02	0.06
hsa-miR-3529-5p	0.1	0.02	0.06
hsa-miR-548c-3p	0.1	0.41	0.06
hsa-miR-3129-5p	0.1	0.14	0.06
hsa-miR-3924-5p	0.1	0.37	0.06
hsa-miR-214-5p	0.1	0.34	0.06
hsa-miR-521-1-5p	0.1	0.02	0.06
hsa-miR-371b-5p	0.1	0.02	0.06
hsa-miR-5579-5p	0.1	0.16	0.06
hsa-miR-2114-3p	0.1	0.3	0.06
hsa-miR-3140-3p	0.1	0.3	0.06
hsa-miR-4665-5p	0.1	0.3	0.06
hsa-miR-4520a-5p	0.1	0.29	0.06
hsa-miR-5004-3p	0.1	0.27	0.06
hsa-miR-3659	0.1	0.02	0.06
hsa-miR-1302-7	0.1	0.25	0.06
hsa-miR-3150a-5p	0.1	0.05	0.06
hsa-miR-548k-3p	0.1	0.02	0.06
hsa-miR-19b-2-5p	0.1	0.02	0.06
hsa-miR-3166-5p	0.1	0.21	0.06
hsa-miR-3152-5p	0.1	0.02	0.06
hsa-miR-205-3p	0.1	0.02	0.06
hsa-miR-3155a	0.1	0.02	0.06
hsa-miR-3187-5p	0.1	0.18	0.06
hsa-miR-4421	0.1	0.18	0.06
hsa-miR-548an-3p	0.1	0.18	0.06
hsa-miR-5586-3p	0.1	0.18	0.06
hsa-miR-4707-3p	0.1	0.02	0.06
hsa-miR-224-3p	0.1	0.11	0.06
hsa-miR-3158-1-5p	0.1	0.02	0.06
hsa-miR-5579-3p	0.1	0.02	0.06
hsa-miR-4467-3p	0.1	0.16	0.06
hsa-miR-4714-3p	0.1	0.16	0.06
hsa-miR-548f-5	0.1	0.02	0.06
hsa-miR-1286-5p	0.1	0.02	0.06
hsa-miR-1238	0.1	0.14	0.06
hsa-miR-3195-3p	0.1	0.14	0.06
hsa-miR-346	0.1	0.14	0.06
hsa-miR-3656	0.1	0.14	0.06
hsa-miR-3912-5p	0.1	0.14	0.06
hsa-miR-548a-2-5p	0.1	0.14	0.06
hsa-miR-5708	0.1	0.14	0.06
hsa-miR-663b	0.1	0.14	0.06
hsa-miR-101-2-5p	0.1	0.05	0.06
hsa-miR-509-3-5p	0.1	0.02	0.06
hsa-miR-5094-3p	0.1	0.02	0.06
hsa-miR-519e-3p	0.1	0.02	0.06
hsa-miR-489-5p	0.1	0.02	0.06
hsa-miR-1272	0.1	0.02	0.06
hsa-miR-4417	0.1	0.02	0.06
hsa-miR-4433-3p	0.1	0.02	0.06
hsa-miR-4502	0.1	0.02	0.06
hsa-miR-3150a-3p	0.1	0.11	0.06
hsa-miR-3165	0.1	0.11	0.06
hsa-miR-3183	0.1	0.11	0.06
hsa-miR-3920	0.1	0.11	0.06
hsa-miR-4640-5p	0.1	0.11	0.06
hsa-miR-4660	0.1	0.11	0.06
hsa-miR-4767	0.1	0.11	0.06
hsa-miR-4790-3p	0.1	0.11	0.06
hsa-miR-548g-5p	0.1	0.02	0.06
hsa-miR-5697	0.1	0.11	0.06
hsa-miR-760-5p	0.1	0.11	0.06
hsa-miR-762	0.1	0.11	0.06
hsa-miR-1255a-3p	0.1	0.05	0.06
hsa-miR-196b-5p	0.1	0.09	0.06
hsa-miR-3122	0.1	0.02	0.06
hsa-miR-4431	0.1	0.02	0.06
hsa-miR-4676-3p	0.1	0.02	0.06
hsa-miR-548ad	0.1	0.03	0.06
hsa-miR-548t-5p	0.1	0.03	0.06
hsa-miR-1228-3p	0.1	0.02	0.06
hsa-miR-1264-5p	0.1	0.02	0.06
hsa-miR-1283-1-3p	0.1	0.02	0.06
hsa-miR-3529-3p	0.1	0.02	0.06
hsa-miR-4433-5p	0.1	0.02	0.06
hsa-miR-4466	0.1	0.02	0.06
hsa-miR-4773-2-5p	0.1	0.02	0.06
hsa-miR-549-5p	0.1	0.02	0.06
hsa-miR-302f	0.1	0.02	0.06
hsa-miR-548ae-2	0.1	0.02	0.06
hsa-miR-1343-5p	0.1	0.09	0.06
hsa-miR-196a-2-3p	0.1	0.09	0.06
hsa-miR-2115-3p	0.1	0.09	0.06
hsa-miR-297-3p	0.1	0.09	0.06
hsa-miR-3064-3p	0.1	0.05	0.06
hsa-miR-3116-1-5p	0.1	0.02	0.06
hsa-miR-3124-3p	0.1	0.09	0.06
hsa-miR-3164-3p	0.1	0.02	0.06
hsa-miR-328-5p	0.1	0.09	0.06
hsa-miR-3685-3p	0.1	0.02	0.06
hsa-miR-3687-5p	0.1	0.09	0.06
hsa-miR-3692-3p	0.1	0.09	0.06
hsa-miR-3940-5p	0.1	0.09	0.06
hsa-miR-4457	0.1	0.09	0.06
hsa-miR-4477a	0.1	0.02	0.06
hsa-miR-4517	0.1	0.02	0.06
hsa-miR-4526	0.1	0.02	0.06
hsa-miR-4651	0.1	0.09	0.06
hsa-miR-4653-5p	0.1	0.02	0.06
hsa-miR-4657	0.1	0.09	0.06
hsa-miR-4669	0.1	0.09	0.06
hsa-miR-4727-3p	0.1	0.09	0.06
hsa-miR-4743-3p	0.1	0.09	0.06
hsa-miR-4750-3p	0.1	0.09	0.06
hsa-miR-4790-5p	0.1	0.09	0.06
hsa-miR-5008-3p	0.1	0.02	0.06
hsa-miR-5187-5p	0.1	0.02	0.06
hsa-miR-5590-5p	0.1	0.09	0.06
hsa-miR-600	0.1	0.09	0.06
hsa-miR-548ag-1	0.1	0.02	0.06
hsa-miR-3120-3p	0.1	0.02	0.06
hsa-miR-3918	0.1	0.02	0.06
hsa-miR-208a	0.1	0.02	0.06
hsa-miR-520f-5p	0.1	0.02	0.06
hsa-miR-1285-2-5p	0.1	0.02	0.06
hsa-miR-2117-5p	0.1	0.02	0.06
hsa-miR-2909-3p	0.1	0.02	0.06
hsa-miR-3191-5p	0.1	0.02	0.06
hsa-miR-3610	0.1	0.02	0.06
hsa-miR-4454-3p	0.1	0.02	0.06
hsa-miR-4469-5p	0.1	0.02	0.06
hsa-miR-449c-3p	0.1	0.02	0.06
hsa-miR-4647-3p	0.1	0.02	0.06
hsa-miR-4713-5p	0.1	0.02	0.06
hsa-miR-5087	0.1	0.02	0.06
hsa-miR-5584-5p	0.1	0.02	0.06
hsa-miR-5587-5p	0.1	0.02	0.06
hsa-miR-611	0.1	0.02	0.06
hsa-miR-10a-3p	0.1	0.07	0.06
hsa-miR-1227	0.1	0.07	0.06
hsa-miR-1538	0.1	0.07	0.06
hsa-miR-1914-3p	0.1	0.07	0.06
hsa-miR-3174-3p	0.1	0.07	0.06
hsa-miR-346-3p	0.1	0.07	0.06
hsa-miR-3652	0.1	0.07	0.06
hsa-miR-3683-3p	0.1	0.07	0.06
hsa-miR-3919-5p	0.1	0.02	0.06
hsa-miR-4428	0.1	0.07	0.06
hsa-miR-4524a-3p	0.1	0.07	0.06
hsa-miR-4637-5p	0.1	0.07	0.06
hsa-miR-4646-3p	0.1	0.07	0.06
hsa-miR-4659a-5p	0.1	0.02	0.06
hsa-miR-4662b	0.1	0.07	0.06
hsa-miR-4799-5p	0.1	0.07	0.06
hsa-miR-508-5p	0.1	0.02	0.06
hsa-miR-5090	0.1	0.07	0.06
hsa-miR-5685	0.1	0.07	0.06
hsa-miR-607	0.1	0.07	0.06
hsa-miR-935-5p	0.1	0.02	0.06
hsa-miR-1587	0.1	0.06	0.06
hsa-miR-3173-3p	0.1	0.02	0.06
hsa-miR-3202-1	0.1	0.06	0.06
hsa-miR-3674	0.1	0.02	0.06
hsa-miR-4699-5p	0.1	0.02	0.06
hsa-miR-521-2-5p	0.1	0.02	0.06
hsa-miR-548ag-2-3p	0.1	0.02	0.06
hsa-miR-559	0.1	0.02	0.06
hsa-miR-5692a-1-3p	0.1	0.06	0.06
hsa-miR-10b-3p	0.1	0.05	0.06
hsa-miR-1197-5p	0.1	0.02	0.06
hsa-miR-1266-3p	0.1	0.02	0.06
hsa-miR-1278-5p	0.1	0.05	0.06
hsa-miR-1288-5p	0.1	0.05	0.06
hsa-miR-1297	0.1	0.05	0.06
hsa-miR-1302-4	0.1	0.05	0.06
hsa-miR-1976	0.1	0.05	0.06
hsa-miR-2861-5p	0.1	0.05	0.06
hsa-miR-3118-5	0.1	0.05	0.06
hsa-miR-3134-5p	0.1	0.02	0.06
hsa-miR-3152-3p	0.1	0.02	0.06
hsa-miR-3158-2-5p	0.1	0.02	0.06
hsa-miR-3545-5p	0.1	0.02	0.06
hsa-miR-3611-5p	0.1	0.05	0.06
hsa-miR-3682-5p	0.1	0.02	0.06
hsa-miR-3690-3p	0.1	0.02	0.06
hsa-miR-371b-3p	0.1	0.02	0.06
hsa-miR-378h	0.1	0.02	0.06
hsa-miR-378i	0.1	0.05	0.06
hsa-miR-3941-5p	0.1	0.02	0.06
hsa-miR-422a	0.1	0.02	0.06
hsa-miR-4477b	0.1	0.05	0.06
hsa-miR-4514	0.1	0.05	0.06
hsa-miR-4516-3p	0.1	0.05	0.06
hsa-miR-4522	0.1	0.02	0.06
hsa-miR-4524a-5p	0.1	0.05	0.06
hsa-miR-4662b-5p	0.1	0.05	0.06
hsa-miR-4667-3p	0.1	0.05	0.06
hsa-miR-4689-3p	0.1	0.02	0.06
hsa-miR-4739	0.1	0.05	0.06
hsa-miR-4755-5p	0.1	0.02	0.06
hsa-miR-4760-3p	0.1	0.02	0.06
hsa-miR-4763-3p	0.1	0.05	0.06
hsa-miR-499b-5p	0.1	0.05	0.06
hsa-miR-5008-5p	0.1	0.05	0.06
hsa-miR-5011-3p	0.1	0.02	0.06
hsa-miR-5088-5p	0.1	0.05	0.06
hsa-miR-5089	0.1	0.05	0.06
hsa-miR-514a-1-5p	0.1	0.02	0.06
hsa-miR-5190	0.1	0.05	0.06
hsa-miR-527-3p	0.1	0.02	0.06
hsa-miR-548ar-3p	0.1	0.02	0.06
hsa-miR-548f-1-5p	0.1	0.05	0.06
hsa-miR-5685-3p	0.1	0.02	0.06
hsa-miR-5692c-1	0.1	0.05	0.06
hsa-miR-577-3p	0.1	0.05	0.06
hsa-miR-605-3p	0.1	0.02	0.06
hsa-miR-943-5p	0.1	0.05	0.06
hsa-miR-548x-2-5p	0.1	0.02	0.06
hsa-miR-588-3p	0.1	0.02	0.06
hsa-miR-1254-2-3p	0.1	0.02	0.06
hsa-miR-1910-3p	0.1	0.02	0.06
hsa-miR-3132	0.1	0.02	0.06
hsa-miR-3176-5p	0.1	0.02	0.06
hsa-miR-3646	0.1	0.02	0.06
hsa-miR-3663-3p	0.1	0.02	0.06
hsa-miR-3677-5p	0.1	0.02	0.06
hsa-miR-3907-5p	0.1	0.02	0.06
hsa-miR-3937-5p	0.1	0.02	0.06
hsa-miR-3941	0.1	0.02	0.06
hsa-miR-4520b-5p	0.1	0.03	0.06
hsa-miR-4537-3p	0.1	0.03	0.06
hsa-miR-4676-5p	0.1	0.02	0.06
hsa-miR-4684-5p	0.1	0.02	0.06
hsa-miR-4706-3p	0.1	0.02	0.06
hsa-miR-4715-5p	0.1	0.02	0.06
hsa-miR-4723-3p	0.1	0.02	0.06
hsa-miR-4753-5p	0.1	0.02	0.06
hsa-miR-4765	0.1	0.02	0.06
hsa-miR-549	0.1	0.02	0.06
hsa-miR-551a-5p	0.1	0.02	0.06
hsa-miR-1181	0.1	0.02	0.06
hsa-miR-1181-3p	0.1	0.02	0.06
hsa-miR-1248-3p	0.1	0.02	0.06
hsa-miR-1258-5p	0.1	0.02	0.06
hsa-miR-1292-3p	0.1	0.02	0.06
hsa-miR-184-5p	0.1	0.02	0.06
hsa-miR-1909-3p	0.1	0.02	0.06
hsa-miR-1973	0.1	0.02	0.06
hsa-miR-298	0.1	0.02	0.06
hsa-miR-3199-2-3p	0.1	0.02	0.06
hsa-miR-3615-5p	0.1	0.02	0.06
hsa-miR-3616-5p	0.1	0.02	0.06
hsa-miR-3619-5p	0.1	0.02	0.06
hsa-miR-3621	0.1	0.02	0.06
hsa-miR-3622a-3p	0.1	0.02	0.06
hsa-miR-3656-5p	0.1	0.02	0.06
hsa-miR-3667-5p	0.1	0.02	0.06
hsa-miR-378e	0.1	0.02	0.06
hsa-miR-3943-3p	0.1	0.02	0.06
hsa-miR-3960-5p	0.1	0.02	0.06
hsa-miR-4269-3p	0.1	0.02	0.06
hsa-miR-4306	0.1	0.02	0.06
hsa-miR-4431-3p	0.1	0.02	0.06
hsa-miR-4467	0.1	0.02	0.06
hsa-miR-4496	0.1	0.02	0.06
hsa-miR-4645-5p	0.1	0.02	0.06
hsa-miR-4646-5p	0.1	0.02	0.06
hsa-miR-4649-5p	0.1	0.02	0.06
hsa-miR-4656	0.1	0.02	0.06
hsa-miR-4670-3p	0.1	0.02	0.06
hsa-miR-4698	0.1	0.02	0.06
hsa-miR-4709-5p	0.1	0.02	0.06
hsa-miR-4752-3p	0.1	0.02	0.06
hsa-miR-4761-5p	0.1	0.02	0.06
hsa-miR-4772-5p	0.1	0.02	0.06
hsa-miR-4785-5p	0.1	0.02	0.06
hsa-miR-4786-3p	0.1	0.02	0.06
hsa-miR-4999-3p	0.1	0.02	0.06
hsa-miR-513b	0.1	0.02	0.06
hsa-miR-526a-2-3p	0.1	0.02	0.06
hsa-miR-548ao-5p	0.1	0.02	0.06
hsa-miR-548aw-3p	0.1	0.02	0.06
hsa-miR-5580-3p	0.1	0.02	0.06
hsa-miR-5580-5p	0.1	0.02	0.06
hsa-miR-5687	0.1	0.02	0.06
hsa-miR-617-3p	0.1	0.02	0.06
hsa-miR-718	0.1	0.02	0.06
hsa-miR-764-3p	0.1	0.02	0.06
hsa-miR-1295a-5p	0.1	0.02	0.06
hsa-miR-3616-3p	0.1	0.02	0.06
hsa-miR-3926-1	0.1	0.02	0.06
hsa-miR-4477a-5p	0.1	0.02	0.06
hsa-miR-4737	0.1	0.02	0.06
hsa-miR-548p-5p	0.1	0.02	0.06
hsa-miR-564-3p	0.1	0.02	0.06
hsa-miR-548av-5p	0.1	0.02	0.06
hsa-miR-548m	0.1	0.02	0.06
hsa-miR-1228-5p	0.1	0.02	0.06
hsa-miR-1237-5p	0.1	0.02	0.06
hsa-miR-1252-3p	0.1	0.02	0.06
hsa-miR-1253-3p	0.1	0.02	0.06
hsa-miR-1265	0.1	0.02	0.06
hsa-miR-1281	0.1	0.02	0.06
hsa-miR-1323-3p	0.1	0.02	0.06
hsa-miR-1469	0.1	0.02	0.06
hsa-miR-2054	0.1	0.02	0.06
hsa-miR-2113-5p	0.1	0.02	0.06
hsa-miR-3117-5p	0.1	0.02	0.06
hsa-miR-3137-3p	0.1	0.02	0.06
hsa-miR-3146-5p	0.1	0.02	0.06
hsa-miR-3171-3p	0.1	0.02	0.06
hsa-miR-3181-3p	0.1	0.02	0.06
hsa-miR-3189-3p	0.1	0.02	0.06
hsa-miR-3657-5p	0.1	0.02	0.06
hsa-miR-383-3p	0.1	0.02	0.06
hsa-miR-3923	0.1	0.02	0.06
hsa-miR-4254	0.1	0.02	0.06
hsa-miR-4259-5p	0.1	0.02	0.06
hsa-miR-4281	0.1	0.02	0.06
hsa-miR-4325	0.1	0.02	0.06
hsa-miR-4426	0.1	0.02	0.06
hsa-miR-4442	0.1	0.02	0.06
hsa-miR-4448-5p	0.1	0.02	0.06
hsa-miR-4455	0.1	0.02	0.06
hsa-miR-4475	0.1	0.02	0.06
hsa-miR-4483	0.1	0.02	0.06
hsa-miR-4489	0.1	0.02	0.06
hsa-miR-4497	0.1	0.02	0.06
hsa-miR-4519	0.1	0.02	0.06
hsa-miR-4538-3p	0.1	0.02	0.06
hsa-miR-4670-5p	0.1	0.02	0.06
hsa-miR-4674-5p	0.1	0.02	0.06
hsa-miR-4701-3p	0.1	0.02	0.06
hsa-miR-4710-3p	0.1	0.02	0.06
hsa-miR-4744	0.1	0.02	0.06
hsa-miR-4744-3p	0.1	0.02	0.06
hsa-miR-4747-3p	0.1	0.02	0.06
hsa-miR-4766-5p	0.1	0.02	0.06
hsa-miR-4778-5p	0.1	0.02	0.06
hsa-miR-4793-5p	0.1	0.02	0.06
hsa-miR-5003-3p	0.1	0.02	0.06
hsa-miR-5009-3p	0.1	0.02	0.06
hsa-miR-5047	0.1	0.02	0.06
hsa-miR-5091-3p	0.1	0.02	0.06
hsa-miR-5193	0.1	0.02	0.06
hsa-miR-548w-3p	0.1	0.02	0.06
hsa-miR-602-3p	0.1	0.02	0.06
hsa-miR-638	0.1	0.02	0.06
hsa-miR-644a-5p	0.1	0.02	0.06
hsa-miR-650	0.1	0.02	0.06
hsa-miR-938-3p	0.1	0.02	0.06
hsa-miR-122-3p	0.1	0.02	0.06
hsa-miR-1257-3p	0.1	0.02	0.06
hsa-miR-1280-3p	0.1	0.02	0.06
hsa-miR-1295b-5p	0.1	0.02	0.06
hsa-miR-151b-5p	0.1	0.02	0.06
hsa-miR-1825	0.1	0.02	0.06
hsa-miR-1976-5p	0.1	0.02	0.06
hsa-miR-206	0.1	0.02	0.06
hsa-miR-3115-3p	0.1	0.02	0.06
hsa-miR-3139-3p	0.1	0.02	0.06
hsa-miR-3141	0.1	0.02	0.06
hsa-miR-3147	0.1	0.02	0.06
hsa-miR-3151	0.1	0.02	0.06
hsa-miR-3162-5p	0.1	0.02	0.06
hsa-miR-3191-3p	0.1	0.02	0.06
hsa-miR-3193-3p	0.1	0.02	0.06
hsa-miR-320e	0.1	0.02	0.06
hsa-miR-3609-5p	0.1	0.02	0.06
hsa-miR-3618	0.1	0.02	0.06
hsa-miR-3654	0.1	0.02	0.06
hsa-miR-3655-3p	0.1	0.02	0.06
hsa-miR-3911-3p	0.1	0.02	0.06
hsa-miR-3917-5p	0.1	0.02	0.06
hsa-miR-3922-5p	0.1	0.02	0.06
hsa-miR-4253-5p	0.1	0.02	0.06
hsa-miR-4267-3p	0.1	0.02	0.06
hsa-miR-4286-3p	0.1	0.02	0.06
hsa-miR-4307-5p	0.1	0.02	0.06
hsa-miR-4312	0.1	0.02	0.06
hsa-miR-4316-3p	0.1	0.02	0.06
hsa-miR-4321	0.1	0.02	0.06
hsa-miR-4426-3p	0.1	0.02	0.06
hsa-miR-4450-3p	0.1	0.02	0.06
hsa-miR-4453	0.1	0.02	0.06
hsa-miR-4469	0.1	0.02	0.06
hsa-miR-4476	0.1	0.02	0.06
hsa-miR-4495	0.1	0.02	0.06
hsa-miR-4504-5p	0.1	0.02	0.06
hsa-miR-4515-3p	0.1	0.02	0.06
hsa-miR-4518	0.1	0.02	0.06
hsa-miR-4539-5p	0.1	0.02	0.06
hsa-miR-4649-3p	0.1	0.02	0.06
hsa-miR-4652-3p	0.1	0.02	0.06
hsa-miR-4659b-3p	0.1	0.02	0.06
hsa-miR-4665-3p	0.1	0.02	0.06
hsa-miR-4666b-3p	0.1	0.02	0.06
hsa-miR-4674	0.1	0.02	0.06
hsa-miR-4681	0.1	0.02	0.06
hsa-miR-4708-5p	0.1	0.02	0.06
hsa-miR-4712-5p	0.1	0.02	0.06
hsa-miR-4720-5p	0.1	0.02	0.06
hsa-miR-4722-5p	0.1	0.02	0.06
hsa-miR-4726-3p	0.1	0.02	0.06
hsa-miR-4728-5p	0.1	0.02	0.06
hsa-miR-4735-3p	0.1	0.02	0.06
hsa-miR-4764-3p	0.1	0.02	0.06
hsa-miR-4772-3p	0.1	0.02	0.06
hsa-miR-4777-3p	0.1	0.02	0.06
hsa-miR-4789-3p	0.1	0.02	0.06
hsa-miR-4792-3p	0.1	0.02	0.06
hsa-miR-4795-5p	0.1	0.02	0.06
hsa-miR-497-3p	0.1	0.02	0.06
hsa-miR-5000-5p	0.1	0.02	0.06
hsa-miR-5002-3p	0.1	0.02	0.06
hsa-miR-507	0.1	0.02	0.06
hsa-miR-5087-3p	0.1	0.02	0.06
hsa-miR-510	0.1	0.02	0.06
hsa-miR-514b-3p	0.1	0.02	0.06
hsa-miR-5194-5p	0.1	0.02	0.06
hsa-miR-5196-5p	0.1	0.02	0.06
hsa-miR-548ac	0.1	0.02	0.06
hsa-miR-548au-3p	0.1	0.02	0.06
hsa-miR-5588-3p	0.1	0.02	0.06
hsa-miR-5692b-3p	0.1	0.02	0.06
hsa-miR-5697-3p	0.1	0.02	0.06
hsa-miR-5705-5p	0.1	0.02	0.06
hsa-miR-608	0.1	0.02	0.06
hsa-miR-608-3p	0.1	0.02	0.06
hsa-miR-609-3p	0.1	0.02	0.06
hsa-miR-615-5p	0.1	0.02	0.06
hsa-miR-617	0.1	0.02	0.06
hsa-miR-619	0.1	0.02	0.06
hsa-miR-622	0.1	0.02	0.06
hsa-miR-632	0.1	0.02	0.06
hsa-miR-636-5p	0.1	0.02	0.06
hsa-miR-637	0.1	0.02	0.06
hsa-miR-645	0.1	0.02	0.06
hsa-miR-645-5p	0.1	0.02	0.06
hsa-miR-648	0.1	0.02	0.06
hsa-miR-650-3p	0.1	0.02	0.06
hsa-miR-659-3p	0.1	0.02	0.06
hsa-miR-933-5p	0.1	0.02	0.06

## Sheet: B - PE vs beta
Table S1 - miRNA expression in PE, pancreatic alpha and beta cells. (B) miRNA expression fold-change in beta cells vs PE.
miRNA	PE (RPM)	beta (RPM)	beta vs PE
hsa-miR-375	61926.6	338582	5.46747
hsa-miR-127-3p	37751.3	87460.6	2.31676
hsa-let-7a-1-5p,hsa-let-7a-2-5p,hsa-let-7a-3-5p	61.51	63789.6	1037.06
hsa-miR-7-2-5p	527.8	37208.3	70.4969
hsa-miR-27b-3p	12641.8	35552.6	2.8123
hsa-miR-99b-5p	13945.4	33984.8	2.437
hsa-miR-183-5p	32050.7	28848.1	0.900076
hsa-miR-148a-3p	171963	24326.4	0.141463
hsa-miR-191-5p	114671	24172.2	0.210796
hsa-miR-7-1-5p	189.03	23701.8	125.386
hsa-let-7f-1-5p,hsa-let-7f-2-5p	83.06	19729.9	237.538
hsa-miR-26a-2-5p	19190.5	17626.3	0.918491
hsa-miR-141-3p	4434.28	14627	3.29861
hsa-miR-98	2.01	13590.9	6761.64
hsa-miR-192-5p	13320.3	12298.5	0.923289
hsa-miR-182-5p	125253	12056.4	0.0962562
hsa-miR-22-3p	13840	11144.6	0.805248
hsa-miR-125a-5p	8836.31	9945.59	1.12554
hsa-miR-30d-5p	11555.7	8998.98	0.778745
hsa-miR-204-5p	882.18	8256.45	9.35914
hsa-miR-200a-3p	288.81	8248.48	28.5602
hsa-miR-486-5p	3728.97	8238.61	2.20935
hsa-miR-200c-3p	828.73	7672.59	9.25825
hsa-miR-26b-5p	3634.99	7620.68	2.09648
hsa-miR-151a-3p	17740.2	5389.75	0.303816
hsa-let-7g-5p	9.77	5291.55	541.612
hsa-let-7b-5p	0.1	5036.43	50364.3
hsa-miR-148b-3p	3347.97	4643.4	1.38693
hsa-miR-101-2-3p	1438.24	4437.63	3.08546
hsa-miR-3168	0.38	4181.03	11002.7
hsa-miR-30a-5p	9373.94	3904.66	0.416544
hsa-miR-92b-3p	4639.93	3494.78	0.753197
hsa-let-7i-5p	8.24	3129.15	379.751
hsa-miR-92a-1-3p	70309.3	2845.96	0.0404777
hsa-miR-29c-3p	7.38	2778.12	376.439
hsa-miR-21-5p	45562.3	2695.22	0.0591546
hsa-miR-151a-5p	3387.99	2678.32	0.790534
hsa-miR-24-1-3p	451.64	2627.45	5.81758
hsa-miR-10a-5p	1653.66	2572.73	1.55578
hsa-miR-186-5p	6621.56	2570.04	0.388132
hsa-miR-200b-3p	2043.8	2541.15	1.24335
hsa-miR-16-2-5p	2040.68	2485.98	1.21821
hsa-miR-411-5p	1457.88	2477.32	1.69926
hsa-miR-103a-2-3p	8602.99	2471.78	0.287316
hsa-let-7e-5p	81.05	2410.23	29.7376
hsa-miR-29b-2-3p	4.26	2326.06	546.023
hsa-miR-23b-3p	468.41	1963.56	4.19197
hsa-miR-409-3p	1996.41	1911.66	0.957549
hsa-miR-16-1-5p	2652.88	1772.9	0.668293
hsa-miR-379-5p	68.79	1714.69	24.9264
hsa-miR-136-3p	480.56	1612.04	3.3545
hsa-miR-184	10.83	1603.77	148.086
hsa-miR-10b-5p	188.69	1583.16	8.39027
hsa-miR-181c-5p	1205.24	1513.16	1.25548
hsa-miR-410	3260.67	1472.05	0.451456
hsa-miR-26a-1-5p	1331.13	1468.86	1.10347
hsa-miR-29a-3p	38.71	1391.79	35.9543
hsa-miR-30e-5p	7691.49	1283.03	0.166812
hsa-miR-7-3-5p	4.11	1225.52	298.18
hsa-let-7c	2.4	1214.71	506.129
hsa-miR-340-5p	3257.41	1200.64	0.368587
hsa-miR-432-5p	1262.44	1194.59	0.946255
hsa-miR-889	430.84	1142.92	2.65277
hsa-miR-381	1714.36	1090.21	0.635928
hsa-miR-30b-5p	932.29	1054.28	1.13085
hsa-miR-146b-5p	7631.34	1015.43	0.133061
hsa-miR-429	286.08	945.78	3.306
hsa-miR-342-3p	1602.07	901.33	0.562603
hsa-miR-25-3p	12852.5	854.53	0.0664872
hsa-miR-28-3p	11488.9	834.54	0.0726388
hsa-miR-382-5p	34.2	805.65	23.557
hsa-miR-132-3p	60.55	784.17	12.9508
hsa-miR-125b-1-5p	32.37	752.77	23.2552
hsa-miR-153-1	3.59	750.9	209.164
hsa-miR-136-5p	30.85	736.02	23.858
hsa-miR-335-5p	131.64	732.69	5.56586
hsa-miR-874	373.26	716.27	1.91896
hsa-miR-129-1-5p	8.01	710.8	88.7391
hsa-miR-125b-2-5p	12.95	695.21	53.6842
hsa-miR-423-3p	2186.01	673.43	0.308064
hsa-miR-376c	30.36	670.1	22.0718
hsa-miR-96-5p	467.25	648.06	1.38697
hsa-miR-654-3p	1245.29	634.36	0.509407
hsa-miR-221-3p	553.76	593.62	1.07198
hsa-miR-29b-1-3p	4.26	567.57	133.232
hsa-miR-487b	93.32	548.81	5.88095
hsa-miR-181a-1-5p	8091.54	543.38	0.0671541
hsa-miR-181a-2-5p	4045.77	543.38	0.134308
hsa-miR-99a-5p	74.4	530.59	7.13159
hsa-miR-30c-2-5p	1362.44	515.25	0.378182
hsa-miR-19b-1-3p	192.59	491.62	2.55268
hsa-let-7d-5p	0.67	475.05	709.03
hsa-miR-134	192.86	471.59	2.44525
hsa-miR-320a	1804.66	453.16	0.251105
hsa-miR-15a-5p	94.37	450.98	4.77885
hsa-miR-361-5p	424.33	412.95	0.973181
hsa-miR-323b-3p	53.25	406.1	7.62629
hsa-miR-27a-3p	359.77	399.49	1.1104
hsa-miR-369-3p	35.64	388.87	10.9111
hsa-miR-301a-3p	2565.79	385.09	0.150086
hsa-miR-335-3p	548.59	381.72	0.69582
hsa-miR-152	27.6	379.27	13.7417
hsa-miR-143-3p	1512.11	360.85	0.23864
hsa-miR-484	400.37	348.26	0.869845
hsa-miR-374a-5p	173.07	309.88	1.79049
hsa-miR-323a-3p	135.48	306.9	2.26528
hsa-miR-222-3p	977.8	292.71	0.299356
hsa-miR-30e-3p	1000.69	275.34	0.27515
hsa-miR-23a-3p	117.63	273.63	2.32619
hsa-miR-433	42.15	270.61	6.42017
hsa-miR-19b-2-3p	1107.4	264.72	0.239046
hsa-miR-181d	582	260.23	0.447131
hsa-miR-1468	114.11	255.55	2.23951
hsa-miR-95	8.81	250.18	28.3973
hsa-miR-34a-5p	28.74	247.09	8.59743
hsa-miR-128-1	320.44	241.82	0.75465
hsa-miR-129-2-5p	10.68	229.97	21.5328
hsa-miR-103a-1-3p	1449.94	225.43	0.155475
hsa-miR-140-3p	1107.23	222.58	0.201024
hsa-miR-24-2-3p	22.03	210.41	9.55107
hsa-miR-1180	108.55	210.24	1.9368
hsa-miR-19a-3p	387.83	206.09	0.531393
hsa-miR-539-3p	58.63	203.14	3.46478
hsa-miR-129-2-3p	2.97	201.34	67.7912
hsa-miR-212-5p	18.78	199.07	10.6001
hsa-miR-769-5p	2284.02	197.52	0.0864791
hsa-miR-194-2-5p	169.19	195.02	1.15267
hsa-miR-577	136.72	192.83	1.4104
hsa-miR-493-5p	446.17	181.04	0.405765
hsa-miR-135a-2-5p	54.04	178.29	3.29922
hsa-miR-126-5p	311.18	177.46	0.570281
hsa-miR-744-5p	220.83	174.38	0.789657
hsa-miR-338-3p	9.2	173.82	18.8935
hsa-miR-107	585.97	167.26	0.285441
hsa-miR-454-3p	417.91	160.12	0.383145
hsa-miR-185-5p	15.81	157.9	9.98735
hsa-miR-370	208.19	151.78	0.729046
hsa-miR-153-2	3.59	150.18	41.8329
hsa-miR-431-3p	155.59	148.88	0.956874
hsa-miR-127-5p	63.52	148.51	2.338
hsa-miR-539-5p	21.94	147.77	6.73519
hsa-miR-670-3p	2.4	136.23	56.7625
hsa-miR-382-3p	16.29	133.58	8.20012
hsa-miR-409-5p	27.69	132.28	4.77718
hsa-miR-29c-5p	5.94	129.25	21.7593
hsa-miR-574-3p	41.77	126.79	3.03543
hsa-miR-377-3p	11.88	125.55	10.5682
hsa-miR-125b-2-3p	61.89	124.93	2.01858
hsa-miR-129-1-3p	1.34	124.76	93.1045
hsa-miR-873-3p	156.26	118.76	0.760015
hsa-miR-324-5p	12.17	117.53	9.65735
hsa-miR-425-5p	566.79	114.38	0.201803
hsa-miR-551b-3p	17.72	112.03	6.32223
hsa-miR-328	12.36	110.55	8.94417
hsa-miR-421	1099.57	110.24	0.100257
hsa-miR-93-5p	4658.54	106.35	0.022829
hsa-miR-200a-5p	74.44	105.16	1.41268
hsa-miR-1307-5p	132.88	103.7	0.780403
hsa-miR-369-5p	45.99	103.58	2.25223
hsa-miR-455-5p	178.49	99.87	0.559527
hsa-miR-1307-3p	182.42	99.75	0.546815
hsa-miR-423-5p	423.37	98.02	0.231523
hsa-miR-3065-3p	15.14	94.69	6.25429
hsa-miR-30a-3p	480.64	92.86	0.193201
hsa-miR-873-5p	60.74	92.34	1.52025
hsa-miR-30c-1-5p	454.15	92.01	0.202598
hsa-miR-217	12.17	91.42	7.51191
hsa-miR-374b-5p	346.45	91.03	0.262751
hsa-miR-7-3-3p	8.81	90.24	10.2429
hsa-miR-374a-3p	283.78	90	0.317147
hsa-miR-28-5p	576.41	89.16	0.154682
hsa-miR-652-3p	70.03	88.21	1.2596
hsa-miR-197-3p	78.08	86.54	1.10835
hsa-miR-425-3p	74.15	85.68	1.1555
hsa-miR-376a-1-3p	15.67	84.9	5.418
hsa-miR-148a-5p	3730.98	83.33	0.0223346
hsa-miR-1299	0.96	82.9	86.3542
hsa-miR-485-5p	26.83	82.59	3.07827
hsa-miR-494	6.13	79.63	12.9902
hsa-miR-1179	66.97	79.01	1.17978
hsa-miR-411-3p	19.01	77.83	4.09416
hsa-miR-664-3p	14.37	76.91	5.35212
hsa-miR-132-5p	3.93	76.66	19.5064
hsa-miR-190b	11.78	75.37	6.39813
hsa-miR-106b-5p	358.99	75.31	0.209783
hsa-let-7d-3p	0.29	74.44	256.69
hsa-miR-361-3p	72.43	74.38	1.02692
hsa-miR-301b	448.18	74.16	0.165469
hsa-miR-1224-5p	118.22	73.95	0.625529
hsa-miR-92a-2-3p	2073.39	73.93	0.0356566
hsa-miR-21-3p	1832.3	73.89	0.0403264
hsa-miR-1277-5p	7.38	73.33	9.93631
hsa-miR-200b-5p	12.65	72.34	5.71858
hsa-miR-660-5p	954.33	71.73	0.0751627
hsa-miR-212-3p	6.61	71.11	10.7579
hsa-miR-153-1-5p	2.2	69.69	31.6773
hsa-miR-532-5p	1484.23	68.45	0.0461182
hsa-let-7b-3p	0.1	68.45	684.5
hsa-miR-137	8.62	68.21	7.91299
hsa-miR-376a-1-5p	3.45	67.96	19.6986
hsa-miR-181b-2-5p	2358.08	67.23	0.0285105
hsa-miR-141-5p	159.8	66.5	0.416145
hsa-miR-598	118.61	66.29	0.55889
hsa-miR-339-3p	53.36	64.87	1.2157
hsa-miR-455-3p	32.38	63.33	1.95584
hsa-miR-654-5p	70.23	63.27	0.900897
hsa-miR-331-3p	36.21	63.21	1.74565
hsa-miR-101-1-3p	20.69	62.52	3.02175
hsa-miR-345-5p	670.26	59.07	0.08813
hsa-miR-582-3p	17.72	58.15	3.2816
hsa-miR-500a-3p	7914.88	57.51	0.00726606
hsa-miR-501-3p	894.19	54.19	0.0606023
hsa-miR-3065-5p	4.02	53.27	13.2512
hsa-let-7a-1-3p,hsa-let-7a-3-3p	0.38	49.07	129.132
hsa-miR-135a-1-5p	13.51	48.98	3.62546
hsa-miR-668	15.04	48.76	3.24202
hsa-miR-181c-3p	470.39	48.64	0.103404
hsa-miR-154-5p	9.58	47.1	4.91649
hsa-miR-210	166.7	45.86	0.275105
hsa-miR-874-5p	13.7	45.12	3.29343
hsa-miR-337-5p	3.54	44.75	12.6412
hsa-miR-32-5p	11.4	44.32	3.88772
hsa-miR-376b	10.25	44.32	4.3239
hsa-miR-20a-5p	628.66	43.25	0.0687971
hsa-miR-330-5p	85.36	42.28	0.495314
hsa-miR-146a-5p	21.57	41.26	1.91284
hsa-miR-27b-5p	75.02	41.17	0.548787
hsa-miR-15b-5p	328.42	40.48	0.123257
hsa-miR-4454	42.25	40.25	0.952663
hsa-miR-1301	12.55	40.18	3.20159
hsa-miR-193a-5p	4.31	39.32	9.12297
hsa-miR-33b-5p	0.67	38.62	57.6418
hsa-miR-125b-1-3p	11.21	36.91	3.2926
hsa-miR-758	123.55	35.62	0.288304
hsa-miR-656	6.13	35.43	5.77977
hsa-miR-130b-3p	741.4	33.72	0.0454815
hsa-miR-1260a	9	33.68	3.74222
hsa-miR-33a-5p	2.49	33.23	13.3454
hsa-miR-671-3p	97.72	33.09	0.338621
hsa-miR-485-3p	19.16	32.65	1.70407
hsa-miR-3613-5p	2.78	32.65	11.7446
hsa-miR-216b-3p	1.34	32.41	24.1866
hsa-miR-299-3p	39.38	32.04	0.813611
hsa-miR-330-3p	47.14	31.85	0.675647
hsa-miR-582-5p	1.72	31.36	18.2326
hsa-miR-29b-2-5p	0.86	31.35	36.4535
hsa-miR-99b-3p	207.04	31.17	0.150551
hsa-miR-655	2.49	30.37	12.1968
hsa-miR-495	23.38	30.18	1.29085
hsa-miR-487a	84.5	29.32	0.346982
hsa-miR-378a-3p	390.47	28.7	0.0735012
hsa-miR-17-5p	664.26	28.23	0.0424984
hsa-miR-30d-3p	110.11	27.77	0.252202
hsa-miR-671-5p	14.66	27.1	1.84857
hsa-miR-377-5p	19.83	26.6	1.3414
hsa-miR-148b-5p	200.33	26.42	0.131882
hsa-let-7f-2-3p	0.29	26.36	90.8966
hsa-miR-876-5p	1.92	25.99	13.5365
hsa-miR-664-5p	2.59	25.31	9.7722
hsa-miR-7-1-3p	4.02	25.18	6.26368
hsa-miR-151b	4.86	24.52	5.04527
hsa-miR-216a	12.65	24.51	1.93755
hsa-miR-106b-3p	374.22	24.07	0.0643205
hsa-miR-544a	0.1	23.89	238.9
hsa-miR-190a	32.48	23.46	0.722291
hsa-miR-140-5p	11.88	22.65	1.90657
hsa-miR-27a-5p	14.37	22.53	1.56785
hsa-miR-126-3p	29.51	22.47	0.761437
hsa-miR-98-3p	0.29	21.91	75.5517
hsa-miR-337-3p	6.61	21.67	3.27837
hsa-miR-379-3p	12.85	21.11	1.6428
hsa-miR-628-5p	46.37	20.43	0.440587
hsa-miR-493-3p	186.53	20.25	0.108562
hsa-miR-589-5p	231.47	19.81	0.0855834
hsa-miR-139-5p	1.92	19.63	10.224
hsa-miR-642a-5p	8.99	19.26	2.14238
hsa-miR-22-5p	4.89	19.2	3.92638
hsa-miR-590-3p	12.36	18.95	1.53317
hsa-miR-5683	10.73	18.83	1.75489
hsa-miR-130a-3p	2782.64	18.31	0.00658008
hsa-miR-1296	43.02	18.21	0.423291
hsa-miR-424-5p	57.96	18.09	0.312112
hsa-miR-24-1-5p	1.44	17.65	12.2569
hsa-miR-1197	32.67	17.59	0.538414
hsa-miR-29a-5p	0.29	17.35	59.8276
hsa-miR-130b-5p	195.44	16.85	0.0862157
hsa-miR-203	37.27	16.79	0.450496
hsa-miR-1271-5p	13.32	16.6	1.24625
hsa-miR-1260b	3.55	16.56	4.66479
hsa-miR-376c-5p	0.14	16.27	116.214
hsa-miR-7-2-3p	3.83	15.62	4.07833
hsa-miR-195-5p	5.84	15.48	2.65068
hsa-miR-154-3p	3.45	15.31	4.43768
hsa-let-7e-3p	1.82	15.12	8.30769
hsa-miR-362-5p	1150.73	14.57	0.0126615
hsa-miR-543	48.67	14.44	0.296692
hsa-miR-100-5p	58.87	14.1	0.239511
hsa-miR-187-3p	34.49	14.07	0.407944
hsa-miR-542-3p	222.56	14.01	0.0629493
hsa-miR-3615	35.93	13.89	0.386585
hsa-miR-1277-3p	0.19	13.52	71.1579
hsa-miR-487a-5p	0.77	13.27	17.2338
hsa-miR-2467-5p	46.18	13.15	0.284755
hsa-miR-221-5p	25.29	13.15	0.519968
hsa-miR-2110	4.41	13.09	2.96825
hsa-miR-17-3p	89.2	12.72	0.142601
hsa-miR-496	18.39	12.72	0.69168
hsa-miR-216b	34.01	12.47	0.366657
hsa-miR-380-3p	47.14	12.22	0.259228
hsa-miR-541-3p	27.88	11.54	0.413917
hsa-miR-30b-3p	1.53	11.3	7.38562
hsa-miR-544a-5p	0.19	11.05	58.1579
hsa-miR-299-5p	2.4	10.99	4.57917
hsa-miR-708-5p	95.61	10.56	0.110449
hsa-miR-652-5p	1.05	10.43	9.93333
hsa-miR-324-3p	13.41	10.31	0.768829
hsa-miR-1-2	6.9	10.17	1.47391
hsa-miR-412-5p	43.3	10.12	0.233718
hsa-miR-590-5p	0.29	9.94	34.2759
hsa-miR-183-3p	53.94	9.88	0.183166
hsa-miR-101-1-5p	1.92	9.88	5.14583
hsa-miR-339-5p	20.79	9.63	0.463203
hsa-miR-215	8.75	9.61	1.09829
hsa-miR-574-5p	31.52	9.51	0.301713
hsa-miR-331-5p	25.58	9.51	0.371775
hsa-miR-193a-3p	3.35	9.2	2.74627
hsa-miR-876-3p	1.05	9.01	8.58095
hsa-miR-340-3p	103.18	8.95	0.0867416
hsa-miR-95-5p	0.48	8.95	18.6458
hsa-miR-181a-2-3p	1186.94	8.77	0.00738875
hsa-miR-3605-3p	28.26	8.58	0.303609
hsa-miR-185-3p	12.36	8.52	0.68932
hsa-miR-125a-3p	52.79	8.46	0.160258
hsa-miR-149-5p	507.87	8.15	0.0160474
hsa-miR-720	36.31	8.15	0.224456
hsa-miR-3676-5p	12.93	8.15	0.630317
hsa-miR-769-3p	37.56	8.02	0.213525
hsa-miR-153-2-5p	0.29	7.9	27.2414
hsa-miR-431-5p	238.75	7.84	0.0328377
hsa-miR-1303	8.61	7.65	0.888502
hsa-miR-4510	0.19	7.65	40.2632
hsa-miR-374b-3p	21.75	7.53	0.346207
hsa-miR-3607-3p	2.87	7.47	2.60279
hsa-let-7g-3p	0.1	7.47	74.7
hsa-miR-147b	0.86	7.28	8.46512
hsa-let-7f-1-3p	0.1	7.28	72.8
hsa-miR-4662a-5p	5.56	7.04	1.26619
hsa-miR-4532	36.21	6.98	0.192764
hsa-miR-628-3p	14.66	6.91	0.471351
hsa-miR-219-1-5p	0.38	6.83	17.9737
hsa-miR-26b-3p	52.31	6.6	0.126171
hsa-miR-365b-3p	26.11	6.23	0.238606
hsa-miR-135a-2-3p	19.74	6.23	0.315603
hsa-miR-3934	6.71	6.23	0.928465
hsa-miR-641	41.1	6.17	0.150122
hsa-miR-296-5p	4.5	6.17	1.37111
hsa-miR-142-5p	0.86	6.17	7.17442
hsa-miR-199a-2-3p	6.73	6.16	0.915305
hsa-miR-2392	2.68	6.05	2.25746
hsa-let-7i-3p	0.1	5.99	59.9
hsa-miR-3909	12.93	5.93	0.458623
hsa-miR-1185-1-3p	33.55	5.82	0.173472
hsa-miR-30c-2-3p	26.06	5.8	0.222563
hsa-miR-370-5p	15.14	5.68	0.375165
hsa-miR-380-5p	2.2	5.68	2.58182
hsa-miR-99a-3p	0.96	5.68	5.91667
hsa-miR-147b-5p	0.19	5.68	29.8947
hsa-miR-2110-3p	4.89	5.62	1.14928
hsa-miR-877-5p	63.9	5.56	0.087011
hsa-miR-766-3p	6.13	5.49	0.895595
hsa-miR-204-3p	0.1	5.43	54.3
hsa-miR-450b-5p	89.2	5.37	0.0602018
hsa-miR-338-5p	3.16	5.31	1.68038
hsa-miR-223-3p	0.1	5.31	53.1
hsa-miR-491-5p	0.86	5.19	6.03488
hsa-miR-548k	91.68	5.12	0.0558464
hsa-miR-342-5p	29.89	5.12	0.171295
hsa-miR-433-5p	1.63	5.12	3.1411
hsa-miR-26a-2-3p	2.78	5.06	1.82014
hsa-miR-770-5p	2.78	5.06	1.82014
hsa-miR-381-5p	0.57	5.06	8.87719
hsa-miR-376a-2-5p	0.1	5.04	50.4
hsa-miR-4512-5p	0.29	4.94	17.0345
hsa-miR-4705	0.1	4.75	47.5
hsa-miR-155-5p	20.6	4.69	0.22767
hsa-miR-142-3p	0.1	4.63	46.3
hsa-miR-1908	0.1	4.63	46.3
hsa-miR-205-5p	1233.7	4.57	0.0037043
hsa-miR-4677-3p	38.9	4.57	0.117481
hsa-miR-92b-5p	8.34	4.57	0.547962
hsa-miR-488-3p	1.15	4.57	3.97391
hsa-miR-376b-5p	0.14	4.55	32.5
hsa-miR-760	2.78	4.51	1.6223
hsa-miR-216a-3p	63.62	4.44	0.0697894
hsa-miR-146b-3p	17.53	4.32	0.246435
hsa-miR-194-1-5p	4.6	4.29	0.932609
hsa-miR-128-1-5p	71.95	4.26	0.0592078
hsa-miR-30c-1-3p	69.07	4.2	0.0608079
hsa-miR-194-2-3p	3.26	4.14	1.26994
hsa-miR-483-3p	83.73	4.07	0.0486086
hsa-miR-145-5p	8.62	3.95	0.458237
hsa-miR-34a-3p	2.3	3.95	1.71739
hsa-miR-487b-5p	0.48	3.95	8.22917
hsa-miR-4446-3p	0.19	3.89	20.4737
hsa-miR-18a-5p	100.31	3.83	0.0381816
hsa-miR-2682-5p	10.83	3.83	0.353647
hsa-miR-296-3p	67.06	3.77	0.0562183
hsa-miR-3200-3p	18.87	3.77	0.199788
hsa-miR-4792	18.97	3.7	0.195045
hsa-miR-362-3p	3.26	3.64	1.11656
hsa-miR-432-3p	2.68	3.64	1.35821
hsa-miR-200c-5p	2.49	3.64	1.46185
hsa-miR-545-3p	1.15	3.58	3.11304
hsa-miR-103a-2-5p	4.31	3.55	0.823666
hsa-miR-708-3p	83.64	3.52	0.0420851
hsa-miR-93-3p	60.55	3.52	0.0581338
hsa-miR-642b-3p	3.83	3.52	0.91906
hsa-miR-499a-5p	0.96	3.52	3.66667
hsa-miR-139-3p	0.57	3.52	6.17544
hsa-miR-134-3p	1.05	3.46	3.29524
hsa-miR-4286	4.41	3.39	0.768707
hsa-miR-193b-3p	39.95	3.33	0.0833542
hsa-miR-744-3p	6.04	3.33	0.551325
hsa-miR-545-5p	1.82	3.33	1.82967
hsa-miR-20a-3p	6.51	3.27	0.502304
hsa-miR-4520a-3p	1.62	3.24	2
hsa-miR-532-3p	29.6	3.21	0.108446
hsa-miR-188-5p	7.86	3.21	0.408397
hsa-miR-5010-3p	3.26	3.21	0.984663
hsa-miR-665	2.01	3.21	1.59701
hsa-miR-651	20.98	3.15	0.150143
hsa-miR-578-5p	3.83	3.15	0.822454
hsa-miR-23c	0.29	3.1	10.6897
hsa-miR-483-5p	85.84	3.09	0.0359972
hsa-miR-16-2-3p	23.09	3.09	0.133824
hsa-miR-375-5p	3.54	3.09	0.872881
hsa-miR-323a-5p	0.96	3.09	3.21875
hsa-miR-29b-1-5p	0.1	3.09	30.9
hsa-miR-767-5p	6.61	3.02	0.456884
hsa-miR-885-5p	0.38	3.02	7.94737
hsa-miR-3613-3p	2.2	2.96	1.34545
hsa-miR-192-3p	1.44	2.9	2.01389
hsa-miR-33a-3p	2.49	2.84	1.14056
hsa-miR-320b-2	8.19	2.82	0.344322
hsa-miR-128-2	24.85	2.74	0.110262
hsa-miR-320b-1	1.02	2.74	2.68627
hsa-miR-181a-1-3p	21.76	2.72	0.125
hsa-miR-497-5p	0.96	2.72	2.83333
hsa-miR-4485	0.86	2.59	3.01163
hsa-miR-4284	0.29	2.59	8.93103
hsa-miR-5690	0.1	2.59	25.9
hsa-miR-23b-5p	0.38	2.53	6.65789
hsa-miR-4781-3p	1.92	2.47	1.28646
hsa-miR-541-5p	5.17	2.35	0.454545
hsa-miR-567-3p	0.1	2.34	23.4
hsa-miR-3127-5p	9.48	2.28	0.240506
hsa-miR-23a-5p	0.19	2.28	12
hsa-miR-3960	3.32	2.25	0.677711
hsa-miR-4326	17.82	2.22	0.124579
hsa-miR-24-2-5p	16.96	2.22	0.130896
hsa-miR-424-3p	13.32	2.22	0.166667
hsa-miR-3912	10.73	2.22	0.206897
hsa-miR-653	33.15	2.16	0.0651584
hsa-miR-503	21.65	2.16	0.0997691
hsa-miR-3661	15.71	2.16	0.137492
hsa-miR-3676-3p	2.25	2.13	0.946667
hsa-miR-592	28.36	2.1	0.074048
hsa-miR-450a-2-5p	12.07	2.07	0.1715
hsa-miR-181b-1-5p	24.92	2.04	0.081862
hsa-miR-3117-3p	7.47	2.04	0.273092
hsa-miR-1306-5p	1.15	2.04	1.77391
hsa-miR-2681-5p	0.57	2.04	3.57895
hsa-miR-655-5p	0.19	2.04	10.7368
hsa-miR-32-3p	5.27	1.98	0.375712
hsa-miR-548ae-2-5p	0.52	1.92	3.69231
hsa-miR-18a-3p	25.2	1.91	0.0757937
hsa-miR-320c-1	2.02	1.9	0.940594
hsa-miR-548e	12.36	1.79	0.144822
hsa-miR-576-3p	9.39	1.79	0.190628
hsa-miR-1185-2-3p	5.25	1.77	0.337143
hsa-miR-454-5p	79.42	1.73	0.0217829
hsa-miR-629-5p	38.71	1.73	0.0446913
hsa-miR-2355-5p	6.04	1.67	0.27649
hsa-miR-489	20.02	1.6	0.0799201
hsa-miR-2277-5p	12.84	1.6	0.124611
hsa-miR-570-3p	0.57	1.55	2.7193
hsa-miR-3605-5p	19.93	1.54	0.0772704
hsa-miR-199b-5p	4.98	1.54	0.309237
hsa-miR-670	0.1	1.54	15.4
hsa-miR-548b-5p	37.22	1.48	0.0397636
hsa-miR-152-5p	10.06	1.48	0.147117
hsa-miR-1285-2-3p	2.25	1.48	0.657778
hsa-miR-1261	1.05	1.48	1.40952
hsa-miR-543-5p	0.67	1.48	2.20896
hsa-miR-548h-3-3p	0.43	1.43	3.32558
hsa-miR-1250	0.67	1.42	2.1194
hsa-miR-3651	0.1	1.42	14.2
hsa-miR-659-5p	8.53	1.36	0.159437
hsa-miR-1251	4.5	1.36	0.302222
hsa-miR-490-3p	2.3	1.36	0.591304
hsa-miR-941-1-5p	15.64	1.3	0.0831202
hsa-miR-217-3p	3.26	1.3	0.398773
hsa-miR-3187-3p	2.01	1.3	0.646766
hsa-miR-182-3p	1.92	1.3	0.677083
hsa-miR-3648-3p	0.38	1.3	3.42105
hsa-miR-2681-3p	0.1	1.3	13
hsa-miR-1268b	0.14	1.27	9.07143
hsa-miR-3176	20.31	1.23	0.0605613
hsa-miR-576-5p	17.34	1.23	0.0709343
hsa-miR-4787-3p	0.67	1.23	1.83582
hsa-miR-4640-3p	0.19	1.23	6.47368
hsa-miR-502-3p	14.4	1.19	0.0826389
hsa-miR-219-1-3p	8.43	1.17	0.13879
hsa-miR-943	6.42	1.17	0.182243
hsa-miR-33b-3p	1.25	1.17	0.936
hsa-miR-3135b	0.77	1.17	1.51948
hsa-miR-644b-3p	0.1	1.17	11.7
hsa-miR-1-1	2.3	1.13	0.491304
hsa-miR-542-5p	8.72	1.11	0.127294
hsa-miR-3677-3p	5.84	1.11	0.190068
hsa-miR-758-5p	2.11	1.11	0.526066
hsa-miR-4638-3p	0.57	1.11	1.94737
hsa-miR-1304-3p	36.6	1.05	0.0286885
hsa-miR-505-3p	36.5	1.05	0.0287671
hsa-miR-5096	12.16	1.05	0.0863487
hsa-miR-3929	2.68	1.05	0.391791
hsa-miR-491-3p	1.05	1.05	1
hsa-miR-3620	0.48	1.05	2.1875
hsa-miR-770-3p	0.29	1.05	3.62069
hsa-miR-4636	0.19	1.05	5.52632
hsa-miR-1273a	11.95	1.04	0.0870293
hsa-miR-1285-1-3p	18.18	0.99	0.0544554
hsa-miR-92a-1-5p	16.29	0.99	0.0607735
hsa-miR-5699-5p	6.61	0.99	0.149773
hsa-miR-421-5p	4.79	0.99	0.206681
hsa-miR-551b-5p	4.69	0.99	0.211087
hsa-miR-107-5p	0.67	0.99	1.47761
hsa-miR-1229	0.38	0.99	2.60526
hsa-miR-495-5p	0.38	0.99	2.60526
hsa-miR-363-3p	1208.12	0.93	0.000769791
hsa-miR-191-3p	16.57	0.93	0.0561255
hsa-miR-625-3p	12.36	0.93	0.0752427
hsa-miR-301a-5p	10.06	0.93	0.0924453
hsa-miR-452-5p	2.11	0.93	0.440758
hsa-miR-1248	0.48	0.93	1.9375
hsa-miR-25-5p	38.51	0.86	0.0223319
hsa-miR-501-5p	34.78	0.86	0.0247269
hsa-miR-625-5p	8.91	0.86	0.0965208
hsa-miR-15b-3p	6.8	0.86	0.126471
hsa-miR-942	5.37	0.86	0.160149
hsa-miR-5699	2.4	0.86	0.358333
hsa-miR-4690-3p	1.05	0.86	0.819048
hsa-miR-214-3p	0.19	0.86	4.52632
hsa-miR-548ad-5p	0.14	0.86	6.14286
hsa-miR-3607-5p	0.1	0.86	8.6
hsa-miR-34c-5p	23.86	0.8	0.0335289
hsa-miR-326	14.08	0.8	0.0568182
hsa-miR-566-3p	13.68	0.8	0.0584795
hsa-miR-889-5p	2.49	0.8	0.321285
hsa-miR-486-3p	2.11	0.8	0.379147
hsa-miR-3609	2.01	0.8	0.39801
hsa-miR-4419a	1.44	0.8	0.555556
hsa-miR-5680	0.67	0.8	1.19403
hsa-miR-15a-3p	0.19	0.8	4.21053
hsa-miR-597	0.19	0.8	4.21053
hsa-miR-186-3p	0.1	0.8	8
hsa-miR-4419a-5p	2.1	0.78	0.371429
hsa-miR-16-1-3p	0.86	0.74	0.860465
hsa-miR-627	0.77	0.74	0.961039
hsa-miR-3157-3p	0.48	0.74	1.54167
hsa-miR-3611	0.38	0.74	1.94737
hsa-miR-548q	0.1	0.74	7.4
hsa-miR-199a-1-3p	2.24	0.72	0.321429
hsa-miR-3913-1-5p	6.28	0.71	0.113057
hsa-miR-103a-1-5p	0.48	0.71	1.47917
hsa-miR-31-5p	3951.72	0.68	0.000172077
hsa-miR-1276	27.98	0.68	0.0243031
hsa-miR-502-5p	9.39	0.68	0.0724175
hsa-miR-3159-3p	7.39	0.68	0.0920162
hsa-miR-4521	4.22	0.68	0.161137
hsa-miR-548al	3.16	0.68	0.21519
hsa-miR-1306-3p	2.2	0.68	0.309091
hsa-miR-616-5p	1.72	0.68	0.395349
hsa-miR-5588-5p	0.77	0.68	0.883117
hsa-miR-1343	0.67	0.68	1.01493
hsa-miR-195-3p	0.57	0.68	1.19298
hsa-miR-488-5p	0.19	0.68	3.57895
hsa-miR-548al-5p	0.19	0.68	3.57895
hsa-miR-373-3p	662.12	0.62	0.000936386
hsa-miR-1262	7.19	0.62	0.0862309
hsa-miR-1266	7.09	0.62	0.0874471
hsa-miR-589-3p	4.69	0.62	0.132196
hsa-miR-494-5p	2.01	0.62	0.308458
hsa-miR-1275	0.77	0.62	0.805195
hsa-miR-644b-5p	0.48	0.62	1.29167
hsa-miR-3150b-3p	0.29	0.62	2.13793
hsa-miR-412	0.29	0.62	2.13793
hsa-miR-1249	0.19	0.62	3.26316
hsa-miR-1224-3p	0.1	0.62	6.2
hsa-let-7c-3p	0.1	0.62	6.2
hsa-miR-4508	0.1	0.59	5.9
hsa-miR-302d-3p	1566.66	0.56	0.000357448
hsa-miR-135b-5p	68.31	0.56	0.00819792
hsa-miR-3938	24.81	0.56	0.0225715
hsa-miR-548e-5p	6.12	0.56	0.0915033
hsa-miR-320a-5p	2.87	0.56	0.195122
hsa-miR-496-5p	1.15	0.56	0.486957
hsa-miR-4641	1.05	0.56	0.533333
hsa-miR-1292	0.86	0.56	0.651163
hsa-miR-3940-3p	0.48	0.56	1.16667
hsa-miR-1291	0.29	0.56	1.93103
hsa-miR-656-5p	0.19	0.56	2.94737
hsa-miR-937	16.19	0.49	0.0302656
hsa-miR-676-3p	4.69	0.49	0.104478
hsa-miR-26a-1-3p	2.59	0.49	0.189189
hsa-miR-939	2.49	0.49	0.196787
hsa-miR-5095	2.23	0.49	0.219731
hsa-miR-597-3p	2.01	0.49	0.243781
hsa-miR-19b-1-5p	1.72	0.49	0.284884
hsa-miR-210-5p	1.05	0.49	0.466667
hsa-miR-5587-3p	0.19	0.49	2.57895
hsa-miR-1179-3p	0.19	0.49	2.57895
hsa-miR-1271-3p	0.19	0.49	2.57895
hsa-miR-802	0.1	0.49	4.9
hsa-miR-1254-1-3p	1.67	0.48	0.287425
hsa-miR-548d-2-5p	6.35	0.46	0.0724409
hsa-miR-4440	1.34	0.46	0.343284
hsa-miR-619-5p	16.84	0.43	0.0255344
hsa-miR-222-5p	3.74	0.43	0.114973
hsa-miR-641-3p	3.54	0.43	0.121469
hsa-miR-410-5p	2.87	0.43	0.149826
hsa-miR-4671-3p	1.05	0.43	0.409524
hsa-miR-190a-3p	0.67	0.43	0.641791
hsa-miR-2276	0.67	0.43	0.641791
hsa-miR-3653	0.38	0.43	1.13158
hsa-miR-4687-5p	0.38	0.43	1.13158
hsa-miR-4682	0.29	0.43	1.48276
hsa-miR-5682-5p	0.29	0.43	1.48276
hsa-miR-642a-3p	0.19	0.43	2.26316
hsa-miR-4758-3p	0.19	0.43	2.26316
hsa-miR-3653-5p	0.1	0.43	4.3
hsa-miR-1301-5p	0.1	0.43	4.3
hsa-miR-499a-3p	0.1	0.43	4.3
hsa-miR-5695-5p	0.1	0.43	4.3
hsa-miR-548c-5p	1.07	0.42	0.392523
hsa-miR-3908-3p	0.68	0.42	0.617647
hsa-miR-548am-5p	0.88	0.39	0.443182
hsa-miR-1287	18.3	0.37	0.0202186
hsa-miR-5096-3p	13.01	0.37	0.0284397
hsa-miR-145-3p	5.08	0.37	0.0728346
hsa-miR-580	1.82	0.37	0.203297
hsa-miR-144-5p	1.15	0.37	0.321739
hsa-miR-3685	1.15	0.37	0.321739
hsa-miR-451a	0.96	0.37	0.385417
hsa-miR-5006-3p	0.96	0.37	0.385417
hsa-miR-208b	0.67	0.37	0.552239
hsa-miR-3194-5p	0.48	0.37	0.770833
hsa-miR-548j	0.46	0.37	0.804348
hsa-miR-4757-3p	0.38	0.37	0.973684
hsa-miR-96-3p	0.38	0.37	0.973684
hsa-miR-1234	0.29	0.37	1.27586
hsa-miR-466-5p	0.29	0.37	1.27586
hsa-miR-150-5p	0.19	0.37	1.94737
hsa-miR-4671-5p	0.19	0.37	1.94737
hsa-miR-429-5p	0.19	0.37	1.94737
hsa-miR-4470	0.19	0.37	1.94737
hsa-miR-4784	0.19	0.37	1.94737
hsa-miR-4791	0.19	0.37	1.94737
hsa-miR-520d-3p	0.1	0.37	3.7
hsa-miR-187-5p	0.1	0.37	3.7
hsa-miR-3194-3p	0.1	0.37	3.7
hsa-miR-323b-5p	0.1	0.37	3.7
hsa-miR-3909-5p	0.1	0.37	3.7
hsa-miR-548ab	1.51	0.34	0.225166
hsa-miR-3648	0.67	0.34	0.507463
hsa-miR-3135a-3p	0.89	0.33	0.370787
hsa-miR-1273f	3.19	0.32	0.100313
hsa-miR-135a-1-3p	139.97	0.31	0.00221476
hsa-miR-371a-3p	46.27	0.31	0.00669981
hsa-miR-548b-3p	20.22	0.31	0.0153314
hsa-miR-1298	18.2	0.31	0.017033
hsa-miR-1285-1-5p	8.15	0.31	0.0380368
hsa-miR-345-3p	2.2	0.31	0.140909
hsa-miR-5001-3p	1.05	0.31	0.295238
hsa-miR-2355-3p	0.96	0.31	0.322917
hsa-miR-3188	0.96	0.31	0.322917
hsa-miR-2277-3p	0.86	0.31	0.360465
hsa-miR-4793-3p	0.67	0.31	0.462687
hsa-miR-4749-5p	0.48	0.31	0.645833
hsa-miR-1278	0.48	0.31	0.645833
hsa-miR-4803	0.48	0.31	0.645833
hsa-miR-548w	0.43	0.31	0.72093
hsa-miR-4449	0.38	0.31	0.815789
hsa-miR-4484	0.38	0.31	0.815789
hsa-miR-4726-5p	0.29	0.31	1.06897
hsa-miR-3918-3p	0.29	0.31	1.06897
hsa-miR-4750	0.19	0.31	1.63158
hsa-miR-1296-3p	0.19	0.31	1.63158
hsa-miR-4485-5p	0.19	0.31	1.63158
hsa-miR-4664-5p	0.19	0.31	1.63158
hsa-miR-599-5p	0.19	0.31	1.63158
hsa-miR-520g	0.1	0.31	3.1
hsa-miR-3924	0.1	0.31	3.1
hsa-miR-1249-5p	0.1	0.31	3.1
hsa-miR-3133-3p	0.1	0.31	3.1
hsa-miR-3669-5p	0.1	0.31	3.1
hsa-miR-4706	0.1	0.31	3.1
hsa-miR-4800-3p	0.1	0.31	3.1
hsa-miR-5586-5p	0.1	0.31	3.1
hsa-miR-5682	0.1	0.31	3.1
hsa-miR-885-3p	0.1	0.31	3.1
hsa-miR-3665	0.51	0.29	0.568627
hsa-miR-1273c-3p	11.37	0.28	0.0246262
hsa-miR-4472-2	1.45	0.28	0.193103
hsa-miR-1273e-3p	4.38	0.26	0.0593607
hsa-miR-548z	0.49	0.26	0.530612
hsa-miR-3174	18.87	0.25	0.0132485
hsa-miR-3074-3p	8.72	0.25	0.0286697
hsa-miR-3177-3p	7.19	0.25	0.0347705
hsa-miR-4786-5p	2.68	0.25	0.0932836
hsa-miR-4461	1.72	0.25	0.145349
hsa-miR-5585-3p	1.63	0.25	0.153374
hsa-miR-378a-5p	1.53	0.25	0.163399
hsa-miR-4775	1.53	0.25	0.163399
hsa-miR-653-3p	1.34	0.25	0.186567
hsa-miR-3130-2-5p	1.29	0.25	0.193798
hsa-miR-1256-3p	1.25	0.25	0.2
hsa-miR-518b	0.67	0.25	0.373134
hsa-miR-4501	0.67	0.25	0.373134
hsa-miR-5001-5p	0.67	0.25	0.373134
hsa-miR-3936	0.57	0.25	0.438596
hsa-miR-4999-5p	0.57	0.25	0.438596
hsa-miR-5696	0.57	0.25	0.438596
hsa-miR-4498	0.57	0.25	0.438596
hsa-miR-211-5p	0.48	0.25	0.520833
hsa-miR-578	0.48	0.25	0.520833
hsa-miR-556-3p	0.48	0.25	0.520833
hsa-miR-3130-1-5p	0.43	0.25	0.581395
hsa-miR-548aw	0.39	0.25	0.641026
hsa-miR-3124-5p	0.38	0.25	0.657895
hsa-miR-3917	0.38	0.25	0.657895
hsa-miR-548v-5p	0.38	0.25	0.657895
hsa-miR-374c-5p	0.32	0.25	0.78125
hsa-miR-1267-3p	0.29	0.25	0.862069
hsa-miR-1537	0.29	0.25	0.862069
hsa-miR-3181	0.29	0.25	0.862069
hsa-miR-602	0.29	0.25	0.862069
hsa-miR-2116-5p	0.1	0.25	2.5
hsa-let-7a-2-3p	0.1	0.25	2.5
hsa-miR-1193-3p	0.1	0.25	2.5
hsa-miR-1302-1	0.1	0.25	2.5
hsa-miR-1468-3p	0.1	0.25	2.5
hsa-miR-3167	0.1	0.25	2.5
hsa-miR-4443	0.1	0.25	2.5
hsa-miR-4636-3p	0.1	0.25	2.5
hsa-miR-4638-5p	0.1	0.25	2.5
hsa-miR-4757-5p	0.1	0.25	2.5
hsa-miR-4795-3p	0.1	0.25	2.5
hsa-miR-651-3p	0.1	0.25	2.5
hsa-miR-1273e	9.2	0.23	0.025
hsa-miR-1254-1	1.76	0.23	0.130682
hsa-miR-1273g-3p	0.75	0.23	0.306667
hsa-miR-138-2-5p	0.56	0.23	0.410714
hsa-miR-3158-1-3p	9.53	0.22	0.023085
hsa-miR-548d-1-5p	3.05	0.22	0.0721311
hsa-miR-517a-3p	1.01	0.22	0.217822
hsa-miR-1273f-3p	0.49	0.22	0.44898
hsa-miR-5100	0.24	0.22	0.916667
hsa-miR-548aa-2	0.41	0.21	0.512195
hsa-miR-548n	4.04	0.2	0.049505
hsa-miR-548h-4-3p	0.49	0.2	0.408163
hsa-miR-302a-3p	1894.95	0.19	0.000100266
hsa-miR-218-2-5p	54.4	0.19	0.00349265
hsa-miR-218-1-5p	43.52	0.19	0.00436581
hsa-miR-4746-5p	13.13	0.19	0.0144707
hsa-miR-1273a-5p	11.36	0.19	0.0167254
hsa-miR-188-3p	9.48	0.19	0.0200422
hsa-miR-4449-5p	4.02	0.19	0.0472637
hsa-miR-1289-1-5p	2.11	0.19	0.0900474
hsa-miR-4423-3p	1.82	0.19	0.104396
hsa-miR-1303-5p	1.44	0.19	0.131944
hsa-miR-500b-3p	1.44	0.19	0.131944
hsa-miR-627-3p	1.25	0.19	0.152
hsa-miR-3064-5p	1.15	0.19	0.165217
hsa-miR-3928	0.96	0.19	0.197917
hsa-miR-1254-2	0.86	0.19	0.22093
hsa-miR-193b-5p	0.86	0.19	0.22093
hsa-miR-598-5p	0.8	0.19	0.2375
hsa-miR-181b-1-3p	0.77	0.19	0.246753
hsa-miR-4742-3p	0.67	0.19	0.283582
hsa-miR-4667-5p	0.67	0.19	0.283582
hsa-miR-636	0.67	0.19	0.283582
hsa-miR-2116-3p	0.57	0.19	0.333333
hsa-miR-548at-5p	0.57	0.19	0.333333
hsa-miR-1267	0.57	0.19	0.333333
hsa-miR-383	0.57	0.19	0.333333
hsa-miR-4762-5p	0.48	0.19	0.395833
hsa-miR-548s	0.44	0.19	0.431818
hsa-miR-3180-5-3p	0.44	0.19	0.431818
hsa-miR-4448	0.38	0.19	0.5
hsa-miR-4689	0.38	0.19	0.5
hsa-miR-1293	0.38	0.19	0.5
hsa-miR-300	0.38	0.19	0.5
hsa-miR-4523	0.38	0.19	0.5
hsa-miR-548as-5p	0.31	0.19	0.612903
hsa-miR-624-5p	0.29	0.19	0.655172
hsa-miR-2278	0.29	0.19	0.655172
hsa-miR-2682-3p	0.29	0.19	0.655172
hsa-miR-3144-3p	0.29	0.19	0.655172
hsa-miR-4691-3p	0.29	0.19	0.655172
hsa-miR-4728-3p	0.29	0.19	0.655172
hsa-miR-548s-5p	0.22	0.19	0.863636
hsa-miR-3196	0.19	0.19	1
hsa-miR-3200-5p	0.19	0.19	1
hsa-miR-4738-3p	0.19	0.19	1
hsa-miR-5010-5p	0.19	0.19	1
hsa-miR-4479	0.19	0.19	1
hsa-miR-4768-3p	0.19	0.19	1
hsa-miR-4804-3p	0.19	0.19	1
hsa-miR-548ac-5p	0.11	0.19	1.72727
hsa-miR-548at-3p	0.11	0.19	1.72727
hsa-miR-3908	0.1	0.19	1.9
hsa-miR-1253	0.1	0.19	1.9
hsa-miR-1537-5p	0.1	0.19	1.9
hsa-miR-1539-5p	0.1	0.19	1.9
hsa-miR-3620-5p	0.1	0.19	1.9
hsa-miR-3651-5p	0.1	0.19	1.9
hsa-miR-3652-3p	0.1	0.19	1.9
hsa-miR-3668	0.1	0.19	1.9
hsa-miR-4439	0.1	0.19	1.9
hsa-miR-4451	0.1	0.19	1.9
hsa-miR-4483-5p	0.1	0.19	1.9
hsa-miR-4686	0.1	0.19	1.9
hsa-miR-4754	0.1	0.19	1.9
hsa-miR-4760-5p	0.1	0.19	1.9
hsa-miR-4781-5p	0.1	0.19	1.9
hsa-miR-4782-5p	0.1	0.19	1.9
hsa-miR-5092-5p	0.1	0.19	1.9
hsa-miR-548ap-3p	0.1	0.19	1.9
hsa-miR-548v	0.1	0.19	1.9
hsa-miR-5692c-2-5p	0.1	0.19	1.9
hsa-miR-616-3p	0.1	0.19	1.9
hsa-miR-620-5p	0.1	0.19	1.9
hsa-miR-643-5p	0.1	0.19	1.9
hsa-miR-663a-3p	0.1	0.19	1.9
hsa-miR-663b-5p	0.1	0.19	1.9
hsa-miR-668-5p	0.1	0.19	1.9
hsa-miR-761	0.1	0.19	1.9
hsa-miR-548f-2	0.66	0.17	0.257576
hsa-miR-133b	0.34	0.16	0.470588
hsa-miR-3135b-3p	0.26	0.16	0.615385
hsa-miR-4440-5p	0.29	0.15	0.517241
hsa-miR-378c	1.08	0.13	0.12037
hsa-miR-1280	0.1	0.13	1.3
hsa-miR-887	471.46	0.12	0.000254528
hsa-miR-548f-1	23.47	0.12	0.00511291
hsa-miR-1246	19.03	0.12	0.00630583
hsa-miR-3691-5p	18.11	0.12	0.00662617
hsa-miR-1247-5p	5.17	0.12	0.0232108
hsa-miR-3545-3p	3.26	0.12	0.0368098
hsa-miR-218-1-3p	2.78	0.12	0.0431655
hsa-miR-1284	2.59	0.12	0.046332
hsa-miR-5695	2.4	0.12	0.05
hsa-miR-1273d-3p	2.34	0.12	0.0512821
hsa-miR-4741	2.3	0.12	0.0521739
hsa-miR-3664-3p	2.01	0.12	0.0597015
hsa-miR-2964a-3p	1.72	0.12	0.0697674
hsa-miR-4430-3p	1.35	0.12	0.0888889
hsa-miR-660-3p	1.34	0.12	0.0895522
hsa-miR-4473	0.86	0.12	0.139535
hsa-miR-5004-5p	0.86	0.12	0.139535
hsa-miR-5187-3p	0.86	0.12	0.139535
hsa-miR-378d-2	0.79	0.12	0.151899
hsa-miR-3942-5p	0.67	0.12	0.179104
hsa-miR-5091	0.57	0.12	0.210526
hsa-miR-4429	0.57	0.12	0.210526
hsa-miR-559-3p	0.48	0.12	0.25
hsa-miR-3115	0.48	0.12	0.25
hsa-miR-5582-3p	0.48	0.12	0.25
hsa-miR-5009-5p	0.38	0.12	0.315789
hsa-miR-4452-5p	0.38	0.12	0.315789
hsa-miR-450a-1-3p	0.38	0.12	0.315789
hsa-miR-4512	0.38	0.12	0.315789
hsa-miR-378d-1	0.35	0.12	0.342857
hsa-miR-5095-3p	0.33	0.12	0.363636
hsa-miR-548l	0.29	0.12	0.413793
hsa-miR-3157-5p	0.29	0.12	0.413793
hsa-miR-4659a-3p	0.29	0.12	0.413793
hsa-miR-4661-3p	0.29	0.12	0.413793
hsa-miR-3164	0.29	0.12	0.413793
hsa-miR-3170	0.29	0.12	0.413793
hsa-miR-4688	0.29	0.12	0.413793
hsa-miR-937-5p	0.29	0.12	0.413793
hsa-miR-4797-3p	0.19	0.12	0.631579
hsa-miR-579	0.19	0.12	0.631579
hsa-miR-1180-5p	0.19	0.12	0.631579
hsa-miR-1237	0.19	0.12	0.631579
hsa-miR-1282	0.19	0.12	0.631579
hsa-miR-4507	0.19	0.12	0.631579
hsa-miR-5189-3p	0.19	0.12	0.631579
hsa-miR-665-5p	0.19	0.12	0.631579
hsa-miR-548am-3p	0.13	0.12	0.923077
hsa-miR-105-2-3p	0.1	0.12	1.2
hsa-miR-3129-3p	0.1	0.12	1.2
hsa-miR-1908-3p	0.1	0.12	1.2
hsa-miR-942-3p	0.1	0.12	1.2
hsa-miR-4645-3p	0.1	0.12	1.2
hsa-miR-4668-5p	0.1	0.12	1.2
hsa-miR-4461-5p	0.1	0.12	1.2
hsa-miR-3910-1	0.1	0.12	1.2
hsa-miR-767-3p	0.1	0.12	1.2
hsa-miR-4529-3p	0.1	0.12	1.2
hsa-miR-1225-3p	0.1	0.12	1.2
hsa-miR-548an	0.1	0.12	1.2
hsa-miR-1-1-5p	0.1	0.12	1.2
hsa-miR-1193	0.1	0.12	1.2
hsa-miR-1250-3p	0.1	0.12	1.2
hsa-miR-1273c	0.1	0.12	1.2
hsa-miR-1273g-5p	0.1	0.12	1.2
hsa-miR-138-2-3p	0.1	0.12	1.2
hsa-miR-150-3p	0.1	0.12	1.2
hsa-miR-181d-3p	0.1	0.12	1.2
hsa-miR-202-3p	0.1	0.12	1.2
hsa-miR-223-5p	0.1	0.12	1.2
hsa-miR-2276-5p	0.1	0.12	1.2
hsa-miR-2861	0.1	0.12	1.2
hsa-miR-3140-5p	0.1	0.12	1.2
hsa-miR-3612-3p	0.1	0.12	1.2
hsa-miR-3663-5p	0.1	0.12	1.2
hsa-miR-3934-3p	0.1	0.12	1.2
hsa-miR-3976-3p	0.1	0.12	1.2
hsa-miR-4309-3p	0.1	0.12	1.2
hsa-miR-4516	0.1	0.12	1.2
hsa-miR-4524b-5p	0.1	0.12	1.2
hsa-miR-4723-5p	0.1	0.12	1.2
hsa-miR-4729-3p	0.1	0.12	1.2
hsa-miR-4749-3p	0.1	0.12	1.2
hsa-miR-4759-3p	0.1	0.12	1.2
hsa-miR-4761-3p	0.1	0.12	1.2
hsa-miR-5188	0.1	0.12	1.2
hsa-miR-5196-3p	0.1	0.12	1.2
hsa-miR-5698-3p	0.1	0.12	1.2
hsa-miR-5700	0.1	0.12	1.2
hsa-miR-124-1-3p	0.83	0.1	0.120482
hsa-miR-4459	0.4	0.1	0.25
hsa-miR-4430	0.39	0.1	0.25641
hsa-miR-548au-5p	1.16	0.09	0.0775862
hsa-miR-4419b-5p	0.11	0.09	0.818182
hsa-miR-219-2-5p	0.1	0.09	0.9
hsa-miR-196a-2-5p	0.1	0.09	0.9
hsa-miR-196a-1-5p	0.1	0.09	0.9
hsa-miR-138-1-5p	3.94	0.08	0.0203046
hsa-miR-1268a-3p	0.94	0.08	0.0851064
hsa-miR-4419b	0.16	0.08	0.5
hsa-miR-1268a	0.15	0.08	0.533333
hsa-miR-548ai	0.1	0.08	0.8
hsa-miR-548n-3p	0.1	0.08	0.8
hsa-miR-548ak-3p	0.1	0.08	0.8
hsa-miR-603	0.1	0.08	0.8
hsa-miR-550a-3-5p	0.92	0.07	0.076087
hsa-miR-548ao-3p	0.48	0.07	0.145833
hsa-miR-5684	0.48	0.07	0.145833
hsa-miR-548h-3-5p	0.41	0.07	0.170732
hsa-miR-548a-1-5p	0.29	0.07	0.241379
hsa-miR-4787-5p	0.1	0.07	0.7
hsa-miR-302a-5p	1857.97	0.06	3.22933e-05
hsa-miR-302b-3p	863.49	0.06	6.94855e-05
hsa-miR-372	579.72	0.06	0.000103498
hsa-miR-302c-3p	392.39	0.06	0.000152909
hsa-miR-20b-5p	319.47	0.06	0.000187811
hsa-miR-891a	289.14	0.06	0.000207512
hsa-miR-1269a	261.55	0.06	0.000229402
hsa-miR-371a-5p	167.57	0.06	0.000358059
hsa-miR-561-5p	134.32	0.06	0.000446694
hsa-miR-675-3p	74.73	0.06	0.00080289
hsa-miR-106a-5p	50.57	0.06	0.00118647
hsa-miR-302c-5p	43.5	0.06	0.00137931
hsa-miR-675-5p	36.89	0.06	0.00162646
hsa-miR-887-5p	35.74	0.06	0.00167879
hsa-miR-892a	24.14	0.06	0.0024855
hsa-miR-135b-3p	23.38	0.06	0.0025663
hsa-miR-367-3p	22.61	0.06	0.00265369
hsa-miR-504	19.83	0.06	0.00302572
hsa-miR-1247-3p	16.77	0.06	0.00357782
hsa-miR-1263	15.62	0.06	0.00384123
hsa-miR-365b-5p	15.04	0.06	0.00398936
hsa-miR-31-3p	14.28	0.06	0.00420168
hsa-miR-18b-5p	11.88	0.06	0.00505051
hsa-miR-3131	10.63	0.06	0.0056444
hsa-miR-1276-3p	10.16	0.06	0.00590551
hsa-miR-888-5p	8.81	0.06	0.00681044
hsa-miR-944	8.05	0.06	0.00745342
hsa-miR-551a	7.57	0.06	0.00792602
hsa-miR-3074-5p	7.38	0.06	0.00813008
hsa-miR-20b-3p	7.19	0.06	0.00834492
hsa-miR-544b-5p	6.99	0.06	0.00858369
hsa-miR-302d-5p	6.61	0.06	0.00907716
hsa-miR-548y	5.82	0.06	0.0103093
hsa-miR-1286	5.17	0.06	0.0116054
hsa-miR-3679-5p	5.17	0.06	0.0116054
hsa-miR-122-5p	5.17	0.06	0.0116054
hsa-miR-940	5.08	0.06	0.011811
hsa-miR-516b-1-5p	4.56	0.06	0.0131579
hsa-miR-448	4.41	0.06	0.0136054
hsa-miR-5002-5p	4.22	0.06	0.014218
hsa-miR-18b-3p	4.02	0.06	0.0149254
hsa-miR-3939	4.02	0.06	0.0149254
hsa-miR-512-2-3p	3.98	0.06	0.0150754
hsa-miR-130a-5p	3.83	0.06	0.0156658
hsa-miR-4664-3p	3.83	0.06	0.0156658
hsa-miR-3139	3.74	0.06	0.0160428
hsa-miR-302b-5p	3.45	0.06	0.0173913
hsa-miR-1915-5p	3.45	0.06	0.0173913
hsa-miR-4661-5p	3.26	0.06	0.0184049
hsa-miR-1911-5p	2.87	0.06	0.0209059
hsa-miR-890	2.87	0.06	0.0209059
hsa-miR-3929-5p	2.8	0.06	0.0214286
hsa-miR-5000-3p	2.68	0.06	0.0223881
hsa-miR-5094	2.59	0.06	0.023166
hsa-miR-34b-5p	2.59	0.06	0.023166
hsa-miR-1294	2.59	0.06	0.023166
hsa-miR-618	2.49	0.06	0.0240964
hsa-miR-3145-3p	2.49	0.06	0.0240964
hsa-miR-3125	2.49	0.06	0.0240964
hsa-miR-100-3p	2.3	0.06	0.026087
hsa-miR-372-5p	2.2	0.06	0.0272727
hsa-miR-365a-5p	2.11	0.06	0.028436
hsa-miR-3195	2.11	0.06	0.028436
hsa-miR-3688-2-3p	1.94	0.06	0.0309278
hsa-miR-1295a	1.92	0.06	0.03125
hsa-miR-4423-5p	1.92	0.06	0.03125
hsa-miR-2113	1.82	0.06	0.032967
hsa-miR-5088	1.82	0.06	0.032967
hsa-miR-1273d	1.79	0.06	0.0335196
hsa-miR-224-5p	1.72	0.06	0.0348837
hsa-miR-508-3p	1.63	0.06	0.0368098
hsa-miR-1255a	1.63	0.06	0.0368098
hsa-miR-548p	1.56	0.06	0.0384615
hsa-miR-1305	1.53	0.06	0.0392157
hsa-miR-219-2-3p	1.53	0.06	0.0392157
hsa-miR-3922-3p	1.53	0.06	0.0392157
hsa-miR-4785	1.53	0.06	0.0392157
hsa-miR-3159	1.44	0.06	0.0416667
hsa-miR-3177-5p	1.44	0.06	0.0416667
hsa-miR-4515	1.44	0.06	0.0416667
hsa-miR-4802-3p	1.34	0.06	0.0447761
hsa-miR-3126-5p	1.34	0.06	0.0447761
hsa-miR-505-5p	1.34	0.06	0.0447761
hsa-miR-643	1.34	0.06	0.0447761
hsa-miR-449c-5p	1.34	0.06	0.0447761
hsa-miR-1269a-5p	1.34	0.06	0.0447761
hsa-miR-566	1.33	0.06	0.0451128
hsa-miR-1298-3p	1.25	0.06	0.048
hsa-miR-548u	1.25	0.06	0.048
hsa-miR-4654	1.25	0.06	0.048
hsa-miR-4768-5p	1.25	0.06	0.048
hsa-miR-584-5p	1.25	0.06	0.048
hsa-miR-1323	1.15	0.06	0.0521739
hsa-miR-519c-3p	1.14	0.06	0.0526316
hsa-miR-302e	1.06	0.06	0.0566038
hsa-miR-5688	1.05	0.06	0.0571429
hsa-miR-3684	1.05	0.06	0.0571429
hsa-miR-4745-5p	1.05	0.06	0.0571429
hsa-miR-1226-5p	1.05	0.06	0.0571429
hsa-miR-3190-3p	1.05	0.06	0.0571429
hsa-miR-556-5p	1.05	0.06	0.0571429
hsa-miR-615-3p	1.05	0.06	0.0571429
hsa-miR-548y-3p	0.97	0.06	0.0618557
hsa-miR-138-1-3p	0.96	0.06	0.0625
hsa-miR-106a-3p	0.96	0.06	0.0625
hsa-miR-326-5p	0.96	0.06	0.0625
hsa-miR-3687	0.96	0.06	0.0625
hsa-miR-218-2-3p	0.96	0.06	0.0625
hsa-miR-4424-3p	0.96	0.06	0.0625
hsa-miR-1226-3p	0.96	0.06	0.0625
hsa-miR-1231-3p	0.96	0.06	0.0625
hsa-miR-4648	0.96	0.06	0.0625
hsa-miR-503-3p	0.96	0.06	0.0625
hsa-miR-5189	0.96	0.06	0.0625
hsa-miR-4717-3p	0.86	0.06	0.0697674
hsa-miR-449a	0.86	0.06	0.0697674
hsa-miR-378b	0.79	0.06	0.0759494
hsa-miR-935	0.77	0.06	0.0779221
hsa-miR-585	0.77	0.06	0.0779221
hsa-miR-676-5p	0.77	0.06	0.0779221
hsa-miR-3126-3p	0.77	0.06	0.0779221
hsa-miR-197-5p	0.77	0.06	0.0779221
hsa-miR-301b-5p	0.77	0.06	0.0779221
hsa-miR-3133	0.77	0.06	0.0779221
hsa-miR-3143	0.77	0.06	0.0779221
hsa-miR-3681-5p	0.77	0.06	0.0779221
hsa-miR-374c-3p	0.77	0.06	0.0779221
hsa-miR-3944-3p	0.77	0.06	0.0779221
hsa-miR-4470-5p	0.77	0.06	0.0779221
hsa-miR-4473-5p	0.77	0.06	0.0779221
hsa-miR-4528	0.77	0.06	0.0779221
hsa-miR-5689-3p	0.77	0.06	0.0779221
hsa-miR-892b	0.77	0.06	0.0779221
hsa-miR-518c-3p	0.67	0.06	0.0895522
hsa-miR-5092	0.67	0.06	0.0895522
hsa-miR-1911-3p	0.67	0.06	0.0895522
hsa-miR-506-3p	0.67	0.06	0.0895522
hsa-miR-3691-3p	0.67	0.06	0.0895522
hsa-miR-1256	0.67	0.06	0.0895522
hsa-miR-1913-5p	0.67	0.06	0.0895522
hsa-miR-3911	0.67	0.06	0.0895522
hsa-miR-4712-3p	0.67	0.06	0.0895522
hsa-miR-4740-5p	0.67	0.06	0.0895522
hsa-miR-4804-5p	0.67	0.06	0.0895522
hsa-miR-544b	0.67	0.06	0.0895522
hsa-miR-552	0.67	0.06	0.0895522
hsa-miR-520f	0.57	0.06	0.105263
hsa-miR-561-3p	0.57	0.06	0.105263
hsa-miR-624-3p	0.57	0.06	0.105263
hsa-miR-34c-3p	0.57	0.06	0.105263
hsa-miR-3662	0.57	0.06	0.105263
hsa-miR-449b-5p	0.57	0.06	0.105263
hsa-miR-766-5p	0.57	0.06	0.105263
hsa-miR-137-5p	0.57	0.06	0.105263
hsa-miR-3617	0.57	0.06	0.105263
hsa-miR-3145-5p	0.57	0.06	0.105263
hsa-miR-3175	0.57	0.06	0.105263
hsa-miR-149-3p	0.57	0.06	0.105263
hsa-miR-3944-5p	0.57	0.06	0.105263
hsa-miR-450a-2-3p	0.57	0.06	0.105263
hsa-miR-4511	0.57	0.06	0.105263
hsa-miR-4743	0.57	0.06	0.105263
hsa-miR-492-3p	0.57	0.06	0.105263
hsa-miR-552-5p	0.57	0.06	0.105263
hsa-miR-892a-5p	0.57	0.06	0.105263
hsa-miR-939-3p	0.57	0.06	0.105263
hsa-miR-5708-3p	0.55	0.06	0.109091
hsa-miR-525-5p	0.48	0.06	0.125
hsa-miR-520a-3p	0.48	0.06	0.125
hsa-miR-573	0.48	0.06	0.125
hsa-miR-92a-2-5p	0.48	0.06	0.125
hsa-miR-378f	0.48	0.06	0.125
hsa-miR-1910	0.48	0.06	0.125
hsa-miR-19a-5p	0.48	0.06	0.125
hsa-miR-363-5p	0.48	0.06	0.125
hsa-miR-765	0.48	0.06	0.125
hsa-miR-618-3p	0.48	0.06	0.125
hsa-miR-588	0.48	0.06	0.125
hsa-miR-3138	0.48	0.06	0.125
hsa-miR-3128	0.48	0.06	0.125
hsa-miR-3675-5p	0.48	0.06	0.125
hsa-miR-4766-3p	0.48	0.06	0.125
hsa-miR-4677-5p	0.48	0.06	0.125
hsa-miR-1284-3p	0.48	0.06	0.125
hsa-miR-3134	0.48	0.06	0.125
hsa-miR-3622a-5p	0.48	0.06	0.125
hsa-miR-4424	0.48	0.06	0.125
hsa-miR-4474-3p	0.48	0.06	0.125
hsa-miR-4519-3p	0.48	0.06	0.125
hsa-miR-4642	0.48	0.06	0.125
hsa-miR-4647	0.48	0.06	0.125
hsa-miR-4794	0.48	0.06	0.125
hsa-miR-663a	0.48	0.06	0.125
hsa-miR-891b	0.48	0.06	0.125
hsa-miR-5684-3p	0.4	0.06	0.15
hsa-miR-642b-5p	0.4	0.06	0.15
hsa-miR-520a-5p	0.38	0.06	0.157895
hsa-miR-519d	0.38	0.06	0.157895
hsa-miR-518f-5p	0.38	0.06	0.157895
hsa-miR-3690	0.38	0.06	0.157895
hsa-miR-1269b	0.38	0.06	0.157895
hsa-miR-3943	0.38	0.06	0.157895
hsa-miR-1912	0.38	0.06	0.157895
hsa-miR-4685-3p	0.38	0.06	0.157895
hsa-miR-585-5p	0.38	0.06	0.157895
hsa-miR-298-3p	0.38	0.06	0.157895
hsa-miR-1305-5p	0.38	0.06	0.157895
hsa-miR-5581-3p	0.38	0.06	0.157895
hsa-miR-4687-3p	0.38	0.06	0.157895
hsa-miR-4735-5p	0.38	0.06	0.157895
hsa-miR-5011-5p	0.38	0.06	0.157895
hsa-miR-933	0.38	0.06	0.157895
hsa-miR-3136-5p	0.38	0.06	0.157895
hsa-miR-3675-3p	0.38	0.06	0.157895
hsa-miR-4525-3p	0.38	0.06	0.157895
hsa-miR-3166	0.38	0.06	0.157895
hsa-miR-3163	0.38	0.06	0.157895
hsa-miR-3170-3p	0.38	0.06	0.157895
hsa-miR-4504	0.38	0.06	0.157895
hsa-miR-581	0.38	0.06	0.157895
hsa-miR-3664-5p	0.38	0.06	0.157895
hsa-miR-4673	0.38	0.06	0.157895
hsa-miR-146a-3p	0.38	0.06	0.157895
hsa-miR-143-5p	0.38	0.06	0.157895
hsa-miR-3907	0.38	0.06	0.157895
hsa-miR-4422	0.38	0.06	0.157895
hsa-miR-4730	0.38	0.06	0.157895
hsa-miR-4762-3p	0.38	0.06	0.157895
hsa-miR-4788	0.38	0.06	0.157895
hsa-miR-548l-3p	0.38	0.06	0.157895
hsa-miR-5694	0.38	0.06	0.157895
hsa-miR-888-3p	0.38	0.06	0.157895
hsa-miR-934	0.38	0.06	0.157895
hsa-miR-940-5p	0.38	0.06	0.157895
hsa-miR-944-5p	0.38	0.06	0.157895
hsa-miR-519a-1-5p	0.36	0.06	0.166667
hsa-miR-3199-2	0.36	0.06	0.166667
hsa-miR-1289-1	0.34	0.06	0.176471
hsa-miR-548ah-3p	0.31	0.06	0.193548
hsa-miR-520d-5p	0.29	0.06	0.206897
hsa-miR-518c-5p	0.29	0.06	0.206897
hsa-miR-519d-5p	0.29	0.06	0.206897
hsa-miR-1283-2-3p	0.29	0.06	0.206897
hsa-miR-3937	0.29	0.06	0.206897
hsa-miR-452-3p	0.29	0.06	0.206897
hsa-miR-629-3p	0.29	0.06	0.206897
hsa-miR-1304-5p	0.29	0.06	0.206897
hsa-miR-1252	0.29	0.06	0.206897
hsa-miR-525-3p	0.29	0.06	0.206897
hsa-miR-548j-3p	0.29	0.06	0.206897
hsa-miR-3173-5p	0.29	0.06	0.206897
hsa-miR-5706	0.29	0.06	0.206897
hsa-miR-448-5p	0.29	0.06	0.206897
hsa-miR-4755-3p	0.29	0.06	0.206897
hsa-miR-579-5p	0.29	0.06	0.206897
hsa-miR-3149	0.29	0.06	0.206897
hsa-miR-1914-5p	0.29	0.06	0.206897
hsa-miR-2964a-5p	0.29	0.06	0.206897
hsa-miR-4794-3p	0.29	0.06	0.206897
hsa-miR-1288	0.29	0.06	0.206897
hsa-miR-4742-5p	0.29	0.06	0.206897
hsa-miR-548a-3-5p	0.29	0.06	0.206897
hsa-miR-5696-3p	0.29	0.06	0.206897
hsa-miR-4666a-5p	0.29	0.06	0.206897
hsa-miR-4753-3p	0.29	0.06	0.206897
hsa-miR-3193	0.29	0.06	0.206897
hsa-miR-4714-5p	0.29	0.06	0.206897
hsa-miR-4783-3p	0.29	0.06	0.206897
hsa-miR-513c-5p	0.29	0.06	0.206897
hsa-miR-5689	0.29	0.06	0.206897
hsa-miR-1231	0.29	0.06	0.206897
hsa-miR-2467-3p	0.29	0.06	0.206897
hsa-miR-3175-3p	0.29	0.06	0.206897
hsa-miR-3919	0.29	0.06	0.206897
hsa-miR-4506	0.29	0.06	0.206897
hsa-miR-4639-3p	0.29	0.06	0.206897
hsa-miR-4639-5p	0.29	0.06	0.206897
hsa-miR-4690-5p	0.29	0.06	0.206897
hsa-miR-4691-5p	0.29	0.06	0.206897
hsa-miR-4695-5p	0.29	0.06	0.206897
hsa-miR-4709-3p	0.29	0.06	0.206897
hsa-miR-4725-3p	0.29	0.06	0.206897
hsa-miR-4725-5p	0.29	0.06	0.206897
hsa-miR-4733-5p	0.29	0.06	0.206897
hsa-miR-4745-3p	0.29	0.06	0.206897
hsa-miR-4758-5p	0.29	0.06	0.206897
hsa-miR-4796-3p	0.29	0.06	0.206897
hsa-miR-4798-5p	0.29	0.06	0.206897
hsa-miR-490-5p	0.29	0.06	0.206897
hsa-miR-5191	0.29	0.06	0.206897
hsa-miR-548ax	0.29	0.06	0.206897
hsa-miR-5704-3p	0.29	0.06	0.206897
hsa-miR-572	0.29	0.06	0.206897
hsa-miR-580-5p	0.29	0.06	0.206897
hsa-miR-610	0.29	0.06	0.206897
hsa-miR-639	0.29	0.06	0.206897
hsa-miR-548av-3p	0.25	0.06	0.24
hsa-miR-548f-4	0.24	0.06	0.25
hsa-miR-517c-5p	0.22	0.06	0.272727
hsa-miR-526b-5p	0.19	0.06	0.315789
hsa-miR-518f-3p	0.19	0.06	0.315789
hsa-miR-520c-3p	0.19	0.06	0.315789
hsa-miR-523-3p	0.19	0.06	0.315789
hsa-miR-1243	0.19	0.06	0.315789
hsa-miR-1264	0.19	0.06	0.315789
hsa-miR-498	0.19	0.06	0.315789
hsa-miR-1263-3p	0.19	0.06	0.315789
hsa-miR-3942-3p	0.19	0.06	0.315789
hsa-miR-1287-3p	0.19	0.06	0.315789
hsa-miR-1293-3p	0.19	0.06	0.315789
hsa-miR-586	0.19	0.06	0.315789
hsa-miR-1257	0.19	0.06	0.315789
hsa-miR-592-3p	0.19	0.06	0.315789
hsa-miR-34b-3p	0.19	0.06	0.315789
hsa-miR-4662a-3p	0.19	0.06	0.315789
hsa-miR-3171	0.19	0.06	0.315789
hsa-miR-4652-5p	0.19	0.06	0.315789
hsa-miR-3155a-5p	0.19	0.06	0.315789
hsa-miR-4802-5p	0.19	0.06	0.315789
hsa-miR-3127-3p	0.19	0.06	0.315789
hsa-miR-3618-5p	0.19	0.06	0.315789
hsa-miR-4521-3p	0.19	0.06	0.315789
hsa-miR-2114-5p	0.19	0.06	0.315789
hsa-miR-144-3p	0.19	0.06	0.315789
hsa-miR-1234-5p	0.19	0.06	0.315789
hsa-miR-4774-5p	0.19	0.06	0.315789
hsa-miR-605	0.19	0.06	0.315789
hsa-miR-3146	0.19	0.06	0.315789
hsa-miR-4488	0.19	0.06	0.315789
hsa-miR-3160-1-3p	0.19	0.06	0.315789
hsa-miR-1294-3p	0.19	0.06	0.315789
hsa-miR-548aq-5p	0.19	0.06	0.315789
hsa-miR-548ae-1	0.19	0.06	0.315789
hsa-miR-1912-5p	0.19	0.06	0.315789
hsa-miR-3121-3p	0.19	0.06	0.315789
hsa-miR-4672	0.19	0.06	0.315789
hsa-miR-378g	0.19	0.06	0.315789
hsa-miR-3939-5p	0.19	0.06	0.315789
hsa-miR-4708-3p	0.19	0.06	0.315789
hsa-miR-3192	0.19	0.06	0.315789
hsa-miR-3682-3p	0.19	0.06	0.315789
hsa-miR-4427	0.19	0.06	0.315789
hsa-miR-607-5p	0.19	0.06	0.315789
hsa-miR-1258	0.19	0.06	0.315789
hsa-miR-1909-5p	0.19	0.06	0.315789
hsa-miR-3678-5p	0.19	0.06	0.315789
hsa-miR-4525	0.19	0.06	0.315789
hsa-miR-4684-3p	0.19	0.06	0.315789
hsa-miR-4733-3p	0.19	0.06	0.315789
hsa-miR-5687-5p	0.19	0.06	0.315789
hsa-miR-609	0.19	0.06	0.315789
hsa-miR-4780	0.19	0.06	0.315789
hsa-miR-2278-3p	0.19	0.06	0.315789
hsa-miR-3135a	0.19	0.06	0.315789
hsa-miR-3916	0.19	0.06	0.315789
hsa-miR-4683	0.19	0.06	0.315789
hsa-miR-548h-1-3p	0.19	0.06	0.315789
hsa-miR-558-5p	0.19	0.06	0.315789
hsa-miR-877-3p	0.19	0.06	0.315789
hsa-miR-1251-3p	0.19	0.06	0.315789
hsa-miR-4635	0.19	0.06	0.315789
hsa-miR-1178	0.19	0.06	0.315789
hsa-miR-1229-5p	0.19	0.06	0.315789
hsa-miR-1268b-3p	0.19	0.06	0.315789
hsa-miR-1291-3p	0.19	0.06	0.315789
hsa-miR-1915-3p	0.19	0.06	0.315789
hsa-miR-203-5p	0.19	0.06	0.315789
hsa-miR-3132-3p	0.19	0.06	0.315789
hsa-miR-3143-3p	0.19	0.06	0.315789
hsa-miR-3178-3p	0.19	0.06	0.315789
hsa-miR-3190-5p	0.19	0.06	0.315789
hsa-miR-3197	0.19	0.06	0.315789
hsa-miR-3672	0.19	0.06	0.315789
hsa-miR-3679-3p	0.19	0.06	0.315789
hsa-miR-3926-2-3p	0.19	0.06	0.315789
hsa-miR-3928-5p	0.19	0.06	0.315789
hsa-miR-4277-3p	0.19	0.06	0.315789
hsa-miR-4458	0.19	0.06	0.315789
hsa-miR-4492-5p	0.19	0.06	0.315789
hsa-miR-4653-3p	0.19	0.06	0.315789
hsa-miR-4672-5p	0.19	0.06	0.315789
hsa-miR-4680-3p	0.19	0.06	0.315789
hsa-miR-4699-3p	0.19	0.06	0.315789
hsa-miR-4701-5p	0.19	0.06	0.315789
hsa-miR-4707-5p	0.19	0.06	0.315789
hsa-miR-4719-5p	0.19	0.06	0.315789
hsa-miR-4729	0.19	0.06	0.315789
hsa-miR-4734	0.19	0.06	0.315789
hsa-miR-4737-3p	0.19	0.06	0.315789
hsa-miR-4746-3p	0.19	0.06	0.315789
hsa-miR-4748	0.19	0.06	0.315789
hsa-miR-4751	0.19	0.06	0.315789
hsa-miR-4776-1-3p	0.19	0.06	0.315789
hsa-miR-4779-5p	0.19	0.06	0.315789
hsa-miR-4783-5p	0.19	0.06	0.315789
hsa-miR-4797-5p	0.19	0.06	0.315789
hsa-miR-504-3p	0.19	0.06	0.315789
hsa-miR-5089-3p	0.19	0.06	0.315789
hsa-miR-513a-1-5p	0.19	0.06	0.315789
hsa-miR-5585-5p	0.19	0.06	0.315789
hsa-miR-5691	0.19	0.06	0.315789
hsa-miR-587-3p	0.19	0.06	0.315789
hsa-miR-599	0.19	0.06	0.315789
hsa-miR-612	0.19	0.06	0.315789
hsa-miR-518a-2-5p	0.16	0.06	0.375
hsa-miR-526b-3p	0.16	0.06	0.375
hsa-miR-526a-1-3p	0.16	0.06	0.375
hsa-miR-1322	0.16	0.06	0.375
hsa-miR-512-2-5p	0.14	0.06	0.428571
hsa-miR-548ax-3p	0.14	0.06	0.428571
hsa-miR-516b-2-5p	0.13	0.06	0.461538
hsa-miR-1290	0.13	0.06	0.461538
hsa-miR-4459-3p	0.11	0.06	0.545455
hsa-miR-548ag-2	0.11	0.06	0.545455
hsa-miR-518e-3p	0.1	0.06	0.6
hsa-miR-522-3p	0.1	0.06	0.6
hsa-miR-524-3p	0.1	0.06	0.6
hsa-miR-524-5p	0.1	0.06	0.6
hsa-miR-367-5p	0.1	0.06	0.6
hsa-miR-517c-3p	0.1	0.06	0.6
hsa-miR-373-5p	0.1	0.06	0.6
hsa-miR-519b-3p	0.1	0.06	0.6
hsa-miR-520e	0.1	0.06	0.6
hsa-miR-498-3p	0.1	0.06	0.6
hsa-miR-3617-3p	0.1	0.06	0.6
hsa-miR-520e-5p	0.1	0.06	0.6
hsa-miR-518b-5p	0.1	0.06	0.6
hsa-miR-518d-3p	0.1	0.06	0.6
hsa-miR-520h	0.1	0.06	0.6
hsa-miR-548ah-5p	0.1	0.06	0.6
hsa-miR-519e-5p	0.1	0.06	0.6
hsa-miR-3660	0.1	0.06	0.6
hsa-miR-3529-5p	0.1	0.06	0.6
hsa-miR-548c-3p	0.1	0.06	0.6
hsa-miR-3129-5p	0.1	0.06	0.6
hsa-miR-3924-5p	0.1	0.06	0.6
hsa-miR-214-5p	0.1	0.06	0.6
hsa-miR-521-1-5p	0.1	0.06	0.6
hsa-miR-371b-5p	0.1	0.06	0.6
hsa-miR-5579-5p	0.1	0.06	0.6
hsa-miR-2114-3p	0.1	0.06	0.6
hsa-miR-3140-3p	0.1	0.06	0.6
hsa-miR-4665-5p	0.1	0.06	0.6
hsa-miR-4520a-5p	0.1	0.06	0.6
hsa-miR-5004-3p	0.1	0.06	0.6
hsa-miR-3659	0.1	0.06	0.6
hsa-miR-1302-7	0.1	0.06	0.6
hsa-miR-3150a-5p	0.1	0.06	0.6
hsa-miR-548k-3p	0.1	0.06	0.6
hsa-miR-19b-2-5p	0.1	0.06	0.6
hsa-miR-3166-5p	0.1	0.06	0.6
hsa-miR-3152-5p	0.1	0.06	0.6
hsa-miR-205-3p	0.1	0.06	0.6
hsa-miR-3155a	0.1	0.06	0.6
hsa-miR-3187-5p	0.1	0.06	0.6
hsa-miR-4421	0.1	0.06	0.6
hsa-miR-548an-3p	0.1	0.06	0.6
hsa-miR-5586-3p	0.1	0.06	0.6
hsa-miR-4707-3p	0.1	0.06	0.6
hsa-miR-224-3p	0.1	0.06	0.6
hsa-miR-3158-1-5p	0.1	0.06	0.6
hsa-miR-5579-3p	0.1	0.06	0.6
hsa-miR-4467-3p	0.1	0.06	0.6
hsa-miR-4714-3p	0.1	0.06	0.6
hsa-miR-548f-5	0.1	0.06	0.6
hsa-miR-1286-5p	0.1	0.06	0.6
hsa-miR-1238	0.1	0.06	0.6
hsa-miR-3195-3p	0.1	0.06	0.6
hsa-miR-346	0.1	0.06	0.6
hsa-miR-3656	0.1	0.06	0.6
hsa-miR-3912-5p	0.1	0.06	0.6
hsa-miR-548a-2-5p	0.1	0.06	0.6
hsa-miR-5708	0.1	0.06	0.6
hsa-miR-663b	0.1	0.06	0.6
hsa-miR-101-2-5p	0.1	0.06	0.6
hsa-miR-509-3-5p	0.1	0.06	0.6
hsa-miR-5094-3p	0.1	0.06	0.6
hsa-miR-519e-3p	0.1	0.06	0.6
hsa-miR-489-5p	0.1	0.06	0.6
hsa-miR-1272	0.1	0.06	0.6
hsa-miR-4417	0.1	0.06	0.6
hsa-miR-4433-3p	0.1	0.06	0.6
hsa-miR-4502	0.1	0.06	0.6
hsa-miR-3150a-3p	0.1	0.06	0.6
hsa-miR-3165	0.1	0.06	0.6
hsa-miR-3183	0.1	0.06	0.6
hsa-miR-3920	0.1	0.06	0.6
hsa-miR-4640-5p	0.1	0.06	0.6
hsa-miR-4660	0.1	0.06	0.6
hsa-miR-4767	0.1	0.06	0.6
hsa-miR-4790-3p	0.1	0.06	0.6
hsa-miR-548g-5p	0.1	0.06	0.6
hsa-miR-5697	0.1	0.06	0.6
hsa-miR-760-5p	0.1	0.06	0.6
hsa-miR-762	0.1	0.06	0.6
hsa-miR-1255a-3p	0.1	0.06	0.6
hsa-miR-196b-5p	0.1	0.06	0.6
hsa-miR-3122	0.1	0.06	0.6
hsa-miR-4431	0.1	0.06	0.6
hsa-miR-4676-3p	0.1	0.06	0.6
hsa-miR-548ad	0.1	0.06	0.6
hsa-miR-548t-5p	0.1	0.06	0.6
hsa-miR-1228-3p	0.1	0.06	0.6
hsa-miR-1264-5p	0.1	0.06	0.6
hsa-miR-1283-1-3p	0.1	0.06	0.6
hsa-miR-3529-3p	0.1	0.06	0.6
hsa-miR-4433-5p	0.1	0.06	0.6
hsa-miR-4466	0.1	0.06	0.6
hsa-miR-4773-2-5p	0.1	0.06	0.6
hsa-miR-549-5p	0.1	0.06	0.6
hsa-miR-302f	0.1	0.06	0.6
hsa-miR-548ae-2	0.1	0.06	0.6
hsa-miR-1343-5p	0.1	0.06	0.6
hsa-miR-196a-2-3p	0.1	0.06	0.6
hsa-miR-2115-3p	0.1	0.06	0.6
hsa-miR-297-3p	0.1	0.06	0.6
hsa-miR-3064-3p	0.1	0.06	0.6
hsa-miR-3116-1-5p	0.1	0.06	0.6
hsa-miR-3124-3p	0.1	0.06	0.6
hsa-miR-3164-3p	0.1	0.06	0.6
hsa-miR-328-5p	0.1	0.06	0.6
hsa-miR-3685-3p	0.1	0.06	0.6
hsa-miR-3687-5p	0.1	0.06	0.6
hsa-miR-3692-3p	0.1	0.06	0.6
hsa-miR-3940-5p	0.1	0.06	0.6
hsa-miR-4457	0.1	0.06	0.6
hsa-miR-4477a	0.1	0.06	0.6
hsa-miR-4517	0.1	0.06	0.6
hsa-miR-4526	0.1	0.06	0.6
hsa-miR-4651	0.1	0.06	0.6
hsa-miR-4653-5p	0.1	0.06	0.6
hsa-miR-4657	0.1	0.06	0.6
hsa-miR-4669	0.1	0.06	0.6
hsa-miR-4727-3p	0.1	0.06	0.6
hsa-miR-4743-3p	0.1	0.06	0.6
hsa-miR-4750-3p	0.1	0.06	0.6
hsa-miR-4790-5p	0.1	0.06	0.6
hsa-miR-5008-3p	0.1	0.06	0.6
hsa-miR-5187-5p	0.1	0.06	0.6
hsa-miR-5590-5p	0.1	0.06	0.6
hsa-miR-600	0.1	0.06	0.6
hsa-miR-548ag-1	0.1	0.06	0.6
hsa-miR-3120-3p	0.1	0.06	0.6
hsa-miR-3918	0.1	0.06	0.6
hsa-miR-208a	0.1	0.06	0.6
hsa-miR-520f-5p	0.1	0.06	0.6
hsa-miR-1285-2-5p	0.1	0.06	0.6
hsa-miR-2117-5p	0.1	0.06	0.6
hsa-miR-2909-3p	0.1	0.06	0.6
hsa-miR-3191-5p	0.1	0.06	0.6
hsa-miR-3610	0.1	0.06	0.6
hsa-miR-4454-3p	0.1	0.06	0.6
hsa-miR-4469-5p	0.1	0.06	0.6
hsa-miR-449c-3p	0.1	0.06	0.6
hsa-miR-4647-3p	0.1	0.06	0.6
hsa-miR-4713-5p	0.1	0.06	0.6
hsa-miR-5087	0.1	0.06	0.6
hsa-miR-5584-5p	0.1	0.06	0.6
hsa-miR-5587-5p	0.1	0.06	0.6
hsa-miR-611	0.1	0.06	0.6
hsa-miR-10a-3p	0.1	0.06	0.6
hsa-miR-1227	0.1	0.06	0.6
hsa-miR-1538	0.1	0.06	0.6
hsa-miR-1914-3p	0.1	0.06	0.6
hsa-miR-3174-3p	0.1	0.06	0.6
hsa-miR-346-3p	0.1	0.06	0.6
hsa-miR-3652	0.1	0.06	0.6
hsa-miR-3683-3p	0.1	0.06	0.6
hsa-miR-3919-5p	0.1	0.06	0.6
hsa-miR-4428	0.1	0.06	0.6
hsa-miR-4524a-3p	0.1	0.06	0.6
hsa-miR-4637-5p	0.1	0.06	0.6
hsa-miR-4646-3p	0.1	0.06	0.6
hsa-miR-4659a-5p	0.1	0.06	0.6
hsa-miR-4662b	0.1	0.06	0.6
hsa-miR-4799-5p	0.1	0.06	0.6
hsa-miR-508-5p	0.1	0.06	0.6
hsa-miR-5090	0.1	0.06	0.6
hsa-miR-5685	0.1	0.06	0.6
hsa-miR-607	0.1	0.06	0.6
hsa-miR-935-5p	0.1	0.06	0.6
hsa-miR-1587	0.1	0.06	0.6
hsa-miR-3173-3p	0.1	0.06	0.6
hsa-miR-3202-1	0.1	0.06	0.6
hsa-miR-3674	0.1	0.06	0.6
hsa-miR-4699-5p	0.1	0.06	0.6
hsa-miR-521-2-5p	0.1	0.06	0.6
hsa-miR-548ag-2-3p	0.1	0.06	0.6
hsa-miR-559	0.1	0.06	0.6
hsa-miR-5692a-1-3p	0.1	0.06	0.6
hsa-miR-10b-3p	0.1	0.06	0.6
hsa-miR-1197-5p	0.1	0.06	0.6
hsa-miR-1266-3p	0.1	0.06	0.6
hsa-miR-1278-5p	0.1	0.06	0.6
hsa-miR-1288-5p	0.1	0.06	0.6
hsa-miR-1297	0.1	0.06	0.6
hsa-miR-1302-4	0.1	0.06	0.6
hsa-miR-1976	0.1	0.06	0.6
hsa-miR-2861-5p	0.1	0.06	0.6
hsa-miR-3118-5	0.1	0.06	0.6
hsa-miR-3134-5p	0.1	0.06	0.6
hsa-miR-3152-3p	0.1	0.06	0.6
hsa-miR-3158-2-5p	0.1	0.06	0.6
hsa-miR-3545-5p	0.1	0.06	0.6
hsa-miR-3611-5p	0.1	0.06	0.6
hsa-miR-3682-5p	0.1	0.06	0.6
hsa-miR-3690-3p	0.1	0.06	0.6
hsa-miR-371b-3p	0.1	0.06	0.6
hsa-miR-378h	0.1	0.06	0.6
hsa-miR-378i	0.1	0.06	0.6
hsa-miR-3941-5p	0.1	0.06	0.6
hsa-miR-422a	0.1	0.06	0.6
hsa-miR-4477b	0.1	0.06	0.6
hsa-miR-4514	0.1	0.06	0.6
hsa-miR-4516-3p	0.1	0.06	0.6
hsa-miR-4522	0.1	0.06	0.6
hsa-miR-4524a-5p	0.1	0.06	0.6
hsa-miR-4662b-5p	0.1	0.06	0.6
hsa-miR-4667-3p	0.1	0.06	0.6
hsa-miR-4689-3p	0.1	0.06	0.6
hsa-miR-4739	0.1	0.06	0.6
hsa-miR-4755-5p	0.1	0.06	0.6
hsa-miR-4760-3p	0.1	0.06	0.6
hsa-miR-4763-3p	0.1	0.06	0.6
hsa-miR-499b-5p	0.1	0.06	0.6
hsa-miR-5008-5p	0.1	0.06	0.6
hsa-miR-5011-3p	0.1	0.06	0.6
hsa-miR-5088-5p	0.1	0.06	0.6
hsa-miR-5089	0.1	0.06	0.6
hsa-miR-514a-1-5p	0.1	0.06	0.6
hsa-miR-5190	0.1	0.06	0.6
hsa-miR-527-3p	0.1	0.06	0.6
hsa-miR-548ar-3p	0.1	0.06	0.6
hsa-miR-548f-1-5p	0.1	0.06	0.6
hsa-miR-5685-3p	0.1	0.06	0.6
hsa-miR-5692c-1	0.1	0.06	0.6
hsa-miR-577-3p	0.1	0.06	0.6
hsa-miR-605-3p	0.1	0.06	0.6
hsa-miR-943-5p	0.1	0.06	0.6
hsa-miR-548x-2-5p	0.1	0.06	0.6
hsa-miR-588-3p	0.1	0.06	0.6
hsa-miR-1254-2-3p	0.1	0.06	0.6
hsa-miR-1910-3p	0.1	0.06	0.6
hsa-miR-3132	0.1	0.06	0.6
hsa-miR-3176-5p	0.1	0.06	0.6
hsa-miR-3646	0.1	0.06	0.6
hsa-miR-3663-3p	0.1	0.06	0.6
hsa-miR-3677-5p	0.1	0.06	0.6
hsa-miR-3907-5p	0.1	0.06	0.6
hsa-miR-3937-5p	0.1	0.06	0.6
hsa-miR-3941	0.1	0.06	0.6
hsa-miR-4520b-5p	0.1	0.06	0.6
hsa-miR-4537-3p	0.1	0.06	0.6
hsa-miR-4676-5p	0.1	0.06	0.6
hsa-miR-4684-5p	0.1	0.06	0.6
hsa-miR-4706-3p	0.1	0.06	0.6
hsa-miR-4715-5p	0.1	0.06	0.6
hsa-miR-4723-3p	0.1	0.06	0.6
hsa-miR-4753-5p	0.1	0.06	0.6
hsa-miR-4765	0.1	0.06	0.6
hsa-miR-549	0.1	0.06	0.6
hsa-miR-551a-5p	0.1	0.06	0.6
hsa-miR-1181	0.1	0.06	0.6
hsa-miR-1181-3p	0.1	0.06	0.6
hsa-miR-1248-3p	0.1	0.06	0.6
hsa-miR-1258-5p	0.1	0.06	0.6
hsa-miR-1292-3p	0.1	0.06	0.6
hsa-miR-184-5p	0.1	0.06	0.6
hsa-miR-1909-3p	0.1	0.06	0.6
hsa-miR-1973	0.1	0.06	0.6
hsa-miR-298	0.1	0.06	0.6
hsa-miR-3199-2-3p	0.1	0.06	0.6
hsa-miR-3615-5p	0.1	0.06	0.6
hsa-miR-3616-5p	0.1	0.06	0.6
hsa-miR-3619-5p	0.1	0.06	0.6
hsa-miR-3621	0.1	0.06	0.6
hsa-miR-3622a-3p	0.1	0.06	0.6
hsa-miR-3656-5p	0.1	0.06	0.6
hsa-miR-3667-5p	0.1	0.06	0.6
hsa-miR-378e	0.1	0.06	0.6
hsa-miR-3943-3p	0.1	0.06	0.6
hsa-miR-3960-5p	0.1	0.06	0.6
hsa-miR-4269-3p	0.1	0.06	0.6
hsa-miR-4306	0.1	0.06	0.6
hsa-miR-4431-3p	0.1	0.06	0.6
hsa-miR-4467	0.1	0.06	0.6
hsa-miR-4496	0.1	0.06	0.6
hsa-miR-4645-5p	0.1	0.06	0.6
hsa-miR-4646-5p	0.1	0.06	0.6
hsa-miR-4649-5p	0.1	0.06	0.6
hsa-miR-4656	0.1	0.06	0.6
hsa-miR-4670-3p	0.1	0.06	0.6
hsa-miR-4698	0.1	0.06	0.6
hsa-miR-4709-5p	0.1	0.06	0.6
hsa-miR-4752-3p	0.1	0.06	0.6
hsa-miR-4761-5p	0.1	0.06	0.6
hsa-miR-4772-5p	0.1	0.06	0.6
hsa-miR-4785-5p	0.1	0.06	0.6
hsa-miR-4786-3p	0.1	0.06	0.6
hsa-miR-4999-3p	0.1	0.06	0.6
hsa-miR-513b	0.1	0.06	0.6
hsa-miR-526a-2-3p	0.1	0.06	0.6
hsa-miR-548ao-5p	0.1	0.06	0.6
hsa-miR-548aw-3p	0.1	0.06	0.6
hsa-miR-5580-3p	0.1	0.06	0.6
hsa-miR-5580-5p	0.1	0.06	0.6
hsa-miR-5687	0.1	0.06	0.6
hsa-miR-617-3p	0.1	0.06	0.6
hsa-miR-718	0.1	0.06	0.6
hsa-miR-764-3p	0.1	0.06	0.6
hsa-miR-1295a-5p	0.1	0.06	0.6
hsa-miR-3616-3p	0.1	0.06	0.6
hsa-miR-3926-1	0.1	0.06	0.6
hsa-miR-4477a-5p	0.1	0.06	0.6
hsa-miR-4737	0.1	0.06	0.6
hsa-miR-548p-5p	0.1	0.06	0.6
hsa-miR-564-3p	0.1	0.06	0.6
hsa-miR-548av-5p	0.1	0.06	0.6
hsa-miR-548m	0.1	0.06	0.6
hsa-miR-1228-5p	0.1	0.06	0.6
hsa-miR-1237-5p	0.1	0.06	0.6
hsa-miR-1252-3p	0.1	0.06	0.6
hsa-miR-1253-3p	0.1	0.06	0.6
hsa-miR-1265	0.1	0.06	0.6
hsa-miR-1281	0.1	0.06	0.6
hsa-miR-1323-3p	0.1	0.06	0.6
hsa-miR-1469	0.1	0.06	0.6
hsa-miR-2054	0.1	0.06	0.6
hsa-miR-2113-5p	0.1	0.06	0.6
hsa-miR-3117-5p	0.1	0.06	0.6
hsa-miR-3137-3p	0.1	0.06	0.6
hsa-miR-3146-5p	0.1	0.06	0.6
hsa-miR-3171-3p	0.1	0.06	0.6
hsa-miR-3181-3p	0.1	0.06	0.6
hsa-miR-3189-3p	0.1	0.06	0.6
hsa-miR-3657-5p	0.1	0.06	0.6
hsa-miR-383-3p	0.1	0.06	0.6
hsa-miR-3923	0.1	0.06	0.6
hsa-miR-4254	0.1	0.06	0.6
hsa-miR-4259-5p	0.1	0.06	0.6
hsa-miR-4281	0.1	0.06	0.6
hsa-miR-4325	0.1	0.06	0.6
hsa-miR-4426	0.1	0.06	0.6
hsa-miR-4442	0.1	0.06	0.6
hsa-miR-4448-5p	0.1	0.06	0.6
hsa-miR-4455	0.1	0.06	0.6
hsa-miR-4475	0.1	0.06	0.6
hsa-miR-4483	0.1	0.06	0.6
hsa-miR-4489	0.1	0.06	0.6
hsa-miR-4497	0.1	0.06	0.6
hsa-miR-4519	0.1	0.06	0.6
hsa-miR-4538-3p	0.1	0.06	0.6
hsa-miR-4670-5p	0.1	0.06	0.6
hsa-miR-4674-5p	0.1	0.06	0.6
hsa-miR-4701-3p	0.1	0.06	0.6
hsa-miR-4710-3p	0.1	0.06	0.6
hsa-miR-4744	0.1	0.06	0.6
hsa-miR-4744-3p	0.1	0.06	0.6
hsa-miR-4747-3p	0.1	0.06	0.6
hsa-miR-4766-5p	0.1	0.06	0.6
hsa-miR-4778-5p	0.1	0.06	0.6
hsa-miR-4793-5p	0.1	0.06	0.6
hsa-miR-5003-3p	0.1	0.06	0.6
hsa-miR-5009-3p	0.1	0.06	0.6
hsa-miR-5047	0.1	0.06	0.6
hsa-miR-5091-3p	0.1	0.06	0.6
hsa-miR-5193	0.1	0.06	0.6
hsa-miR-548w-3p	0.1	0.06	0.6
hsa-miR-602-3p	0.1	0.06	0.6
hsa-miR-638	0.1	0.06	0.6
hsa-miR-644a-5p	0.1	0.06	0.6
hsa-miR-650	0.1	0.06	0.6
hsa-miR-938-3p	0.1	0.06	0.6
hsa-miR-122-3p	0.1	0.06	0.6
hsa-miR-1257-3p	0.1	0.06	0.6
hsa-miR-1280-3p	0.1	0.06	0.6
hsa-miR-1295b-5p	0.1	0.06	0.6
hsa-miR-151b-5p	0.1	0.06	0.6
hsa-miR-1825	0.1	0.06	0.6
hsa-miR-1976-5p	0.1	0.06	0.6
hsa-miR-206	0.1	0.06	0.6
hsa-miR-3115-3p	0.1	0.06	0.6
hsa-miR-3139-3p	0.1	0.06	0.6
hsa-miR-3141	0.1	0.06	0.6
hsa-miR-3147	0.1	0.06	0.6
hsa-miR-3151	0.1	0.06	0.6
hsa-miR-3162-5p	0.1	0.06	0.6
hsa-miR-3191-3p	0.1	0.06	0.6
hsa-miR-3193-3p	0.1	0.06	0.6
hsa-miR-320e	0.1	0.06	0.6
hsa-miR-3609-5p	0.1	0.06	0.6
hsa-miR-3618	0.1	0.06	0.6
hsa-miR-3654	0.1	0.06	0.6
hsa-miR-3655-3p	0.1	0.06	0.6
hsa-miR-3911-3p	0.1	0.06	0.6
hsa-miR-3917-5p	0.1	0.06	0.6
hsa-miR-3922-5p	0.1	0.06	0.6
hsa-miR-4253-5p	0.1	0.06	0.6
hsa-miR-4267-3p	0.1	0.06	0.6
hsa-miR-4286-3p	0.1	0.06	0.6
hsa-miR-4307-5p	0.1	0.06	0.6
hsa-miR-4312	0.1	0.06	0.6
hsa-miR-4316-3p	0.1	0.06	0.6
hsa-miR-4321	0.1	0.06	0.6
hsa-miR-4426-3p	0.1	0.06	0.6
hsa-miR-4450-3p	0.1	0.06	0.6
hsa-miR-4453	0.1	0.06	0.6
hsa-miR-4469	0.1	0.06	0.6
hsa-miR-4476	0.1	0.06	0.6
hsa-miR-4495	0.1	0.06	0.6
hsa-miR-4504-5p	0.1	0.06	0.6
hsa-miR-4515-3p	0.1	0.06	0.6
hsa-miR-4518	0.1	0.06	0.6
hsa-miR-4539-5p	0.1	0.06	0.6
hsa-miR-4649-3p	0.1	0.06	0.6
hsa-miR-4652-3p	0.1	0.06	0.6
hsa-miR-4659b-3p	0.1	0.06	0.6
hsa-miR-4665-3p	0.1	0.06	0.6
hsa-miR-4666b-3p	0.1	0.06	0.6
hsa-miR-4674	0.1	0.06	0.6
hsa-miR-4681	0.1	0.06	0.6
hsa-miR-4708-5p	0.1	0.06	0.6
hsa-miR-4712-5p	0.1	0.06	0.6
hsa-miR-4720-5p	0.1	0.06	0.6
hsa-miR-4722-5p	0.1	0.06	0.6
hsa-miR-4726-3p	0.1	0.06	0.6
hsa-miR-4728-5p	0.1	0.06	0.6
hsa-miR-4735-3p	0.1	0.06	0.6
hsa-miR-4764-3p	0.1	0.06	0.6
hsa-miR-4772-3p	0.1	0.06	0.6
hsa-miR-4777-3p	0.1	0.06	0.6
hsa-miR-4789-3p	0.1	0.06	0.6
hsa-miR-4792-3p	0.1	0.06	0.6
hsa-miR-4795-5p	0.1	0.06	0.6
hsa-miR-497-3p	0.1	0.06	0.6
hsa-miR-5000-5p	0.1	0.06	0.6
hsa-miR-5002-3p	0.1	0.06	0.6
hsa-miR-507	0.1	0.06	0.6
hsa-miR-5087-3p	0.1	0.06	0.6
hsa-miR-510	0.1	0.06	0.6
hsa-miR-514b-3p	0.1	0.06	0.6
hsa-miR-5194-5p	0.1	0.06	0.6
hsa-miR-5196-5p	0.1	0.06	0.6
hsa-miR-548ac	0.1	0.06	0.6
hsa-miR-548au-3p	0.1	0.06	0.6
hsa-miR-5588-3p	0.1	0.06	0.6
hsa-miR-5692b-3p	0.1	0.06	0.6
hsa-miR-5697-3p	0.1	0.06	0.6
hsa-miR-5705-5p	0.1	0.06	0.6
hsa-miR-608	0.1	0.06	0.6
hsa-miR-608-3p	0.1	0.06	0.6
hsa-miR-609-3p	0.1	0.06	0.6
hsa-miR-615-5p	0.1	0.06	0.6
hsa-miR-617	0.1	0.06	0.6
hsa-miR-619	0.1	0.06	0.6
hsa-miR-622	0.1	0.06	0.6
hsa-miR-632	0.1	0.06	0.6
hsa-miR-636-5p	0.1	0.06	0.6
hsa-miR-637	0.1	0.06	0.6
hsa-miR-645	0.1	0.06	0.6
hsa-miR-645-5p	0.1	0.06	0.6
hsa-miR-648	0.1	0.06	0.6
hsa-miR-650-3p	0.1	0.06	0.6
hsa-miR-659-3p	0.1	0.06	0.6
hsa-miR-933-5p	0.1	0.06	0.6

## Sheet: C - PE vs alpha
Table S1 - miRNA expression in PE, pancreatic alpha and beta cells. (C) miRNA expression fold-change in alpha cells vs PE.
miRNA	PE (RPM)	alpha (RPM)	alpha vs PE
hsa-let-7b-5p	0.1	4056.81	40568.1
hsa-miR-98	2.01	10602.1	5274.67
hsa-let-7d-5p	0.67	521.72	778.687
hsa-miR-3168	0.38	275.22	724.263
hsa-let-7g-5p	9.77	7067.31	723.368
hsa-let-7a-1-5p,hsa-let-7a-2-5p,hsa-let-7a-3-5p	61.51	42180.1	685.743
hsa-let-7b-3p	0.1	37.63	376.3
hsa-miR-153-2	3.59	1281.49	356.961
hsa-let-7i-5p	8.24	2801.53	339.992
hsa-let-7d-3p	0.29	97.67	336.793
hsa-let-7f-1-5p,hsa-let-7f-2-5p	83.06	23916.3	287.94
hsa-miR-7-1-5p	189.03	33185	175.554
hsa-miR-7-3-5p	4.11	702.94	171.032
hsa-let-7c	2.4	388.12	161.717
hsa-miR-184	10.83	1362.43	125.801
hsa-miR-29c-3p	7.38	683.37	92.5976
hsa-miR-153-1	3.59	320.37	89.2396
hsa-miR-29b-2-3p	4.26	355.94	83.554
hsa-miR-147b-5p	0.19	15.22	80.1053
hsa-miR-7-2-5p	527.8	40879	77.4517
hsa-let-7g-3p	0.1	6.62	66.2
hsa-let-7i-3p	0.1	6.57	65.7
hsa-miR-95	8.81	560.42	63.6118
hsa-let-7f-1-3p	0.1	5.43	54.3
hsa-let-7f-2-3p	0.29	15.4	53.1034
hsa-miR-670-3p	2.4	122.39	50.9958
hsa-miR-98-3p	0.29	14.42	49.7241
hsa-let-7e-5p	81.05	3741.19	46.159
hsa-let-7a-1-3p,hsa-let-7a-3-3p	0.38	16.84	44.3158
hsa-miR-582-5p	1.72	74.88	43.5349
hsa-miR-652-5p	1.05	45.41	43.2476
hsa-miR-5690	0.1	4.06	40.6
hsa-miR-153-2-5p	0.29	11.43	39.4138
hsa-miR-4510	0.19	6.62	34.8421
hsa-miR-1299	0.96	32.47	33.8229
hsa-miR-1908	0.1	3.24	32.4
hsa-miR-200a-3p	288.81	8890.93	30.7847
hsa-miR-338-3p	9.2	281.64	30.613
hsa-miR-29b-2-5p	0.86	23.15	26.9186
hsa-miR-29b-1-5p	0.1	2.57	25.7
hsa-miR-129-1-5p	8.01	192.07	23.9788
hsa-miR-129-2-3p	2.97	68.61	23.101
hsa-miR-29a-3p	38.71	794.54	20.5254
hsa-miR-1249	0.19	3.83	20.1579
hsa-miR-3653-5p	0.1	1.99	19.9
hsa-miR-29a-5p	0.29	5.64	19.4483
hsa-miR-147b	0.86	15.91	18.5
hsa-miR-132-5p	3.93	70.84	18.0254
hsa-miR-129-1-3p	1.34	22.74	16.9701
hsa-miR-33b-5p	0.67	11.16	16.6567
hsa-miR-153-1-5p	2.2	36.45	16.5682
hsa-miR-328	12.36	196.31	15.8827
hsa-miR-95-5p	0.48	7.44	15.5
hsa-miR-1224-3p	0.1	1.53	15.3
hsa-miR-29c-5p	5.94	79.21	13.335
hsa-miR-192-3p	1.44	18.99	13.1875
hsa-miR-488-3p	1.15	14.77	12.8435
hsa-miR-4446-3p	0.19	2.37	12.4737
hsa-miR-1-2	6.9	83.84	12.1507
hsa-miR-567-3p	0.1	1.18	11.8
hsa-miR-3924	0.1	1.16	11.6
hsa-miR-200c-3p	828.73	9536.87	11.5078
hsa-miR-193a-5p	4.31	45.28	10.5058
hsa-miR-29b-1-3p	4.26	42.81	10.0493
hsa-miR-644b-3p	0.1	0.98	9.8
hsa-miR-7-3-3p	8.81	85.85	9.74461
hsa-miR-3607-5p	0.1	0.96	9.6
hsa-miR-802	0.1	0.96	9.6
hsa-miR-324-5p	12.17	112.78	9.26705
hsa-miR-132-3p	60.55	551.56	9.10917
hsa-miR-194-2-5p	169.19	1528.86	9.03635
hsa-miR-582-3p	17.72	157.17	8.86964
hsa-miR-194-2-3p	3.26	27.59	8.46319
hsa-miR-212-5p	18.78	150.55	8.01651
hsa-miR-139-5p	1.92	15.36	8
hsa-miR-664-5p	2.59	20.63	7.96525
hsa-miR-139-3p	0.57	4.54	7.96491
hsa-miR-544a	0.1	0.78	7.8
hsa-miR-376a-2-5p	0.1	0.78	7.8
hsa-miR-548q	0.1	0.78	7.8
hsa-miR-23a-5p	0.19	1.48	7.78947
hsa-miR-125b-2-5p	12.95	93.41	7.21313
hsa-miR-375	61926.6	438333	7.07827
hsa-miR-24-2-3p	22.03	153.12	6.95052
hsa-miR-30b-3p	1.53	10.52	6.87582
hsa-miR-2110	4.41	30.22	6.85261
hsa-let-7e-3p	1.82	12.39	6.80769
hsa-miR-192-5p	13320.3	88588.7	6.65066
hsa-miR-4636	0.19	1.23	6.47368
hsa-miR-151b	4.86	31.26	6.4321
hsa-miR-382-5p	34.2	216.34	6.32573
hsa-miR-1269b	0.38	2.37	6.23684
hsa-miR-194-1-5p	4.6	28.64	6.22609
hsa-miR-488-5p	0.19	1.16	6.10526
hsa-miR-212-3p	6.61	40.28	6.0938
hsa-miR-874-5p	13.7	83.11	6.06642
hsa-miR-146a-5p	21.57	124.92	5.79138
hsa-miR-455-3p	32.38	187.29	5.78413
hsa-miR-200b-5p	12.65	72.34	5.71858
hsa-miR-670	0.1	0.57	5.7
hsa-miR-10b-5p	188.69	1067.21	5.65589
hsa-miR-874	373.26	2079.42	5.57097
hsa-miR-876-5p	1.92	10.61	5.52604
hsa-miR-219-1-5p	0.38	2.05	5.39474
hsa-miR-590-5p	0.29	1.55	5.34483
hsa-miR-664-3p	14.37	75.79	5.27418
hsa-miR-1277-3p	0.19	1	5.26316
hsa-miR-150-5p	0.19	0.98	5.15789
hsa-miR-125b-1-5p	32.37	166.39	5.14025
hsa-miR-491-5p	0.86	4.15	4.82558
hsa-miR-3065-5p	4.02	18.99	4.72388
hsa-miR-185-5p	15.81	72.82	4.60595
hsa-miR-7-1-3p	4.02	17.23	4.28607
hsa-miR-376c-5p	0.14	0.58	4.14286
hsa-miR-4640-3p	0.19	0.78	4.10526
hsa-miR-4671-5p	0.19	0.78	4.10526
hsa-miR-186-3p	0.1	0.41	4.1
hsa-miR-548c-3p	0.1	0.41	4.1
hsa-miR-221-3p	553.76	2261.44	4.08379
hsa-miR-1908-3p	0.1	0.39	3.9
hsa-miR-1343	0.67	2.6	3.8806
hsa-miR-152	27.6	106.54	3.86014
hsa-miR-3924-5p	0.1	0.37	3.7
hsa-miR-1268b	0.14	0.51	3.64286
hsa-miR-652-3p	70.03	249.39	3.56119
hsa-miR-215	8.75	30.61	3.49829
hsa-miR-140-5p	11.88	41.37	3.48232
hsa-miR-5587-3p	0.19	0.66	3.47368
hsa-miR-1287-3p	0.19	0.66	3.47368
hsa-miR-1301	12.55	43.11	3.43506
hsa-miR-214-5p	0.1	0.34	3.4
hsa-miR-217	12.17	41.19	3.38455
hsa-miR-487a-5p	0.77	2.6	3.37662
hsa-miR-4520a-3p	1.62	5.43	3.35185
hsa-miR-101-1-5p	1.92	6.3	3.28125
hsa-miR-23b-5p	0.38	1.23	3.23684
hsa-miR-551b-3p	17.72	56.85	3.20824
hsa-miR-3908	0.1	0.32	3.2
hsa-miR-101-1-3p	20.69	66.2	3.19961
hsa-miR-499a-5p	0.96	3.04	3.16667
hsa-miR-642a-5p	8.99	28.34	3.15239
hsa-miR-876-3p	1.05	3.31	3.15238
hsa-miR-338-5p	3.16	9.9	3.13291
hsa-miR-544a-5p	0.19	0.59	3.10526
hsa-miR-1224-5p	118.22	367.03	3.10464
hsa-miR-34a-5p	28.74	88.55	3.08107
hsa-miR-497-5p	0.96	2.94	3.0625
hsa-miR-3200-5p	0.19	0.57	3
hsa-miR-4645-3p	0.1	0.3	3
hsa-miR-2114-3p	0.1	0.3	3
hsa-miR-3140-3p	0.1	0.3	3
hsa-miR-4665-5p	0.1	0.3	3
hsa-miR-135a-2-5p	54.04	158.71	2.9369
hsa-miR-4520a-5p	0.1	0.29	2.9
hsa-miR-190b	11.78	33.59	2.85144
hsa-miR-4512-5p	0.29	0.82	2.82759
hsa-miR-5683	10.73	30.22	2.8164
hsa-miR-376a-1-5p	3.45	9.68	2.8058
hsa-miR-26b-5p	3634.99	10143.6	2.79055
hsa-miR-548ad-5p	0.14	0.39	2.78571
hsa-miR-3613-5p	2.78	7.74	2.78417
hsa-miR-3065-3p	15.14	41.72	2.75561
hsa-miR-1250	0.67	1.83	2.73134
hsa-miR-548ae-2-5p	0.52	1.42	2.73077
hsa-miR-24-1-5p	1.44	3.93	2.72917
hsa-miR-4705	0.1	0.27	2.7
hsa-miR-5004-3p	0.1	0.27	2.7
hsa-miR-4662a-5p	5.56	14.97	2.69245
hsa-miR-129-2-5p	10.68	28.45	2.66386
hsa-miR-335-5p	131.64	346.47	2.63195
hsa-miR-4787-3p	0.67	1.76	2.62687
hsa-miR-3620	0.48	1.23	2.5625
hsa-miR-671-5p	14.66	37.43	2.55321
hsa-miR-210-5p	1.05	2.67	2.54286
hsa-miR-197-3p	78.08	197.61	2.53087
hsa-miR-141-3p	4434.28	11158.1	2.51633
hsa-miR-4668-5p	0.1	0.25	2.5
hsa-miR-1302-7	0.1	0.25	2.5
hsa-miR-766-3p	6.13	15.29	2.49429
hsa-miR-125a-5p	8836.31	21808.1	2.46801
hsa-miR-429	286.08	700.69	2.44928
hsa-miR-3940-3p	0.48	1.16	2.41667
hsa-miR-1229	0.38	0.91	2.39474
hsa-miR-24-1-3p	451.64	1076.03	2.38249
hsa-miR-1260b	3.55	8.45	2.38028
hsa-miR-577	136.72	319.04	2.33353
hsa-miR-2110-3p	4.89	11.41	2.33333
hsa-miR-200b-3p	2043.8	4732.32	2.31545
hsa-miR-485-3p	19.16	44.27	2.31054
hsa-miR-655-5p	0.19	0.43	2.26316
hsa-miR-214-3p	0.19	0.43	2.26316
hsa-miR-548h-3-3p	0.43	0.97	2.25581
hsa-miR-195-5p	5.84	13.06	2.2363
hsa-miR-642a-3p	0.19	0.42	2.21053
hsa-miR-627	0.77	1.67	2.16883
hsa-miR-3648-3p	0.38	0.82	2.15789
hsa-miR-4750	0.19	0.41	2.15789
hsa-miR-7-2-3p	3.83	8.26	2.15666
hsa-miR-32-5p	11.4	24.03	2.10789
hsa-miR-3651	0.1	0.21	2.1
hsa-miR-499a-3p	0.1	0.21	2.1
hsa-miR-323b-5p	0.1	0.21	2.1
hsa-miR-3166-5p	0.1	0.21	2.1
hsa-miR-4685-3p	0.38	0.78	2.05263
hsa-miR-655	2.49	5.11	2.05221
hsa-miR-1277-5p	7.38	14.88	2.01626
hsa-miR-1287	18.3	36.63	2.00164
hsa-miR-1306-5p	1.15	2.26	1.96522
hsa-miR-1260a	9	17.16	1.90667
hsa-miR-4726-5p	0.29	0.55	1.89655
hsa-miR-744-5p	220.83	415.03	1.87941
hsa-miR-425-3p	74.15	138.41	1.86662
hsa-miR-369-3p	35.64	66.18	1.8569
hsa-miR-92b-5p	8.34	15.47	1.85492
hsa-miR-323b-3p	53.25	98.23	1.84469
hsa-miR-33a-5p	2.49	4.59	1.84337
hsa-miR-4671-3p	1.05	1.92	1.82857
hsa-miR-26a-1-5p	1331.13	2427.92	1.82395
hsa-miR-1292	0.86	1.55	1.80233
hsa-miR-708-5p	95.61	172.23	1.80138
hsa-miR-204-3p	0.1	0.18	1.8
hsa-miR-4800-3p	0.1	0.18	1.8
hsa-miR-4461-5p	0.1	0.18	1.8
hsa-miR-3187-5p	0.1	0.18	1.8
hsa-miR-4421	0.1	0.18	1.8
hsa-miR-548an-3p	0.1	0.18	1.8
hsa-miR-5586-3p	0.1	0.18	1.8
hsa-miR-3150b-3p	0.29	0.52	1.7931
hsa-miR-339-3p	53.36	95.64	1.79235
hsa-miR-1261	1.05	1.87	1.78095
hsa-miR-200a-5p	74.44	132.5	1.77996
hsa-miR-200c-5p	2.49	4.38	1.75904
hsa-miR-381-5p	0.57	1	1.75439
hsa-miR-644b-5p	0.48	0.84	1.75
hsa-miR-221-5p	25.29	44.23	1.74891
hsa-miR-1180	108.55	186.81	1.72096
hsa-miR-92b-3p	4639.93	7910.86	1.70495
hsa-miR-539-5p	21.94	37.4	1.70465
hsa-miR-23b-3p	468.41	797.2	1.70193
hsa-miR-99a-3p	0.96	1.62	1.6875
hsa-miR-15a-3p	0.19	0.32	1.68421
hsa-miR-99b-5p	13945.4	23466.3	1.68273
hsa-miR-1-1	2.3	3.84	1.66957
hsa-miR-216b-3p	1.34	2.19	1.63433
hsa-miR-5579-5p	0.1	0.16	1.6
hsa-miR-4467-3p	0.1	0.16	1.6
hsa-miR-4714-3p	0.1	0.16	1.6
hsa-miR-429-5p	0.19	0.3	1.57895
hsa-miR-4470	0.19	0.3	1.57895
hsa-miR-592-3p	0.19	0.3	1.57895
hsa-miR-3607-3p	2.87	4.45	1.55052
hsa-miR-548ac-5p	0.11	0.17	1.54545
hsa-miR-134	192.86	298.04	1.54537
hsa-miR-222-3p	977.8	1505.17	1.53934
hsa-miR-3653	0.38	0.57	1.5
hsa-miR-487b	93.32	137.36	1.47192
hsa-miR-4419b-5p	0.11	0.16	1.45455
hsa-miR-597	0.19	0.27	1.42105
hsa-miR-4662a-3p	0.19	0.27	1.42105
hsa-miR-135a-1-5p	13.51	19.14	1.41673
hsa-miR-296-5p	4.5	6.3	1.4
hsa-miR-223-3p	0.1	0.14	1.4
hsa-miR-142-3p	0.1	0.14	1.4
hsa-miR-3669-5p	0.1	0.14	1.4
hsa-miR-548ai	0.1	0.14	1.4
hsa-miR-3129-5p	0.1	0.14	1.4
hsa-miR-1238	0.1	0.14	1.4
hsa-miR-3195-3p	0.1	0.14	1.4
hsa-miR-346	0.1	0.14	1.4
hsa-miR-3656	0.1	0.14	1.4
hsa-miR-3912-5p	0.1	0.14	1.4
hsa-miR-548a-2-5p	0.1	0.14	1.4
hsa-miR-5708	0.1	0.14	1.4
hsa-miR-663b	0.1	0.14	1.4
hsa-miR-26a-2-5p	19190.5	26644.3	1.38841
hsa-miR-181a-1-3p	21.76	30.19	1.38741
hsa-miR-376b-5p	0.14	0.19	1.35714
hsa-miR-1275	0.77	1.03	1.33766
hsa-miR-376c	30.36	40.6	1.33729
hsa-miR-485-5p	26.83	35.78	1.33358
hsa-miR-1468	114.11	150.89	1.32232
hsa-miR-10a-5p	1653.66	2186.31	1.3221
hsa-miR-379-5p	68.79	88.93	1.29278
hsa-miR-181b-1-3p	0.77	0.98	1.27273
hsa-miR-377-3p	11.88	14.54	1.22391
hsa-miR-4501	0.67	0.82	1.22388
hsa-miR-1179	66.97	81.63	1.2189
hsa-miR-4641	1.05	1.26	1.2
hsa-miR-3620-5p	0.1	0.12	1.2
hsa-miR-101-2-3p	1438.24	1713.1	1.19111
hsa-miR-188-5p	7.86	9.33	1.18702
hsa-miR-5010-3p	3.26	3.86	1.18405
hsa-miR-455-5p	178.49	210.53	1.17951
hsa-miR-642b-3p	3.83	4.51	1.17755
hsa-miR-412	0.29	0.34	1.17241
hsa-miR-3173-5p	0.29	0.34	1.17241
hsa-miR-361-3p	72.43	83.64	1.15477
hsa-miR-494	6.13	7.07	1.15334
hsa-miR-15a-5p	94.37	108.66	1.15143
hsa-miR-4749-5p	0.48	0.55	1.14583
hsa-miR-4448	0.38	0.43	1.13158
hsa-miR-362-3p	3.26	3.63	1.1135
hsa-miR-4791	0.19	0.21	1.10526
hsa-miR-4802-5p	0.19	0.21	1.10526
hsa-let-7a-2-3p	0.1	0.11	1.1
hsa-miR-4636-3p	0.1	0.11	1.1
hsa-miR-1225-3p	0.1	0.11	1.1
hsa-miR-548an	0.1	0.11	1.1
hsa-miR-224-3p	0.1	0.11	1.1
hsa-miR-3150a-3p	0.1	0.11	1.1
hsa-miR-3165	0.1	0.11	1.1
hsa-miR-3183	0.1	0.11	1.1
hsa-miR-3920	0.1	0.11	1.1
hsa-miR-4640-5p	0.1	0.11	1.1
hsa-miR-4660	0.1	0.11	1.1
hsa-miR-4767	0.1	0.11	1.1
hsa-miR-4790-3p	0.1	0.11	1.1
hsa-miR-5697	0.1	0.11	1.1
hsa-miR-760-5p	0.1	0.11	1.1
hsa-miR-762	0.1	0.11	1.1
hsa-miR-26a-2-3p	2.78	2.99	1.07554
hsa-miR-15b-3p	6.8	7.28	1.07059
hsa-miR-1271-5p	13.32	14.26	1.07057
hsa-miR-760	2.78	2.97	1.06835
hsa-miR-151a-5p	3387.99	3607.73	1.06486
hsa-miR-193a-3p	3.35	3.56	1.06269
hsa-miR-2276	0.67	0.71	1.0597
hsa-miR-548al-5p	0.19	0.2	1.05263
hsa-miR-5100	0.24	0.25	1.04167
hsa-miR-1291	0.29	0.3	1.03448
hsa-miR-5706	0.29	0.3	1.03448
hsa-miR-126-3p	29.51	30.15	1.02169
hsa-miR-5092	0.67	0.68	1.01493
hsa-miR-324-3p	13.41	13.51	1.00746
hsa-miR-330-5p	85.36	85.58	1.00258
hsa-miR-16-1-5p	2652.88	2656.07	1.0012
hsa-miR-3187-3p	2.01	2.01	1
hsa-miR-331-3p	36.21	35.76	0.987572
hsa-miR-30c-2-5p	1362.44	1340.54	0.983926
hsa-miR-539-3p	58.63	57.28	0.976974
hsa-miR-668	15.04	14.54	0.966755
hsa-miR-148b-3p	3347.97	3236.28	0.966639
hsa-miR-570-3p	0.57	0.55	0.964912
hsa-miR-3936	0.57	0.55	0.964912
hsa-miR-4999-5p	0.57	0.55	0.964912
hsa-miR-27b-3p	12641.8	12130.8	0.959579
hsa-miR-487b-5p	0.48	0.46	0.958333
hsa-miR-326	14.08	13.49	0.958097
hsa-miR-33b-3p	1.25	1.19	0.952
hsa-miR-1303	8.61	8.19	0.95122
hsa-miR-656-5p	0.19	0.18	0.947368
hsa-miR-4440	1.34	1.26	0.940299
hsa-miR-382-3p	16.29	15.31	0.93984
hsa-miR-375-5p	3.54	3.31	0.935028
hsa-miR-3157-5p	0.29	0.27	0.931034
hsa-miR-374a-5p	173.07	160.8	0.929104
hsa-miR-137	8.62	7.99	0.926914
hsa-miR-574-3p	41.77	38.66	0.925545
hsa-miR-873-3p	156.26	143.68	0.919493
hsa-miR-3676-5p	12.93	11.84	0.9157
hsa-miR-22-5p	4.89	4.47	0.91411
hsa-miR-195-3p	0.57	0.52	0.912281
hsa-miR-409-5p	27.69	25.19	0.909715
hsa-miR-30d-5p	11555.7	10486.1	0.907436
hsa-miR-4508	0.1	0.09	0.9
hsa-miR-1249-5p	0.1	0.09	0.9
hsa-miR-4757-5p	0.1	0.09	0.9
hsa-miR-4760-5p	0.1	0.09	0.9
hsa-miR-4781-5p	0.1	0.09	0.9
hsa-miR-3129-3p	0.1	0.09	0.9
hsa-miR-1193	0.1	0.09	0.9
hsa-miR-1250-3p	0.1	0.09	0.9
hsa-miR-4761-3p	0.1	0.09	0.9
hsa-miR-196b-5p	0.1	0.09	0.9
hsa-miR-1343-5p	0.1	0.09	0.9
hsa-miR-196a-2-3p	0.1	0.09	0.9
hsa-miR-2115-3p	0.1	0.09	0.9
hsa-miR-297-3p	0.1	0.09	0.9
hsa-miR-3124-3p	0.1	0.09	0.9
hsa-miR-328-5p	0.1	0.09	0.9
hsa-miR-3687-5p	0.1	0.09	0.9
hsa-miR-3692-3p	0.1	0.09	0.9
hsa-miR-3940-5p	0.1	0.09	0.9
hsa-miR-4457	0.1	0.09	0.9
hsa-miR-4651	0.1	0.09	0.9
hsa-miR-4657	0.1	0.09	0.9
hsa-miR-4669	0.1	0.09	0.9
hsa-miR-4727-3p	0.1	0.09	0.9
hsa-miR-4743-3p	0.1	0.09	0.9
hsa-miR-4750-3p	0.1	0.09	0.9
hsa-miR-4790-5p	0.1	0.09	0.9
hsa-miR-5590-5p	0.1	0.09	0.9
hsa-miR-600	0.1	0.09	0.9
hsa-miR-744-3p	6.04	5.39	0.892384
hsa-miR-361-5p	424.33	378.58	0.892183
hsa-miR-548w	0.43	0.38	0.883721
hsa-miR-4781-3p	1.92	1.69	0.880208
hsa-miR-517c-5p	0.22	0.19	0.863636
hsa-miR-378c	1.08	0.93	0.861111
hsa-miR-99a-5p	74.4	63.96	0.859677
hsa-miR-3135b	0.77	0.66	0.857143
hsa-miR-30b-5p	932.29	798.67	0.856675
hsa-miR-181a-1-5p	8091.54	6826.64	0.843676
hsa-miR-2681-5p	0.57	0.48	0.842105
hsa-miR-4738-3p	0.19	0.16	0.842105
hsa-miR-5010-5p	0.19	0.16	0.842105
hsa-miR-5581-3p	0.38	0.32	0.842105
hsa-miR-3127-3p	0.19	0.16	0.842105
hsa-miR-3618-5p	0.19	0.16	0.842105
hsa-miR-4521-3p	0.19	0.16	0.842105
hsa-miR-484	400.37	331.75	0.828609
hsa-miR-548ag-2	0.11	0.09	0.818182
hsa-miR-216a	12.65	10.25	0.810277
hsa-miR-3200-3p	18.87	15.04	0.797032
hsa-miR-578-5p	3.83	3.04	0.793734
hsa-miR-5682-5p	0.29	0.23	0.793103
hsa-miR-320c-1	2.02	1.6	0.792079
hsa-miR-16-2-5p	2040.68	1611.99	0.789928
hsa-miR-4689	0.38	0.3	0.789474
hsa-miR-592	28.36	22.09	0.778914
hsa-miR-873-5p	60.74	46.76	0.769839
hsa-miR-133b	0.34	0.26	0.764706
hsa-miR-423-3p	2186.01	1651.75	0.7556
hsa-miR-23a-3p	117.63	87.41	0.743093
hsa-miR-128-1	320.44	237.52	0.741231
hsa-miR-1271-3p	0.19	0.14	0.736842
hsa-miR-4797-3p	0.19	0.14	0.736842
hsa-miR-579	0.19	0.14	0.736842
hsa-miR-3942-3p	0.19	0.14	0.736842
hsa-miR-2114-5p	0.19	0.14	0.736842
hsa-miR-377-5p	19.83	14.61	0.736762
hsa-miR-3676-3p	2.25	1.64	0.728889
hsa-miR-5095-3p	0.33	0.24	0.727273
hsa-miR-4459-3p	0.11	0.08	0.727273
hsa-miR-466-5p	0.29	0.21	0.724138
hsa-miR-2278	0.29	0.21	0.724138
hsa-miR-199a-2-3p	6.73	4.87	0.723626
hsa-miR-766-5p	0.57	0.41	0.719298
hsa-miR-578	0.48	0.34	0.708333
hsa-miR-1910	0.48	0.34	0.708333
hsa-miR-204-5p	882.18	623.77	0.707078
hsa-miR-628-3p	14.66	10.36	0.706685
hsa-miR-100-5p	58.87	41.45	0.704094
hsa-miR-140-3p	1107.23	778.13	0.702772
hsa-miR-154-5p	9.58	6.73	0.702505
hsa-miR-1301-5p	0.1	0.07	0.7
hsa-miR-5695-5p	0.1	0.07	0.7
hsa-miR-5586-5p	0.1	0.07	0.7
hsa-miR-5092-5p	0.1	0.07	0.7
hsa-miR-620-5p	0.1	0.07	0.7
hsa-miR-2276-5p	0.1	0.07	0.7
hsa-miR-519b-3p	0.1	0.07	0.7
hsa-miR-10a-3p	0.1	0.07	0.7
hsa-miR-1227	0.1	0.07	0.7
hsa-miR-1538	0.1	0.07	0.7
hsa-miR-1914-3p	0.1	0.07	0.7
hsa-miR-3174-3p	0.1	0.07	0.7
hsa-miR-346-3p	0.1	0.07	0.7
hsa-miR-3652	0.1	0.07	0.7
hsa-miR-3683-3p	0.1	0.07	0.7
hsa-miR-4428	0.1	0.07	0.7
hsa-miR-4524a-3p	0.1	0.07	0.7
hsa-miR-4637-5p	0.1	0.07	0.7
hsa-miR-4646-3p	0.1	0.07	0.7
hsa-miR-4662b	0.1	0.07	0.7
hsa-miR-4799-5p	0.1	0.07	0.7
hsa-miR-5090	0.1	0.07	0.7
hsa-miR-5685	0.1	0.07	0.7
hsa-miR-607	0.1	0.07	0.7
hsa-miR-3615	35.93	24.74	0.688561
hsa-miR-5696	0.57	0.39	0.684211
hsa-miR-3960	3.32	2.2	0.662651
hsa-miR-590-3p	12.36	8.15	0.659385
hsa-miR-3136-5p	0.38	0.25	0.657895
hsa-miR-532-3p	29.6	19.35	0.653716
hsa-miR-454-3p	417.91	267.14	0.639229
hsa-miR-27a-5p	14.37	9.13	0.635351
hsa-miR-3909	12.93	8.1	0.62645
hsa-miR-3157-3p	0.48	0.3	0.625
hsa-miR-548ab	1.51	0.94	0.622517
hsa-miR-624-5p	0.29	0.18	0.62069
hsa-miR-548l	0.29	0.18	0.62069
hsa-miR-181c-5p	1205.24	741.51	0.615238
hsa-miR-3928	0.96	0.59	0.614583
hsa-miR-3611	0.38	0.23	0.605263
hsa-miR-4687-3p	0.38	0.23	0.605263
hsa-miR-2277-3p	0.86	0.52	0.604651
hsa-miR-656	6.13	3.7	0.603589
hsa-miR-548v	0.1	0.06	0.6
hsa-miR-1587	0.1	0.06	0.6
hsa-miR-3202-1	0.1	0.06	0.6
hsa-miR-5692a-1-3p	0.1	0.06	0.6
hsa-miR-320b-1	1.02	0.61	0.598039
hsa-miR-491-3p	1.05	0.62	0.590476
hsa-miR-330-3p	47.14	27.8	0.589733
hsa-miR-335-3p	548.59	321.62	0.586267
hsa-miR-543-5p	0.67	0.39	0.58209
hsa-miR-136-5p	30.85	17.94	0.581524
hsa-miR-4758-3p	0.19	0.11	0.578947
hsa-miR-4479	0.19	0.11	0.578947
hsa-miR-2392	2.68	1.55	0.578358
hsa-miR-708-3p	83.64	48.31	0.577594
hsa-miR-342-3p	1602.07	921.75	0.575349
hsa-miR-452-5p	2.11	1.21	0.57346
hsa-miR-1307-5p	132.88	75.81	0.570515
hsa-miR-559-3p	0.48	0.27	0.5625
hsa-miR-134-3p	1.05	0.59	0.561905
hsa-miR-660-3p	1.34	0.75	0.559701
hsa-miR-190a	32.48	18.12	0.557882
hsa-miR-154-3p	3.45	1.92	0.556522
hsa-miR-339-5p	20.79	11.52	0.554113
hsa-miR-4525-3p	0.38	0.21	0.552632
hsa-miR-3648	0.67	0.37	0.552239
hsa-miR-23c	0.29	0.16	0.551724
hsa-miR-1306-3p	2.2	1.21	0.55
hsa-miR-548ah-3p	0.31	0.17	0.548387
hsa-miR-199a-1-3p	2.24	1.22	0.544643
hsa-miR-376a-1-3p	15.67	8.47	0.540523
hsa-miR-548aw	0.39	0.21	0.538462
hsa-miR-1307-3p	182.42	96.88	0.531082
hsa-miR-3160-1-3p	0.19	0.1	0.526316
hsa-miR-125b-1-3p	11.21	5.83	0.520071
hsa-miR-210	166.7	86.47	0.518716
hsa-miR-1296	43.02	22.3	0.518364
hsa-miR-889	430.84	222.96	0.517501
hsa-miR-208b	0.67	0.34	0.507463
hsa-miR-4742-3p	0.67	0.34	0.507463
hsa-miR-4802-3p	1.34	0.68	0.507463
hsa-miR-3613-3p	2.2	1.1	0.5
hsa-miR-2681-3p	0.1	0.05	0.5
hsa-miR-520d-3p	0.1	0.05	0.5
hsa-miR-1193-3p	0.1	0.05	0.5
hsa-miR-4443	0.1	0.05	0.5
hsa-miR-3910-1	0.1	0.05	0.5
hsa-miR-4309-3p	0.1	0.05	0.5
hsa-miR-4729-3p	0.1	0.05	0.5
hsa-miR-4787-5p	0.1	0.05	0.5
hsa-miR-4424-3p	0.96	0.48	0.5
hsa-miR-3150a-5p	0.1	0.05	0.5
hsa-miR-101-2-5p	0.1	0.05	0.5
hsa-miR-1255a-3p	0.1	0.05	0.5
hsa-miR-3064-3p	0.1	0.05	0.5
hsa-miR-10b-3p	0.1	0.05	0.5
hsa-miR-1278-5p	0.1	0.05	0.5
hsa-miR-1288-5p	0.1	0.05	0.5
hsa-miR-1297	0.1	0.05	0.5
hsa-miR-1302-4	0.1	0.05	0.5
hsa-miR-1976	0.1	0.05	0.5
hsa-miR-2861-5p	0.1	0.05	0.5
hsa-miR-3118-5	0.1	0.05	0.5
hsa-miR-3611-5p	0.1	0.05	0.5
hsa-miR-378i	0.1	0.05	0.5
hsa-miR-4477b	0.1	0.05	0.5
hsa-miR-4514	0.1	0.05	0.5
hsa-miR-4516-3p	0.1	0.05	0.5
hsa-miR-4524a-5p	0.1	0.05	0.5
hsa-miR-4662b-5p	0.1	0.05	0.5
hsa-miR-4667-3p	0.1	0.05	0.5
hsa-miR-4739	0.1	0.05	0.5
hsa-miR-4763-3p	0.1	0.05	0.5
hsa-miR-499b-5p	0.1	0.05	0.5
hsa-miR-5008-5p	0.1	0.05	0.5
hsa-miR-5088-5p	0.1	0.05	0.5
hsa-miR-5089	0.1	0.05	0.5
hsa-miR-5190	0.1	0.05	0.5
hsa-miR-548f-1-5p	0.1	0.05	0.5
hsa-miR-5692c-1	0.1	0.05	0.5
hsa-miR-577-3p	0.1	0.05	0.5
hsa-miR-943-5p	0.1	0.05	0.5
hsa-miR-151a-3p	17740.2	8812.24	0.49674
hsa-miR-199b-5p	4.98	2.46	0.493976
hsa-miR-3159	1.44	0.71	0.493056
hsa-miR-2467-5p	46.18	22.62	0.489822
hsa-miR-135a-2-3p	19.74	9.61	0.486829
hsa-miR-33a-3p	2.49	1.21	0.485944
hsa-miR-3127-5p	9.48	4.59	0.484177
hsa-miR-4284	0.29	0.14	0.482759
hsa-miR-629-3p	0.29	0.14	0.482759
hsa-miR-1914-5p	0.29	0.14	0.482759
hsa-miR-939	2.49	1.19	0.477912
hsa-miR-3605-3p	28.26	13.49	0.477353
hsa-miR-1285-2-3p	2.25	1.07	0.475556
hsa-miR-4638-3p	0.57	0.27	0.473684
hsa-miR-1179-3p	0.19	0.09	0.473684
hsa-miR-4687-5p	0.38	0.18	0.473684
hsa-miR-4784	0.19	0.09	0.473684
hsa-miR-3166	0.38	0.18	0.473684
hsa-miR-605	0.19	0.09	0.473684
hsa-miR-3121-3p	0.19	0.09	0.473684
hsa-miR-4672	0.19	0.09	0.473684
hsa-miR-423-5p	423.37	199.21	0.470534
hsa-miR-32-3p	5.27	2.44	0.462998
hsa-miR-3135b-3p	0.26	0.12	0.461538
hsa-miR-126-5p	311.18	143.59	0.461437
hsa-miR-369-5p	45.99	21.06	0.457926
hsa-miR-15b-5p	328.42	149.99	0.456702
hsa-miR-181b-1-5p	24.92	11.26	0.451846
hsa-miR-548z	0.49	0.22	0.44898
hsa-miR-548h-4-3p	0.49	0.22	0.44898
hsa-miR-486-5p	3728.97	1673.27	0.448722
hsa-miR-5006-3p	0.96	0.43	0.447917
hsa-miR-141-5p	159.8	70.54	0.441427
hsa-miR-765	0.48	0.21	0.4375
hsa-miR-103a-2-3p	8602.99	3758	0.436825
hsa-miR-941-1-5p	15.64	6.83	0.436701
hsa-miR-376b	10.25	4.47	0.436098
hsa-miR-103a-2-5p	4.31	1.87	0.433875
hsa-miR-1303-5p	1.44	0.62	0.430556
hsa-miR-34a-3p	2.3	0.98	0.426087
hsa-miR-628-5p	46.37	19.74	0.425706
hsa-miR-4454	42.25	17.87	0.422959
hsa-miR-4504	0.38	0.16	0.421053
hsa-miR-581	0.38	0.16	0.421053
hsa-miR-548aa-2	0.41	0.17	0.414634
hsa-miR-551b-5p	4.69	1.94	0.413646
hsa-miR-502-3p	14.4	5.9	0.409722
hsa-miR-125b-2-3p	61.89	25.33	0.409275
hsa-miR-548am-5p	0.88	0.36	0.409091
hsa-miR-502-5p	9.39	3.81	0.405751
hsa-miR-548at-5p	0.57	0.23	0.403509
hsa-miR-137-5p	0.57	0.23	0.403509
hsa-miR-186-5p	6621.56	2659.56	0.401652
hsa-miR-381	1714.36	684.38	0.399204
hsa-miR-16-1-3p	0.86	0.34	0.395349
hsa-miR-193b-5p	0.86	0.34	0.395349
hsa-miR-548c-5p	1.07	0.42	0.392523
hsa-miR-222-5p	3.74	1.46	0.390374
hsa-miR-5699-5p	6.61	2.58	0.390318
hsa-miR-27b-5p	75.02	28.89	0.385097
hsa-miR-4682	0.29	0.11	0.37931
hsa-miR-1267-3p	0.29	0.11	0.37931
hsa-miR-3144-3p	0.29	0.11	0.37931
hsa-miR-146b-3p	17.53	6.62	0.377638
hsa-miR-320a	1804.66	681.5	0.377633
hsa-miR-598-5p	0.8	0.3	0.375
hsa-miR-573	0.48	0.18	0.375
hsa-miR-4793-3p	0.67	0.25	0.373134
hsa-miR-5001-3p	1.05	0.39	0.371429
hsa-miR-3196	0.19	0.07	0.368421
hsa-miR-1180-5p	0.19	0.07	0.368421
hsa-miR-1237	0.19	0.07	0.368421
hsa-miR-5189-3p	0.19	0.07	0.368421
hsa-miR-3155a-5p	0.19	0.07	0.368421
hsa-miR-4488	0.19	0.07	0.368421
hsa-miR-3678-5p	0.19	0.07	0.368421
hsa-miR-4525	0.19	0.07	0.368421
hsa-miR-4733-3p	0.19	0.07	0.368421
hsa-miR-27a-3p	359.77	131.91	0.366651
hsa-miR-30e-5p	7691.49	2737.53	0.355917
hsa-miR-433	42.15	14.88	0.353025
hsa-miR-4690-3p	1.05	0.37	0.352381
hsa-miR-545-5p	1.82	0.64	0.351648
hsa-miR-30e-3p	1000.69	351.4	0.351158
hsa-miR-5588-5p	0.77	0.27	0.350649
hsa-miR-4485	0.86	0.3	0.348837
hsa-miR-30d-3p	110.11	38.19	0.346835
hsa-miR-190a-3p	0.67	0.23	0.343284
hsa-miR-425-5p	566.79	194.41	0.343002
hsa-miR-574-5p	31.52	10.77	0.341688
hsa-miR-299-5p	2.4	0.82	0.341667
hsa-miR-5699	2.4	0.82	0.341667
hsa-miR-3130-2-5p	1.29	0.44	0.341085
hsa-miR-889-5p	2.49	0.84	0.337349
hsa-miR-671-3p	97.72	32.84	0.336062
hsa-miR-320b-2	8.19	2.75	0.335775
hsa-miR-411-3p	19.01	6.37	0.335087
hsa-miR-3115	0.48	0.16	0.333333
hsa-miR-3675-5p	0.48	0.16	0.333333
hsa-miR-720	36.31	12.05	0.331865
hsa-miR-629-5p	38.71	12.8	0.330664
hsa-miR-16-2-3p	23.09	7.62	0.330013
hsa-miR-654-5p	70.23	23	0.327495
hsa-miR-5000-3p	2.68	0.87	0.324627
hsa-miR-1251	4.5	1.46	0.324444
hsa-miR-22-3p	13840	4436.07	0.320526
hsa-miR-548s	0.44	0.14	0.318182
hsa-miR-378d-2	0.79	0.25	0.316456
hsa-miR-191-5p	114671	35822.2	0.31239
hsa-miR-1537	0.29	0.09	0.310345
hsa-miR-3149	0.29	0.09	0.310345
hsa-miR-2964a-5p	0.29	0.09	0.310345
hsa-miR-1288	0.29	0.09	0.310345
hsa-miR-4742-5p	0.29	0.09	0.310345
hsa-miR-125a-3p	52.79	16.36	0.309907
hsa-miR-1273d-3p	2.34	0.72	0.307692
hsa-miR-769-3p	37.56	11.55	0.307508
hsa-miR-28-5p	576.41	176.88	0.306865
hsa-miR-663a-3p	0.1	0.03	0.3
hsa-miR-663b-5p	0.1	0.03	0.3
hsa-miR-219-2-5p	0.1	0.03	0.3
hsa-miR-196a-2-5p	0.1	0.03	0.3
hsa-miR-196a-1-5p	0.1	0.03	0.3
hsa-miR-548ad	0.1	0.03	0.3
hsa-miR-548t-5p	0.1	0.03	0.3
hsa-miR-4520b-5p	0.1	0.03	0.3
hsa-miR-4537-3p	0.1	0.03	0.3
hsa-miR-2355-5p	6.04	1.8	0.298013
hsa-miR-3064-5p	1.15	0.34	0.295652
hsa-miR-1289-1	0.34	0.1	0.294118
hsa-miR-660-5p	954.33	280.5	0.293923
hsa-miR-3194-5p	0.48	0.14	0.291667
hsa-miR-4762-5p	0.48	0.14	0.291667
hsa-miR-4449	0.38	0.11	0.289474
hsa-miR-495	23.38	6.76	0.289136
hsa-miR-1273f-3p	0.49	0.14	0.285714
hsa-miR-331-5p	25.58	7.21	0.281861
hsa-miR-107	585.97	165.1	0.281755
hsa-miR-676-3p	4.69	1.32	0.28145
hsa-miR-181a-2-5p	4045.77	1137.77	0.281225
hsa-miR-4775	1.53	0.43	0.281046
hsa-miR-146b-5p	7631.34	2110.34	0.276536
hsa-miR-409-3p	1996.41	549.85	0.275419
hsa-miR-5684-3p	0.4	0.11	0.275
hsa-miR-550a-3-5p	0.92	0.25	0.271739
hsa-miR-641	41.1	11.09	0.26983
hsa-miR-5680	0.67	0.18	0.268657
hsa-miR-3942-5p	0.67	0.18	0.268657
hsa-miR-203	37.27	9.97	0.267507
hsa-miR-4521	4.22	1.12	0.265403
hsa-miR-1296-3p	0.19	0.05	0.263158
hsa-miR-599-5p	0.19	0.05	0.263158
hsa-miR-4804-3p	0.19	0.05	0.263158
hsa-miR-1234-5p	0.19	0.05	0.263158
hsa-miR-3135a	0.19	0.05	0.263158
hsa-miR-4683	0.19	0.05	0.263158
hsa-miR-558-5p	0.19	0.05	0.263158
hsa-miR-877-3p	0.19	0.05	0.263158
hsa-miR-451a	0.96	0.25	0.260417
hsa-miR-500b-3p	1.44	0.37	0.256944
hsa-miR-3130-1-5p	0.43	0.11	0.255814
hsa-miR-487a	84.5	21.52	0.254675
hsa-miR-148b-5p	200.33	50.46	0.251884
hsa-miR-548f-4	0.24	0.06	0.25
hsa-miR-548d-1-5p	3.05	0.76	0.24918
hsa-miR-19b-1-3p	192.59	47.93	0.248871
hsa-miR-3944-5p	0.57	0.14	0.245614
hsa-miR-4743	0.57	0.14	0.245614
hsa-miR-142-5p	0.86	0.21	0.244186
hsa-miR-374b-5p	346.45	84.55	0.244047
hsa-miR-340-5p	3257.41	786.65	0.241496
hsa-miR-1234	0.29	0.07	0.241379
hsa-miR-3918-3p	0.29	0.07	0.241379
hsa-miR-4691-3p	0.29	0.07	0.241379
hsa-miR-4688	0.29	0.07	0.241379
hsa-miR-937-5p	0.29	0.07	0.241379
hsa-miR-1304-5p	0.29	0.07	0.241379
hsa-miR-5696-3p	0.29	0.07	0.241379
hsa-miR-4714-5p	0.29	0.07	0.241379
hsa-miR-5689	0.29	0.07	0.241379
hsa-miR-3177-3p	7.19	1.73	0.240612
hsa-miR-323a-5p	0.96	0.23	0.239583
hsa-miR-2355-3p	0.96	0.23	0.239583
hsa-miR-26a-1-3p	2.59	0.62	0.239382
hsa-miR-5001-5p	0.67	0.16	0.238806
hsa-miR-3190-3p	1.05	0.25	0.238095
hsa-miR-99b-3p	207.04	49.07	0.237007
hsa-miR-5009-5p	0.38	0.09	0.236842
hsa-miR-146a-3p	0.38	0.09	0.236842
hsa-miR-580	1.82	0.43	0.236264
hsa-miR-4472-2	1.45	0.34	0.234483
hsa-miR-940	5.08	1.19	0.234252
hsa-miR-4473-5p	0.77	0.18	0.233766
hsa-miR-138-2-5p	0.56	0.13	0.232143
hsa-miR-548am-3p	0.13	0.03	0.230769
hsa-miR-4474-3p	0.48	0.11	0.229167
hsa-miR-3609	2.01	0.46	0.228856
hsa-miR-486-3p	2.11	0.48	0.227488
hsa-miR-3180-5-3p	0.44	0.1	0.227273
hsa-miR-3074-5p	7.38	1.67	0.226287
hsa-miR-598	118.61	26.81	0.226035
hsa-miR-337-5p	3.54	0.8	0.225989
hsa-miR-181d	582	131.19	0.225412
hsa-miR-342-5p	29.89	6.69	0.223821
hsa-miR-1254-2	0.86	0.19	0.22093
hsa-miR-532-5p	1484.23	326.46	0.219952
hsa-miR-185-3p	12.36	2.67	0.216019
hsa-miR-627-3p	1.25	0.27	0.216
hsa-miR-548au-5p	1.16	0.25	0.215517
hsa-miR-597-3p	2.01	0.43	0.21393
hsa-miR-2277-5p	12.84	2.69	0.209502
hsa-miR-636	0.67	0.14	0.208955
hsa-miR-659-5p	8.53	1.76	0.206331
hsa-miR-3661	15.71	3.24	0.206238
hsa-miR-188-3p	9.48	1.92	0.202532
hsa-miR-217-3p	3.26	0.66	0.202454
hsa-miR-545-3p	1.15	0.23	0.2
hsa-miR-490-3p	2.3	0.46	0.2
hsa-let-7c-3p	0.1	0.02	0.2
hsa-miR-496-5p	1.15	0.23	0.2
hsa-miR-187-5p	0.1	0.02	0.2
hsa-miR-3194-3p	0.1	0.02	0.2
hsa-miR-3909-5p	0.1	0.02	0.2
hsa-miR-520g	0.1	0.02	0.2
hsa-miR-3133-3p	0.1	0.02	0.2
hsa-miR-4706	0.1	0.02	0.2
hsa-miR-5682	0.1	0.02	0.2
hsa-miR-885-3p	0.1	0.02	0.2
hsa-miR-2116-5p	0.1	0.02	0.2
hsa-miR-1302-1	0.1	0.02	0.2
hsa-miR-1468-3p	0.1	0.02	0.2
hsa-miR-3167	0.1	0.02	0.2
hsa-miR-4638-5p	0.1	0.02	0.2
hsa-miR-4795-3p	0.1	0.02	0.2
hsa-miR-651-3p	0.1	0.02	0.2
hsa-miR-1253	0.1	0.02	0.2
hsa-miR-1537-5p	0.1	0.02	0.2
hsa-miR-1539-5p	0.1	0.02	0.2
hsa-miR-3651-5p	0.1	0.02	0.2
hsa-miR-3652-3p	0.1	0.02	0.2
hsa-miR-3668	0.1	0.02	0.2
hsa-miR-4439	0.1	0.02	0.2
hsa-miR-4451	0.1	0.02	0.2
hsa-miR-4483-5p	0.1	0.02	0.2
hsa-miR-4686	0.1	0.02	0.2
hsa-miR-4754	0.1	0.02	0.2
hsa-miR-4782-5p	0.1	0.02	0.2
hsa-miR-548ap-3p	0.1	0.02	0.2
hsa-miR-5692c-2-5p	0.1	0.02	0.2
hsa-miR-616-3p	0.1	0.02	0.2
hsa-miR-643-5p	0.1	0.02	0.2
hsa-miR-668-5p	0.1	0.02	0.2
hsa-miR-761	0.1	0.02	0.2
hsa-miR-1280	0.1	0.02	0.2
hsa-miR-378d-1	0.35	0.07	0.2
hsa-miR-105-2-3p	0.1	0.02	0.2
hsa-miR-942-3p	0.1	0.02	0.2
hsa-miR-767-3p	0.1	0.02	0.2
hsa-miR-4529-3p	0.1	0.02	0.2
hsa-miR-1-1-5p	0.1	0.02	0.2
hsa-miR-1273c	0.1	0.02	0.2
hsa-miR-1273g-5p	0.1	0.02	0.2
hsa-miR-138-2-3p	0.1	0.02	0.2
hsa-miR-150-3p	0.1	0.02	0.2
hsa-miR-181d-3p	0.1	0.02	0.2
hsa-miR-202-3p	0.1	0.02	0.2
hsa-miR-223-5p	0.1	0.02	0.2
hsa-miR-2861	0.1	0.02	0.2
hsa-miR-3140-5p	0.1	0.02	0.2
hsa-miR-3612-3p	0.1	0.02	0.2
hsa-miR-3663-5p	0.1	0.02	0.2
hsa-miR-3934-3p	0.1	0.02	0.2
hsa-miR-3976-3p	0.1	0.02	0.2
hsa-miR-4516	0.1	0.02	0.2
hsa-miR-4524b-5p	0.1	0.02	0.2
hsa-miR-4723-5p	0.1	0.02	0.2
hsa-miR-4749-3p	0.1	0.02	0.2
hsa-miR-4759-3p	0.1	0.02	0.2
hsa-miR-5188	0.1	0.02	0.2
hsa-miR-5196-3p	0.1	0.02	0.2
hsa-miR-5698-3p	0.1	0.02	0.2
hsa-miR-5700	0.1	0.02	0.2
hsa-miR-1268a	0.15	0.03	0.2
hsa-miR-548n-3p	0.1	0.02	0.2
hsa-miR-548ak-3p	0.1	0.02	0.2
hsa-miR-603	0.1	0.02	0.2
hsa-miR-548av-3p	0.25	0.05	0.2
hsa-miR-518e-3p	0.1	0.02	0.2
hsa-miR-522-3p	0.1	0.02	0.2
hsa-miR-524-3p	0.1	0.02	0.2
hsa-miR-524-5p	0.1	0.02	0.2
hsa-miR-367-5p	0.1	0.02	0.2
hsa-miR-517c-3p	0.1	0.02	0.2
hsa-miR-373-5p	0.1	0.02	0.2
hsa-miR-520e	0.1	0.02	0.2
hsa-miR-498-3p	0.1	0.02	0.2
hsa-miR-3617-3p	0.1	0.02	0.2
hsa-miR-520e-5p	0.1	0.02	0.2
hsa-miR-518b-5p	0.1	0.02	0.2
hsa-miR-518d-3p	0.1	0.02	0.2
hsa-miR-520h	0.1	0.02	0.2
hsa-miR-548ah-5p	0.1	0.02	0.2
hsa-miR-519e-5p	0.1	0.02	0.2
hsa-miR-3660	0.1	0.02	0.2
hsa-miR-3529-5p	0.1	0.02	0.2
hsa-miR-521-1-5p	0.1	0.02	0.2
hsa-miR-371b-5p	0.1	0.02	0.2
hsa-miR-3659	0.1	0.02	0.2
hsa-miR-548k-3p	0.1	0.02	0.2
hsa-miR-19b-2-5p	0.1	0.02	0.2
hsa-miR-3152-5p	0.1	0.02	0.2
hsa-miR-205-3p	0.1	0.02	0.2
hsa-miR-3155a	0.1	0.02	0.2
hsa-miR-4707-3p	0.1	0.02	0.2
hsa-miR-3158-1-5p	0.1	0.02	0.2
hsa-miR-5579-3p	0.1	0.02	0.2
hsa-miR-548f-5	0.1	0.02	0.2
hsa-miR-1286-5p	0.1	0.02	0.2
hsa-miR-509-3-5p	0.1	0.02	0.2
hsa-miR-5094-3p	0.1	0.02	0.2
hsa-miR-519e-3p	0.1	0.02	0.2
hsa-miR-489-5p	0.1	0.02	0.2
hsa-miR-1272	0.1	0.02	0.2
hsa-miR-4417	0.1	0.02	0.2
hsa-miR-4433-3p	0.1	0.02	0.2
hsa-miR-4502	0.1	0.02	0.2
hsa-miR-548g-5p	0.1	0.02	0.2
hsa-miR-3122	0.1	0.02	0.2
hsa-miR-4431	0.1	0.02	0.2
hsa-miR-4676-3p	0.1	0.02	0.2
hsa-miR-1228-3p	0.1	0.02	0.2
hsa-miR-1264-5p	0.1	0.02	0.2
hsa-miR-1283-1-3p	0.1	0.02	0.2
hsa-miR-3529-3p	0.1	0.02	0.2
hsa-miR-4433-5p	0.1	0.02	0.2
hsa-miR-4466	0.1	0.02	0.2
hsa-miR-4773-2-5p	0.1	0.02	0.2
hsa-miR-549-5p	0.1	0.02	0.2
hsa-miR-302f	0.1	0.02	0.2
hsa-miR-548ae-2	0.1	0.02	0.2
hsa-miR-3116-1-5p	0.1	0.02	0.2
hsa-miR-3164-3p	0.1	0.02	0.2
hsa-miR-3685-3p	0.1	0.02	0.2
hsa-miR-4477a	0.1	0.02	0.2
hsa-miR-4517	0.1	0.02	0.2
hsa-miR-4526	0.1	0.02	0.2
hsa-miR-4653-5p	0.1	0.02	0.2
hsa-miR-5008-3p	0.1	0.02	0.2
hsa-miR-5187-5p	0.1	0.02	0.2
hsa-miR-548ag-1	0.1	0.02	0.2
hsa-miR-3120-3p	0.1	0.02	0.2
hsa-miR-3918	0.1	0.02	0.2
hsa-miR-208a	0.1	0.02	0.2
hsa-miR-520f-5p	0.1	0.02	0.2
hsa-miR-1285-2-5p	0.1	0.02	0.2
hsa-miR-2117-5p	0.1	0.02	0.2
hsa-miR-2909-3p	0.1	0.02	0.2
hsa-miR-3191-5p	0.1	0.02	0.2
hsa-miR-3610	0.1	0.02	0.2
hsa-miR-4454-3p	0.1	0.02	0.2
hsa-miR-4469-5p	0.1	0.02	0.2
hsa-miR-449c-3p	0.1	0.02	0.2
hsa-miR-4647-3p	0.1	0.02	0.2
hsa-miR-4713-5p	0.1	0.02	0.2
hsa-miR-5087	0.1	0.02	0.2
hsa-miR-5584-5p	0.1	0.02	0.2
hsa-miR-5587-5p	0.1	0.02	0.2
hsa-miR-611	0.1	0.02	0.2
hsa-miR-3919-5p	0.1	0.02	0.2
hsa-miR-4659a-5p	0.1	0.02	0.2
hsa-miR-508-5p	0.1	0.02	0.2
hsa-miR-935-5p	0.1	0.02	0.2
hsa-miR-3173-3p	0.1	0.02	0.2
hsa-miR-3674	0.1	0.02	0.2
hsa-miR-4699-5p	0.1	0.02	0.2
hsa-miR-521-2-5p	0.1	0.02	0.2
hsa-miR-548ag-2-3p	0.1	0.02	0.2
hsa-miR-559	0.1	0.02	0.2
hsa-miR-1197-5p	0.1	0.02	0.2
hsa-miR-1266-3p	0.1	0.02	0.2
hsa-miR-3134-5p	0.1	0.02	0.2
hsa-miR-3152-3p	0.1	0.02	0.2
hsa-miR-3158-2-5p	0.1	0.02	0.2
hsa-miR-3545-5p	0.1	0.02	0.2
hsa-miR-3682-5p	0.1	0.02	0.2
hsa-miR-3690-3p	0.1	0.02	0.2
hsa-miR-371b-3p	0.1	0.02	0.2
hsa-miR-378h	0.1	0.02	0.2
hsa-miR-3941-5p	0.1	0.02	0.2
hsa-miR-422a	0.1	0.02	0.2
hsa-miR-4522	0.1	0.02	0.2
hsa-miR-4689-3p	0.1	0.02	0.2
hsa-miR-4755-5p	0.1	0.02	0.2
hsa-miR-4760-3p	0.1	0.02	0.2
hsa-miR-5011-3p	0.1	0.02	0.2
hsa-miR-514a-1-5p	0.1	0.02	0.2
hsa-miR-527-3p	0.1	0.02	0.2
hsa-miR-548ar-3p	0.1	0.02	0.2
hsa-miR-5685-3p	0.1	0.02	0.2
hsa-miR-605-3p	0.1	0.02	0.2
hsa-miR-548x-2-5p	0.1	0.02	0.2
hsa-miR-588-3p	0.1	0.02	0.2
hsa-miR-1254-2-3p	0.1	0.02	0.2
hsa-miR-1910-3p	0.1	0.02	0.2
hsa-miR-3132	0.1	0.02	0.2
hsa-miR-3176-5p	0.1	0.02	0.2
hsa-miR-3646	0.1	0.02	0.2
hsa-miR-3663-3p	0.1	0.02	0.2
hsa-miR-3677-5p	0.1	0.02	0.2
hsa-miR-3907-5p	0.1	0.02	0.2
hsa-miR-3937-5p	0.1	0.02	0.2
hsa-miR-3941	0.1	0.02	0.2
hsa-miR-4676-5p	0.1	0.02	0.2
hsa-miR-4684-5p	0.1	0.02	0.2
hsa-miR-4706-3p	0.1	0.02	0.2
hsa-miR-4715-5p	0.1	0.02	0.2
hsa-miR-4723-3p	0.1	0.02	0.2
hsa-miR-4753-5p	0.1	0.02	0.2
hsa-miR-4765	0.1	0.02	0.2
hsa-miR-549	0.1	0.02	0.2
hsa-miR-551a-5p	0.1	0.02	0.2
hsa-miR-1181	0.1	0.02	0.2
hsa-miR-1181-3p	0.1	0.02	0.2
hsa-miR-1248-3p	0.1	0.02	0.2
hsa-miR-1258-5p	0.1	0.02	0.2
hsa-miR-1292-3p	0.1	0.02	0.2
hsa-miR-184-5p	0.1	0.02	0.2
hsa-miR-1909-3p	0.1	0.02	0.2
hsa-miR-1973	0.1	0.02	0.2
hsa-miR-298	0.1	0.02	0.2
hsa-miR-3199-2-3p	0.1	0.02	0.2
hsa-miR-3615-5p	0.1	0.02	0.2
hsa-miR-3616-5p	0.1	0.02	0.2
hsa-miR-3619-5p	0.1	0.02	0.2
hsa-miR-3621	0.1	0.02	0.2
hsa-miR-3622a-3p	0.1	0.02	0.2
hsa-miR-3656-5p	0.1	0.02	0.2
hsa-miR-3667-5p	0.1	0.02	0.2
hsa-miR-378e	0.1	0.02	0.2
hsa-miR-3943-3p	0.1	0.02	0.2
hsa-miR-3960-5p	0.1	0.02	0.2
hsa-miR-4269-3p	0.1	0.02	0.2
hsa-miR-4306	0.1	0.02	0.2
hsa-miR-4431-3p	0.1	0.02	0.2
hsa-miR-4467	0.1	0.02	0.2
hsa-miR-4496	0.1	0.02	0.2
hsa-miR-4645-5p	0.1	0.02	0.2
hsa-miR-4646-5p	0.1	0.02	0.2
hsa-miR-4649-5p	0.1	0.02	0.2
hsa-miR-4656	0.1	0.02	0.2
hsa-miR-4670-3p	0.1	0.02	0.2
hsa-miR-4698	0.1	0.02	0.2
hsa-miR-4709-5p	0.1	0.02	0.2
hsa-miR-4752-3p	0.1	0.02	0.2
hsa-miR-4761-5p	0.1	0.02	0.2
hsa-miR-4772-5p	0.1	0.02	0.2
hsa-miR-4785-5p	0.1	0.02	0.2
hsa-miR-4786-3p	0.1	0.02	0.2
hsa-miR-4999-3p	0.1	0.02	0.2
hsa-miR-513b	0.1	0.02	0.2
hsa-miR-526a-2-3p	0.1	0.02	0.2
hsa-miR-548ao-5p	0.1	0.02	0.2
hsa-miR-548aw-3p	0.1	0.02	0.2
hsa-miR-5580-3p	0.1	0.02	0.2
hsa-miR-5580-5p	0.1	0.02	0.2
hsa-miR-5687	0.1	0.02	0.2
hsa-miR-617-3p	0.1	0.02	0.2
hsa-miR-718	0.1	0.02	0.2
hsa-miR-764-3p	0.1	0.02	0.2
hsa-miR-1295a-5p	0.1	0.02	0.2
hsa-miR-3616-3p	0.1	0.02	0.2
hsa-miR-3926-1	0.1	0.02	0.2
hsa-miR-4477a-5p	0.1	0.02	0.2
hsa-miR-4737	0.1	0.02	0.2
hsa-miR-548p-5p	0.1	0.02	0.2
hsa-miR-564-3p	0.1	0.02	0.2
hsa-miR-548av-5p	0.1	0.02	0.2
hsa-miR-548m	0.1	0.02	0.2
hsa-miR-1228-5p	0.1	0.02	0.2
hsa-miR-1237-5p	0.1	0.02	0.2
hsa-miR-1252-3p	0.1	0.02	0.2
hsa-miR-1253-3p	0.1	0.02	0.2
hsa-miR-1265	0.1	0.02	0.2
hsa-miR-1281	0.1	0.02	0.2
hsa-miR-1323-3p	0.1	0.02	0.2
hsa-miR-1469	0.1	0.02	0.2
hsa-miR-2054	0.1	0.02	0.2
hsa-miR-2113-5p	0.1	0.02	0.2
hsa-miR-3117-5p	0.1	0.02	0.2
hsa-miR-3137-3p	0.1	0.02	0.2
hsa-miR-3146-5p	0.1	0.02	0.2
hsa-miR-3171-3p	0.1	0.02	0.2
hsa-miR-3181-3p	0.1	0.02	0.2
hsa-miR-3189-3p	0.1	0.02	0.2
hsa-miR-3657-5p	0.1	0.02	0.2
hsa-miR-383-3p	0.1	0.02	0.2
hsa-miR-3923	0.1	0.02	0.2
hsa-miR-4254	0.1	0.02	0.2
hsa-miR-4259-5p	0.1	0.02	0.2
hsa-miR-4281	0.1	0.02	0.2
hsa-miR-4325	0.1	0.02	0.2
hsa-miR-4426	0.1	0.02	0.2
hsa-miR-4442	0.1	0.02	0.2
hsa-miR-4448-5p	0.1	0.02	0.2
hsa-miR-4455	0.1	0.02	0.2
hsa-miR-4475	0.1	0.02	0.2
hsa-miR-4483	0.1	0.02	0.2
hsa-miR-4489	0.1	0.02	0.2
hsa-miR-4497	0.1	0.02	0.2
hsa-miR-4519	0.1	0.02	0.2
hsa-miR-4538-3p	0.1	0.02	0.2
hsa-miR-4670-5p	0.1	0.02	0.2
hsa-miR-4674-5p	0.1	0.02	0.2
hsa-miR-4701-3p	0.1	0.02	0.2
hsa-miR-4710-3p	0.1	0.02	0.2
hsa-miR-4744	0.1	0.02	0.2
hsa-miR-4744-3p	0.1	0.02	0.2
hsa-miR-4747-3p	0.1	0.02	0.2
hsa-miR-4766-5p	0.1	0.02	0.2
hsa-miR-4778-5p	0.1	0.02	0.2
hsa-miR-4793-5p	0.1	0.02	0.2
hsa-miR-5003-3p	0.1	0.02	0.2
hsa-miR-5009-3p	0.1	0.02	0.2
hsa-miR-5047	0.1	0.02	0.2
hsa-miR-5091-3p	0.1	0.02	0.2
hsa-miR-5193	0.1	0.02	0.2
hsa-miR-548w-3p	0.1	0.02	0.2
hsa-miR-602-3p	0.1	0.02	0.2
hsa-miR-638	0.1	0.02	0.2
hsa-miR-644a-5p	0.1	0.02	0.2
hsa-miR-650	0.1	0.02	0.2
hsa-miR-938-3p	0.1	0.02	0.2
hsa-miR-122-3p	0.1	0.02	0.2
hsa-miR-1257-3p	0.1	0.02	0.2
hsa-miR-1280-3p	0.1	0.02	0.2
hsa-miR-1295b-5p	0.1	0.02	0.2
hsa-miR-151b-5p	0.1	0.02	0.2
hsa-miR-1825	0.1	0.02	0.2
hsa-miR-1976-5p	0.1	0.02	0.2
hsa-miR-206	0.1	0.02	0.2
hsa-miR-3115-3p	0.1	0.02	0.2
hsa-miR-3139-3p	0.1	0.02	0.2
hsa-miR-3141	0.1	0.02	0.2
hsa-miR-3147	0.1	0.02	0.2
hsa-miR-3151	0.1	0.02	0.2
hsa-miR-3162-5p	0.1	0.02	0.2
hsa-miR-3191-3p	0.1	0.02	0.2
hsa-miR-3193-3p	0.1	0.02	0.2
hsa-miR-320e	0.1	0.02	0.2
hsa-miR-3609-5p	0.1	0.02	0.2
hsa-miR-3618	0.1	0.02	0.2
hsa-miR-3654	0.1	0.02	0.2
hsa-miR-3655-3p	0.1	0.02	0.2
hsa-miR-3911-3p	0.1	0.02	0.2
hsa-miR-3917-5p	0.1	0.02	0.2
hsa-miR-3922-5p	0.1	0.02	0.2
hsa-miR-4253-5p	0.1	0.02	0.2
hsa-miR-4267-3p	0.1	0.02	0.2
hsa-miR-4286-3p	0.1	0.02	0.2
hsa-miR-4307-5p	0.1	0.02	0.2
hsa-miR-4312	0.1	0.02	0.2
hsa-miR-4316-3p	0.1	0.02	0.2
hsa-miR-4321	0.1	0.02	0.2
hsa-miR-4426-3p	0.1	0.02	0.2
hsa-miR-4450-3p	0.1	0.02	0.2
hsa-miR-4453	0.1	0.02	0.2
hsa-miR-4469	0.1	0.02	0.2
hsa-miR-4476	0.1	0.02	0.2
hsa-miR-4495	0.1	0.02	0.2
hsa-miR-4504-5p	0.1	0.02	0.2
hsa-miR-4515-3p	0.1	0.02	0.2
hsa-miR-4518	0.1	0.02	0.2
hsa-miR-4539-5p	0.1	0.02	0.2
hsa-miR-4649-3p	0.1	0.02	0.2
hsa-miR-4652-3p	0.1	0.02	0.2
hsa-miR-4659b-3p	0.1	0.02	0.2
hsa-miR-4665-3p	0.1	0.02	0.2
hsa-miR-4666b-3p	0.1	0.02	0.2
hsa-miR-4674	0.1	0.02	0.2
hsa-miR-4681	0.1	0.02	0.2
hsa-miR-4708-5p	0.1	0.02	0.2
hsa-miR-4712-5p	0.1	0.02	0.2
hsa-miR-4720-5p	0.1	0.02	0.2
hsa-miR-4722-5p	0.1	0.02	0.2
hsa-miR-4726-3p	0.1	0.02	0.2
hsa-miR-4728-5p	0.1	0.02	0.2
hsa-miR-4735-3p	0.1	0.02	0.2
hsa-miR-4764-3p	0.1	0.02	0.2
hsa-miR-4772-3p	0.1	0.02	0.2
hsa-miR-4777-3p	0.1	0.02	0.2
hsa-miR-4789-3p	0.1	0.02	0.2
hsa-miR-4792-3p	0.1	0.02	0.2
hsa-miR-4795-5p	0.1	0.02	0.2
hsa-miR-497-3p	0.1	0.02	0.2
hsa-miR-5000-5p	0.1	0.02	0.2
hsa-miR-5002-3p	0.1	0.02	0.2
hsa-miR-507	0.1	0.02	0.2
hsa-miR-5087-3p	0.1	0.02	0.2
hsa-miR-510	0.1	0.02	0.2
hsa-miR-514b-3p	0.1	0.02	0.2
hsa-miR-5194-5p	0.1	0.02	0.2
hsa-miR-5196-5p	0.1	0.02	0.2
hsa-miR-548ac	0.1	0.02	0.2
hsa-miR-548au-3p	0.1	0.02	0.2
hsa-miR-5588-3p	0.1	0.02	0.2
hsa-miR-5692b-3p	0.1	0.02	0.2
hsa-miR-5697-3p	0.1	0.02	0.2
hsa-miR-5705-5p	0.1	0.02	0.2
hsa-miR-608	0.1	0.02	0.2
hsa-miR-608-3p	0.1	0.02	0.2
hsa-miR-609-3p	0.1	0.02	0.2
hsa-miR-615-5p	0.1	0.02	0.2
hsa-miR-617	0.1	0.02	0.2
hsa-miR-619	0.1	0.02	0.2
hsa-miR-622	0.1	0.02	0.2
hsa-miR-632	0.1	0.02	0.2
hsa-miR-636-5p	0.1	0.02	0.2
hsa-miR-637	0.1	0.02	0.2
hsa-miR-645	0.1	0.02	0.2
hsa-miR-645-5p	0.1	0.02	0.2
hsa-miR-648	0.1	0.02	0.2
hsa-miR-650-3p	0.1	0.02	0.2
hsa-miR-659-3p	0.1	0.02	0.2
hsa-miR-933-5p	0.1	0.02	0.2
hsa-miR-24-2-5p	16.96	3.38	0.199292
hsa-miR-3934	6.71	1.32	0.196721
hsa-miR-589-3p	4.69	0.91	0.19403
hsa-miR-4429	0.57	0.11	0.192982
hsa-miR-1185-1-3p	33.55	6.45	0.19225
hsa-miR-625-5p	8.91	1.69	0.189675
hsa-miR-548d-2-5p	6.35	1.2	0.188976
hsa-miR-501-5p	34.78	6.57	0.188902
hsa-miR-136-3p	480.56	90.35	0.18801
hsa-miR-4677-3p	38.9	7.3	0.187661
hsa-miR-5582-3p	0.48	0.09	0.1875
hsa-miR-3128	0.48	0.09	0.1875
hsa-miR-4424	0.48	0.09	0.1875
hsa-miR-19b-1-5p	1.72	0.32	0.186047
hsa-miR-20a-3p	6.51	1.21	0.185868
hsa-miR-145-5p	8.62	1.6	0.185615
hsa-miR-885-5p	0.38	0.07	0.184211
hsa-miR-3124-5p	0.38	0.07	0.184211
hsa-miR-3917	0.38	0.07	0.184211
hsa-miR-4452-5p	0.38	0.07	0.184211
hsa-miR-143-5p	0.38	0.07	0.184211
hsa-miR-4422	0.38	0.07	0.184211
hsa-miR-4762-3p	0.38	0.07	0.184211
hsa-miR-548at-3p	0.11	0.02	0.181818
hsa-miR-3133	0.77	0.14	0.181818
hsa-miR-20a-5p	628.66	112.8	0.179429
hsa-miR-374b-3p	21.75	3.9	0.17931
hsa-miR-3074-3p	8.72	1.55	0.177752
hsa-miR-3912	10.73	1.89	0.176142
hsa-miR-374a-3p	283.78	49.84	0.175629
hsa-miR-3177-5p	1.44	0.25	0.173611
hsa-miR-19b-2-3p	1107.4	191.72	0.173126
hsa-miR-3181	0.29	0.05	0.172414
hsa-miR-4440-5p	0.29	0.05	0.172414
hsa-miR-4661-3p	0.29	0.05	0.172414
hsa-miR-548a-1-5p	0.29	0.05	0.172414
hsa-miR-4796-3p	0.29	0.05	0.172414
hsa-miR-26b-3p	52.31	8.97	0.171478
hsa-miR-1185-2-3p	5.25	0.9	0.171429
hsa-miR-365b-3p	26.11	4.43	0.169667
hsa-miR-501-3p	894.19	149.71	0.167425
hsa-miR-143-3p	1512.11	252.56	0.167025
hsa-miR-337-3p	6.61	1.1	0.166415
hsa-miR-301a-3p	2565.79	424.46	0.165431
hsa-miR-103a-1-3p	1449.94	237.52	0.163814
hsa-miR-496	18.39	3.01	0.163676
hsa-miR-362-5p	1150.73	187.45	0.162897
hsa-miR-4717-3p	0.86	0.14	0.162791
hsa-miR-181b-2-5p	2358.08	376.48	0.159655
hsa-miR-654-3p	1245.29	197.27	0.158413
hsa-miR-877-5p	63.9	10.09	0.157903
hsa-miR-1267	0.57	0.09	0.157895
hsa-miR-383	0.57	0.09	0.157895
hsa-miR-4507	0.19	0.03	0.157895
hsa-miR-216b	34.01	5.36	0.157601
hsa-miR-3665	0.51	0.08	0.156863
hsa-miR-144-5p	1.15	0.18	0.156522
hsa-miR-374c-5p	0.32	0.05	0.15625
hsa-miR-767-5p	6.61	1.03	0.155825
hsa-miR-4286	4.41	0.68	0.154195
hsa-miR-516b-2-5p	0.13	0.02	0.153846
hsa-miR-1290	0.13	0.02	0.153846
hsa-miR-28-3p	11488.9	1764.76	0.153606
hsa-miR-3938	24.81	3.7	0.149133
hsa-miR-548al	3.16	0.47	0.148734
hsa-miR-3145-3p	2.49	0.37	0.148594
hsa-miR-19a-3p	387.83	56.82	0.146507
hsa-miR-548h-3-5p	0.41	0.06	0.146341
hsa-miR-3188	0.96	0.14	0.145833
hsa-miR-211-5p	0.48	0.07	0.145833
hsa-miR-1284-3p	0.48	0.07	0.145833
hsa-miR-3622a-5p	0.48	0.07	0.145833
hsa-miR-4642	0.48	0.07	0.145833
hsa-miR-4461	1.72	0.25	0.145349
hsa-miR-589-5p	231.47	33.62	0.145246
hsa-miR-4768-5p	1.25	0.18	0.144
hsa-miR-935	0.77	0.11	0.142857
hsa-miR-512-2-5p	0.14	0.02	0.142857
hsa-miR-548ax-3p	0.14	0.02	0.142857
hsa-miR-641-3p	3.54	0.5	0.141243
hsa-miR-3199-2	0.36	0.05	0.138889
hsa-miR-1266	7.09	0.98	0.138223
hsa-miR-340-3p	103.18	14.17	0.137333
hsa-miR-378a-5p	1.53	0.21	0.137255
hsa-miR-576-5p	17.34	2.37	0.136678
hsa-miR-380-5p	2.2	0.3	0.136364
hsa-miR-548f-2	0.66	0.09	0.136364
hsa-miR-107-5p	0.67	0.09	0.134328
hsa-miR-576-3p	9.39	1.26	0.134185
hsa-miR-616-5p	1.72	0.23	0.133721
hsa-miR-4430-3p	1.35	0.18	0.133333
hsa-miR-4757-3p	0.38	0.05	0.131579
hsa-miR-933	0.38	0.05	0.131579
hsa-miR-3675-3p	0.38	0.05	0.131579
hsa-miR-4730	0.38	0.05	0.131579
hsa-miR-934	0.38	0.05	0.131579
hsa-miR-433-5p	1.63	0.21	0.128834
hsa-miR-508-3p	1.63	0.21	0.128834
hsa-miR-3139	3.74	0.48	0.128342
hsa-miR-1256-3p	1.25	0.16	0.128
hsa-miR-584-5p	1.25	0.16	0.128
hsa-miR-3176	20.31	2.58	0.127031
hsa-miR-106b-5p	358.99	45.37	0.126382
hsa-miR-127-5p	63.52	7.96	0.125315
hsa-miR-4459	0.4	0.05	0.125
hsa-miR-4419b	0.16	0.02	0.125
hsa-miR-4515	1.44	0.18	0.125
hsa-miR-518a-2-5p	0.16	0.02	0.125
hsa-miR-526b-3p	0.16	0.02	0.125
hsa-miR-526a-1-3p	0.16	0.02	0.125
hsa-miR-1322	0.16	0.02	0.125
hsa-miR-450a-2-3p	0.57	0.07	0.122807
hsa-miR-17-5p	664.26	79.4	0.119532
hsa-miR-548e-5p	6.12	0.73	0.119281
hsa-miR-3605-5p	19.93	2.35	0.117913
hsa-miR-3908-3p	0.68	0.08	0.117647
hsa-miR-17-3p	89.2	10.29	0.115359
hsa-miR-489	20.02	2.3	0.114885
hsa-miR-326-5p	0.96	0.11	0.114583
hsa-miR-3687	0.96	0.11	0.114583
hsa-miR-1231-3p	0.96	0.11	0.114583
hsa-miR-625-3p	12.36	1.41	0.114078
hsa-miR-769-5p	2284.02	259.09	0.113436
hsa-miR-4419a	1.44	0.16	0.111111
hsa-miR-943	6.42	0.71	0.110592
hsa-miR-122-5p	5.17	0.57	0.110251
hsa-miR-1289-1-5p	2.11	0.23	0.109005
hsa-miR-548j	0.46	0.05	0.108696
hsa-miR-1254-1	1.76	0.19	0.107955
hsa-miR-127-3p	37751.3	4074.86	0.10794
hsa-miR-770-5p	2.78	0.3	0.107914
hsa-miR-5096	12.16	1.31	0.10773
hsa-miR-378a-3p	390.47	41.86	0.107204
hsa-miR-4485-5p	0.19	0.02	0.105263
hsa-miR-4664-5p	0.19	0.02	0.105263
hsa-miR-4768-3p	0.19	0.02	0.105263
hsa-miR-1282	0.19	0.02	0.105263
hsa-miR-665-5p	0.19	0.02	0.105263
hsa-miR-526b-5p	0.19	0.02	0.105263
hsa-miR-518f-3p	0.19	0.02	0.105263
hsa-miR-520c-3p	0.19	0.02	0.105263
hsa-miR-523-3p	0.19	0.02	0.105263
hsa-miR-1243	0.19	0.02	0.105263
hsa-miR-1264	0.19	0.02	0.105263
hsa-miR-498	0.19	0.02	0.105263
hsa-miR-1263-3p	0.19	0.02	0.105263
hsa-miR-1293-3p	0.19	0.02	0.105263
hsa-miR-586	0.19	0.02	0.105263
hsa-miR-1257	0.19	0.02	0.105263
hsa-miR-34b-3p	0.19	0.02	0.105263
hsa-miR-3171	0.19	0.02	0.105263
hsa-miR-4652-5p	0.19	0.02	0.105263
hsa-miR-144-3p	0.19	0.02	0.105263
hsa-miR-4774-5p	0.19	0.02	0.105263
hsa-miR-3146	0.19	0.02	0.105263
hsa-miR-1294-3p	0.19	0.02	0.105263
hsa-miR-548aq-5p	0.19	0.02	0.105263
hsa-miR-548ae-1	0.19	0.02	0.105263
hsa-miR-1912-5p	0.19	0.02	0.105263
hsa-miR-378g	0.19	0.02	0.105263
hsa-miR-3939-5p	0.19	0.02	0.105263
hsa-miR-4708-3p	0.19	0.02	0.105263
hsa-miR-3192	0.19	0.02	0.105263
hsa-miR-3682-3p	0.19	0.02	0.105263
hsa-miR-4427	0.19	0.02	0.105263
hsa-miR-607-5p	0.19	0.02	0.105263
hsa-miR-1258	0.19	0.02	0.105263
hsa-miR-1909-5p	0.19	0.02	0.105263
hsa-miR-4684-3p	0.19	0.02	0.105263
hsa-miR-5687-5p	0.19	0.02	0.105263
hsa-miR-609	0.19	0.02	0.105263
hsa-miR-4780	0.19	0.02	0.105263
hsa-miR-2278-3p	0.19	0.02	0.105263
hsa-miR-3916	0.19	0.02	0.105263
hsa-miR-548h-1-3p	0.19	0.02	0.105263
hsa-miR-1251-3p	0.19	0.02	0.105263
hsa-miR-4635	0.19	0.02	0.105263
hsa-miR-1178	0.19	0.02	0.105263
hsa-miR-1229-5p	0.19	0.02	0.105263
hsa-miR-1268b-3p	0.19	0.02	0.105263
hsa-miR-1291-3p	0.19	0.02	0.105263
hsa-miR-1915-3p	0.19	0.02	0.105263
hsa-miR-203-5p	0.19	0.02	0.105263
hsa-miR-3132-3p	0.19	0.02	0.105263
hsa-miR-3143-3p	0.19	0.02	0.105263
hsa-miR-3178-3p	0.19	0.02	0.105263
hsa-miR-3190-5p	0.19	0.02	0.105263
hsa-miR-3197	0.19	0.02	0.105263
hsa-miR-3672	0.19	0.02	0.105263
hsa-miR-3679-3p	0.19	0.02	0.105263
hsa-miR-3926-2-3p	0.19	0.02	0.105263
hsa-miR-3928-5p	0.19	0.02	0.105263
hsa-miR-4277-3p	0.19	0.02	0.105263
hsa-miR-4458	0.19	0.02	0.105263
hsa-miR-4492-5p	0.19	0.02	0.105263
hsa-miR-4653-3p	0.19	0.02	0.105263
hsa-miR-4672-5p	0.19	0.02	0.105263
hsa-miR-4680-3p	0.19	0.02	0.105263
hsa-miR-4699-3p	0.19	0.02	0.105263
hsa-miR-4701-5p	0.19	0.02	0.105263
hsa-miR-4707-5p	0.19	0.02	0.105263
hsa-miR-4719-5p	0.19	0.02	0.105263
hsa-miR-4729	0.19	0.02	0.105263
hsa-miR-4734	0.19	0.02	0.105263
hsa-miR-4737-3p	0.19	0.02	0.105263
hsa-miR-4746-3p	0.19	0.02	0.105263
hsa-miR-4748	0.19	0.02	0.105263
hsa-miR-4751	0.19	0.02	0.105263
hsa-miR-4776-1-3p	0.19	0.02	0.105263
hsa-miR-4779-5p	0.19	0.02	0.105263
hsa-miR-4783-5p	0.19	0.02	0.105263
hsa-miR-4797-5p	0.19	0.02	0.105263
hsa-miR-504-3p	0.19	0.02	0.105263
hsa-miR-5089-3p	0.19	0.02	0.105263
hsa-miR-513a-1-5p	0.19	0.02	0.105263
hsa-miR-5585-5p	0.19	0.02	0.105263
hsa-miR-5691	0.19	0.02	0.105263
hsa-miR-587-3p	0.19	0.02	0.105263
hsa-miR-599	0.19	0.02	0.105263
hsa-miR-612	0.19	0.02	0.105263
hsa-miR-4473	0.86	0.09	0.104651
hsa-miR-320a-5p	2.87	0.3	0.10453
hsa-miR-4667-5p	0.67	0.07	0.104478
hsa-miR-505-5p	1.34	0.14	0.104478
hsa-miR-4804-5p	0.67	0.07	0.104478
hsa-miR-1248	0.48	0.05	0.104167
hsa-miR-4803	0.48	0.05	0.104167
hsa-miR-5684	0.48	0.05	0.104167
hsa-miR-19a-5p	0.48	0.05	0.104167
hsa-miR-4766-3p	0.48	0.05	0.104167
hsa-miR-518c-5p	0.29	0.03	0.103448
hsa-miR-5095	2.23	0.23	0.103139
hsa-miR-1273e-3p	4.38	0.45	0.10274
hsa-miR-653	33.15	3.4	0.102564
hsa-miR-4326	17.82	1.8	0.10101
hsa-miR-548e	12.36	1.23	0.0995146
hsa-miR-566	1.33	0.13	0.0977444
hsa-miR-548as-5p	0.31	0.03	0.0967742
hsa-miR-323a-3p	135.48	13.09	0.0966194
hsa-miR-5695	2.4	0.23	0.0958333
hsa-miR-5189	0.96	0.09	0.09375
hsa-miR-566-3p	13.68	1.25	0.0913743
hsa-miR-543	48.67	4.43	0.0910212
hsa-miR-548s-5p	0.22	0.02	0.0909091
hsa-miR-374c-3p	0.77	0.07	0.0909091
hsa-miR-3944-3p	0.77	0.07	0.0909091
hsa-miR-5689-3p	0.77	0.07	0.0909091
hsa-miR-92a-1-3p	70309.3	6327.38	0.0899934
hsa-miR-517a-3p	1.01	0.09	0.0891089
hsa-miR-432-5p	1262.44	111.57	0.0883765
hsa-miR-1285-1-3p	18.18	1.6	0.0880088
hsa-miR-449b-5p	0.57	0.05	0.0877193
hsa-miR-4511	0.57	0.05	0.0877193
hsa-miR-541-3p	27.88	2.4	0.0860832
hsa-miR-4419a-5p	2.1	0.18	0.0857143
hsa-miR-1276-3p	10.16	0.87	0.0856299
hsa-miR-758-5p	2.11	0.18	0.0853081
hsa-miR-1285-1-5p	8.15	0.69	0.0846626
hsa-miR-128-2	24.85	2.1	0.084507
hsa-miR-3158-1-3p	9.53	0.8	0.0839454
hsa-miR-301a-5p	10.06	0.84	0.083499
hsa-miR-541-5p	5.17	0.43	0.0831721
hsa-miR-370	208.19	17.23	0.0827609
hsa-miR-653-3p	1.34	0.11	0.0820896
hsa-miR-548k	91.68	7.48	0.0815881
hsa-miR-2964a-3p	1.72	0.14	0.0813953
hsa-miR-5004-5p	0.86	0.07	0.0813953
hsa-miR-5187-3p	0.86	0.07	0.0813953
hsa-miR-30c-2-3p	26.06	2.12	0.0813507
hsa-miR-410	3260.67	264.27	0.0810478
hsa-miR-421	1099.57	88.34	0.0803405
hsa-miR-1273g-3p	0.75	0.06	0.08
hsa-miR-3913-1-5p	6.28	0.5	0.0796178
hsa-miR-500a-3p	7914.88	628.21	0.0793708
hsa-miR-432-3p	2.68	0.21	0.0783582
hsa-miR-4786-5p	2.68	0.21	0.0783582
hsa-miR-651	20.98	1.64	0.0781697
hsa-miR-4430	0.39	0.03	0.0769231
hsa-miR-411-5p	1457.88	111.48	0.0764672
hsa-miR-30c-1-5p	454.15	34.37	0.0756798
hsa-miR-410-5p	2.87	0.21	0.0731707
hsa-miR-92a-1-5p	16.29	1.19	0.073051
hsa-miR-5708-3p	0.55	0.04	0.0727273
hsa-miR-25-3p	12852.5	934.35	0.0726976
hsa-miR-3159-3p	7.39	0.53	0.0717185
hsa-miR-299-3p	39.38	2.78	0.0705942
hsa-miR-106b-3p	374.22	26.27	0.0701993
hsa-miR-301b	448.18	31.21	0.0696372
hsa-miR-2682-5p	10.83	0.75	0.0692521
hsa-miR-770-3p	0.29	0.02	0.0689655
hsa-miR-602	0.29	0.02	0.0689655
hsa-miR-2682-3p	0.29	0.02	0.0689655
hsa-miR-4728-3p	0.29	0.02	0.0689655
hsa-miR-4659a-3p	0.29	0.02	0.0689655
hsa-miR-3164	0.29	0.02	0.0689655
hsa-miR-3170	0.29	0.02	0.0689655
hsa-miR-520d-5p	0.29	0.02	0.0689655
hsa-miR-519d-5p	0.29	0.02	0.0689655
hsa-miR-1283-2-3p	0.29	0.02	0.0689655
hsa-miR-3937	0.29	0.02	0.0689655
hsa-miR-452-3p	0.29	0.02	0.0689655
hsa-miR-1252	0.29	0.02	0.0689655
hsa-miR-525-3p	0.29	0.02	0.0689655
hsa-miR-548j-3p	0.29	0.02	0.0689655
hsa-miR-448-5p	0.29	0.02	0.0689655
hsa-miR-4755-3p	0.29	0.02	0.0689655
hsa-miR-579-5p	0.29	0.02	0.0689655
hsa-miR-4794-3p	0.29	0.02	0.0689655
hsa-miR-548a-3-5p	0.29	0.02	0.0689655
hsa-miR-4666a-5p	0.29	0.02	0.0689655
hsa-miR-4753-3p	0.29	0.02	0.0689655
hsa-miR-3193	0.29	0.02	0.0689655
hsa-miR-4783-3p	0.29	0.02	0.0689655
hsa-miR-513c-5p	0.29	0.02	0.0689655
hsa-miR-1231	0.29	0.02	0.0689655
hsa-miR-2467-3p	0.29	0.02	0.0689655
hsa-miR-3175-3p	0.29	0.02	0.0689655
hsa-miR-3919	0.29	0.02	0.0689655
hsa-miR-4506	0.29	0.02	0.0689655
hsa-miR-4639-3p	0.29	0.02	0.0689655
hsa-miR-4639-5p	0.29	0.02	0.0689655
hsa-miR-4690-5p	0.29	0.02	0.0689655
hsa-miR-4691-5p	0.29	0.02	0.0689655
hsa-miR-4695-5p	0.29	0.02	0.0689655
hsa-miR-4709-3p	0.29	0.02	0.0689655
hsa-miR-4725-3p	0.29	0.02	0.0689655
hsa-miR-4725-5p	0.29	0.02	0.0689655
hsa-miR-4733-5p	0.29	0.02	0.0689655
hsa-miR-4745-3p	0.29	0.02	0.0689655
hsa-miR-4758-5p	0.29	0.02	0.0689655
hsa-miR-4798-5p	0.29	0.02	0.0689655
hsa-miR-490-5p	0.29	0.02	0.0689655
hsa-miR-5191	0.29	0.02	0.0689655
hsa-miR-548ax	0.29	0.02	0.0689655
hsa-miR-5704-3p	0.29	0.02	0.0689655
hsa-miR-572	0.29	0.02	0.0689655
hsa-miR-580-5p	0.29	0.02	0.0689655
hsa-miR-610	0.29	0.02	0.0689655
hsa-miR-639	0.29	0.02	0.0689655
hsa-miR-1254-1-3p	1.67	0.11	0.0658683
hsa-miR-197-5p	0.77	0.05	0.0649351
hsa-miR-30a-5p	9373.94	596.5	0.0636339
hsa-miR-181c-3p	470.39	29.92	0.0636068
hsa-miR-378b	0.79	0.05	0.0632911
hsa-miR-296-3p	67.06	4.24	0.063227
hsa-miR-93-5p	4658.54	294.46	0.0632086
hsa-miR-1273a	11.95	0.72	0.060251
hsa-miR-379-3p	12.85	0.77	0.0599222
hsa-miR-92a-2-3p	2073.39	123.56	0.0595932
hsa-miR-412-5p	43.3	2.53	0.0584296
hsa-miR-421-5p	4.79	0.27	0.0563674
hsa-miR-548u	1.25	0.07	0.056
hsa-miR-4654	1.25	0.07	0.056
hsa-miR-30c-1-3p	69.07	3.86	0.0558853
hsa-miR-519a-1-5p	0.36	0.02	0.0555556
hsa-miR-542-5p	8.72	0.48	0.0550459
hsa-miR-3677-3p	5.84	0.32	0.0547945
hsa-miR-4746-5p	13.13	0.71	0.0540746
hsa-miR-1273a-5p	11.36	0.6	0.0528169
hsa-miR-495-5p	0.38	0.02	0.0526316
hsa-miR-96-3p	0.38	0.02	0.0526316
hsa-miR-4484	0.38	0.02	0.0526316
hsa-miR-548v-5p	0.38	0.02	0.0526316
hsa-miR-1293	0.38	0.02	0.0526316
hsa-miR-300	0.38	0.02	0.0526316
hsa-miR-4523	0.38	0.02	0.0526316
hsa-miR-450a-1-3p	0.38	0.02	0.0526316
hsa-miR-4512	0.38	0.02	0.0526316
hsa-miR-520a-5p	0.38	0.02	0.0526316
hsa-miR-519d	0.38	0.02	0.0526316
hsa-miR-518f-5p	0.38	0.02	0.0526316
hsa-miR-3690	0.38	0.02	0.0526316
hsa-miR-3943	0.38	0.02	0.0526316
hsa-miR-1912	0.38	0.02	0.0526316
hsa-miR-585-5p	0.38	0.02	0.0526316
hsa-miR-298-3p	0.38	0.02	0.0526316
hsa-miR-1305-5p	0.38	0.02	0.0526316
hsa-miR-4735-5p	0.38	0.02	0.0526316
hsa-miR-5011-5p	0.38	0.02	0.0526316
hsa-miR-3163	0.38	0.02	0.0526316
hsa-miR-3170-3p	0.38	0.02	0.0526316
hsa-miR-3664-5p	0.38	0.02	0.0526316
hsa-miR-4673	0.38	0.02	0.0526316
hsa-miR-3907	0.38	0.02	0.0526316
hsa-miR-4788	0.38	0.02	0.0526316
hsa-miR-548l-3p	0.38	0.02	0.0526316
hsa-miR-5694	0.38	0.02	0.0526316
hsa-miR-888-3p	0.38	0.02	0.0526316
hsa-miR-940-5p	0.38	0.02	0.0526316
hsa-miR-944-5p	0.38	0.02	0.0526316
hsa-miR-96-5p	467.25	24.35	0.0521134
hsa-miR-128-1-5p	71.95	3.7	0.0514246
hsa-miR-219-1-3p	8.43	0.43	0.0510083
hsa-miR-4532	36.21	1.83	0.0505385
hsa-miR-642b-5p	0.4	0.02	0.05
hsa-miR-4792	18.97	0.94	0.0495519
hsa-miR-193b-3p	39.95	1.89	0.0473091
hsa-miR-4423-5p	1.92	0.09	0.046875
hsa-miR-93-3p	60.55	2.81	0.0464079
hsa-miR-152-5p	10.06	0.46	0.0457256
hsa-miR-145-3p	5.08	0.23	0.0452756
hsa-miR-3135a-3p	0.89	0.04	0.0449438
hsa-miR-4449-5p	4.02	0.18	0.0447761
hsa-miR-505-3p	36.5	1.62	0.0443836
hsa-miR-187-3p	34.49	1.53	0.0443607
hsa-miR-191-3p	16.57	0.73	0.0440555
hsa-miR-155-5p	20.6	0.89	0.0432039
hsa-miR-431-3p	155.59	6.71	0.0431262
hsa-miR-1294	2.59	0.11	0.042471
hsa-miR-370-5p	15.14	0.64	0.0422721
hsa-miR-548n	4.04	0.17	0.0420792
hsa-miR-18a-5p	100.31	4.22	0.0420696
hsa-miR-216a-3p	63.62	2.67	0.0419679
hsa-miR-103a-1-5p	0.48	0.02	0.0416667
hsa-miR-1278	0.48	0.02	0.0416667
hsa-miR-556-3p	0.48	0.02	0.0416667
hsa-miR-548ao-3p	0.48	0.02	0.0416667
hsa-miR-525-5p	0.48	0.02	0.0416667
hsa-miR-520a-3p	0.48	0.02	0.0416667
hsa-miR-92a-2-5p	0.48	0.02	0.0416667
hsa-miR-378f	0.48	0.02	0.0416667
hsa-miR-363-5p	0.48	0.02	0.0416667
hsa-miR-618-3p	0.48	0.02	0.0416667
hsa-miR-588	0.48	0.02	0.0416667
hsa-miR-3138	0.48	0.02	0.0416667
hsa-miR-4677-5p	0.48	0.02	0.0416667
hsa-miR-3134	0.48	0.02	0.0416667
hsa-miR-4519-3p	0.48	0.02	0.0416667
hsa-miR-4647	0.48	0.02	0.0416667
hsa-miR-4794	0.48	0.02	0.0416667
hsa-miR-663a	0.48	0.02	0.0416667
hsa-miR-891b	0.48	0.02	0.0416667
hsa-miR-5096-3p	13.01	0.54	0.0415065
hsa-miR-224-5p	1.72	0.07	0.0406977
hsa-miR-548b-5p	37.22	1.51	0.0405696
hsa-miR-937	16.19	0.64	0.0395306
hsa-miR-130b-5p	195.44	7.69	0.0393471
hsa-miR-548p	1.56	0.06	0.0384615
hsa-miR-30a-3p	480.64	18.45	0.0383863
hsa-miR-149-5p	507.87	18.83	0.0370764
hsa-miR-619-5p	16.84	0.62	0.0368171
hsa-miR-124-1-3p	0.83	0.03	0.0361446
hsa-miR-3688-2-3p	1.94	0.07	0.0360825
hsa-miR-4498	0.57	0.02	0.0350877
hsa-miR-2116-3p	0.57	0.02	0.0350877
hsa-miR-5091	0.57	0.02	0.0350877
hsa-miR-520f	0.57	0.02	0.0350877
hsa-miR-561-3p	0.57	0.02	0.0350877
hsa-miR-624-3p	0.57	0.02	0.0350877
hsa-miR-34c-3p	0.57	0.02	0.0350877
hsa-miR-3662	0.57	0.02	0.0350877
hsa-miR-3617	0.57	0.02	0.0350877
hsa-miR-3145-5p	0.57	0.02	0.0350877
hsa-miR-3175	0.57	0.02	0.0350877
hsa-miR-149-3p	0.57	0.02	0.0350877
hsa-miR-492-3p	0.57	0.02	0.0350877
hsa-miR-552-5p	0.57	0.02	0.0350877
hsa-miR-892a-5p	0.57	0.02	0.0350877
hsa-miR-939-3p	0.57	0.02	0.0350877
hsa-miR-3174	18.87	0.66	0.0349762
hsa-miR-665	2.01	0.07	0.0348259
hsa-miR-494-5p	2.01	0.07	0.0348259
hsa-miR-1247-5p	5.17	0.18	0.0348162
hsa-miR-5094	2.59	0.09	0.034749
hsa-miR-34b-5p	2.59	0.09	0.034749
hsa-miR-3691-5p	18.11	0.62	0.0342352
hsa-miR-503	21.65	0.73	0.0337182
hsa-miR-548b-3p	20.22	0.68	0.0336301
hsa-miR-454-5p	79.42	2.67	0.0336187
hsa-miR-3929	2.68	0.09	0.0335821
hsa-miR-18a-3p	25.2	0.84	0.0333333
hsa-miR-138-1-5p	3.94	0.13	0.0329949
hsa-miR-3929-5p	2.8	0.09	0.0321429
hsa-miR-1268a-3p	0.94	0.03	0.0319149
hsa-miR-25-5p	38.51	1.21	0.0314204
hsa-miR-21-5p	45562.3	1420.71	0.0311817
hsa-miR-516b-1-5p	4.56	0.14	0.0307018
hsa-miR-5585-3p	1.63	0.05	0.0306748
hsa-miR-450a-2-5p	12.07	0.37	0.0306545
hsa-miR-345-5p	670.26	20.24	0.0301972
hsa-miR-518b	0.67	0.02	0.0298507
hsa-miR-518c-3p	0.67	0.02	0.0298507
hsa-miR-1911-3p	0.67	0.02	0.0298507
hsa-miR-506-3p	0.67	0.02	0.0298507
hsa-miR-3691-3p	0.67	0.02	0.0298507
hsa-miR-1256	0.67	0.02	0.0298507
hsa-miR-1913-5p	0.67	0.02	0.0298507
hsa-miR-3911	0.67	0.02	0.0298507
hsa-miR-4712-3p	0.67	0.02	0.0298507
hsa-miR-4740-5p	0.67	0.02	0.0298507
hsa-miR-544b	0.67	0.02	0.0298507
hsa-miR-552	0.67	0.02	0.0298507
hsa-miR-424-5p	57.96	1.73	0.0298482
hsa-miR-1304-3p	36.6	1.07	0.029235
hsa-miR-183-5p	32050.7	922.9	0.028795
hsa-miR-1273e	9.2	0.26	0.0282609
hsa-miR-1273f	3.19	0.09	0.0282132
hsa-miR-3125	2.49	0.07	0.0281124
hsa-miR-424-3p	13.32	0.37	0.0277778
hsa-miR-4661-5p	3.26	0.09	0.0276074
hsa-miR-5088	1.82	0.05	0.0274725
hsa-miR-1284	2.59	0.07	0.027027
hsa-miR-182-3p	1.92	0.05	0.0260417
hsa-miR-585	0.77	0.02	0.025974
hsa-miR-676-5p	0.77	0.02	0.025974
hsa-miR-3126-3p	0.77	0.02	0.025974
hsa-miR-301b-5p	0.77	0.02	0.025974
hsa-miR-3143	0.77	0.02	0.025974
hsa-miR-3681-5p	0.77	0.02	0.025974
hsa-miR-4470-5p	0.77	0.02	0.025974
hsa-miR-4528	0.77	0.02	0.025974
hsa-miR-892b	0.77	0.02	0.025974
hsa-miR-21-3p	1832.3	46.58	0.0254216
hsa-miR-1276	27.98	0.71	0.0253753
hsa-miR-130b-3p	741.4	18.08	0.0243863
hsa-miR-3195	2.11	0.05	0.0236967
hsa-miR-449a	0.86	0.02	0.0232558
hsa-miR-1273d	1.79	0.04	0.0223464
hsa-miR-1262	7.19	0.16	0.0222531
hsa-miR-3117-3p	7.47	0.16	0.021419
hsa-miR-138-1-3p	0.96	0.02	0.0208333
hsa-miR-106a-3p	0.96	0.02	0.0208333
hsa-miR-218-2-3p	0.96	0.02	0.0208333
hsa-miR-1226-3p	0.96	0.02	0.0208333
hsa-miR-4648	0.96	0.02	0.0208333
hsa-miR-503-3p	0.96	0.02	0.0208333
hsa-miR-548y-3p	0.97	0.02	0.0206186
hsa-miR-942	5.37	0.11	0.0204842
hsa-miR-365b-5p	15.04	0.3	0.0199468
hsa-miR-1197	32.67	0.64	0.0195898
hsa-miR-493-5p	446.17	8.74	0.0195889
hsa-miR-183-3p	53.94	1.05	0.0194661
hsa-miR-887	471.46	9.04	0.0191745
hsa-miR-5688	1.05	0.02	0.0190476
hsa-miR-3684	1.05	0.02	0.0190476
hsa-miR-4745-5p	1.05	0.02	0.0190476
hsa-miR-1226-5p	1.05	0.02	0.0190476
hsa-miR-556-5p	1.05	0.02	0.0190476
hsa-miR-615-3p	1.05	0.02	0.0190476
hsa-miR-758	123.55	2.35	0.0190206
hsa-miR-302e	1.06	0.02	0.0188679
hsa-miR-148a-3p	171963	3226.85	0.0187648
hsa-miR-519c-3p	1.14	0.02	0.0175439
hsa-miR-1286	5.17	0.09	0.0174081
hsa-miR-3679-5p	5.17	0.09	0.0174081
hsa-miR-3685	1.15	0.02	0.0173913
hsa-miR-1323	1.15	0.02	0.0173913
hsa-miR-548y	5.82	0.1	0.0171821
hsa-miR-5002-5p	4.22	0.07	0.0165877
hsa-miR-1298-3p	1.25	0.02	0.016
hsa-miR-1246	19.03	0.3	0.0157646
hsa-miR-3126-5p	1.34	0.02	0.0149254
hsa-miR-643	1.34	0.02	0.0149254
hsa-miR-449c-5p	1.34	0.02	0.0149254
hsa-miR-1269a-5p	1.34	0.02	0.0149254
hsa-miR-34c-5p	23.86	0.34	0.0142498
hsa-miR-1273c-3p	11.37	0.16	0.0140721
hsa-miR-1305	1.53	0.02	0.0130719
hsa-miR-219-2-3p	1.53	0.02	0.0130719
hsa-miR-3922-3p	1.53	0.02	0.0130719
hsa-miR-4785	1.53	0.02	0.0130719
hsa-miR-512-2-3p	3.98	0.05	0.0125628
hsa-miR-3939	4.02	0.05	0.0124378
hsa-miR-1255a	1.63	0.02	0.0122699
hsa-miR-4423-3p	1.82	0.02	0.010989
hsa-miR-2113	1.82	0.02	0.010989
hsa-miR-450b-5p	89.2	0.98	0.0109865
hsa-miR-1295a	1.92	0.02	0.0104167
hsa-miR-542-3p	222.56	2.3	0.0103343
hsa-miR-3664-3p	2.01	0.02	0.00995025
hsa-miR-365a-5p	2.11	0.02	0.00947867
hsa-miR-345-3p	2.2	0.02	0.00909091
hsa-miR-372-5p	2.2	0.02	0.00909091
hsa-miR-182-5p	125253	1105.97	0.00882991
hsa-miR-4741	2.3	0.02	0.00869565
hsa-miR-100-3p	2.3	0.02	0.00869565
hsa-miR-493-3p	186.53	1.51	0.00809521
hsa-miR-618	2.49	0.02	0.00803213
hsa-miR-130a-3p	2782.64	21.6	0.00776241
hsa-miR-18b-5p	11.88	0.09	0.00757576
hsa-miR-380-3p	47.14	0.34	0.00721256
hsa-miR-218-1-3p	2.78	0.02	0.00719424
hsa-miR-1911-5p	2.87	0.02	0.00696864
hsa-miR-890	2.87	0.02	0.00696864
hsa-miR-3545-3p	3.26	0.02	0.00613497
hsa-miR-302b-5p	3.45	0.02	0.0057971
hsa-miR-1915-5p	3.45	0.02	0.0057971
hsa-miR-218-1-5p	43.52	0.25	0.00574449
hsa-miR-130a-5p	3.83	0.02	0.00522193
hsa-miR-4664-3p	3.83	0.02	0.00522193
hsa-miR-373-3p	662.12	3.45	0.00521054
hsa-miR-18b-3p	4.02	0.02	0.00497512
hsa-miR-106a-5p	50.57	0.25	0.00494364
hsa-miR-3131	10.63	0.05	0.00470367
hsa-miR-218-2-5p	54.4	0.25	0.00459559
hsa-miR-448	4.41	0.02	0.00453515
hsa-miR-887-5p	35.74	0.16	0.00447678
hsa-miR-675-5p	36.89	0.14	0.00379507
hsa-miR-148a-5p	3730.98	13.53	0.00362639
hsa-miR-483-3p	83.73	0.27	0.00322465
hsa-miR-561-5p	134.32	0.43	0.00320131
hsa-miR-302d-5p	6.61	0.02	0.00302572
hsa-miR-544b-5p	6.99	0.02	0.00286123
hsa-miR-20b-3p	7.19	0.02	0.00278164
hsa-miR-431-5p	238.75	0.64	0.00268063
hsa-miR-551a	7.57	0.02	0.00264201
hsa-miR-944	8.05	0.02	0.00248447
hsa-miR-181a-2-3p	1186.94	2.81	0.00236743
hsa-miR-888-5p	8.81	0.02	0.00227015
hsa-miR-367-3p	22.61	0.05	0.00221141
hsa-miR-363-3p	1208.12	2.46	0.00203622
hsa-miR-891a	289.14	0.48	0.0016601
hsa-miR-205-5p	1233.7	2.03	0.00164546
hsa-miR-135b-5p	68.31	0.11	0.00161031
hsa-miR-31-3p	14.28	0.02	0.00140056
hsa-miR-1263	15.62	0.02	0.00128041
hsa-miR-1247-3p	16.77	0.02	0.00119261
hsa-miR-1298	18.2	0.02	0.0010989
hsa-miR-483-5p	85.84	0.09	0.00104846
hsa-miR-504	19.83	0.02	0.00100857
hsa-miR-372	579.72	0.5	0.000862485
hsa-miR-135b-3p	23.38	0.02	0.000855432
hsa-miR-548f-1	23.47	0.02	0.000852152
hsa-miR-892a	24.14	0.02	0.0008285
hsa-miR-302c-5p	43.5	0.02	0.00045977
hsa-miR-20b-5p	319.47	0.14	0.000438226
hsa-miR-371a-3p	46.27	0.02	0.000432246
hsa-miR-371a-5p	167.57	0.07	0.000417736
hsa-miR-135a-1-3p	139.97	0.05	0.000357219
hsa-miR-31-5p	3951.72	1.28	0.00032391
hsa-miR-675-3p	74.73	0.02	0.00026763
hsa-miR-302d-3p	1566.66	0.25	0.000159575
hsa-miR-302c-3p	392.39	0.05	0.000127424
hsa-miR-302a-3p	1894.95	0.16	8.44349e-05
hsa-miR-1269a	261.55	0.02	7.64672e-05
hsa-miR-302a-5p	1857.97	0.07	3.76755e-05
hsa-miR-302b-3p	863.49	0.02	2.31618e-05
