# Supplementary material for: A Network of microRNAs Acts to Promote Cell Cycle Exit and Differentiation of Human Pancreatic Endocrine Cells
Source: iScience. 2019 Nov 1;21:681–94. doi: 10.1016/j.isci.2019.10.063 (PMC6889369; doi:10.1016/j.isci.2019.10.063)
Supplement: Table S2. Genes Regulated by Individual miRNAs and poly-miR in PE Cells, Table S2 Is Associated with Figures 2 and 3 — (A) Let-7a, (B) Let-7g, (C) miR-200a, (D) miR-375, (E) miR-127, and (F) poly-miR regulated genes. (G) poly-miR repressed genes also decreased in islet versus PE. [file mmc3.xlsx]

## Sheet: A - Let-7a in PE
Table S2 - Genes regulated by individual miRNA and poly-miR in PE cells. (A) Let-7a regulated genes.
gene	Control Log2(RPKM+1)	poly-miR Log2(RPKM+1)	poly-miR Log2(RPKM+1) - Control Log2(RPKM+1)	P value
HBG1	2.846	1.836	-1.01	0.004
HBA1	1.974	1.051	-0.923	0.004
SPINK4	3.843	2.955	-0.888	0.004
HBA2	1.442	0.693	-0.749	0.004
TIAF1	1.223	0.498	-0.725	0.004
S100A3	2.198	1.528	-0.67	0.005
NUPR1	1.885	1.218	-0.667	0.005
FCER1G	1.687	1.044	-0.643	0.006
HIST1H3H	1.762	1.143	-0.618	0.006
HIST1H2BO	1.185	0.571	-0.614	0.006
C1orf189	0.928	0.341	-0.587	0.006
HBE1	5.255	4.676	-0.578	0.006
ORM2	2.025	1.467	-0.557	0.006
CAMK2N2	1.172	0.619	-0.553	0.006
AGR3	1.448	0.898	-0.55	0.006
GYPB	1.024	0.507	-0.517	0.007
ACTG2	2.447	1.943	-0.504	0.008
C22orf42	3.943	3.442	-0.501	0.008
LGALS7B	1.557	1.057	-0.5	0.008
TXNRD2	1.625	1.125	-0.499	0.008
HIST1H4E	2.35	1.852	-0.498	0.008
HBG2	3.957	3.464	-0.493	0.008
RPL17-C18ORF32	4.716	4.225	-0.491	0.008
CCL19	1.874	1.388	-0.485	0.008
C1orf53	2.161	1.681	-0.48	0.008
MYLPF	1.768	1.296	-0.472	0.008
IL23A	2.987	2.515	-0.472	0.008
COMMD3-BMI1	2.589	2.121	-0.468	0.008
TSHR	1.774	1.309	-0.465	0.008
SULT2B1	1.748	1.285	-0.463	0.008
GPHA2	2.323	1.861	-0.462	0.008
RDH5	1.8	1.343	-0.457	0.008
GAL	3.795	3.341	-0.455	0.008
JMJD7-PLA2G4B	0.895	0.442	-0.452	0.008
NBL1	0.971	0.527	-0.443	0.008
ABHD14A-ACY1	3.515	3.076	-0.438	0.008
ST20-MTHFS	0.857	0.421	-0.436	0.008
FITM2	2.208	1.775	-0.433	0.008
CST1	4.364	3.931	-0.433	0.008
MAPK11	1.492	1.06	-0.432	0.008
CD52	2.353	1.923	-0.43	0.008
MT2A	2.927	2.498	-0.429	0.008
CXCL6	3.071	2.643	-0.428	0.008
TNP1	1.208	0.781	-0.427	0.008
HIST2H2AC	2.093	1.672	-0.421	0.008
SPHK1	2.992	2.57	-0.421	0.008
IP6K3	1.027	0.609	-0.418	0.008
IL8	3.46	3.042	-0.418	0.008
LIMS2	3.072	2.657	-0.415	0.009
C9orf24	2.464	2.054	-0.409	0.009
SERPINA3	5.034	4.626	-0.409	0.009
ETV5	2.936	2.527	-0.408	0.009
CD34	1.012	0.607	-0.406	0.009
PHGR1	1.459	1.055	-0.404	0.009
FABP7	4.692	4.29	-0.401	0.009
MT1E	1.369	0.969	-0.4	0.009
PLA2G10	1.2	0.804	-0.396	0.009
METTL12	2.725	2.33	-0.395	0.009
HIST1H3D	0.998	0.611	-0.388	0.009
DEPDC4	1.116	0.731	-0.385	0.01
HIST1H3F	1.365	0.981	-0.384	0.01
DEFA6	1.716	1.336	-0.38	0.01
IGFL3	1.378	1.006	-0.373	0.01
MYL3	6.021	5.648	-0.372	0.01
HIST1H1B	1.224	0.853	-0.371	0.01
PRR19	2.006	1.635	-0.371	0.01
PLAC9	2.988	2.618	-0.37	0.01
PPAP2C	4.494	4.124	-0.37	0.01
FAM19A3	1.065	0.697	-0.368	0.01
CSAG1	1.319	0.951	-0.368	0.01
TMED6	1.411	1.044	-0.367	0.01
NAT8	0.806	0.44	-0.366	0.01
SPP1	2.336	1.974	-0.362	0.01
SLC10A4	1.604	1.246	-0.358	0.01
IKBKE	2.564	2.21	-0.354	0.01
CNN1	5.915	5.563	-0.352	0.01
SRPX	2.381	2.031	-0.35	0.01
IL32	6.829	6.479	-0.35	0.01
CHAC1	2.009	1.661	-0.349	0.01
HCST	1.377	1.029	-0.348	0.01
CDK5R2	2.458	2.11	-0.348	0.01
NCF2	0.905	0.557	-0.347	0.01
NRTN	1.631	1.284	-0.347	0.01
TAGLN	9.13	8.785	-0.345	0.01
IRX1	1.262	0.918	-0.343	0.011
SLC7A1	2.651	2.31	-0.342	0.011
ENHO	2.839	2.499	-0.34	0.011
TMEM110-MUSTN1	1.953	1.614	-0.338	0.011
EDN1	2.738	2.4	-0.338	0.011
HIST1H2AH	1.369	1.032	-0.337	0.011
PMEL	4.741	4.404	-0.337	0.011
ETV4	4.046	3.709	-0.336	0.011
PLA2G3	1.148	0.814	-0.334	0.011
PLA2G4C	1.262	0.928	-0.334	0.011
DERL3	1.831	1.498	-0.333	0.011
NPPB	7.618	7.286	-0.332	0.011
RARRES1	1.081	0.749	-0.331	0.012
RPL39	7.732	7.402	-0.33	0.012
ATAD3B	3.689	3.361	-0.329	0.012
SULT1E1	1.592	1.264	-0.328	0.012
DOHH	3.295	2.967	-0.328	0.012
HBQ1	1.726	1.399	-0.327	0.012
SAC3D1	4.118	3.791	-0.327	0.012
HIST1H4H	2.188	1.862	-0.325	0.012
ESCO2	1.746	1.426	-0.32	0.014
FHL2	3.896	3.576	-0.32	0.013
CCDC64	2.303	1.984	-0.319	0.014
MMP24	2.783	2.464	-0.319	0.014
CDC45	4.568	4.25	-0.319	0.014
FLVCR2	1.435	1.117	-0.318	0.015
SERPINA11	3.228	2.91	-0.318	0.014
FABP6	1.339	1.023	-0.317	0.016
PLAT	3.001	2.687	-0.314	0.016
TOE1	4.059	3.745	-0.314	0.016
ANKRD23	1.45	1.137	-0.313	0.016
TMPRSS13	2.319	2.007	-0.313	0.016
RAD51	4.267	3.955	-0.313	0.016
TNNT2	2.133	1.822	-0.312	0.016
HIST1H4J	2.389	2.077	-0.312	0.016
DCDC2B	1.01	0.7	-0.31	0.016
CEMP1	2.851	2.542	-0.309	0.016
PRSS50	0.991	0.684	-0.307	0.016
GLS2	1.508	1.201	-0.307	0.017
RDH13	2.717	2.412	-0.306	0.017
CORO2B	1.597	1.293	-0.304	0.017
APOBEC3B	3.303	3.001	-0.303	0.017
GLRX2	3.552	3.249	-0.303	0.017
TESC	2.259	1.957	-0.302	0.017
ACTA1	5.161	4.859	-0.302	0.017
KCNE2	1.097	0.796	-0.301	0.017
FAM86C1	2.089	1.79	-0.3	0.017
C19orf81	2.173	1.874	-0.299	0.017
LENG1	4.021	3.724	-0.297	0.017
TNNC1	4.92	4.623	-0.297	0.017
SLC15A3	2.097	1.801	-0.296	0.017
POC1A	4.765	4.469	-0.296	0.017
THAP1	2.47	2.175	-0.295	0.018
PIM2	3.728	3.433	-0.295	0.018
PALM3	1.201	0.907	-0.294	0.018
DAPK2	1.232	0.938	-0.294	0.018
TCEANC	0.936	0.643	-0.293	0.018
LAPTM5	1.688	1.395	-0.293	0.018
PTPRCAP	1.254	0.963	-0.292	0.018
LAYN	2.099	1.807	-0.292	0.018
CISD3	3.065	2.774	-0.291	0.018
KRT7	5.161	4.871	-0.291	0.018
GINS3	3.658	3.369	-0.289	0.018
ASPHD1	1.615	1.327	-0.288	0.018
MRM1	2.737	2.449	-0.288	0.018
NUDT6	3.106	2.818	-0.288	0.018
HIST1H2BN	0.828	0.541	-0.287	0.018
NECAB2	2.64	2.353	-0.287	0.018
DHX37	3.5	3.212	-0.287	0.018
CXCL1	4.85	4.563	-0.287	0.018
ALAS2	0.801	0.515	-0.286	0.018
CD4	2.028	1.741	-0.286	0.018
EMP3	4.073	3.789	-0.285	0.018
LAT2	0.795	0.511	-0.284	0.018
BRI3BP	2.951	2.67	-0.282	0.019
GAST	1.484	1.203	-0.281	0.019
C1orf112	3.466	3.186	-0.281	0.019
CA5A	1.272	0.993	-0.279	0.019
L1CAM	1.385	1.106	-0.279	0.019
AMDHD1	1.384	1.105	-0.278	0.019
SFN	1.921	1.643	-0.278	0.019
OTUD1	1.457	1.181	-0.277	0.019
E2F2	1.932	1.655	-0.277	0.019
SH2D3C	2.282	2.005	-0.277	0.019
NOL6	4.523	4.245	-0.277	0.019
FDX1L	5.386	5.109	-0.277	0.019
SH3GL3	0.956	0.68	-0.276	0.019
SOX10	1.021	0.744	-0.276	0.019
NR0B1	1.273	0.997	-0.276	0.019
CORO1A	2.088	1.812	-0.276	0.019
CDC25A	3.963	3.687	-0.276	0.019
IMMP1L	4.63	4.354	-0.276	0.019
PHLDA3	4.937	4.662	-0.276	0.019
HRAS	5.723	5.447	-0.276	0.019
ARAP3	1.634	1.359	-0.275	0.019
FAM179A	1.967	1.691	-0.275	0.019
NUDT8	3.335	3.06	-0.275	0.019
FASTKD3	2.374	2.1	-0.274	0.019
SLC19A3	3.398	3.124	-0.274	0.019
C2orf70	1.198	0.925	-0.273	0.019
TSPAN1	2.192	1.92	-0.273	0.019
CXCL5	1.189	0.918	-0.272	0.019
PLEK2	1.818	1.546	-0.272	0.019
NLE1	4.101	3.829	-0.272	0.019
ACTC1	5.191	4.919	-0.272	0.019
NME1	8.521	8.249	-0.272	0.019
HIST1H2BM	1.021	0.75	-0.271	0.019
MYL7	5.466	5.195	-0.271	0.019
SPTBN4	1.143	0.873	-0.27	0.019
AIMP2	5.449	5.178	-0.27	0.019
HBEGF	0.984	0.715	-0.269	0.019
BHMT	1.274	1.005	-0.269	0.019
ARID5A	2.512	2.244	-0.269	0.019
ECE2	4.176	3.907	-0.269	0.019
FAM78B	1.191	0.924	-0.268	0.019
HPR	1.672	1.405	-0.268	0.019
PINX1	4.659	4.391	-0.268	0.019
HIST1H2BG	2.213	1.946	-0.267	0.019
WDR4	3.137	2.87	-0.267	0.019
RNF217	1.676	1.41	-0.266	0.019
SLC27A5	2.163	1.898	-0.266	0.019
SDF2L1	5.079	4.813	-0.266	0.019
ARL14	1.127	0.862	-0.265	0.019
AP3B2	2.129	1.863	-0.265	0.019
TEX11	1.65	1.387	-0.264	0.019
TNFAIP8	2.85	2.586	-0.264	0.019
SCLY	3.73	3.466	-0.264	0.019
BCS1L	4.472	4.208	-0.264	0.019
MATN3	2.034	1.771	-0.263	0.019
GLMN	3.121	2.859	-0.263	0.019
CRIP1	3.658	3.395	-0.263	0.019
EID2B	1.468	1.206	-0.262	0.019
WDR62	3.034	2.772	-0.262	0.019
RAD54L	4.07	3.807	-0.262	0.019
NR2C2AP	4.123	3.861	-0.262	0.019
EFCAB10	1.362	1.1	-0.261	0.019
E2F1	4.194	3.932	-0.261	0.019
LAD1	4.224	3.963	-0.261	0.019
NDUFAF2	4.431	4.17	-0.261	0.019
LRRC46	1.744	1.485	-0.26	0.019
SCFD2	2.436	2.177	-0.26	0.019
PDGFB	2.932	2.672	-0.26	0.019
SUV39H1	3.341	3.081	-0.26	0.019
METTL1	4.285	4.025	-0.26	0.019
TNFRSF10A	1.361	1.102	-0.259	0.019
KCNJ8	3.819	3.56	-0.259	0.019
CRHBP	0.94	0.682	-0.258	0.019
DLX3	1.259	1.001	-0.258	0.019
FLNC	3.404	3.147	-0.258	0.019
RRP12	3.84	3.582	-0.258	0.019
CD40	2.519	2.262	-0.257	0.019
PTPRN	3.137	2.88	-0.257	0.019
SERP2	3.435	3.179	-0.257	0.019
ALPL	4.581	4.324	-0.257	0.019
PNPLA3	2.512	2.257	-0.256	0.019
ADAM15	3.582	3.326	-0.256	0.019
SYCE2	2.385	2.13	-0.255	0.019
PHOSPHO2	2.495	2.241	-0.254	0.019
MON1A	2.514	2.261	-0.254	0.019
MCEE	2.829	2.575	-0.254	0.019
MCAT	4.143	3.889	-0.254	0.019
BTBD11	0.818	0.565	-0.253	0.019
NOP2	4.695	4.442	-0.253	0.019
RRP1	5.113	4.859	-0.253	0.019
LHX4	1.284	1.032	-0.252	0.019
ZFYVE26	2.557	2.305	-0.252	0.019
FAM86A	2.785	2.533	-0.252	0.019
EPHX3	2.866	2.613	-0.252	0.019
PCGF5	3.605	3.354	-0.252	0.019
C17orf89	5.805	5.553	-0.252	0.019
MGAT5B	1.235	0.985	-0.251	0.019
RPP25	2.114	1.862	-0.251	0.019
LIN52	3.095	2.844	-0.251	0.019
MAFF	3.349	3.097	-0.251	0.019
MSX2	2.826	2.576	-0.25	0.019
PRM1	2.952	2.702	-0.25	0.019
GLIPR2	4.779	4.529	-0.25	0.019
RRP9	4.822	4.572	-0.25	0.019
MPZ	2.482	2.233	-0.249	0.019
FARS2	3.852	3.604	-0.249	0.019
C8orf4	1.567	1.319	-0.248	0.019
C19orf77	3.489	3.241	-0.248	0.019
TMEM180	2.654	2.407	-0.247	0.019
GABRA2	0.841	0.595	-0.246	0.019
AIFM3	0.934	0.688	-0.246	0.019
PSMC1	1.045	0.799	-0.246	0.019
CALCB	1.911	1.665	-0.246	0.019
FGF14	2.148	1.902	-0.246	0.019
SIK1	2.918	2.671	-0.246	0.019
CALCA	0.876	0.631	-0.245	0.019
SPATA24	3.921	3.676	-0.245	0.019
GAR1	4.385	4.14	-0.245	0.019
HOXA4	0.951	0.709	-0.243	0.02
ADCK1	2.927	2.684	-0.243	0.02
COMTD1	3.695	3.452	-0.243	0.02
KCNQ1	1.103	0.861	-0.242	0.021
FOSL1	1.115	0.873	-0.242	0.021
HIST1H2AC	2.852	2.61	-0.242	0.021
EMX1	1.019	0.778	-0.241	0.021
FAR2	2.487	2.246	-0.241	0.021
PUS1	3.796	3.556	-0.241	0.021
C11orf83	4.142	3.901	-0.241	0.021
C11orf87	1.726	1.486	-0.24	0.021
DACT3	1.809	1.569	-0.24	0.021
RHBDF2	2.568	2.329	-0.24	0.021
FEZ1	3.264	3.024	-0.24	0.021
CDKL1	0.812	0.573	-0.239	0.021
PLP2	2.68	2.441	-0.239	0.021
BTBD17	1.656	1.418	-0.238	0.021
PLK3	3.674	3.436	-0.238	0.021
PSAT1	4.924	4.686	-0.238	0.021
KLF1	0.942	0.705	-0.237	0.021
EAF2	1.094	0.856	-0.237	0.021
LIPH	1.444	1.207	-0.237	0.021
RABGGTA	4.134	3.898	-0.237	0.021
EIF2B3	4.377	4.14	-0.237	0.021
EDA2R	1.946	1.711	-0.236	0.021
BIK	3.971	3.735	-0.236	0.021
ASF1B	5.295	5.059	-0.236	0.021
KLK13	0.926	0.691	-0.235	0.021
CCZ1B	1.628	1.393	-0.235	0.021
VEPH1	2.186	1.952	-0.235	0.021
DHRS4L2	2.372	2.137	-0.235	0.021
MSMB	0.827	0.593	-0.234	0.021
SYS1-DBNDD2	1.494	1.259	-0.234	0.021
PMAIP1	1.879	1.646	-0.234	0.021
APCDD1	2.017	1.783	-0.234	0.021
C19orf40	2.72	2.487	-0.233	0.021
NPM2	3.589	3.356	-0.233	0.021
PGAM2	4.144	3.91	-0.233	0.021
GRWD1	5.168	4.935	-0.233	0.021
NFKBID	1.274	1.043	-0.232	0.021
SHISA4	2.175	1.943	-0.232	0.021
ACTR5	3.027	2.796	-0.231	0.022
HAAO	3.35	3.119	-0.231	0.022
GDPD3	2.091	1.862	-0.23	0.022
AK5	2.185	1.955	-0.23	0.022
GNB3	1.141	0.913	-0.229	0.022
KCNJ6	1.258	1.029	-0.229	0.022
JDP2	1.93	1.7	-0.229	0.022
NANOS3	1.957	1.728	-0.229	0.022
PLCG2	2.243	2.014	-0.229	0.022
SEPT5	3.96	3.731	-0.229	0.022
PSMG3	5.668	5.439	-0.229	0.022
BSCL2	6.261	6.032	-0.229	0.022
ZNF485	1.026	0.798	-0.228	0.022
DNAI1	1.261	1.033	-0.228	0.023
MX1	1.557	1.329	-0.228	0.023
ZNF239	2.112	1.883	-0.228	0.022
CHST8	2.656	2.428	-0.228	0.022
CCDC159	3.111	2.883	-0.228	0.022
SLC25A25	3.234	3.006	-0.228	0.022
MRPS25	3.687	3.46	-0.228	0.023
DDX39A	6.123	5.895	-0.228	0.023
SLMO2	2.791	2.564	-0.227	0.023
CHI3L2	0.835	0.609	-0.226	0.023
PDE2A	1.978	1.752	-0.226	0.023
HRASLS	2.424	2.198	-0.226	0.023
MAFK	3.161	2.934	-0.226	0.023
ACTR3B	3.475	3.248	-0.226	0.023
KLHDC4	3.792	3.566	-0.226	0.023
BOP1	1.767	1.542	-0.225	0.023
DDX11	3.01	2.785	-0.225	0.023
GFPT2	1.705	1.481	-0.224	0.023
DDX28	3.644	3.42	-0.224	0.023
BANF1	7.017	6.794	-0.224	0.023
PAQR9	1.552	1.328	-0.223	0.023
KCNN4	1.595	1.372	-0.223	0.024
APITD1-CORT	2.213	1.99	-0.223	0.023
ST6GALNAC1	2.317	2.094	-0.223	0.024
TSNAXIP1	2.396	2.173	-0.223	0.024
MYO19	3.967	3.743	-0.223	0.023
ITLN2	3.996	3.773	-0.223	0.024
ABCB9	1.333	1.11	-0.222	0.024
ME3	2.2	1.978	-0.222	0.024
PSTK	2.243	2.021	-0.222	0.024
TGFB1I1	2.433	2.21	-0.222	0.024
ZNF771	2.925	2.704	-0.222	0.024
C12orf73	3.096	2.874	-0.222	0.024
ACOT7	6.388	6.165	-0.222	0.024
CRH	1.692	1.471	-0.221	0.025
IDI2	1.822	1.6	-0.221	0.024
ISG20	3.002	2.781	-0.221	0.025
CST4	3.397	3.176	-0.221	0.025
ATF5	3.798	3.577	-0.221	0.025
RPL9	3.999	3.778	-0.221	0.024
EXOSC5	4.734	4.514	-0.221	0.025
CSRP1	7.914	7.694	-0.221	0.025
KRTAP5-2	0.933	0.714	-0.22	0.025
STMN2	3.571	3.351	-0.22	0.025
ANKRD1	5.331	5.111	-0.22	0.025
BFSP1	2.387	2.168	-0.219	0.025
NUAK2	3.759	3.54	-0.219	0.025
ATAD3A	4.659	4.44	-0.219	0.025
KCNN2	0.808	0.59	-0.218	0.025
RPS27	1.119	0.901	-0.218	0.025
HOGA1	2.644	2.426	-0.218	0.025
ST3GAL3	3.15	2.932	-0.218	0.025
EPHA2	4.443	4.225	-0.218	0.025
TRMT1	4.469	4.251	-0.218	0.025
ACAT2	6.772	6.554	-0.218	0.025
DARC	0.884	0.667	-0.217	0.025
TMEM79	1.898	1.681	-0.217	0.025
ANKRD30BL	2.123	1.906	-0.217	0.025
STEAP3	2.202	1.986	-0.217	0.025
TMEM234	4.217	4	-0.217	0.025
AEN	5.347	5.129	-0.217	0.025
DDT	6.222	6.006	-0.217	0.025
C19orf73	1.034	0.818	-0.216	0.025
FOLR3	1.089	0.873	-0.216	0.025
ATP5EP2	1.563	1.347	-0.216	0.025
OSBPL5	1.624	1.408	-0.216	0.025
INPP5J	2.183	1.967	-0.216	0.025
ABHD3	2.466	2.251	-0.216	0.025
FAHD2B	3.633	3.417	-0.216	0.025
HEXIM2	3.72	3.503	-0.216	0.025
POLR3K	5.421	5.206	-0.216	0.025
PCBP3	1.074	0.859	-0.215	0.025
EPO	1.348	1.134	-0.215	0.025
PIGW	2.113	1.898	-0.215	0.025
SEC14L2	2.557	2.341	-0.215	0.025
MCM10	2.588	2.373	-0.215	0.025
NOL12	3.437	3.222	-0.215	0.025
ZNF691	4.005	3.79	-0.215	0.025
RNASEH2A	6.945	6.73	-0.215	0.025
GCNT3	2.615	2.402	-0.214	0.025
SCNN1A	2.676	2.462	-0.214	0.025
C8orf47	2.994	2.78	-0.214	0.025
MECR	4.124	3.91	-0.214	0.025
CD320	6.473	6.259	-0.214	0.025
SLC18A1	1.787	1.573	-0.213	0.025
ACTL6B	2.233	2.021	-0.213	0.025
DHX34	3.285	3.071	-0.213	0.025
SLC25A19	3.638	3.425	-0.213	0.025
AVEN	4.11	3.897	-0.213	0.025
CKS1B	5.381	5.168	-0.213	0.025
TMEM176B	1.835	1.623	-0.212	0.025
FAM183A	3.907	3.695	-0.212	0.025
ARFRP1	3.953	3.74	-0.212	0.025
BATF2	1.062	0.851	-0.211	0.025
GPD1L	1.622	1.411	-0.211	0.025
DPF1	1.862	1.651	-0.211	0.025
DUSP26	2.292	2.081	-0.211	0.025
HSD3B7	2.45	2.239	-0.211	0.025
CEP76	2.546	2.334	-0.211	0.025
IGFLR1	2.608	2.398	-0.211	0.025
PC	3.259	3.049	-0.211	0.025
COMMD4	6.808	6.596	-0.211	0.025
PRR22	1.459	1.249	-0.21	0.025
SERTAD1	3.959	3.749	-0.21	0.025
EXOSC4	5.959	5.748	-0.21	0.025
GINS2	6.388	6.178	-0.21	0.025
FAM155B	1.886	1.677	-0.209	0.025
CCDC134	3.005	2.797	-0.209	0.025
SLC25A33	3.487	3.278	-0.209	0.025
FANCA	3.592	3.383	-0.209	0.025
POLA2	5.1	4.891	-0.209	0.025
CYR61	6.583	6.375	-0.209	0.025
RAD51C	3.99	3.782	-0.208	0.025
SLC25A41	0.854	0.647	-0.207	0.025
PARD6A	3.107	2.899	-0.207	0.026
UFSP1	1.664	1.458	-0.206	0.027
MAP1A	1.923	1.717	-0.206	0.026
BACE2	1.968	1.763	-0.206	0.028
DUS3L	4.076	3.87	-0.206	0.026
PGS1	4.227	4.022	-0.206	0.027
CENPM	4.808	4.601	-0.206	0.026
ALKBH2	5.053	4.847	-0.206	0.026
POLR1C	5.323	5.117	-0.206	0.027
SPRR2F	1.172	0.967	-0.205	0.028
FGF18	1.685	1.481	-0.205	0.028
TSPAN11	2.493	2.289	-0.205	0.028
CDKN1A	5.772	5.566	-0.205	0.028
NFASC	1.935	1.731	-0.204	0.028
MPPED2	1.979	1.775	-0.204	0.028
URB1	2.173	1.969	-0.204	0.028
PDLIM4	3.592	3.388	-0.204	0.028
YRDC	4.205	4.002	-0.204	0.028
SIRT6	4.386	4.182	-0.204	0.028
FDXR	4.879	4.676	-0.204	0.028
ASL	5.044	4.84	-0.204	0.028
DCTPP1	6.958	6.754	-0.204	0.028
IL18	0.989	0.786	-0.203	0.028
LCN2	1.268	1.064	-0.203	0.028
RGS7	1.358	1.156	-0.203	0.028
ZNF773	1.503	1.3	-0.203	0.028
SCHIP1	2.486	2.283	-0.203	0.028
DSCC1	2.809	2.607	-0.203	0.028
BCL2L2	2.817	2.614	-0.203	0.028
KRT23	3.057	2.853	-0.203	0.028
FBLN2	3.744	3.542	-0.203	0.028
MED9	3.967	3.765	-0.203	0.028
CAD	4.181	3.978	-0.203	0.028
PNP	5.591	5.388	-0.203	0.028
CLDN5	1.022	0.82	-0.202	0.028
FAM198A	1.277	1.075	-0.202	0.028
LIM2	1.626	1.424	-0.202	0.028
SDCBP2	1.81	1.608	-0.202	0.028
DYX1C1	2.009	1.807	-0.202	0.028
BEND7	2.197	1.995	-0.202	0.028
BID	4.715	4.512	-0.202	0.028
C12orf44	5.351	5.148	-0.202	0.028
FLAD1	5.61	5.408	-0.202	0.028
CPB1	6.445	6.244	-0.202	0.028
SAP25	1.218	1.017	-0.201	0.028
SLC22A3	2.466	2.265	-0.201	0.028
TM4SF1	4.205	4.004	-0.201	0.028
IQCC	2.936	2.736	-0.2	0.028
CRYBA2	4.501	4.3	-0.2	0.028
DPH2	4.571	4.371	-0.2	0.028
PXMP2	5.3	5.1	-0.2	0.028
SLC16A4	1.181	0.982	-0.199	0.028
POMZP3	1.414	1.215	-0.199	0.028
C4orf29	1.824	1.625	-0.199	0.028
FAM57B	1.915	1.717	-0.199	0.028
UBASH3B	2.217	2.018	-0.199	0.028
C1orf216	2.432	2.233	-0.199	0.028
HIST1H2AG	2.498	2.299	-0.199	0.028
FAM212B	2.595	2.396	-0.199	0.028
TUBA4A	4.253	4.053	-0.199	0.028
PRADC1	4.426	4.227	-0.199	0.028
CCDC51	4.504	4.305	-0.199	0.028
ARMC6	4.884	4.684	-0.199	0.028
MRPS23	5.668	5.469	-0.199	0.028
RFC2	5.856	5.656	-0.199	0.028
NTF4	1.021	0.822	-0.198	0.028
PCSK2	1.449	1.251	-0.198	0.028
CHI3L1	1.919	1.721	-0.198	0.028
ZNF589	3.139	2.941	-0.198	0.028
MTHFD1L	4.326	4.128	-0.198	0.028
APEX2	4.531	4.334	-0.198	0.028
KLHL29	1.343	1.146	-0.197	0.028
C12orf66	1.429	1.232	-0.197	0.028
IFI30	2.522	2.325	-0.197	0.028
ABCB8	3.283	3.086	-0.197	0.028
RABEPK	4.173	3.976	-0.197	0.028
CAMK1	4.413	4.216	-0.197	0.028
MRPL24	5.737	5.54	-0.197	0.028
BRMS1	6.216	6.019	-0.197	0.028
MYL9	8.185	7.988	-0.197	0.028
LRRC73	2.079	1.883	-0.196	0.028
C15orf38-AP3S2	3.7	3.504	-0.196	0.028
MCAM	4.029	3.833	-0.196	0.028
DOLK	4.114	3.918	-0.196	0.028
TMEM163	1.416	1.221	-0.195	0.028
ZNF530	1.924	1.73	-0.195	0.028
SPRN	2.212	2.016	-0.195	0.028
D2HGDH	2.715	2.519	-0.195	0.028
PIPOX	2.999	2.804	-0.195	0.028
RCL1	3.414	3.219	-0.195	0.028
ATRIP	3.476	3.281	-0.195	0.028
INPP5K	3.651	3.456	-0.195	0.028
ACOT8	5.13	4.935	-0.195	0.028
ARHGEF5	1.145	0.951	-0.194	0.028
MUC1	1.284	1.09	-0.194	0.028
CYGB	1.292	1.098	-0.194	0.028
ELL3	1.703	1.509	-0.194	0.028
SLC39A8	1.712	1.518	-0.194	0.028
COQ3	2.877	2.683	-0.194	0.028
EFCAB11	3.718	3.524	-0.194	0.028
HAPLN3	3.939	3.745	-0.194	0.028
XKRX	1.047	0.854	-0.193	0.028
C21orf67	2.112	1.918	-0.193	0.028
SNCA	2.362	2.169	-0.193	0.028
DTX2	3.31	3.117	-0.193	0.028
FAM166B	3.354	3.161	-0.193	0.028
PAQR4	3.78	3.587	-0.193	0.028
TEAD4	4.132	3.938	-0.193	0.028
MRS2	4.939	4.745	-0.193	0.028
IPO4	4.969	4.775	-0.193	0.028
CCDC86	5.004	4.812	-0.193	0.028
SNRPG	6.106	5.913	-0.193	0.028
MYEOV2	8.099	7.906	-0.193	0.028
PSMB3	8.617	8.424	-0.193	0.028
FAM73B	3.26	3.068	-0.192	0.028
ESPL1	3.372	3.18	-0.192	0.028
NLRP7	3.407	3.214	-0.192	0.028
TRMU	4.295	4.104	-0.192	0.028
ASNS	4.671	4.479	-0.192	0.028
POP7	6.348	6.156	-0.192	0.028
S100A4	7.741	7.549	-0.192	0.028
EFNA5	1.687	1.496	-0.191	0.029
SNCG	2.137	1.946	-0.191	0.029
PNMA3	2.455	2.264	-0.191	0.029
IFITM1	2.732	2.541	-0.191	0.029
IFFO1	2.835	2.644	-0.191	0.029
OVOL2	3.539	3.347	-0.191	0.029
CLP1	4.004	3.812	-0.191	0.029
FEV	4.007	3.816	-0.191	0.029
RPP38	4.432	4.241	-0.191	0.029
MCM7	7.443	7.252	-0.191	0.029
HIST1H2AJ	0.825	0.635	-0.19	0.029
NHLRC4	1.174	0.985	-0.19	0.029
CCDC169-SOHLH2	1.676	1.486	-0.19	0.029
C2orf40	1.919	1.729	-0.19	0.029
PIF1	2.213	2.022	-0.19	0.029
KRT4	2.339	2.149	-0.19	0.029
PPRC1	3.406	3.216	-0.19	0.029
CBX8	3.802	3.612	-0.19	0.029
RRP7A	3.893	3.703	-0.19	0.029
COMMD9	4.524	4.334	-0.19	0.029
BYSL	4.984	4.794	-0.19	0.029
TUSC2	5.232	5.042	-0.19	0.029
SRM	6.248	6.058	-0.19	0.029
MTMR8	0.818	0.629	-0.189	0.029
FAS	1.014	0.826	-0.189	0.029
OPRK1	1.492	1.303	-0.189	0.029
SPHAR	2.799	2.61	-0.189	0.029
DNM1	2.85	2.661	-0.189	0.029
DHX35	3.328	3.139	-0.189	0.029
PLCB3	3.408	3.219	-0.189	0.029
NFKBIE	3.554	3.364	-0.189	0.029
MYL4	4.567	4.378	-0.189	0.029
PISD	4.612	4.423	-0.189	0.029
PSMD9	4.79	4.601	-0.189	0.029
PRELID1	6.614	6.425	-0.189	0.029
KCNE1L	1.795	1.607	-0.188	0.029
RPS19BP1	6.911	6.723	-0.188	0.029
FAM212A	0.927	0.74	-0.187	0.029
CYP2C8	1.334	1.148	-0.187	0.03
GABRP	3.348	3.161	-0.187	0.03
MVK	4.399	4.212	-0.187	0.029
VPS33A	4.68	4.493	-0.187	0.029
C20orf27	4.735	4.549	-0.187	0.03
CRMP1	4.864	4.677	-0.187	0.029
NSDHL	5.577	5.39	-0.187	0.029
GMFG	0.977	0.792	-0.186	0.032
RTEL1-TNFRSF6B	1.12	0.933	-0.186	0.032
HIST1H2BL	1.181	0.994	-0.186	0.032
LIME1	2.181	1.995	-0.186	0.032
CCDC142	2.371	2.185	-0.186	0.032
ZNF75A	2.583	2.397	-0.186	0.032
DDX31	3.122	2.936	-0.186	0.032
TGS1	3.138	2.952	-0.186	0.032
MYCN	3.538	3.352	-0.186	0.032
CENPA	4.205	4.02	-0.186	0.032
HMOX2	5.012	4.826	-0.186	0.032
TIMM10	6.78	6.594	-0.186	0.031
CPA2	7.308	7.121	-0.186	0.032
SLC26A1	0.917	0.733	-0.185	0.032
RAB40A	1.088	0.904	-0.185	0.032
CCDC149	2.244	2.059	-0.185	0.032
APBB3	2.818	2.633	-0.185	0.032
RAD51D	3.135	2.95	-0.185	0.032
CIB4	0.82	0.637	-0.184	0.032
PLCB2	0.94	0.756	-0.184	0.032
HAS2	1.266	1.082	-0.184	0.032
LINS	1.778	1.594	-0.184	0.032
GAS2L1	2.45	2.265	-0.184	0.032
CAPSL	2.999	2.815	-0.184	0.032
MSRA	3.367	3.184	-0.184	0.032
NOMO1	3.404	3.22	-0.184	0.032
EFHD1	4.064	3.88	-0.184	0.032
HAUS8	4.278	4.094	-0.184	0.032
TFIP11	4.409	4.225	-0.184	0.032
ODAM	0.824	0.641	-0.183	0.033
EFCAB1	1.903	1.72	-0.183	0.033
LEAP2	1.94	1.756	-0.183	0.033
WDR38	1.957	1.775	-0.183	0.033
KLF15	2.537	2.354	-0.183	0.033
ATP5S	2.558	2.375	-0.183	0.032
NUDT3	3.886	3.703	-0.183	0.033
RBM14-RBM4	5.242	5.059	-0.183	0.033
ISG15	6.282	6.099	-0.183	0.033
SCO2	2.265	2.083	-0.182	0.034
C16orf91	3.429	3.248	-0.182	0.034
MPV17L2	4.814	4.632	-0.182	0.034
C2orf50	1.231	1.05	-0.181	0.035
ANO9	3.069	2.889	-0.181	0.035
PIGH	3.47	3.289	-0.181	0.035
SFXN2	4	3.819	-0.181	0.035
DDX49	5.287	5.106	-0.181	0.035
ARHGAP9	1.431	1.251	-0.18	0.035
ZNF345	1.787	1.607	-0.18	0.035
C9orf3	3.201	3.021	-0.18	0.035
IQGAP3	3.476	3.296	-0.18	0.035
USE1	4.356	4.175	-0.18	0.035
TMEM11	4.974	4.794	-0.18	0.035
CTNNBL1	5.63	5.45	-0.18	0.035
COX14	6.137	5.957	-0.18	0.035
UCN3	1.017	0.838	-0.179	0.036
ADPRHL1	1.585	1.406	-0.179	0.035
KCTD7	2.342	2.163	-0.179	0.036
GTDC1	2.394	2.215	-0.179	0.035
VSIG1	2.838	2.659	-0.179	0.036
TREX1	2.839	2.66	-0.179	0.035
AIFM2	2.847	2.668	-0.179	0.035
CLCF1	2.935	2.756	-0.179	0.035
ITGAE	3.145	2.966	-0.179	0.035
ALKBH3	3.891	3.713	-0.179	0.037
RBMX2	4.536	4.357	-0.179	0.035
NTHL1	4.861	4.681	-0.179	0.035
PDRG1	5.551	5.372	-0.179	0.035
FAM133B	1.004	0.826	-0.178	0.037
RLTPR	1.116	0.938	-0.178	0.037
ZNF285	1.308	1.13	-0.178	0.037
ENOX1	1.785	1.607	-0.178	0.037
PHLDA2	2.186	2.008	-0.178	0.037
KIAA0907	4.023	3.845	-0.178	0.037
RBM14	4.715	4.537	-0.178	0.037
EGR2	0.881	0.704	-0.177	0.037
MANEAL	2.292	2.115	-0.177	0.037
IFT172	2.466	2.289	-0.177	0.037
RPSAP58	2.496	2.319	-0.177	0.037
TMEM175	2.68	2.503	-0.177	0.037
ARHGDIB	2.763	2.586	-0.177	0.037
KCTD6	3.004	2.826	-0.177	0.037
GPD1	3.033	2.856	-0.177	0.037
METTL13	4.197	4.02	-0.177	0.037
TEX10	4.329	4.151	-0.177	0.037
CCNE1	4.427	4.251	-0.177	0.037
CDK5	5.439	5.263	-0.177	0.037
WDR77	5.862	5.685	-0.177	0.037
MRPL23	6.948	6.77	-0.177	0.037
HIST1H1D	0.824	0.648	-0.176	0.037
NNMT	1.82	1.644	-0.176	0.037
HEMK1	2.463	2.287	-0.176	0.037
CCDC60	2.53	2.354	-0.176	0.037
SARM1	2.578	2.402	-0.176	0.037
TRMT61A	3.132	2.956	-0.176	0.038
LANCL2	3.366	3.19	-0.176	0.038
RPUSD2	3.635	3.459	-0.176	0.038
RRS1	3.668	3.492	-0.176	0.038
DNLZ	3.841	3.666	-0.176	0.038
FHL3	4.305	4.129	-0.176	0.037
OSGEP	5.137	4.961	-0.176	0.037
COASY	5.427	5.251	-0.176	0.037
NANS	5.575	5.399	-0.176	0.037
CSDC2	1.592	1.418	-0.175	0.038
KLK6	2.438	2.263	-0.175	0.038
CHMP4C	3.129	2.954	-0.175	0.038
HIRIP3	3.198	3.023	-0.175	0.038
TRMT6	3.381	3.206	-0.175	0.038
TACSTD2	4.465	4.289	-0.175	0.038
TOMM40	5.796	5.621	-0.175	0.038
EME2	1.342	1.168	-0.174	0.038
NR0B2	1.534	1.36	-0.174	0.038
RNFT2	1.637	1.464	-0.174	0.038
CD72	1.829	1.655	-0.174	0.038
RASA3	1.957	1.783	-0.174	0.038
COL9A1	2.209	2.035	-0.174	0.038
ZNF200	2.344	2.17	-0.174	0.038
TYSND1	2.577	2.402	-0.174	0.038
GNB1L	3.265	3.091	-0.174	0.038
PTPN5	3.609	3.435	-0.174	0.038
TUBB6	5.442	5.268	-0.174	0.038
HSPA8	9.29	9.116	-0.174	0.038
BLM	2.543	2.37	-0.173	0.039
NCAPD3	3.364	3.191	-0.173	0.039
SKA1	3.597	3.424	-0.173	0.038
RAB38	4.213	4.04	-0.173	0.039
LDLR	4.216	4.043	-0.173	0.039
SLC27A4	4.362	4.189	-0.173	0.039
ACTA2	4.495	4.323	-0.173	0.039
CDK5RAP1	4.596	4.423	-0.173	0.039
SFT2D1	4.964	4.791	-0.173	0.039
CHRNA3	1.017	0.845	-0.172	0.039
FAM111B	2.626	2.454	-0.172	0.039
C10orf32	2.712	2.54	-0.172	0.039
CYP26A1	2.765	2.593	-0.172	0.039
SKA3	2.877	2.705	-0.172	0.039
CAMTA2	2.896	2.724	-0.172	0.039
ANAPC4	3.072	2.9	-0.172	0.039
ASB3	3.163	2.991	-0.172	0.039
SYTL1	3.235	3.063	-0.172	0.039
ACP6	3.504	3.332	-0.172	0.039
ASTN2	3.883	3.711	-0.172	0.039
MED18	4.05	3.878	-0.172	0.039
UBE2T	5.802	5.63	-0.172	0.039
TMC3	0.991	0.82	-0.171	0.039
SPNS2	1.439	1.268	-0.171	0.039
A4GALT	1.885	1.714	-0.171	0.04
C12orf5	2.018	1.847	-0.171	0.039
LIN7B	2.027	1.856	-0.171	0.039
AIM1L	2.27	2.099	-0.171	0.04
TMCC2	2.614	2.443	-0.171	0.039
GNG3	2.728	2.557	-0.171	0.039
RUNDC3A	3.179	3.007	-0.171	0.039
ST3GAL4	3.398	3.227	-0.171	0.04
MAST2	3.868	3.697	-0.171	0.039
ZNF593	6.177	6.006	-0.171	0.039
C1QTNF4	1.464	1.294	-0.17	0.041
RIN3	1.472	1.302	-0.17	0.041
FAM189A2	1.64	1.47	-0.17	0.04
PLIN5	1.649	1.478	-0.17	0.04
HS3ST1	2.019	1.85	-0.17	0.041
ACBD7	2.051	1.881	-0.17	0.041
USP2	2.188	2.018	-0.17	0.041
CABYR	2.341	2.171	-0.17	0.041
PASK	3.11	2.94	-0.17	0.041
UBIAD1	3.196	3.026	-0.17	0.04
BMP4	3.298	3.128	-0.17	0.04
SCNM1	4.526	4.356	-0.17	0.041
MED27	5.035	4.865	-0.17	0.04
MRTO4	5.111	4.941	-0.17	0.041
TARBP2	5.94	5.77	-0.17	0.041
LYG1	1.116	0.947	-0.169	0.041
HSH2D	1.194	1.026	-0.169	0.041
TMEM114	2.177	2.008	-0.169	0.041
GZF1	2.352	2.183	-0.169	0.041
DYRK4	2.929	2.76	-0.169	0.041
NFE2	3.733	3.565	-0.169	0.041
JMJD4	4.588	4.419	-0.169	0.041
SLC5A6	4.893	4.724	-0.169	0.041
AARSD1	5.071	4.901	-0.169	0.041
PGBD3	1.38	1.212	-0.168	0.041
LGALS12	1.414	1.247	-0.168	0.042
CTU1	1.633	1.465	-0.168	0.041
OGDHL	1.852	1.684	-0.168	0.041
TRIM17	2.396	2.228	-0.168	0.042
ACSM3	2.52	2.352	-0.168	0.042
IRGQ	2.674	2.506	-0.168	0.041
ALDH16A1	4.089	3.921	-0.168	0.042
CHAF1B	4.135	3.967	-0.168	0.042
SURF2	5.511	5.343	-0.168	0.041
HIST1H2BE	1.186	1.019	-0.167	0.042
COLQ	1.406	1.239	-0.167	0.042
MSX1	1.478	1.311	-0.167	0.042
MICALL2	1.691	1.523	-0.167	0.042
LRRC48	1.766	1.599	-0.167	0.042
WWTR1	2.502	2.336	-0.167	0.042
PLAUR	2.659	2.492	-0.167	0.042
PNKD	6.279	6.112	-0.167	0.042
MRPS28	6.348	6.182	-0.167	0.042
FAM50A	6.373	6.206	-0.167	0.042
DCAF4	3.158	2.992	-0.166	0.043
EFCAB4A	3.232	3.066	-0.166	0.043
MCOLN1	3.393	3.227	-0.166	0.043
MYBBP1A	3.725	3.56	-0.166	0.043
ARL4D	4.128	3.962	-0.166	0.043
ESRP2	4.214	4.047	-0.166	0.043
PHKG2	4.224	4.058	-0.166	0.043
UBE2F	4.43	4.264	-0.166	0.043
LIG1	5.239	5.074	-0.166	0.043
DDX56	5.68	5.514	-0.166	0.043
COTL1	7.213	7.047	-0.166	0.043
KRT18	10.109	9.943	-0.166	0.043
ZBTB8A	1.258	1.093	-0.165	0.044
DUSP13	1.516	1.351	-0.165	0.043
STAR	2.068	1.903	-0.165	0.044
HBZ	2.076	1.911	-0.165	0.043
ACCS	2.125	1.96	-0.165	0.044
C10orf11	2.201	2.036	-0.165	0.044
MARS2	2.317	2.152	-0.165	0.044
LRR1	3.176	3.012	-0.165	0.044
LRRC23	3.952	3.787	-0.165	0.044
CERS1	4.077	3.912	-0.165	0.044
ENDOG	4.317	4.152	-0.165	0.043
TROAP	4.561	4.396	-0.165	0.044
MANBAL	6.481	6.317	-0.165	0.044
RPL27	11.718	11.553	-0.165	0.044
C9orf66	0.921	0.758	-0.164	0.044
DPPA3	1.259	1.095	-0.164	0.044
C16orf52	1.279	1.115	-0.164	0.044
ZNF587B	1.794	1.631	-0.164	0.044
DYSF	2.49	2.326	-0.164	0.044
TUB	3.065	2.902	-0.164	0.044
FSTL3	3.195	3.03	-0.164	0.044
FGGY	3.648	3.484	-0.164	0.044
LEFTY1	3.712	3.548	-0.164	0.044
TOP3A	3.966	3.802	-0.164	0.044
CTU2	3.969	3.805	-0.164	0.044
KLHL22	4.645	4.481	-0.164	0.044
MTG1	5.977	5.813	-0.164	0.044
FHOD3	0.976	0.813	-0.163	0.045
NANOS1	1.639	1.477	-0.163	0.045
FAM81B	1.691	1.528	-0.163	0.045
LIF	2.007	1.843	-0.163	0.045
THOC3	2.586	2.423	-0.163	0.045
STK10	2.691	2.528	-0.163	0.045
PARP16	2.852	2.69	-0.163	0.045
PBK	2.878	2.714	-0.163	0.045
HEATR3	2.976	2.813	-0.163	0.045
RABEP2	3.639	3.477	-0.163	0.045
COQ10A	3.741	3.579	-0.163	0.045
C8orf76	4.924	4.761	-0.163	0.045
ATP6V0B	8.049	7.886	-0.163	0.045
MYL6	11.978	11.815	-0.163	0.045
VMO1	1.457	1.296	-0.162	0.045
DYNC1I1	1.676	1.514	-0.162	0.045
RASGEF1B	1.72	1.558	-0.162	0.045
PRICKLE3	2.42	2.259	-0.162	0.045
POLG2	2.554	2.392	-0.162	0.045
INTS4	3.198	3.036	-0.162	0.045
MOK	3.33	3.167	-0.162	0.045
TAF1C	3.6	3.438	-0.162	0.045
PWP2	4.167	4.005	-0.162	0.045
TPRA1	4.363	4.201	-0.162	0.045
CYB561D2	4.376	4.214	-0.162	0.045
NCLN	4.728	4.566	-0.162	0.045
DPYSL5	5.186	5.024	-0.162	0.045
RRM2	5.34	5.178	-0.162	0.045
ATP5G1	7.321	7.158	-0.162	0.045
CCDC37	1.829	1.669	-0.161	0.046
FFAR2	2.599	2.438	-0.161	0.045
C17orf59	3.145	2.984	-0.161	0.046
THSD4	3.351	3.189	-0.161	0.045
RBM19	3.643	3.482	-0.161	0.045
KLHDC9	3.869	3.708	-0.161	0.046
KAT5	4.991	4.83	-0.161	0.045
MCM2	6.687	6.525	-0.161	0.045
ASB2	1.197	1.037	-0.16	0.046
GLIPR1	1.238	1.078	-0.16	0.046
VIPR1	1.264	1.103	-0.16	0.046
HTR1B	1.598	1.439	-0.16	0.046
CEBPB	1.824	1.664	-0.16	0.046
CBWD2	2.72	2.56	-0.16	0.046
TMEM171	2.762	2.602	-0.16	0.046
PDLIM3	2.975	2.815	-0.16	0.046
C17orf53	3.275	3.114	-0.16	0.046
ANKRD65	3.624	3.464	-0.16	0.046
CHTF18	4.017	3.857	-0.16	0.046
FADS3	4.414	4.255	-0.16	0.046
MAT2A	5.994	5.834	-0.16	0.046
SYT10	0.885	0.727	-0.159	0.047
KLK8	1.358	1.199	-0.159	0.047
TENC1	1.556	1.397	-0.159	0.047
ZNF132	1.688	1.529	-0.159	0.047
SEMA7A	1.868	1.709	-0.159	0.047
SST	2.082	1.924	-0.159	0.047
EHBP1L1	2.118	1.959	-0.159	0.047
TMEM120B	2.594	2.435	-0.159	0.047
ZNF526	2.822	2.663	-0.159	0.047
SPRYD3	2.976	2.817	-0.159	0.046
FXN	3.36	3.2	-0.159	0.046
C3orf14	3.624	3.465	-0.159	0.046
SLC1A5	4.042	3.883	-0.159	0.046
KAT2A	4.076	3.917	-0.159	0.047
C15orf40	4.218	4.059	-0.159	0.047
SMYD5	4.775	4.615	-0.159	0.046
DUSP23	6.023	5.864	-0.159	0.047
TK1	6.237	6.078	-0.159	0.047
PNPLA7	0.925	0.767	-0.158	0.049
COL16A1	1.355	1.197	-0.158	0.048
PRR24	2.448	2.29	-0.158	0.047
FBXO4	2.454	2.296	-0.158	0.048
FHL1	2.466	2.307	-0.158	0.047
FCHSD1	2.489	2.331	-0.158	0.048
ANGPTL2	2.705	2.547	-0.158	0.048
STOML1	2.972	2.814	-0.158	0.048
ZNF394	3.244	3.086	-0.158	0.049
VOPP1	3.322	3.164	-0.158	0.048
FAM118A	3.443	3.284	-0.158	0.047
PRTFDC1	4.083	3.925	-0.158	0.047
KIF1A	4.69	4.532	-0.158	0.049
ALYREF	7.156	6.998	-0.158	0.048
HERC5	1.051	0.894	-0.157	0.049
CHRNB2	1.504	1.347	-0.157	0.049
ST6GALNAC3	2.272	2.115	-0.157	0.049
GADD45B	2.722	2.565	-0.157	0.049
STK17A	3.209	3.052	-0.157	0.049
BMP7	4.009	3.852	-0.157	0.049
CCND3	4.052	3.895	-0.157	0.049
MCCC2	4.096	3.939	-0.157	0.049
POLR2F	5.216	5.06	-0.157	0.05
NUDC	7.08	6.924	-0.157	0.049
TUBA1C	7.894	7.737	-0.157	0.049
MAP3K6	1.212	1.056	-0.156	0.05
G0S2	1.245	1.089	-0.156	0.051
MRVI1	1.334	1.178	-0.156	0.051
SPATA18	2.056	1.9	-0.156	0.05
FBP1	2.382	2.226	-0.156	0.051
CAPN13	2.528	2.372	-0.156	0.051
HAND1	2.861	2.706	-0.156	0.051
C3orf52	3.415	3.26	-0.156	0.051
SNX11	4.373	4.217	-0.156	0.05
GEMIN6	4.837	4.68	-0.156	0.05
CHMP4A	5.48	5.325	-0.156	0.051
MARS	6.391	6.234	-0.156	0.05
MYBL2	6.526	6.37	-0.156	0.051
DNER	1.385	1.23	-0.155	0.051
PTCHD2	1.397	1.242	-0.155	0.051
SNAP25	2.019	1.864	-0.155	0.051
MAP6D1	2.164	2.009	-0.155	0.051
NTS	2.62	2.465	-0.155	0.051
URB2	2.623	2.468	-0.155	0.051
TMEM138	3.417	3.261	-0.155	0.051
SMG8	3.778	3.624	-0.155	0.051
RELB	4.301	4.145	-0.155	0.051
MTHFD2	4.356	4.201	-0.155	0.051
ABT1	5.044	4.889	-0.155	0.051
NXT1	5.373	5.219	-0.155	0.051
POLE4	5.451	5.296	-0.155	0.051
VPS4A	6.095	5.94	-0.155	0.051
ELOF1	6.292	6.137	-0.155	0.051
COL28A1	0.956	0.802	-0.154	0.051
IRAK2	1.422	1.268	-0.154	0.051
GPR119	1.511	1.357	-0.154	0.051
KIAA1257	1.702	1.548	-0.154	0.051
CCDC160	1.768	1.614	-0.154	0.051
FAM110B	2.775	2.621	-0.154	0.051
TNFAIP2	2.826	2.672	-0.154	0.051
LYZ	2.843	2.689	-0.154	0.051
CYB5R4	2.945	2.79	-0.154	0.051
RPS26	3.602	3.449	-0.154	0.051
WNT11	3.606	3.452	-0.154	0.051
PRMT7	4.814	4.66	-0.154	0.051
C15orf48	1.318	1.165	-0.153	0.052
PID1	1.45	1.297	-0.153	0.052
KRTDAP	1.767	1.614	-0.153	0.052
ROPN1L	2.216	2.063	-0.153	0.052
CCDC74A	2.512	2.359	-0.153	0.051
RAB31	2.561	2.408	-0.153	0.052
GSTM3	4.643	4.49	-0.153	0.052
DNMT1	4.812	4.66	-0.153	0.052
REXO2	5.085	4.932	-0.153	0.052
FTSJ3	5.132	4.979	-0.153	0.052
ATP2C2	0.952	0.8	-0.152	0.053
KCNK3	1.528	1.376	-0.152	0.053
CYB5RL	1.67	1.518	-0.152	0.053
BBIP1	2.628	2.476	-0.152	0.053
HIST1H2BJ	2.733	2.581	-0.152	0.053
LYSMD4	3.037	2.885	-0.152	0.053
CTNS	3.039	2.887	-0.152	0.053
CIDEB	3.609	3.457	-0.152	0.053
RPS3A	4.928	4.776	-0.152	0.053
AKR1B1	7.235	7.083	-0.152	0.053
BAX	8.189	8.037	-0.152	0.053
BACH2	0.796	0.646	-0.151	0.054
GADL1	1.124	0.974	-0.151	0.054
FANCE	3.493	3.342	-0.151	0.053
ISOC1	4.326	4.175	-0.151	0.054
DIO3	4.644	4.493	-0.151	0.054
ALG3	4.646	4.495	-0.151	0.054
FAM58A	4.69	4.539	-0.151	0.054
PMVK	5.481	5.33	-0.151	0.054
DUSP1	5.814	5.662	-0.151	0.054
POLR1B	2.823	2.673	-0.15	0.054
FAM174A	3.242	3.091	-0.15	0.054
GPR143	3.413	3.263	-0.15	0.054
TATDN2	3.723	3.573	-0.15	0.054
MCM5	6.403	6.253	-0.15	0.055
NDUFA9	6.425	6.274	-0.15	0.054
TIMM8B	6.709	6.559	-0.15	0.054
KCNJ5	0.793	0.644	-0.149	0.055
MYOZ3	0.905	0.755	-0.149	0.055
GPR3	1.319	1.17	-0.149	0.055
THAP9	1.457	1.307	-0.149	0.055
GRAMD2	1.525	1.376	-0.149	0.055
GSG2	2.26	2.111	-0.149	0.055
CDKN2D	2.653	2.504	-0.149	0.055
LTBP3	2.833	2.685	-0.149	0.055
SLC9A1	2.964	2.815	-0.149	0.055
PHLDB3	3.344	3.195	-0.149	0.055
NUP188	4.72	4.571	-0.149	0.055
NUP85	5.434	5.284	-0.149	0.055
SHMT2	6.56	6.411	-0.149	0.055
MRPL54	6.906	6.757	-0.149	0.055
CCT7	8.328	8.179	-0.149	0.055
SNX32	1.783	1.635	-0.148	0.056
CITED1	1.818	1.669	-0.148	0.055
LTC4S	2.01	1.862	-0.148	0.055
CAMK2B	2.322	2.174	-0.148	0.055
CLPB	2.816	2.669	-0.148	0.056
GEMIN5	3.145	2.997	-0.148	0.056
TXNRD3	3.276	3.128	-0.148	0.056
RFT1	3.3	3.152	-0.148	0.055
LYAR	3.526	3.378	-0.148	0.056
POLE	4.016	3.868	-0.148	0.056
DDX19A	4.65	4.502	-0.148	0.056
GEMIN7	5.125	4.977	-0.148	0.055
DPP3	5.832	5.684	-0.148	0.055
NAA10	6.672	6.524	-0.148	0.055
PHB	6.935	6.787	-0.148	0.055
DLGAP3	0.932	0.786	-0.147	0.058
IGFBP1	1.296	1.148	-0.147	0.056
SLC22A31	1.648	1.501	-0.147	0.058
SYDE1	2.075	1.928	-0.147	0.058
DIRAS1	2.245	2.099	-0.147	0.058
LOXL4	2.786	2.639	-0.147	0.058
TMEM70	3.346	3.199	-0.147	0.058
UTP14A	3.531	3.384	-0.147	0.058
NR1H3	3.75	3.603	-0.147	0.058
CDC6	4.329	4.181	-0.147	0.057
YDJC	4.349	4.202	-0.147	0.058
SFXN4	4.618	4.471	-0.147	0.058
MRPL2	5.208	5.061	-0.147	0.056
NES	5.35	5.202	-0.147	0.056
HYI	5.392	5.246	-0.147	0.058
FAM64A	5.657	5.51	-0.147	0.058
TBRG4	5.673	5.526	-0.147	0.058
NHP2L1	7.119	6.972	-0.147	0.058
FANCB	0.856	0.71	-0.146	0.058
LHFP	0.934	0.788	-0.146	0.058
CHRNB4	1.382	1.236	-0.146	0.058
KANK3	1.656	1.51	-0.146	0.058
LIPE	1.791	1.645	-0.146	0.058
WSCD1	2.668	2.522	-0.146	0.058
XKR8	3.959	3.812	-0.146	0.058
TCTA	4.059	3.912	-0.146	0.058
PNO1	4.35	4.204	-0.146	0.058
EEF1E1	4.442	4.296	-0.146	0.058
RPL22L1	4.453	4.307	-0.146	0.058
NFKB2	4.683	4.537	-0.146	0.058
MDP1	5.16	5.014	-0.146	0.058
NUDT2	5.358	5.212	-0.146	0.058
EIF2B4	5.723	5.577	-0.146	0.058
PSMC3	7.519	7.373	-0.146	0.058
SYTL4	0.922	0.777	-0.145	0.059
USPL1	2.724	2.578	-0.145	0.058
CABLES2	3.582	3.437	-0.145	0.059
AGK	3.639	3.494	-0.145	0.059
FAM98A	3.829	3.684	-0.145	0.059
NIP7	4.062	3.917	-0.145	0.059
NSUN5	4.197	4.052	-0.145	0.059
CMTM7	4.981	4.836	-0.145	0.059
DPM2	5.111	4.966	-0.145	0.059
GMPPA	5.247	5.102	-0.145	0.058
NDUFV3	5.348	5.203	-0.145	0.059
DDB2	5.38	5.235	-0.145	0.058
WDR74	5.439	5.293	-0.145	0.059
NUBP1	5.545	5.4	-0.145	0.058
DBNL	6.26	6.115	-0.145	0.059
ACTB	11.611	11.466	-0.145	0.059
DYDC2	1.975	1.831	-0.144	0.06
GPR137B	2.504	2.36	-0.144	0.061
KANK2	3.066	2.922	-0.144	0.059
C5orf45	3.328	3.183	-0.144	0.059
VWCE	3.338	3.193	-0.144	0.059
SLC46A1	3.401	3.257	-0.144	0.06
DBNDD2	5.098	4.954	-0.144	0.059
KCNK16	5.718	5.574	-0.144	0.059
COX7A2	8.655	8.511	-0.144	0.06
DHDH	1.366	1.223	-0.143	0.061
RGL4	1.939	1.796	-0.143	0.061
TP53RK	3.332	3.189	-0.143	0.061
THAP8	3.671	3.529	-0.143	0.062
AMBRA1	3.713	3.57	-0.143	0.061
OGG1	4.636	4.493	-0.143	0.061
ZMYND19	4.965	4.822	-0.143	0.061
ABCF3	5.281	5.139	-0.143	0.061
COPS3	5.634	5.491	-0.143	0.061
IMP4	5.743	5.6	-0.143	0.061
PHF5A	6.227	6.084	-0.143	0.061
ADSL	6.873	6.73	-0.143	0.061
PTHLH	1.186	1.044	-0.142	0.062
SLCO4A1	1.309	1.167	-0.142	0.062
SLC25A45	1.694	1.552	-0.142	0.063
CDC26	1.8	1.659	-0.142	0.063
RSPH1	2.968	2.826	-0.142	0.063
TRMT2B	3.02	2.878	-0.142	0.062
IFFO2	3.402	3.26	-0.142	0.062
FBXL15	3.626	3.485	-0.142	0.063
TNIP2	4.446	4.304	-0.142	0.063
HPDL	4.638	4.496	-0.142	0.062
DHRS13	4.892	4.75	-0.142	0.062
ILVBL	5.007	4.865	-0.142	0.062
TPM2	6.22	6.078	-0.142	0.062
FDPS	7.735	7.593	-0.142	0.063
CDK4	8.006	7.864	-0.142	0.063
ROMO1	8.976	8.833	-0.142	0.062
S100A13	9.086	8.944	-0.142	0.062
TUBA1A	10.041	9.898	-0.142	0.062
C4BPB	0.95	0.81	-0.141	0.063
ZBTB47	1.298	1.157	-0.141	0.064
CSF1R	1.476	1.335	-0.141	0.063
DOK3	1.735	1.593	-0.141	0.063
NPTXR	2.058	1.916	-0.141	0.063
KIF24	2.495	2.355	-0.141	0.063
CYP2R1	2.72	2.58	-0.141	0.065
TMEM80	2.72	2.58	-0.141	0.063
KIF18B	2.844	2.703	-0.141	0.063
TMEM198	3.142	3.001	-0.141	0.063
ATXN7L2	3.159	3.017	-0.141	0.063
FAM71E1	3.441	3.3	-0.141	0.063
CNKSR1	3.839	3.698	-0.141	0.063
ANKRD54	4.228	4.087	-0.141	0.064
TTC4	4.468	4.327	-0.141	0.063
SHMT1	4.779	4.638	-0.141	0.063
MTHFD1	4.821	4.679	-0.141	0.063
PTGES2	5.993	5.852	-0.141	0.063
MEA1	7.596	7.454	-0.141	0.063
TMSB4X	8.914	8.773	-0.141	0.063
RPS19	11.262	11.121	-0.141	0.063
ZNF684	1.162	1.022	-0.14	0.065
SORCS1	1.197	1.057	-0.14	0.065
MFSD2A	1.243	1.103	-0.14	0.065
ZNF324	2.554	2.414	-0.14	0.065
SWAP70	2.735	2.595	-0.14	0.065
SFMBT1	2.764	2.624	-0.14	0.066
MCPH1	2.849	2.709	-0.14	0.066
SELRC1	2.858	2.718	-0.14	0.065
COX10	3.121	2.981	-0.14	0.066
C8orf56	3.144	3.004	-0.14	0.065
TRAIP	3.87	3.73	-0.14	0.065
C11orf52	3.889	3.749	-0.14	0.065
TTLL4	4.167	4.027	-0.14	0.065
HMOX1	4.945	4.804	-0.14	0.065
NADSYN1	4.982	4.842	-0.14	0.066
RNF25	5.118	4.978	-0.14	0.066
FKBP4	5.47	5.33	-0.14	0.065
BOLA3	5.648	5.508	-0.14	0.065
WBSCR22	5.988	5.848	-0.14	0.065
EXOSC7	6.073	5.933	-0.14	0.066
NENF	6.161	6.021	-0.14	0.065
NPM3	6.272	6.133	-0.14	0.066
PRMT1	8.827	8.687	-0.14	0.065
ENDOD1	0.862	0.723	-0.139	0.067
NMNAT3	0.877	0.738	-0.139	0.067
RPS10	1.882	1.743	-0.139	0.066
GATA3	2.017	1.878	-0.139	0.067
DRD2	2.025	1.886	-0.139	0.067
CASP10	2.145	2.006	-0.139	0.067
RPRM	2.237	2.097	-0.139	0.066
SERPINB8	2.238	2.099	-0.139	0.067
DHODH	2.679	2.54	-0.139	0.067
DPYS	3.095	2.956	-0.139	0.067
SOX17	3.186	3.048	-0.139	0.067
ZFP36	3.668	3.529	-0.139	0.067
PET117	4.055	3.916	-0.139	0.067
TRIM11	4.147	4.008	-0.139	0.067
GEMIN4	4.55	4.411	-0.139	0.067
BIN3	4.659	4.52	-0.139	0.067
SDC1	4.843	4.705	-0.139	0.067
GTF3A	6.601	6.462	-0.139	0.067
TNFRSF12A	7.304	7.165	-0.139	0.067
SCUBE2	0.795	0.657	-0.138	0.068
SLC45A1	0.874	0.736	-0.138	0.068
LSM12	1.258	1.12	-0.138	0.068
ADAMTS2	1.282	1.144	-0.138	0.068
NKAIN4	1.947	1.809	-0.138	0.068
ME1	2.127	1.989	-0.138	0.068
PSD	2.37	2.232	-0.138	0.068
RASSF2	2.923	2.785	-0.138	0.068
DYNLT3	3.073	2.935	-0.138	0.068
ALKBH1	3.169	3.031	-0.138	0.068
SNX8	3.189	3.051	-0.138	0.067
PSMB10	3.455	3.317	-0.138	0.068
TIMM44	4.946	4.808	-0.138	0.068
YARS	5.203	5.065	-0.138	0.068
CDK5RAP3	5.812	5.674	-0.138	0.068
IFITM2	6.158	6.02	-0.138	0.068
IGFBP6	6.354	6.216	-0.138	0.068
TMEM208	6.547	6.409	-0.138	0.068
LCK	0.919	0.782	-0.137	0.069
AKR1E2	1.053	0.916	-0.137	0.069
KBTBD6	1.642	1.505	-0.137	0.069
CPPED1	2.549	2.412	-0.137	0.069
SMTNL2	2.62	2.483	-0.137	0.069
SWSAP1	2.716	2.58	-0.137	0.069
FOXRED2	2.941	2.804	-0.137	0.069
METTL2A	3.502	3.364	-0.137	0.068
ZNF576	3.627	3.49	-0.137	0.069
ASPSCR1	4.791	4.654	-0.137	0.069
CTGF	5.039	4.902	-0.137	0.069
ISYNA1	7.016	6.879	-0.137	0.069
RNF32	1.072	0.936	-0.136	0.069
S100A2	1.085	0.948	-0.136	0.069
CABLES1	1.111	0.976	-0.136	0.069
ARPC4-TTLL3	1.646	1.51	-0.136	0.069
EPDR1	1.688	1.552	-0.136	0.069
ICAM2	1.742	1.607	-0.136	0.069
C10orf54	2.084	1.948	-0.136	0.069
ZBTB49	2.114	1.978	-0.136	0.069
MAGEE1	2.297	2.161	-0.136	0.069
E2F6	2.512	2.376	-0.136	0.069
FXYD2	3.185	3.049	-0.136	0.069
WDR24	3.236	3.1	-0.136	0.069
MMAB	3.586	3.45	-0.136	0.069
POLR3A	3.598	3.462	-0.136	0.069
GNG4	3.65	3.515	-0.136	0.069
TPST2	4.478	4.343	-0.136	0.069
ZNF76	4.519	4.384	-0.136	0.069
WRAP53	5.001	4.865	-0.136	0.069
PPIA	6.269	6.133	-0.136	0.069
ZHX1-C8ORF76	1.488	1.352	-0.135	0.07
TMEM52	1.558	1.423	-0.135	0.07
NUP62CL	1.876	1.741	-0.135	0.07
DND1	2.11	1.975	-0.135	0.07
ABLIM2	2.246	2.11	-0.135	0.069
ADARB1	2.252	2.117	-0.135	0.07
PCP4L1	2.312	2.177	-0.135	0.07
CBWD1	2.541	2.406	-0.135	0.069
ZBTB5	3.019	2.885	-0.135	0.07
TMEM104	3.372	3.237	-0.135	0.07
RBKS	3.413	3.278	-0.135	0.069
CPT1B	3.774	3.639	-0.135	0.07
VPS33B	4.017	3.883	-0.135	0.07
GOLT1A	4.107	3.972	-0.135	0.07
RARRES2	4.2	4.066	-0.135	0.07
FSD1	4.48	4.344	-0.135	0.07
CARS	4.771	4.636	-0.135	0.07
ALDH4A1	4.97	4.835	-0.135	0.07
ATP6V0E2	5.326	5.191	-0.135	0.07
CNIH2	5.363	5.229	-0.135	0.07
FUS	7.268	7.133	-0.135	0.07
PSMB6	8.668	8.533	-0.135	0.07
GSTP1	10.589	10.454	-0.135	0.07
KRT8	10.887	10.752	-0.135	0.07
LRMP	1.244	1.109	-0.134	0.07
CPLX1	1.496	1.361	-0.134	0.07
HOXA2	1.994	1.861	-0.134	0.07
OVOL1	2.066	1.933	-0.134	0.071
RABL2A	2.564	2.43	-0.134	0.071
CRABP1	3.105	2.971	-0.134	0.07
ARMC7	3.442	3.309	-0.134	0.07
TOP3B	3.943	3.809	-0.134	0.07
CGA	4.408	4.275	-0.134	0.072
BTBD6	4.935	4.801	-0.134	0.07
UCKL1	5.031	4.896	-0.134	0.07
FEN1	5.178	5.044	-0.134	0.07
HARS	5.915	5.78	-0.134	0.07
NDUFS6	8.396	8.262	-0.134	0.07
ASB16	0.925	0.792	-0.133	0.074
LTB4R	1.039	0.906	-0.133	0.072
SNAI1	2.292	2.16	-0.133	0.074
KHDC1	2.398	2.265	-0.133	0.073
DGCR14	3.075	2.942	-0.133	0.073
CCDC153	3.289	3.156	-0.133	0.073
LCMT2	3.329	3.196	-0.133	0.072
RPIA	3.481	3.348	-0.133	0.072
TNFRSF10C	3.676	3.544	-0.133	0.074
SYP	4.139	4.006	-0.133	0.073
EMG1	5.825	5.692	-0.133	0.072
PPP1CA	7.995	7.862	-0.133	0.074
MLPH	0.951	0.819	-0.132	0.074
ICAM1	1.205	1.073	-0.132	0.076
GRIA3	1.366	1.234	-0.132	0.074
SP5	1.47	1.338	-0.132	0.074
S100P	1.647	1.515	-0.132	0.074
MICAL2	2.107	1.976	-0.132	0.074
WDR76	2.419	2.287	-0.132	0.074
EXOG	2.419	2.287	-0.132	0.074
PARPBP	2.566	2.434	-0.132	0.074
ECHDC3	2.888	2.756	-0.132	0.074
DNAJC30	3.294	3.162	-0.132	0.074
ZDHHC6	3.686	3.554	-0.132	0.074
SMTN	4.059	3.927	-0.132	0.075
TRAF2	4.292	4.161	-0.132	0.075
METTL22	4.524	4.392	-0.132	0.074
MAPK12	4.849	4.717	-0.132	0.074
GCDH	5.193	5.06	-0.132	0.074
SMG5	5.672	5.539	-0.132	0.074
PSMD2	7.22	7.088	-0.132	0.074
BCAP31	7.4	7.268	-0.132	0.074
HSD17B10	7.459	7.327	-0.132	0.074
GNMT	0.861	0.73	-0.131	0.077
DPF3	0.895	0.765	-0.131	0.077
C8orf44	1.004	0.873	-0.131	0.076
GCSH	1.21	1.079	-0.131	0.077
PDP2	1.408	1.277	-0.131	0.077
NBPF9	1.49	1.359	-0.131	0.077
SLMO1	1.726	1.595	-0.131	0.077
DBP	1.949	1.818	-0.131	0.077
GCFC2	2.616	2.484	-0.131	0.076
TRAPPC10	2.92	2.789	-0.131	0.077
RELT	2.927	2.796	-0.131	0.077
FAM101B	2.948	2.817	-0.131	0.077
SLC29A2	3.906	3.774	-0.131	0.076
NUDT15	4.261	4.13	-0.131	0.078
ABCF2	5.182	5.051	-0.131	0.076
C19orf70	5.65	5.519	-0.131	0.076
PES1	5.902	5.771	-0.131	0.076
SVOP	1.226	1.096	-0.13	0.079
IBA57	1.234	1.104	-0.13	0.08
ARNTL2	1.757	1.628	-0.13	0.08
FAM200B	2.059	1.929	-0.13	0.08
YAF2	2.272	2.142	-0.13	0.08
ZNF816	2.276	2.146	-0.13	0.079
STIL	2.46	2.33	-0.13	0.08
WDR91	2.504	2.374	-0.13	0.078
MPHOSPH8	2.746	2.617	-0.13	0.08
MAP3K4	2.893	2.763	-0.13	0.078
TBRG1	2.899	2.77	-0.13	0.08
NFKB1	3.338	3.208	-0.13	0.079
SIRT7	3.606	3.475	-0.13	0.079
BANP	3.642	3.512	-0.13	0.08
DNMT3B	3.717	3.587	-0.13	0.08
HOOK2	3.936	3.805	-0.13	0.08
ANKRD39	4.373	4.242	-0.13	0.08
ZMAT5	5.592	5.462	-0.13	0.08
ERAL1	6.071	5.942	-0.13	0.08
AUP1	6.699	6.568	-0.13	0.078
ZNF732	0.898	0.768	-0.129	0.08
DCDC2	1.138	1.009	-0.129	0.08
MATK	1.258	1.129	-0.129	0.08
MAP1LC3C	1.327	1.199	-0.129	0.081
MC1R	1.753	1.623	-0.129	0.08
C8orf31	1.962	1.834	-0.129	0.081
FZD9	2.176	2.047	-0.129	0.08
EVC2	2.223	2.094	-0.129	0.08
TCHP	2.295	2.166	-0.129	0.08
DTWD1	2.481	2.352	-0.129	0.08
DNA2	2.833	2.704	-0.129	0.08
GDAP1	3.088	2.96	-0.129	0.081
PTCD1	3.783	3.654	-0.129	0.081
PIGF	3.836	3.707	-0.129	0.081
HAUS7	3.951	3.823	-0.129	0.081
FAH	4.369	4.24	-0.129	0.08
ASCC2	4.681	4.552	-0.129	0.08
PGAM5	4.916	4.787	-0.129	0.08
MRPS11	5.372	5.243	-0.129	0.08
B3GAT3	5.425	5.295	-0.129	0.08
SRA1	5.803	5.673	-0.129	0.08
MARCH3	0.801	0.674	-0.128	0.081
ACE	1.323	1.195	-0.128	0.081
ZSCAN1	1.85	1.722	-0.128	0.081
ATL1	2.046	1.918	-0.128	0.081
EEFSEC	4.044	3.915	-0.128	0.081
PFAS	4.099	3.971	-0.128	0.081
JMJD6	4.142	4.014	-0.128	0.081
BAK1	4.232	4.103	-0.128	0.081
DCPS	4.295	4.167	-0.128	0.081
DPH1	4.442	4.314	-0.128	0.081
NAT10	4.489	4.361	-0.128	0.081
DKC1	5.022	4.894	-0.128	0.081
GOT1	5.326	5.197	-0.128	0.081
FOXRED1	5.328	5.2	-0.128	0.081
UCK1	5.506	5.378	-0.128	0.081
TRIAP1	5.609	5.481	-0.128	0.081
TSSC4	5.662	5.535	-0.128	0.081
MRPS18A	6.239	6.111	-0.128	0.081
UCHL1	8.408	8.28	-0.128	0.081
PCDHGC4	0.94	0.813	-0.127	0.083
PPP1R1C	1.191	1.065	-0.127	0.082
OSBP2	1.269	1.142	-0.127	0.081
NUFIP1	2.076	1.949	-0.127	0.081
PAH	2.397	2.271	-0.127	0.083
KCNK1	2.522	2.395	-0.127	0.081
LEPREL1	3.332	3.205	-0.127	0.083
RECQL5	3.62	3.493	-0.127	0.081
MIS12	3.743	3.616	-0.127	0.081
HIST1H2BH	4.226	4.099	-0.127	0.082
GMPPB	4.654	4.527	-0.127	0.081
IFRD2	4.925	4.798	-0.127	0.081
NOP16	4.964	4.837	-0.127	0.081
EIF2B1	5.02	4.893	-0.127	0.082
ZNF622	5.145	5.018	-0.127	0.081
MRPL11	6.371	6.244	-0.127	0.083
EIF4A1	9.068	8.941	-0.127	0.082
CA13	0.855	0.729	-0.126	0.083
CYP7B1	1.004	0.877	-0.126	0.083
FAM92B	1.04	0.914	-0.126	0.083
SHCBP1	1.761	1.635	-0.126	0.084
PLXDC1	2.105	1.979	-0.126	0.084
KCNMB4	2.358	2.231	-0.126	0.083
FAM19A5	2.861	2.735	-0.126	0.084
PLEKHA7	3.022	2.897	-0.126	0.084
SLC16A2	3.13	3.004	-0.126	0.083
TMEM170A	3.634	3.508	-0.126	0.083
TAF13	3.856	3.731	-0.126	0.084
C6orf226	4.187	4.06	-0.126	0.083
MELK	4.258	4.132	-0.126	0.083
PPAN	4.274	4.148	-0.126	0.083
TMEM126A	4.347	4.22	-0.126	0.083
EDC4	4.882	4.756	-0.126	0.084
TMEM109	5.322	5.196	-0.126	0.083
LSS	5.532	5.406	-0.126	0.083
TXNL4A	5.922	5.796	-0.126	0.083
RANGAP1	6.467	6.341	-0.126	0.084
PUF60	7.447	7.321	-0.126	0.083
POLR2G	7.635	7.509	-0.126	0.084
EIF3K	8.387	8.26	-0.126	0.083
BMP6	0.827	0.702	-0.125	0.084
CEND1	0.961	0.836	-0.125	0.084
HIST4H4	1.11	0.984	-0.125	0.084
IRX2	1.299	1.174	-0.125	0.084
KISS1R	1.304	1.179	-0.125	0.084
ABHD16B	1.478	1.354	-0.125	0.084
CHAC2	1.603	1.479	-0.125	0.084
HKDC1	1.735	1.61	-0.125	0.084
NOS3	1.743	1.619	-0.125	0.084
C4orf33	2.188	2.063	-0.125	0.084
C9orf40	2.274	2.149	-0.125	0.084
HDAC10	2.671	2.546	-0.125	0.084
DNAJC12	3.008	2.883	-0.125	0.084
NCDN	3.446	3.321	-0.125	0.084
CPN1	3.451	3.326	-0.125	0.084
ADAM19	3.455	3.33	-0.125	0.084
MYH14	3.491	3.366	-0.125	0.084
ESRRA	3.532	3.407	-0.125	0.084
MOCS1	3.549	3.425	-0.125	0.084
NOC4L	4.903	4.778	-0.125	0.084
NRSN2	5.145	5.02	-0.125	0.084
PLOD3	5.306	5.181	-0.125	0.084
METTL17	5.554	5.429	-0.125	0.084
SAP30BP	5.742	5.617	-0.125	0.084
CYSTM1	6.496	6.372	-0.125	0.084
U2AF1	7.677	7.552	-0.125	0.084
PARK7	8.636	8.512	-0.125	0.084
PSMB5	8.644	8.519	-0.125	0.084
HS3ST5	0.797	0.673	-0.124	0.085
ADAMTS18	0.958	0.834	-0.124	0.085
TTC21A	1.523	1.399	-0.124	0.084
C1orf21	1.53	1.405	-0.124	0.084
SLFN12	1.555	1.432	-0.124	0.085
SYNGR3	2.701	2.577	-0.124	0.084
C15orf38	3.023	2.899	-0.124	0.084
TFAP4	3.251	3.127	-0.124	0.084
TMEM201	3.299	3.175	-0.124	0.085
HJURP	3.56	3.436	-0.124	0.085
SLC35C1	3.607	3.482	-0.124	0.084
TMEM237	3.647	3.523	-0.124	0.084
SLC25A4	3.732	3.608	-0.124	0.084
URGCP	3.975	3.85	-0.124	0.084
SLC25A17	4.019	3.896	-0.124	0.085
RNF121	4.174	4.05	-0.124	0.085
PCK2	4.261	4.137	-0.124	0.085
PGP	4.34	4.216	-0.124	0.084
ORC6	4.995	4.871	-0.124	0.085
SNRNP35	5.023	4.899	-0.124	0.085
CLTB	5.791	5.667	-0.124	0.084
MRPL38	6.012	5.889	-0.124	0.085
RPL35	11.257	11.133	-0.124	0.085
FLT3LG	1.03	0.907	-0.123	0.086
CEP152	1.03	0.908	-0.123	0.087
FAM24B	1.297	1.175	-0.123	0.087
CNGA3	1.533	1.409	-0.123	0.085
CAPS	1.814	1.691	-0.123	0.086
SETD7	2.25	2.127	-0.123	0.086
RHOV	2.728	2.605	-0.123	0.086
BAIAP3	2.867	2.743	-0.123	0.085
C14orf80	2.888	2.766	-0.123	0.087
GATSL3	2.912	2.789	-0.123	0.086
ZNF185	3.175	3.052	-0.123	0.086
ZNF7	3.353	3.23	-0.123	0.087
BTN2A1	3.447	3.324	-0.123	0.087
EARS2	3.843	3.721	-0.123	0.086
HIP1R	3.887	3.764	-0.123	0.086
EEF1A2	4.121	3.998	-0.123	0.087
LIMK2	4.175	4.052	-0.123	0.086
PET112	4.203	4.081	-0.123	0.087
KCNK17	4.338	4.215	-0.123	0.086
DUS1L	4.823	4.7	-0.123	0.086
INO80C	4.977	4.854	-0.123	0.085
C19orf24	5.126	5.003	-0.123	0.086
TMEM199	5.276	5.153	-0.123	0.086
BAMBI	5.333	5.21	-0.123	0.086
ZNF259	5.409	5.286	-0.123	0.087
UROS	5.731	5.608	-0.123	0.086
RANGRF	5.765	5.641	-0.123	0.086
PEA15	5.905	5.782	-0.123	0.087
RFXANK	6.388	6.266	-0.123	0.087
NOP56	6.75	6.627	-0.123	0.086
PFN1	10.139	10.016	-0.123	0.086
SNPH	1.219	1.098	-0.122	0.087
CA8	1.709	1.586	-0.122	0.087
ZNF528	1.844	1.722	-0.122	0.087
SLC2A11	2.518	2.395	-0.122	0.087
ZSCAN5A	2.529	2.407	-0.122	0.087
POLE2	2.663	2.541	-0.122	0.087
ORC5	3.692	3.57	-0.122	0.087
RECQL4	3.972	3.85	-0.122	0.087
RNMTL1	4.058	3.936	-0.122	0.087
TRIP13	4.114	3.992	-0.122	0.087
POLR3H	4.215	4.093	-0.122	0.087
CYB5R2	4.542	4.421	-0.122	0.087
YEATS4	4.66	4.538	-0.122	0.087
GFER	4.737	4.614	-0.122	0.087
CDKN2AIPNL	5.393	5.272	-0.122	0.087
SLBP	5.7	5.578	-0.122	0.087
PPIH	6.139	6.017	-0.122	0.087
NDUFB1	7.82	7.698	-0.122	0.087
EIF6	7.95	7.828	-0.122	0.087
ZNF341	1.53	1.409	-0.121	0.089
CAMK1D	1.635	1.514	-0.121	0.089
DUS4L	1.803	1.682	-0.121	0.088
TMEM86A	1.839	1.718	-0.121	0.089
PHF11	2.686	2.565	-0.121	0.088
REEP1	2.824	2.703	-0.121	0.089
HLCS	3.04	2.919	-0.121	0.088
MLYCD	3.752	3.631	-0.121	0.089
MED30	3.86	3.739	-0.121	0.089
XRCC3	3.91	3.789	-0.121	0.089
GINS4	3.984	3.863	-0.121	0.087
SDHD	4.08	3.959	-0.121	0.087
MAPK8IP1	4.548	4.426	-0.121	0.087
QTRT1	4.693	4.572	-0.121	0.088
RFC4	4.794	4.673	-0.121	0.089
ELAC2	5.193	5.072	-0.121	0.089
SENP3	5.623	5.503	-0.121	0.089
ISCA2	5.623	5.502	-0.121	0.089
SDHAF2	6.121	6.001	-0.121	0.089
LYPLA2	7.291	7.17	-0.121	0.088
RPL35A	11.548	11.427	-0.121	0.088
PAK3	0.947	0.828	-0.12	0.09
LRRC29	1.151	1.032	-0.12	0.09
TMEM151B	1.295	1.176	-0.12	0.09
KIAA1456	1.313	1.193	-0.12	0.09
PMEPA1	1.661	1.54	-0.12	0.089
AZU1	1.945	1.825	-0.12	0.09
DIAPH3	2.212	2.091	-0.12	0.09
HAP1	2.491	2.37	-0.12	0.09
PPAT	2.559	2.438	-0.12	0.089
ING5	3.166	3.046	-0.12	0.09
TINAGL1	3.178	3.057	-0.12	0.089
CCDC84	3.457	3.337	-0.12	0.09
HABP4	3.657	3.538	-0.12	0.09
SUPV3L1	3.941	3.821	-0.12	0.09
TTI2	4.097	3.978	-0.12	0.09
LARP6	4.479	4.358	-0.12	0.089
ARL16	5.427	5.307	-0.12	0.09
MRPL15	5.47	5.35	-0.12	0.09
ATF3	5.683	5.563	-0.12	0.09
CD2BP2	5.952	5.832	-0.12	0.09
C9orf142	6.131	6.01	-0.12	0.089
COMMD1	6.251	6.131	-0.12	0.089
TIMM17B	7.372	7.253	-0.12	0.09
STIP1	7.385	7.265	-0.12	0.09
NOXO1	0.859	0.74	-0.119	0.093
ZNF879	1.065	0.946	-0.119	0.091
ESAM	1.184	1.066	-0.119	0.093
NIPAL2	1.187	1.067	-0.119	0.091
GJD3	1.457	1.338	-0.119	0.093
BHLHA15	1.51	1.392	-0.119	0.093
TMEM17	1.765	1.646	-0.119	0.091
KLHL35	2.061	1.941	-0.119	0.09
ABHD5	2.156	2.037	-0.119	0.093
CBX6	2.587	2.468	-0.119	0.09
DET1	2.87	2.751	-0.119	0.091
IMPDH1	3.261	3.142	-0.119	0.091
RASL10B	3.825	3.706	-0.119	0.093
ULK3	4.119	4	-0.119	0.09
THTPA	4.146	4.027	-0.119	0.093
POLR3D	4.645	4.525	-0.119	0.09
NCAPH2	5.395	5.276	-0.119	0.09
UFD1L	5.754	5.635	-0.119	0.093
RPA2	5.939	5.82	-0.119	0.09
ATIC	6.683	6.564	-0.119	0.093
PQBP1	6.791	6.672	-0.119	0.093
ZNF566	1.036	0.918	-0.118	0.093
HIST1H2BI	1.038	0.92	-0.118	0.093
KCNJ4	1.228	1.111	-0.118	0.093
TMEM81	1.349	1.23	-0.118	0.093
TAL2	1.502	1.384	-0.118	0.093
RAB3IL1	1.831	1.714	-0.118	0.093
C15orf41	2.656	2.538	-0.118	0.093
LCN9	2.758	2.641	-0.118	0.093
XPNPEP3	2.788	2.67	-0.118	0.093
THPO	3.064	2.946	-0.118	0.093
ACOX3	3.179	3.061	-0.118	0.093
POLR1A	3.257	3.139	-0.118	0.093
TPRN	3.627	3.509	-0.118	0.093
BAIAP2	4.177	4.058	-0.118	0.093
MTX1	4.257	4.14	-0.118	0.093
BRF2	4.31	4.192	-0.118	0.093
APOO	4.429	4.311	-0.118	0.093
SIRT2	4.633	4.515	-0.118	0.093
FANCG	5.126	5.008	-0.118	0.093
COG4	5.528	5.41	-0.118	0.093
AP1M1	5.538	5.42	-0.118	0.093
PPIF	5.786	5.668	-0.118	0.093
ITPA	6.345	6.226	-0.118	0.093
DTYMK	6.412	6.294	-0.118	0.093
EIF5A	7.962	7.844	-0.118	0.093
AOC2	1.034	0.917	-0.117	0.094
IRF1	1.643	1.526	-0.117	0.094
RAPGEFL1	1.771	1.653	-0.117	0.094
SOX15	2.36	2.242	-0.117	0.094
C17orf100	2.447	2.33	-0.117	0.094
MFSD7	2.776	2.659	-0.117	0.094
SMAD7	2.952	2.835	-0.117	0.094
SFI1	2.988	2.871	-0.117	0.094
UMPS	3.393	3.276	-0.117	0.094
RRP8	3.909	3.793	-0.117	0.094
RASSF1	3.954	3.837	-0.117	0.094
MCM3AP	4.228	4.112	-0.117	0.094
SELENBP1	5.607	5.49	-0.117	0.094
SRRT	6.215	6.098	-0.117	0.094
PAFAH1B3	7.723	7.606	-0.117	0.094
GALR2	0.899	0.783	-0.116	0.095
PTAFR	0.902	0.786	-0.116	0.095
CBX7	1.764	1.649	-0.116	0.095
ALX3	1.896	1.78	-0.116	0.096
ERI1	2.142	2.026	-0.116	0.095
LCAT	2.891	2.776	-0.116	0.096
DNASE1L1	2.938	2.822	-0.116	0.095
LOXL2	3.317	3.202	-0.116	0.095
U2AF1L4	3.732	3.616	-0.116	0.095
GMDS	4.546	4.431	-0.116	0.095
CDCA4	4.792	4.676	-0.116	0.096
RUSC1	4.841	4.725	-0.116	0.095
MED19	4.899	4.783	-0.116	0.095
VDAC2	5.025	4.909	-0.116	0.095
GBA2	5.418	5.302	-0.116	0.095
GALE	5.572	5.456	-0.116	0.095
OGDH	5.743	5.627	-0.116	0.095
NUDT5	5.851	5.735	-0.116	0.095
ISOC2	5.965	5.849	-0.116	0.095
PA2G4	6.404	6.288	-0.116	0.095
MPDU1	6.796	6.68	-0.116	0.095
MRPL12	7.232	7.116	-0.116	0.095
SHISA9	0.798	0.683	-0.115	0.096
CLDN10	0.865	0.75	-0.115	0.096
RILP	1.172	1.057	-0.115	0.096
SV2B	1.198	1.083	-0.115	0.096
ZNF594	1.294	1.179	-0.115	0.096
CD47	2.423	2.308	-0.115	0.096
RNF135	2.704	2.589	-0.115	0.096
MFSD9	2.858	2.743	-0.115	0.096
SRXN1	3.127	3.012	-0.115	0.096
MAFG	3.284	3.169	-0.115	0.096
SLC26A11	3.584	3.469	-0.115	0.096
CORO7	3.894	3.779	-0.115	0.096
DDIT3	3.919	3.804	-0.115	0.096
INF2	4.6	4.485	-0.115	0.096
ZSCAN2	4.639	4.524	-0.115	0.096
DRG2	5.181	5.066	-0.115	0.096
TUBG1	5.386	5.271	-0.115	0.096
IGDCC3	5.46	5.345	-0.115	0.096
MRPL55	6.443	6.328	-0.115	0.096
NDUFB11	7.869	7.754	-0.115	0.096
SLC9A3	0.895	0.781	-0.114	0.098
NTN1	1.406	1.293	-0.114	0.1
FAM211A	1.437	1.323	-0.114	0.096
ZDHHC21	1.465	1.35	-0.114	0.097
ZNF2	1.623	1.509	-0.114	0.098
NBPF1	2.331	2.217	-0.114	0.099
FKBP5	2.371	2.257	-0.114	0.099
LPIN3	2.418	2.304	-0.114	0.099
BBS9	2.669	2.555	-0.114	0.099
MAP6	2.778	2.664	-0.114	0.097
DCUN1D1	2.805	2.691	-0.114	0.099
IDH3A	2.907	2.793	-0.114	0.099
ISY1	3.256	3.142	-0.114	0.099
DZIP1L	3.334	3.22	-0.114	0.097
ELMOD3	3.541	3.428	-0.114	0.099
DOK1	3.964	3.85	-0.114	0.097
RPF1	4.169	4.055	-0.114	0.097
ST20	4.198	4.084	-0.114	0.098
RASSF4	4.351	4.236	-0.114	0.097
PRKD2	4.545	4.432	-0.114	0.099
PMM2	4.549	4.436	-0.114	0.099
PICK1	5.012	4.898	-0.114	0.099
ALAS1	5.073	4.959	-0.114	0.099
PSME2	6.207	6.094	-0.114	0.099
C11orf48	6.3	6.186	-0.114	0.098
QDPR	6.383	6.268	-0.114	0.097
PSMD13	7.243	7.13	-0.114	0.099
HDAC9	1.049	0.936	-0.113	0.103
MMP19	1.088	0.975	-0.113	0.103
OSR1	1.463	1.349	-0.113	0.103
METAP1D	1.701	1.588	-0.113	0.103
KRT15	1.816	1.703	-0.113	0.103
USP13	2.038	1.925	-0.113	0.102
SIPA1	3.168	3.055	-0.113	0.104
PRDM4	3.199	3.086	-0.113	0.103
TXNL4B	3.476	3.363	-0.113	0.104
TMCO6	3.735	3.622	-0.113	0.103
BMP2	3.879	3.766	-0.113	0.103
SNX1	3.943	3.831	-0.113	0.103
PDCD11	4.191	4.078	-0.113	0.103
TDP1	4.482	4.368	-0.113	0.1
VPS11	4.525	4.411	-0.113	0.1
NUP37	4.567	4.454	-0.113	0.103
MAP2K3	4.729	4.615	-0.113	0.1
ANAPC7	4.796	4.683	-0.113	0.103
FAM192A	4.851	4.737	-0.113	0.101
DNAJB5	4.873	4.76	-0.113	0.103
AK1	4.988	4.875	-0.113	0.104
CNP	5.468	5.354	-0.113	0.102
RAC3	5.764	5.651	-0.113	0.103
FIBP	6.563	6.45	-0.113	0.1
SQSTM1	6.708	6.595	-0.113	0.102
ZYX	6.72	6.608	-0.113	0.104
C16orf96	0.859	0.747	-0.112	0.104
MUM1L1	0.982	0.87	-0.112	0.104
C5orf34	1.385	1.272	-0.112	0.104
PLVAP	1.44	1.328	-0.112	0.104
RNF152	1.915	1.802	-0.112	0.104
FXYD5	1.935	1.823	-0.112	0.104
MRAP2	2.016	1.904	-0.112	0.104
CENPL	2.328	2.217	-0.112	0.105
ZNF416	2.766	2.654	-0.112	0.104
EIF1AX	2.955	2.843	-0.112	0.104
RAD1	3.366	3.255	-0.112	0.105
GTPBP8	3.372	3.26	-0.112	0.104
SLC10A3	3.558	3.446	-0.112	0.104
SMARCD3	3.878	3.766	-0.112	0.104
ZDHHC18	4.447	4.335	-0.112	0.105
DTNBP1	4.486	4.374	-0.112	0.104
SNAP47	4.632	4.521	-0.112	0.105
CHID1	5.35	5.239	-0.112	0.104
MPND	5.444	5.332	-0.112	0.104
APLP1	5.737	5.625	-0.112	0.105
AIF1L	5.951	5.839	-0.112	0.105
LUC7L	6.116	6.004	-0.112	0.104
SCGN	6.139	6.027	-0.112	0.104
EBP	6.553	6.441	-0.112	0.104
NDUFV1	6.56	6.448	-0.112	0.105
UQCRQ	6.673	6.561	-0.112	0.104
RANBP1	7.726	7.614	-0.112	0.104
PHGDH	8.075	7.963	-0.112	0.104
UQCRC1	8.116	8.004	-0.112	0.105
CCT3	8.162	8.05	-0.112	0.104
MSRB3	0.838	0.727	-0.111	0.105
C4orf36	1.134	1.024	-0.111	0.105
DENND3	1.561	1.45	-0.111	0.105
ACPP	1.593	1.483	-0.111	0.105
ACVR2A	1.739	1.628	-0.111	0.105
ITGB4	1.778	1.668	-0.111	0.105
DNAJC6	1.996	1.885	-0.111	0.105
RAD54B	2.266	2.155	-0.111	0.105
NEK8	2.409	2.298	-0.111	0.105
C15orf61	2.843	2.732	-0.111	0.105
RBBP5	3.055	2.944	-0.111	0.105
C2orf54	3.258	3.146	-0.111	0.105
UBTD1	3.769	3.658	-0.111	0.105
ACSS2	3.887	3.776	-0.111	0.105
LSG1	4	3.889	-0.111	0.105
DDA1	4.064	3.953	-0.111	0.105
ZFAND2B	4.895	4.784	-0.111	0.105
PODXL	5.269	5.158	-0.111	0.105
E2F4	5.593	5.482	-0.111	0.105
TACC3	5.921	5.81	-0.111	0.105
AURKB	6.35	6.239	-0.111	0.105
ILK	7.394	7.283	-0.111	0.105
FBL	8.153	8.041	-0.111	0.105
NDUFB2	8.942	8.831	-0.111	0.105
OTUD7A	0.899	0.789	-0.11	0.106
C15orf62	0.911	0.802	-0.11	0.106
DNAI2	0.973	0.863	-0.11	0.106
ENG	1.174	1.064	-0.11	0.106
C10orf95	1.272	1.163	-0.11	0.106
MTF1	1.522	1.412	-0.11	0.106
C17orf107	1.526	1.417	-0.11	0.106
POP1	1.855	1.745	-0.11	0.106
ASPHD2	2.115	2.005	-0.11	0.105
PLD1	2.214	2.104	-0.11	0.105
NEU3	2.224	2.115	-0.11	0.106
ZNF321P	2.23	2.12	-0.11	0.106
KHK	2.307	2.197	-0.11	0.106
GPR153	2.433	2.323	-0.11	0.106
PROCA1	2.464	2.354	-0.11	0.106
FUK	2.61	2.5	-0.11	0.106
MZT1	2.824	2.714	-0.11	0.106
NPR2	2.844	2.735	-0.11	0.106
ANKRD52	3.526	3.416	-0.11	0.106
NPC1	3.604	3.493	-0.11	0.105
TMEM39B	3.693	3.583	-0.11	0.106
IFRD1	3.749	3.639	-0.11	0.105
BSPRY	3.904	3.794	-0.11	0.106
LMCD1	3.963	3.853	-0.11	0.106
MKKS	4.405	4.295	-0.11	0.106
HAGH	5.219	5.109	-0.11	0.106
MAD2L1BP	5.253	5.143	-0.11	0.106
STAP2	5.54	5.43	-0.11	0.106
PCYT2	5.983	5.874	-0.11	0.106
MRPL53	6.386	6.276	-0.11	0.106
ACADVL	6.507	6.397	-0.11	0.106
UBL5	9.701	9.591	-0.11	0.106
ANK1	0.991	0.882	-0.109	0.107
ARNTL	1.167	1.057	-0.109	0.106
RNF207	1.292	1.183	-0.109	0.107
RAB33A	1.368	1.259	-0.109	0.107
PPAPDC3	1.447	1.338	-0.109	0.107
SLC1A4	1.785	1.677	-0.109	0.107
AP1S3	1.826	1.717	-0.109	0.106
C7orf13	2.275	2.166	-0.109	0.106
NOXA1	2.368	2.259	-0.109	0.107
CUL9	2.853	2.744	-0.109	0.107
MASTL	3.35	3.24	-0.109	0.106
ZGPAT	4.321	4.212	-0.109	0.106
NKAIN1	4.491	4.383	-0.109	0.107
RND1	4.916	4.807	-0.109	0.107
FARSB	4.952	4.843	-0.109	0.107
RGS3	5.454	5.345	-0.109	0.107
SIGMAR1	5.495	5.386	-0.109	0.106
UROD	6.326	6.217	-0.109	0.107
EIF4EBP1	7.026	6.917	-0.109	0.106
WDR1	7.533	7.424	-0.109	0.107
NDUFA13	9.778	9.669	-0.109	0.107
TMEM196	0.939	0.831	-0.108	0.108
ANKRD33B	1.296	1.188	-0.108	0.107
WNT5B	1.482	1.374	-0.108	0.109
CD3EAP	1.875	1.767	-0.108	0.108
FAM131B	1.936	1.828	-0.108	0.107
KCTD21	2.56	2.452	-0.108	0.108
GCC1	2.653	2.545	-0.108	0.107
CCRN4L	2.862	2.754	-0.108	0.109
SLC48A1	3.622	3.515	-0.108	0.109
SPATA2L	3.776	3.668	-0.108	0.109
SPTSSA	4.205	4.097	-0.108	0.109
VPS16	4.745	4.637	-0.108	0.108
PPP1R12C	4.805	4.697	-0.108	0.109
POLR3C	4.874	4.765	-0.108	0.108
EIF4A3	6.415	6.308	-0.108	0.109
IDH3B	6.427	6.319	-0.108	0.107
ECI1	6.562	6.454	-0.108	0.108
MRPL37	6.702	6.594	-0.108	0.108
FKBP2	6.836	6.728	-0.108	0.107
NOP10	8.537	8.43	-0.108	0.109
SATB2	0.862	0.755	-0.107	0.109
CYP27C1	1.122	1.015	-0.107	0.109
NOMO3	1.432	1.325	-0.107	0.109
ENTPD8	1.471	1.364	-0.107	0.109
FSD1L	2.088	1.981	-0.107	0.109
CCDC163P	2.891	2.784	-0.107	0.109
TTF2	3.169	3.062	-0.107	0.109
MRI1	3.28	3.173	-0.107	0.109
ACAD10	3.517	3.41	-0.107	0.109
MORC2	3.614	3.507	-0.107	0.109
PKMYT1	4.035	3.928	-0.107	0.109
POP4	4.056	3.949	-0.107	0.109
VPS37C	4.26	4.153	-0.107	0.109
PCSK7	4.314	4.207	-0.107	0.109
NUDT22	5.362	5.255	-0.107	0.109
EXOSC1	5.501	5.394	-0.107	0.109
PSMB2	5.551	5.445	-0.107	0.109
NAGK	5.57	5.464	-0.107	0.109
GADD45GIP1	7.187	7.08	-0.107	0.109
PPP4C	7.565	7.458	-0.107	0.109
TUBA1B	9.332	9.225	-0.107	0.109
POPDC2	1.152	1.046	-0.106	0.109
FAM150A	1.193	1.087	-0.106	0.11
CHRNA5	1.399	1.293	-0.106	0.11
RGS9	2.271	2.165	-0.106	0.111
ZNF142	2.475	2.369	-0.106	0.112
CXCL3	2.547	2.441	-0.106	0.112
C21orf58	2.702	2.596	-0.106	0.112
CCDC77	3.144	3.038	-0.106	0.111
USP30	3.203	3.097	-0.106	0.109
IL17RB	3.304	3.199	-0.106	0.111
KBTBD4	3.563	3.457	-0.106	0.109
PTPN18	3.591	3.485	-0.106	0.109
IPO13	4.112	4.006	-0.106	0.109
DPAGT1	4.492	4.386	-0.106	0.109
AACS	4.822	4.716	-0.106	0.112
DERL2	5.413	5.307	-0.106	0.109
PREB	5.665	5.559	-0.106	0.109
GP2	0.919	0.814	-0.105	0.116
DACH2	0.929	0.824	-0.105	0.114
AKR7A3	0.938	0.833	-0.105	0.116
ROBO3	0.944	0.839	-0.105	0.112
DISP2	1.081	0.976	-0.105	0.114
SP110	1.264	1.159	-0.105	0.116
CCNE2	1.479	1.374	-0.105	0.114
FNDC5	1.948	1.843	-0.105	0.116
GALNT14	2.042	1.937	-0.105	0.113
ADAP1	2.69	2.585	-0.105	0.116
ZNF423	2.715	2.61	-0.105	0.112
NXPH2	2.839	2.734	-0.105	0.116
SLC2A6	2.935	2.83	-0.105	0.116
SLC4A1AP	3.258	3.153	-0.105	0.116
WDR25	3.369	3.264	-0.105	0.116
CC2D1B	3.44	3.335	-0.105	0.116
RBM28	3.474	3.368	-0.105	0.112
PPM1F	3.605	3.5	-0.105	0.116
FRMD6	3.667	3.562	-0.105	0.116
NEK3	3.822	3.717	-0.105	0.113
TMSB4Y	3.894	3.789	-0.105	0.116
UPP1	3.932	3.827	-0.105	0.114
MIPEP	4.069	3.964	-0.105	0.114
GLYCTK	4.347	4.242	-0.105	0.116
INTS9	4.474	4.368	-0.105	0.114
RAB15	4.678	4.573	-0.105	0.116
ARIH2	4.867	4.762	-0.105	0.116
PRKAR1B	4.981	4.876	-0.105	0.113
MAP1LC3A	5.323	5.218	-0.105	0.116
ZDHHC16	5.789	5.684	-0.105	0.112
GJA4	6.165	6.059	-0.105	0.112
MRPL52	6.662	6.558	-0.105	0.116
NHP2	7.091	6.986	-0.105	0.116
C1QBP	7.125	7.02	-0.105	0.116
APOA1BP	7.57	7.466	-0.105	0.116
TSPAN32	0.806	0.701	-0.104	0.117
HHIP	0.901	0.797	-0.104	0.12
ITGB6	1.033	0.928	-0.104	0.117
ZNF814	1.367	1.263	-0.104	0.118
FAM159A	1.387	1.283	-0.104	0.117
TM4SF18	1.457	1.353	-0.104	0.12
B3GAT1	2.23	2.126	-0.104	0.12
SYCE1L	2.483	2.379	-0.104	0.12
TMEM190	2.628	2.524	-0.104	0.12
ACYP2	3.023	2.919	-0.104	0.119
TMEM183A	3.124	3.021	-0.104	0.12
CCDC53	3.282	3.177	-0.104	0.117
HDAC6	5.114	5.01	-0.104	0.117
TSPAN4	5.304	5.2	-0.104	0.12
SDR39U1	5.606	5.502	-0.104	0.118
ARG2	5.641	5.537	-0.104	0.12
C1orf122	6.247	6.142	-0.104	0.117
SLC39A1	6.703	6.599	-0.104	0.118
RUVBL2	7.008	6.904	-0.104	0.119
MRPL14	7.047	6.944	-0.104	0.12
ICOSLG	0.88	0.776	-0.103	0.12
HAGHL	1.351	1.248	-0.103	0.122
ZNF114	1.405	1.302	-0.103	0.123
ZNF774	1.437	1.333	-0.103	0.12
RWDD4	1.705	1.602	-0.103	0.123
UNC93B1	2.077	1.973	-0.103	0.123
ZNF783	2.171	2.068	-0.103	0.122
ICAM3	2.766	2.663	-0.103	0.123
PIK3C2B	2.861	2.759	-0.103	0.123
TMEM218	2.992	2.889	-0.103	0.122
DBF4B	3.02	2.917	-0.103	0.123
DBR1	3.326	3.223	-0.103	0.123
C20orf196	3.468	3.365	-0.103	0.123
CEP95	3.65	3.547	-0.103	0.123
ACOX2	3.665	3.562	-0.103	0.123
MARC1	4.144	4.04	-0.103	0.12
STK40	4.295	4.191	-0.103	0.122
ADPGK	4.876	4.773	-0.103	0.123
RPL39L	5.055	4.952	-0.103	0.123
WDR73	5.068	4.965	-0.103	0.122
TMEM165	5.365	5.262	-0.103	0.123
ORMDL2	5.386	5.283	-0.103	0.123
NDUFC2	5.477	5.373	-0.103	0.122
EFTUD2	5.85	5.747	-0.103	0.122
PMF1	7.095	6.993	-0.103	0.123
EIF3I	7.781	7.678	-0.103	0.123
ARPC4	7.885	7.782	-0.103	0.123
NRBP2	1.551	1.45	-0.102	0.124
UPB1	1.639	1.537	-0.102	0.124
ANKMY1	1.655	1.553	-0.102	0.124
LRRCC1	1.837	1.734	-0.102	0.124
RPP40	2.522	2.42	-0.102	0.123
LFNG	2.69	2.588	-0.102	0.124
TATDN3	2.69	2.588	-0.102	0.123
TMEM64	2.759	2.658	-0.102	0.124
MND1	3.304	3.203	-0.102	0.124
NCAPH	3.469	3.368	-0.102	0.124
SOCS2	3.476	3.374	-0.102	0.124
C7orf43	3.654	3.552	-0.102	0.124
[truncated: 10,221 more rows]

## Sheet: B - Let-7g in PE
Table S2 - Genes regulated by individual miRNA and poly-miR in PE cells. (B) Let-7g regulated genes.
gene	Control Log2(RPKM+1)	Let-7g Log2(RPKM+1)	Let-7g Log2(RPKM+1) - Control Log2(RPKM+1)	P value
TKTL1	2.079	0.841	-1.238	0
AHSG	4.016	2.925	-1.091	0.002
INMT	1.903	1.032	-0.871	0.002
NLRP7	3.407	2.55	-0.857	0.002
APOA4	4.034	3.193	-0.841	0.002
PCP4L1	2.312	1.506	-0.806	0.002
APOC2	3.88	3.082	-0.798	0.002
LEAP2	1.94	1.143	-0.797	0.002
FAM151A	2.587	1.794	-0.793	0.002
LEFTY1	3.712	3.005	-0.708	0.003
HPX	4.993	4.306	-0.687	0.003
TM4SF5	1.315	0.634	-0.681	0.003
MSMB	0.827	0.151	-0.676	0.003
LGALS2	5.374	4.716	-0.658	0.003
FMO1	2.69	2.036	-0.655	0.003
LIPC	3.133	2.491	-0.642	0.003
PLA2G1B	1.169	0.532	-0.637	0.003
TF	5.315	4.68	-0.636	0.003
SERPINA7	1.282	0.651	-0.632	0.003
A2M	3.297	2.667	-0.63	0.003
RBP4	7.024	6.396	-0.628	0.003
SCO2	2.265	1.64	-0.625	0.003
ALB	5.387	4.766	-0.621	0.003
SERPINA6	2.697	2.094	-0.602	0.003
TGIF2-C20ORF24	5.649	5.049	-0.6	0.003
CPA2	7.308	6.719	-0.588	0.003
ITIH1	1.575	0.991	-0.584	0.003
ST20-MTHFS	0.857	0.273	-0.584	0.003
ABHD14A-ACY1	3.515	2.946	-0.569	0.004
NUPR1	1.885	1.32	-0.565	0.004
ORM2	2.025	1.464	-0.56	0.004
TEX11	1.65	1.111	-0.539	0.004
EPO	1.348	0.81	-0.538	0.004
CA4	3.704	3.168	-0.536	0.004
IGFL3	1.378	0.844	-0.535	0.004
TAC4	0.898	0.365	-0.534	0.004
SERPINC1	1.411	0.884	-0.527	0.004
SOAT2	2.773	2.25	-0.524	0.004
MAT1A	1.105	0.602	-0.504	0.004
ANPEP	2.772	2.273	-0.5	0.005
CST1	4.364	3.864	-0.5	0.005
CALCB	1.911	1.412	-0.499	0.005
C1S	2.375	1.878	-0.498	0.005
DYNLRB2	2.25	1.753	-0.496	0.005
CHI3L1	1.919	1.425	-0.493	0.005
NAT8	0.806	0.316	-0.491	0.005
ACY3	2.59	2.105	-0.485	0.005
BHLHA15	1.51	1.028	-0.482	0.005
RDH5	1.8	1.322	-0.478	0.005
APOB	3.392	2.916	-0.475	0.005
MT2A	2.927	2.452	-0.475	0.005
PLG	1.694	1.22	-0.474	0.005
PLA2G12B	4.126	3.653	-0.473	0.005
CEMP1	2.851	2.379	-0.472	0.006
PROCR	2.783	2.312	-0.471	0.006
SLCO2B1	3.966	3.495	-0.471	0.006
HSD17B2	2.161	1.693	-0.468	0.006
SLC13A5	1.392	0.924	-0.467	0.006
RTL1	2.866	2.401	-0.465	0.006
AGT	4.568	4.106	-0.462	0.006
APITD1-CORT	2.213	1.754	-0.459	0.006
CIB4	0.82	0.361	-0.459	0.006
HIST1H4H	2.188	1.728	-0.459	0.006
RBP5	2.237	1.78	-0.458	0.006
C1orf189	0.928	0.473	-0.454	0.006
CA5A	1.272	0.82	-0.452	0.006
METTL7B	2.342	1.892	-0.449	0.006
SERPINA4	3.101	2.654	-0.447	0.006
SLC15A3	2.097	1.652	-0.445	0.006
PDZK1IP1	0.94	0.496	-0.444	0.006
LAMB3	2.741	2.301	-0.44	0.006
MYL3	6.021	5.581	-0.44	0.006
FMOD	3.767	3.33	-0.437	0.006
SPAG4	2.027	1.59	-0.437	0.006
HKDC1	1.735	1.301	-0.435	0.006
PAH	2.397	1.963	-0.435	0.006
KCNIP1	2.345	1.912	-0.433	0.006
SLC5A9	2.589	2.156	-0.433	0.006
TIAF1	1.223	0.79	-0.433	0.006
C9orf129	2.629	2.197	-0.432	0.006
FAM110D	0.719	0.29	-0.429	0.006
CD40	2.519	2.093	-0.426	0.006
FAM81B	1.691	1.267	-0.425	0.006
CPN1	3.451	3.028	-0.423	0.006
GDPD3	2.091	1.668	-0.423	0.006
SIAE	2.946	2.523	-0.423	0.006
TFF2	1.233	0.812	-0.421	0.006
NPFF	1.08	0.659	-0.42	0.006
ALDH1L1	1.886	1.468	-0.418	0.006
AQP3	4.861	4.443	-0.418	0.006
DGAT2	2.347	1.929	-0.418	0.006
DEFB1	3.025	2.607	-0.417	0.006
PTF1A	4.541	4.124	-0.417	0.006
C8G	0.76	0.346	-0.413	0.006
COL9A1	2.209	1.796	-0.412	0.006
S100A4	7.741	7.331	-0.41	0.006
XKRX	1.047	0.639	-0.408	0.006
DIO1	3.286	2.879	-0.407	0.006
SLC7A7	5.548	5.142	-0.406	0.006
CCDC60	2.53	2.125	-0.405	0.006
TSNAXIP1	2.396	1.991	-0.405	0.006
ITIH4	1.319	0.915	-0.404	0.006
PLA2G10	1.2	0.797	-0.403	0.006
SLC2A5	0.986	0.582	-0.403	0.006
SLC7A9	2.069	1.666	-0.403	0.006
S100A14	8.33	7.929	-0.401	0.006
NQO1	4.609	4.209	-0.4	0.006
PNPLA3	2.512	2.115	-0.398	0.006
RGN	2.265	1.868	-0.397	0.006
KRTAP5-2	0.933	0.539	-0.394	0.006
SERPIND1	2.262	1.871	-0.391	0.006
SYNPR	2.122	1.731	-0.391	0.006
MST1	2.536	2.147	-0.389	0.006
PNMA3	2.455	2.068	-0.387	0.006
SCTR	1.463	1.081	-0.382	0.007
MEP1A	3.31	2.929	-0.381	0.008
FGA	6.954	6.575	-0.38	0.008
SQRDL	3.021	2.643	-0.378	0.008
DPPA3	1.259	0.883	-0.377	0.008
FBP1	2.382	2.005	-0.377	0.008
APOA2	10.466	10.093	-0.373	0.008
AS3MT	4.116	3.743	-0.373	0.008
PROZ	0.885	0.513	-0.373	0.008
FAM46C	2.701	2.329	-0.372	0.008
CELA3B	3.277	2.905	-0.371	0.008
HPD	1.451	1.081	-0.371	0.008
SERPINA5	5.636	5.265	-0.371	0.008
SLC39A5	4.666	4.295	-0.371	0.008
PNOC	1.983	1.614	-0.369	0.008
SCLY	3.73	3.361	-0.369	0.008
DCDC2B	1.01	0.646	-0.364	0.009
KIRREL2	4.96	4.596	-0.364	0.009
KRT4	2.339	1.976	-0.363	0.009
SLC38A5	3.242	2.879	-0.363	0.009
TMPRSS3	1.338	0.975	-0.363	0.009
TREX1	2.839	2.476	-0.363	0.009
PRSS50	0.991	0.629	-0.362	0.009
ST6GALNAC1	2.317	1.955	-0.362	0.009
UGT2B11	2.457	2.095	-0.362	0.009
HYAL1	2.215	1.854	-0.361	0.009
C1orf51	2.93	2.569	-0.36	0.009
FABP1	4.542	4.182	-0.36	0.009
GYPB	1.024	0.664	-0.36	0.009
SERPINA3	5.034	4.676	-0.358	0.009
TMEM180	2.654	2.296	-0.358	0.009
ASGR1	3.703	3.346	-0.357	0.009
PALM3	1.201	0.845	-0.357	0.009
PRODH2	1.515	1.159	-0.356	0.009
RPL39	7.732	7.376	-0.356	0.009
GRIA3	1.366	1.014	-0.353	0.009
LIMS2	3.072	2.719	-0.353	0.009
CIDEB	3.609	3.257	-0.351	0.009
CA14	4.109	3.759	-0.35	0.009
CAPN9	3.017	2.668	-0.35	0.009
DEPTOR	2.805	2.454	-0.35	0.009
RAB42	0.945	0.597	-0.348	0.009
RPS10	1.882	1.535	-0.348	0.009
SPHK1	2.992	2.643	-0.348	0.009
IFI30	2.522	2.176	-0.346	0.009
RAB3IL1	1.831	1.485	-0.346	0.009
RARRES3	1.692	1.345	-0.346	0.009
DBP	1.949	1.604	-0.345	0.009
TNFSF12	2.568	2.226	-0.343	0.009
HIST1H2AL	0.789	0.448	-0.341	0.009
METTL12	2.725	2.384	-0.341	0.009
CA3	2.95	2.61	-0.339	0.009
EGR1	4.471	4.131	-0.339	0.009
RTDR1	1.879	1.54	-0.339	0.009
TTR	11.846	11.507	-0.339	0.009
FKBP11	5.885	5.547	-0.338	0.009
HPR	1.672	1.334	-0.338	0.009
LCP1	4.446	4.109	-0.337	0.009
NTF3	2.198	1.861	-0.337	0.009
SMOC2	3.01	2.673	-0.337	0.009
C1R	3.743	3.408	-0.334	0.009
HBA1	1.974	1.64	-0.334	0.009
SIRT4	2.601	2.267	-0.334	0.009
KYNU	2.91	2.577	-0.333	0.009
SPRN	2.212	1.879	-0.333	0.009
TEF	3.789	3.456	-0.333	0.009
XCL1	0.832	0.502	-0.33	0.01
PFKFB4	5.099	4.77	-0.329	0.01
SERPINA1	9.992	9.662	-0.329	0.01
C21orf90	2.616	2.288	-0.328	0.01
HAPLN3	3.939	3.611	-0.328	0.01
ITIH2	0.767	0.439	-0.328	0.01
ADRA2A	1.807	1.482	-0.325	0.01
KHDC1	2.398	2.073	-0.325	0.01
HBEGF	0.984	0.659	-0.324	0.01
MT1E	1.369	1.046	-0.324	0.01
NEU4	1.031	0.706	-0.324	0.01
SEC14L2	2.557	2.234	-0.323	0.01
SPHAR	2.799	2.475	-0.323	0.01
CCDC169-SOHLH2	1.676	1.354	-0.322	0.01
FAM101A	4.513	4.191	-0.322	0.01
OLFML3	6.891	6.569	-0.322	0.01
TMSB4Y	3.894	3.572	-0.322	0.01
UBXN10	2.208	1.886	-0.322	0.01
ATP12A	1.248	0.928	-0.32	0.01
EGR2	0.881	0.561	-0.32	0.01
PC	3.259	2.94	-0.32	0.01
KLK8	1.358	1.039	-0.319	0.01
POMZP3	1.414	1.096	-0.319	0.01
PLLP	2.173	1.855	-0.318	0.01
ASGR2	5.09	4.774	-0.317	0.01
TMEM163	1.416	1.1	-0.317	0.01
NFE2	3.733	3.417	-0.316	0.01
RAB17	5.06	4.744	-0.316	0.01
SLC27A5	2.163	1.847	-0.316	0.01
SYCE2	2.385	2.069	-0.316	0.01
GHRH	1.626	1.311	-0.315	0.01
LRRC46	1.744	1.429	-0.315	0.01
NRGN	3.52	3.204	-0.315	0.01
APOC3	6.502	6.188	-0.314	0.01
UPK3A	3.057	2.742	-0.314	0.01
FAM86C1	2.089	1.776	-0.313	0.01
FGGY	3.648	3.335	-0.313	0.01
ZCWPW1	1.262	0.949	-0.313	0.01
FABP3	2.86	2.548	-0.312	0.01
GAS2	1.514	1.201	-0.312	0.01
CFI	0.938	0.628	-0.311	0.01
G0S2	1.245	0.934	-0.311	0.01
KIF12	4.333	4.023	-0.31	0.01
APOA1	11.067	10.758	-0.309	0.011
CCDC122	1.505	1.196	-0.309	0.011
DDX11	3.01	2.702	-0.308	0.011
ZNF625-ZNF20	0.817	0.509	-0.308	0.011
SERPINA11	3.228	2.921	-0.307	0.011
NUDT8	3.335	3.029	-0.306	0.011
AQP7	0.951	0.646	-0.305	0.011
GPR89A	1.102	0.797	-0.305	0.011
GFRA3	3.62	3.316	-0.304	0.011
HLA-DRB5	1.277	0.974	-0.304	0.011
NME1-NME2	2.401	2.096	-0.304	0.011
DPH1	4.442	4.14	-0.303	0.011
FAM20A	2.757	2.454	-0.303	0.011
FBXO15	2.067	1.763	-0.303	0.011
N4BP2L1	2.047	1.744	-0.303	0.011
SNAI3	2.391	2.087	-0.303	0.011
TFF3	5.029	4.726	-0.303	0.011
C10orf95	1.272	0.97	-0.302	0.012
DYSF	2.49	2.188	-0.302	0.012
ENTPD3	1.351	1.049	-0.302	0.012
FOLR1	5.239	4.936	-0.302	0.012
RBKS	3.413	3.111	-0.302	0.012
WBSCR27	2.903	2.601	-0.301	0.012
TRIM16	2.486	2.187	-0.299	0.012
ARSE	4.415	4.117	-0.298	0.012
C4BPB	0.95	0.652	-0.298	0.012
DPYS	3.095	2.797	-0.298	0.012
KCNJ8	3.819	3.521	-0.298	0.012
GPR143	3.413	3.116	-0.297	0.012
C19orf40	2.72	2.424	-0.296	0.012
SLC25A45	1.694	1.398	-0.296	0.012
TMEM183A	3.124	2.828	-0.296	0.012
TTYH1	4.963	4.667	-0.296	0.012
GJB1	4.237	3.943	-0.294	0.012
SMOC1	4.155	3.862	-0.293	0.012
FZD9	2.176	1.884	-0.292	0.012
SMPDL3B	4.561	4.269	-0.292	0.012
EME1	2.88	2.59	-0.291	0.012
GJA4	6.165	5.874	-0.291	0.012
KLK13	0.926	0.637	-0.29	0.012
AKR1C3	1.448	1.16	-0.289	0.012
FLVCR2	1.435	1.148	-0.288	0.012
FOXRED2	2.941	2.653	-0.288	0.012
SLC16A13	3.025	2.737	-0.288	0.012
SLC16A4	1.181	0.893	-0.288	0.012
SPAG8	1.643	1.354	-0.288	0.012
ARID5A	2.512	2.225	-0.287	0.012
C19orf77	3.489	3.203	-0.287	0.012
CST4	3.397	3.11	-0.287	0.012
SLC2A12	2.295	2.008	-0.287	0.012
GATSL3	2.912	2.626	-0.286	0.012
ARRDC2	2.005	1.721	-0.284	0.013
C15orf38	3.023	2.739	-0.284	0.013
HEXIM2	3.72	3.436	-0.284	0.013
MFSD7	2.776	2.492	-0.284	0.013
NFKBID	1.274	0.991	-0.284	0.013
HRASLS5	3.188	2.905	-0.283	0.013
TMEM38A	2.57	2.287	-0.283	0.013
CELA3A	4.624	4.342	-0.282	0.013
DHX35	3.328	3.046	-0.282	0.013
RECQL5	3.62	3.337	-0.282	0.013
TMEM110	3.246	2.964	-0.282	0.013
AMN	3.878	3.597	-0.281	0.013
PRAP1	4.716	4.435	-0.281	0.013
SLC39A2	0.986	0.705	-0.281	0.013
RASL12	2.194	1.914	-0.28	0.013
RHOV	2.728	2.448	-0.28	0.013
ANKRD23	1.45	1.171	-0.279	0.014
C11orf52	3.889	3.611	-0.279	0.014
FAM19A3	1.065	0.786	-0.279	0.014
KLHDC9	3.869	3.59	-0.279	0.014
RPL9	3.999	3.72	-0.279	0.014
CLDN19	2.416	2.138	-0.278	0.014
PORCN	2.609	2.331	-0.278	0.014
WNT11	3.606	3.327	-0.278	0.014
ZNF396	0.763	0.485	-0.278	0.014
ACOX2	3.665	3.388	-0.277	0.015
DUSP9	4.985	4.708	-0.277	0.015
HBQ1	1.726	1.449	-0.277	0.015
TRIM14	1.746	1.468	-0.277	0.015
LENG1	4.021	3.745	-0.276	0.015
SEMA4G	3.785	3.51	-0.276	0.015
ACAD10	3.517	3.242	-0.275	0.015
HBG2	3.957	3.683	-0.274	0.015
PARP16	2.852	2.579	-0.274	0.015
ROPN1L	2.216	1.942	-0.274	0.015
PIP5KL1	1.518	1.244	-0.273	0.015
ZNF75A	2.583	2.31	-0.273	0.015
AP3S2	3.522	3.25	-0.272	0.016
GSTM4	4.205	3.933	-0.272	0.016
INHA	1.416	1.143	-0.272	0.015
MUSTN1	3.722	3.451	-0.272	0.016
NDRG1	5.725	5.453	-0.272	0.016
PRODH	3.009	2.737	-0.272	0.015
TXNL4B	3.476	3.203	-0.272	0.015
BCMO1	0.923	0.652	-0.271	0.016
BFSP1	2.387	2.116	-0.271	0.016
NOXO1	0.859	0.588	-0.271	0.016
SERPINB2	0.77	0.499	-0.271	0.017
ADCY5	2.846	2.576	-0.27	0.017
C1orf53	2.161	1.891	-0.27	0.017
DERL3	1.831	1.561	-0.27	0.017
MAP1LC3B2	0.846	0.576	-0.27	0.017
SPINK1	11.515	11.245	-0.27	0.017
COMMD3-BMI1	2.589	2.32	-0.269	0.017
HVCN1	2.197	1.928	-0.269	0.017
L3MBTL1	1.407	1.139	-0.269	0.017
MPPE1	2.515	2.246	-0.269	0.017
IGFLR1	2.608	2.341	-0.268	0.017
LYG1	1.116	0.847	-0.268	0.017
PF4	0.928	0.66	-0.268	0.017
RAB33A	1.368	1.099	-0.268	0.017
C7orf10	3.669	3.403	-0.267	0.017
CPA1	5.045	4.778	-0.267	0.017
GLRX2	3.552	3.284	-0.267	0.017
IDI2	1.822	1.554	-0.267	0.017
SLIT3	2.098	1.83	-0.267	0.017
TRIM50	3.391	3.124	-0.267	0.017
ADD2	1.609	1.342	-0.266	0.017
AKR1D1	3.751	3.484	-0.266	0.017
BSPRY	3.904	3.638	-0.266	0.017
C17orf100	2.447	2.181	-0.266	0.017
ITLN2	3.996	3.73	-0.266	0.017
MFSD6L	3.414	3.148	-0.266	0.017
ANXA9	3.069	2.804	-0.265	0.017
ETNK2	4.381	4.116	-0.265	0.017
LPXN	1.88	1.615	-0.265	0.017
CDKL1	0.812	0.548	-0.264	0.017
MPZ	2.482	2.218	-0.264	0.017
SIT1	0.838	0.574	-0.264	0.017
TOX2	1.914	1.65	-0.264	0.017
ACTG2	2.447	2.185	-0.263	0.017
NOMO1	3.404	3.142	-0.263	0.017
SEC14L6	0.9	0.637	-0.263	0.017
TAPBPL	1.053	0.79	-0.263	0.017
B3GNT4	0.837	0.575	-0.262	0.017
CENPA	4.205	3.943	-0.262	0.017
DNASE1L3	0.903	0.641	-0.262	0.017
KCNQ1	1.103	0.842	-0.262	0.017
TMC3	0.991	0.729	-0.262	0.017
TMEM159	3.996	3.734	-0.262	0.017
TMEM35	2.438	2.176	-0.262	0.017
DEPDC4	1.116	0.855	-0.261	0.018
ISY1-RAB43	1.354	1.093	-0.261	0.018
ZNF691	4.005	3.744	-0.261	0.018
INPP5K	3.651	3.391	-0.26	0.018
TMCO6	3.735	3.475	-0.26	0.018
ZNF397	2.895	2.635	-0.26	0.018
MICAL2	2.107	1.849	-0.259	0.019
BRF2	4.31	4.052	-0.258	0.019
COL28A1	0.956	0.698	-0.258	0.019
HIST1H3H	1.762	1.504	-0.258	0.019
MADCAM1	0.918	0.66	-0.258	0.019
VOPP1	3.322	3.064	-0.258	0.019
GNB3	1.141	0.884	-0.257	0.019
OSBPL5	1.624	1.367	-0.257	0.02
FAH	4.369	4.113	-0.256	0.02
IGFL2	3.045	2.789	-0.256	0.02
IKBKE	2.564	2.308	-0.256	0.02
HIST1H2BI	1.038	0.783	-0.255	0.02
C12orf76	3.29	3.036	-0.253	0.02
NT5M	2.022	1.769	-0.253	0.02
PIGH	3.47	3.216	-0.253	0.02
PMEL	4.741	4.488	-0.253	0.02
HAAO	3.35	3.098	-0.252	0.02
LOX	1.499	1.247	-0.252	0.02
NR1H3	3.75	3.498	-0.252	0.02
SLC22A18	3.132	2.88	-0.251	0.02
C9orf117	1.759	1.509	-0.25	0.02
GDPD2	2.947	2.698	-0.25	0.02
SERP2	3.435	3.185	-0.25	0.02
SLC22A3	2.466	2.216	-0.25	0.02
YBEY	4.509	4.259	-0.25	0.02
C20orf196	3.468	3.219	-0.249	0.021
FAM174B	4.841	4.592	-0.249	0.021
GPRIN2	3.936	3.687	-0.249	0.021
TPSG1	0.819	0.57	-0.249	0.021
USH1C	3.364	3.115	-0.249	0.021
UST	1.24	0.991	-0.249	0.021
ESPN	3.119	2.871	-0.248	0.021
HIST1H2BF	0.931	0.683	-0.248	0.021
HPDL	4.638	4.39	-0.248	0.021
PTK2B	2.6	2.352	-0.248	0.021
SCNN1A	2.676	2.427	-0.248	0.021
TNNT1	4.51	4.262	-0.248	0.021
AURKC	1.536	1.288	-0.247	0.021
C19orf73	1.034	0.788	-0.247	0.021
LRRC48	1.766	1.519	-0.247	0.021
SPATA24	3.921	3.674	-0.247	0.021
SULT1A1	4.074	3.827	-0.247	0.021
TIGD3	2.223	1.976	-0.247	0.021
GCNT3	2.615	2.369	-0.246	0.021
IL17RB	3.304	3.059	-0.246	0.021
MRPS25	3.687	3.442	-0.246	0.021
APOC1	9.422	9.177	-0.245	0.021
CDC25C	4.194	3.95	-0.245	0.021
MED18	4.05	3.805	-0.245	0.021
ZC2HC1C	2.181	1.936	-0.245	0.021
HIST1H2BO	1.185	0.941	-0.244	0.021
AMBP	9.268	9.025	-0.243	0.021
ARPC4-TTLL3	1.646	1.403	-0.243	0.022
BOLA1	4.229	3.986	-0.243	0.021
KRTCAP3	4.275	4.032	-0.243	0.021
RNF152	1.915	1.671	-0.243	0.021
DNASE2	4.601	4.359	-0.242	0.022
FAM101B	2.948	2.706	-0.242	0.022
KIF24	2.495	2.253	-0.242	0.022
SCUBE2	0.795	0.554	-0.242	0.022
TAC3	6.245	6.003	-0.242	0.022
TOE1	4.059	3.817	-0.242	0.022
C9orf156	2.879	2.638	-0.241	0.022
FBLN5	1.669	1.428	-0.241	0.023
ADAMTS16	3.316	3.075	-0.24	0.023
AIFM3	0.934	0.694	-0.24	0.023
CAPN13	2.528	2.288	-0.24	0.023
EDA	2.121	1.881	-0.24	0.023
SERPINF2	6.902	6.662	-0.24	0.023
DEF6	1.811	1.572	-0.239	0.024
ENDOG	4.317	4.078	-0.239	0.023
PRSS3	4.687	4.448	-0.239	0.024
ZNF530	1.924	1.686	-0.239	0.024
ARRB1	3.547	3.309	-0.238	0.024
CREB3L4	4.434	4.197	-0.238	0.024
DTX4	4.228	3.99	-0.238	0.024
NDRG2	5.034	4.796	-0.238	0.024
OCEL1	3.97	3.732	-0.238	0.024
RHBDL1	0.94	0.701	-0.238	0.024
ANGEL1	4.647	4.41	-0.237	0.024
CCDC135	2.424	2.188	-0.237	0.024
IZUMO4	1.407	1.17	-0.237	0.024
PRR4	1.707	1.47	-0.237	0.024
PXMP4	1.502	1.265	-0.237	0.024
RPS3A	4.928	4.691	-0.237	0.024
ACSM3	2.52	2.284	-0.236	0.025
C2orf72	4.653	4.417	-0.236	0.024
IFT140	4.262	4.026	-0.236	0.025
PLBD1	3.854	3.618	-0.236	0.025
C17orf97	2.211	1.975	-0.235	0.025
CEBPA	3.657	3.422	-0.235	0.025
DHDH	1.366	1.131	-0.235	0.025
FUK	2.61	2.375	-0.235	0.025
ZNF2	1.623	1.387	-0.235	0.025
AMIGO3	2.14	1.907	-0.234	0.025
KCTD15	3.952	3.718	-0.234	0.025
KLC4	4.89	4.656	-0.234	0.025
MVP	2.844	2.61	-0.234	0.025
AK8	2.34	2.108	-0.233	0.025
AP4S1	1.906	1.673	-0.233	0.025
IFT122	4.647	4.414	-0.233	0.025
MMP1	1.154	0.921	-0.233	0.025
CASP10	2.145	1.913	-0.232	0.026
DGAT1	4.118	3.886	-0.232	0.026
DPEP1	5.801	5.569	-0.232	0.026
FAM19A4	0.728	0.496	-0.232	0.026
ILVBL	5.007	4.776	-0.232	0.026
SLC1A4	1.785	1.553	-0.232	0.026
HEMK1	2.463	2.232	-0.231	0.026
NMNAT3	0.877	0.645	-0.231	0.026
SLC19A3	3.398	3.167	-0.231	0.026
DHRS3	6.254	6.025	-0.23	0.027
GLYCTK	4.347	4.117	-0.23	0.027
KCTD16	1.228	0.998	-0.23	0.026
POC1A	4.765	4.535	-0.23	0.027
PSEN2	4.428	4.199	-0.23	0.027
ZNF416	2.766	2.536	-0.23	0.027
BCDIN3D	2.369	2.14	-0.229	0.028
C8orf44	1.004	0.775	-0.229	0.028
CPQ	2.383	2.154	-0.229	0.028
EBP	6.553	6.324	-0.229	0.028
HSBP1L1	2.842	2.613	-0.229	0.028
LDHD	0.939	0.709	-0.229	0.028
RAD51D	3.135	2.906	-0.229	0.028
TCN2	4.647	4.417	-0.229	0.028
TNK1	2.634	2.405	-0.229	0.028
ZNF19	1.914	1.684	-0.229	0.028
ERMAP	1.985	1.757	-0.228	0.028
LANCL2	3.366	3.138	-0.228	0.028
PDE6B	3.095	2.866	-0.228	0.028
PRADC1	4.426	4.198	-0.228	0.028
INPP5J	2.183	1.956	-0.227	0.028
RASL11B	3.792	3.565	-0.227	0.028
RFT1	3.3	3.073	-0.227	0.028
FOSB	1.148	0.921	-0.226	0.028
GIF	3.315	3.089	-0.226	0.028
NCF2	0.905	0.679	-0.226	0.028
NDUFA4L2	0.756	0.529	-0.226	0.028
RND1	4.916	4.69	-0.226	0.028
VILL	2.69	2.464	-0.226	0.028
KRT23	3.057	2.832	-0.225	0.028
LGALS7B	1.557	1.331	-0.225	0.028
SERPINB6	7.254	7.029	-0.225	0.028
ZNF321P	2.23	2.005	-0.225	0.028
ACCS	2.125	1.901	-0.224	0.028
BMF	5.027	4.803	-0.224	0.028
CYP4X1	4.547	4.323	-0.224	0.028
ETV5	2.936	2.711	-0.224	0.028
KIAA0319L	4.531	4.307	-0.224	0.028
PAMR1	2.814	2.591	-0.224	0.028
ARFRP1	3.953	3.73	-0.223	0.028
CITED1	1.818	1.594	-0.223	0.028
KLRK1	1.696	1.473	-0.223	0.028
PRKCE	1.534	1.311	-0.223	0.028
RSPH9	2.583	2.36	-0.223	0.029
TRIM61	1.271	1.047	-0.223	0.028
AP4M1	4.462	4.24	-0.222	0.029
DNMT3B	3.717	3.495	-0.222	0.029
GCAT	5.189	4.967	-0.222	0.029
MRPL54	6.906	6.684	-0.222	0.029
MYC	3.396	3.174	-0.222	0.029
PPOX	4.181	3.959	-0.222	0.029
TESK2	3.723	3.501	-0.222	0.029
CASP9	4	3.779	-0.221	0.03
ELL3	1.703	1.482	-0.221	0.029
NMNAT1	2.254	2.034	-0.221	0.03
SDPR	0.753	0.531	-0.221	0.029
ULK3	4.119	3.898	-0.221	0.03
ACAN	0.93	0.71	-0.22	0.03
AIG1	4.458	4.238	-0.22	0.03
BSCL2	6.261	6.041	-0.22	0.03
LRG1	1.076	0.856	-0.22	0.03
PAQR5	1.902	1.682	-0.22	0.03
RGL4	1.939	1.72	-0.22	0.03
RSAD1	3.721	3.501	-0.22	0.03
S100A13	9.086	8.866	-0.22	0.03
TMEM176B	1.835	1.615	-0.22	0.03
TRIM25	2.669	2.449	-0.22	0.03
ZNF285	1.308	1.088	-0.22	0.03
HEY1	3.881	3.661	-0.219	0.03
MTHFSD	3.03	2.811	-0.219	0.03
NECAB2	2.64	2.421	-0.219	0.03
NR1I3	0.835	0.615	-0.219	0.03
PAN2	3.048	2.829	-0.219	0.03
PHOSPHO2	2.495	2.276	-0.219	0.03
SLC24A3	1.804	1.586	-0.219	0.03
SLC7A3	3.195	2.976	-0.219	0.03
TTC38	4.903	4.684	-0.219	0.03
DAGLB	4.229	4.011	-0.218	0.031
FAM198A	1.277	1.059	-0.218	0.031
GGT5	1.955	1.736	-0.218	0.03
LPIN3	2.418	2.2	-0.218	0.03
MGAT5B	1.235	1.017	-0.218	0.031
PGPEP1	3.106	2.887	-0.218	0.03
PROCA1	2.464	2.246	-0.218	0.03
C1orf115	3.547	3.33	-0.217	0.031
CCDC66	1.748	1.531	-0.217	0.031
GSTM1	5.092	4.875	-0.217	0.031
LETMD1	4.271	4.054	-0.217	0.031
POLR2J3	0.764	0.547	-0.217	0.031
SLC35C1	3.607	3.39	-0.217	0.031
TDP1	4.482	4.265	-0.217	0.031
C14orf79	3.96	3.743	-0.216	0.031
COL2A1	6.861	6.645	-0.216	0.031
GDPD5	3.304	3.089	-0.216	0.031
PYGB	6.019	5.803	-0.216	0.031
RNF122	4.476	4.261	-0.216	0.031
ULK4	1.204	0.988	-0.216	0.031
ZNF76	4.519	4.303	-0.216	0.031
ATXN7L2	3.159	2.944	-0.215	0.031
FARS2	3.852	3.638	-0.215	0.031
ICAM3	2.766	2.551	-0.215	0.031
IFI27	1.806	1.591	-0.215	0.031
IRAK1BP1	3.053	2.839	-0.215	0.031
KCNA6	2.366	2.151	-0.215	0.031
PLEKHB1	6.635	6.421	-0.215	0.031
SRPX	2.381	2.166	-0.215	0.031
ZMAT5	5.592	5.377	-0.215	0.031
CRYM	4.897	4.683	-0.214	0.031
ENPP7	0.714	0.5	-0.214	0.031
FAAH	4.501	4.287	-0.214	0.031
KCNH3	1.307	1.093	-0.214	0.031
NEK6	4.388	4.173	-0.214	0.031
NR0B1	1.273	1.059	-0.214	0.031
OTUB2	1.762	1.547	-0.214	0.031
PIF1	2.213	1.999	-0.214	0.031
PRR15L	4.746	4.532	-0.214	0.031
TMC4	4.093	3.878	-0.214	0.031
CBX7	1.764	1.551	-0.213	0.033
CCDC103	3.824	3.611	-0.213	0.033
CCDC142	2.371	2.158	-0.213	0.032
FAM134C	4.38	4.167	-0.213	0.033
LPAR6	3.383	3.17	-0.213	0.033
MRVI1	1.334	1.121	-0.213	0.033
PGS1	4.227	4.015	-0.213	0.033
SLC13A3	1.319	1.106	-0.213	0.033
XRCC3	3.91	3.697	-0.213	0.033
C6orf141	0.702	0.489	-0.212	0.033
ECE1	6.656	6.444	-0.212	0.034
FAM73B	3.26	3.048	-0.212	0.033
LYSMD1	3.356	3.144	-0.212	0.033
RBP2	1.531	1.319	-0.212	0.033
C1QTNF6	2.919	2.708	-0.211	0.034
FXYD3	1.799	1.587	-0.211	0.034
GLUD1	5.375	5.164	-0.211	0.034
HS1BP3	4.268	4.057	-0.211	0.034
LRRC55	0.695	0.483	-0.211	0.034
MAOB	2.309	2.099	-0.211	0.034
RNFT2	1.637	1.427	-0.211	0.034
RPS10-NUDT3	1.579	1.369	-0.211	0.034
SMUG1	5.501	5.29	-0.211	0.034
CNNM4	2.671	2.461	-0.21	0.034
FAHD2A	3.35	3.14	-0.21	0.034
FREM1	1.724	1.514	-0.21	0.034
GAS8	2.907	2.697	-0.21	0.034
GLIPR2	4.779	4.57	-0.21	0.034
GMEB1	2.609	2.399	-0.21	0.034
RNASE1	6.236	6.026	-0.21	0.034
HMSD	2.84	2.631	-0.209	0.035
KAT5	4.991	4.782	-0.209	0.035
LIPG	4.074	3.864	-0.209	0.034
MRC2	2.897	2.688	-0.209	0.035
NCAM1	2.423	2.214	-0.209	0.035
RPL17-C18ORF32	4.716	4.507	-0.209	0.034
SGPP2	2.498	2.289	-0.209	0.035
TYRO3	5.637	5.429	-0.209	0.035
WAS	0.864	0.655	-0.209	0.035
NPHP4	2.929	2.721	-0.208	0.035
HOGA1	2.644	2.436	-0.207	0.035
ZNF816	2.276	2.069	-0.207	0.035
ACSS2	3.887	3.682	-0.205	0.035
CCDC134	3.005	2.801	-0.205	0.035
DBF4B	3.02	2.815	-0.205	0.035
LGI4	1.075	0.871	-0.205	0.035
PGM1	6.05	5.844	-0.205	0.035
PLA2G3	1.148	0.942	-0.205	0.035
THBS4	1.424	1.219	-0.205	0.035
TMEM79	1.898	1.693	-0.205	0.035
TUBB4A	5.601	5.396	-0.205	0.035
JPH2	0.772	0.568	-0.204	0.036
KLF15	2.537	2.333	-0.204	0.035
PDDC1	3.613	3.409	-0.204	0.035
SNX11	4.373	4.169	-0.204	0.036
ABHD6	2.707	2.504	-0.203	0.038
ACOT1	1.22	1.017	-0.203	0.037
DNASE1L1	2.938	2.736	-0.203	0.038
DOK1	3.964	3.761	-0.203	0.038
HGD	0.99	0.787	-0.203	0.038
KATNAL2	1.472	1.269	-0.203	0.038
MED31	3.09	2.886	-0.203	0.037
PIGC	4.73	4.527	-0.203	0.038
PMM1	6.189	5.987	-0.203	0.038
SETD8	2.784	2.581	-0.203	0.038
SOX10	1.021	0.818	-0.203	0.038
UBE3D	2.964	2.761	-0.203	0.037
UNC93A	1.302	1.099	-0.203	0.037
FOS	5.212	5.009	-0.202	0.038
RAB11FIP5	2.938	2.736	-0.202	0.038
RNF217	1.676	1.474	-0.202	0.038
TMEM39B	3.693	3.491	-0.202	0.038
TNFAIP3	2.469	2.267	-0.202	0.038
TUBA8	0.94	0.738	-0.202	0.038
VEGFA	5.137	4.935	-0.202	0.038
BTD	3.794	3.592	-0.201	0.038
COL21A1	1.993	1.792	-0.201	0.039
DENND1C	3.534	3.333	-0.201	0.039
KBTBD4	3.563	3.362	-0.201	0.038
MFSD5	4.201	4	-0.201	0.038
NEK8	2.409	2.209	-0.201	0.039
ADCK5	3.482	3.283	-0.2	0.039
ADSSL1	3.673	3.473	-0.2	0.039
ALDOC	4.943	4.742	-0.2	0.039
ASB3	3.163	2.963	-0.2	0.039
CHRDL1	1.691	1.491	-0.2	0.039
ESPL1	3.372	3.172	-0.2	0.039
GATM	5.594	5.394	-0.2	0.039
LGALS12	1.414	1.215	-0.2	0.039
LRP4	2.611	2.411	-0.2	0.039
TRAIP	3.87	3.671	-0.2	0.039
HOXA2	1.994	1.795	-0.199	0.039
KEL	3.037	2.838	-0.199	0.039
NLRX1	3.245	3.046	-0.199	0.039
PARS2	2.848	2.649	-0.199	0.039
RMI2	5.235	5.036	-0.199	0.039
SFI1	2.988	2.789	-0.199	0.039
C15orf57	3.725	3.527	-0.198	0.039
C1orf233	2.047	1.849	-0.198	0.039
CSF3R	1.925	1.727	-0.198	0.04
FHL2	3.896	3.698	-0.198	0.039
GGT1	2.323	2.125	-0.198	0.039
TMED6	1.411	1.213	-0.198	0.039
ABCC6	1.312	1.115	-0.197	0.04
CYP2R1	2.72	2.523	-0.197	0.04
EPHX2	5.092	4.894	-0.197	0.04
LRRCC1	1.837	1.64	-0.197	0.04
MORN4	3.868	3.671	-0.197	0.04
MYOM3	0.76	0.564	-0.197	0.04
NAT14	5.88	5.683	-0.197	0.04
OGG1	4.636	4.439	-0.197	0.04
TMEM92	3	2.803	-0.197	0.04
UGT2B7	0.713	0.516	-0.197	0.04
ADI1	5.446	5.25	-0.196	0.04
C12orf43	3.989	3.793	-0.196	0.04
CENPL	2.328	2.132	-0.196	0.04
DNASE1	2.405	2.209	-0.196	0.04
LTB4R2	0.999	0.802	-0.196	0.04
MAP3K6	1.212	1.016	-0.196	0.04
MAPK15	3.042	2.846	-0.196	0.04
VEPH1	2.186	1.99	-0.196	0.04
ZNF200	2.344	2.147	-0.196	0.04
ACRBP	0.691	0.496	-0.195	0.041
ADAP2	0.944	0.749	-0.195	0.041
BCAS3	3.489	3.295	-0.195	0.041
BPHL	5.777	5.583	-0.195	0.041
FAM149A	2.722	2.527	-0.195	0.041
LIPH	1.444	1.249	-0.195	0.041
RHOF	2.654	2.459	-0.195	0.04
RPUSD4	4.368	4.173	-0.195	0.041
STK11IP	3.427	3.233	-0.195	0.041
SWSAP1	2.716	2.521	-0.195	0.04
TMEM41A	3.402	3.207	-0.195	0.041
LAMB2	3.957	3.763	-0.194	0.041
LMBR1L	4.568	4.374	-0.194	0.041
MAP4K1	1.299	1.105	-0.194	0.041
NPHS1	1.632	1.438	-0.194	0.041
PHF19	3.79	3.596	-0.194	0.041
SYTL4	0.922	0.728	-0.194	0.041
TMEM25	4.101	3.906	-0.194	0.041
TMEM86A	1.839	1.645	-0.194	0.041
TRPV4	1.808	1.614	-0.194	0.041
ZFYVE26	2.557	2.363	-0.194	0.041
ALX3	1.896	1.703	-0.193	0.041
BTN2A2	2.995	2.801	-0.193	0.041
CLN3	5.049	4.856	-0.193	0.041
IL27RA	2.763	2.57	-0.193	0.041
MORN1	2.453	2.26	-0.193	0.041
OPA3	2.966	2.772	-0.193	0.041
PHKA2	3.797	3.604	-0.193	0.041
RBM4	6.981	6.788	-0.193	0.041
SPRR2F	1.172	0.979	-0.193	0.041
STAT2	4.287	4.094	-0.193	0.041
STEAP3	2.202	2.01	-0.193	0.041
TATDN3	2.69	2.497	-0.193	0.041
THAP1	2.47	2.277	-0.193	0.041
TRIM45	3.328	3.135	-0.193	0.041
C22orf43	2.813	2.621	-0.192	0.041
EXOC3L4	1.187	0.995	-0.192	0.041
LYRM4	5.871	5.679	-0.192	0.041
PLA2G4B	2.386	2.194	-0.192	0.041
PSPN	1.17	0.977	-0.192	0.041
RIN3	1.472	1.28	-0.192	0.042
STOML1	2.972	2.78	-0.192	0.041
THNSL2	4.689	4.497	-0.192	0.041
TMEM126A	4.347	4.155	-0.192	0.042
TMEM187	3.027	2.834	-0.192	0.041
TMEM234	4.217	4.025	-0.192	0.041
TMEM44	3.665	3.473	-0.192	0.042
VTN	9.484	9.292	-0.192	0.041
ZBTB5	3.019	2.827	-0.192	0.041
ZNF133	3.628	3.436	-0.192	0.041
ANKZF1	4.339	4.148	-0.191	0.042
C1orf109	3.806	3.615	-0.191	0.042
CDC45	4.568	4.377	-0.191	0.042
FMO4	1.673	1.482	-0.191	0.042
GPR39	2.675	2.484	-0.191	0.042
IGDCC4	1.78	1.589	-0.191	0.042
LZTS1	2.682	2.491	-0.191	0.042
QPCTL	3.246	3.055	-0.191	0.042
SHMT1	4.779	4.588	-0.191	0.042
TMEM200B	2.192	2.001	-0.191	0.042
TROAP	4.561	4.369	-0.191	0.042
WIPF3	2.27	2.079	-0.191	0.042
BTG2	6.981	6.792	-0.19	0.042
CLTCL1	2.035	1.846	-0.19	0.042
CSAG1	1.319	1.128	-0.19	0.042
KIAA1324	2.471	2.281	-0.19	0.042
KLHL18	3.246	3.056	-0.19	0.042
LRRC28	4.271	4.081	-0.19	0.042
MECR	4.124	3.933	-0.19	0.042
SAYSD1	3.926	3.736	-0.19	0.042
SKAP1	1.207	1.017	-0.19	0.042
ANGPTL2	2.705	2.515	-0.189	0.042
ASS1	3.452	3.264	-0.189	0.042
DUSP22	4.339	4.15	-0.189	0.042
PCP4	2.063	1.874	-0.189	0.042
REG1A	1.764	1.575	-0.189	0.042
SERPING1	7.196	7.007	-0.189	0.042
VSIG2	3.315	3.126	-0.189	0.042
AMT	5.078	4.89	-0.188	0.042
C15orf40	4.218	4.029	-0.188	0.042
C1orf216	2.432	2.244	-0.188	0.042
C2orf50	1.231	1.044	-0.188	0.042
CTDSPL	3.963	3.774	-0.188	0.042
ENO3	4.477	4.288	-0.188	0.042
GPC3	8.061	7.873	-0.188	0.042
H6PD	3.244	3.056	-0.188	0.042
HIST1H4J	2.389	2.201	-0.188	0.042
HP	0.782	0.594	-0.188	0.042
MS4A15	0.709	0.521	-0.188	0.042
PTPRU	4.637	4.449	-0.188	0.042
SUSD3	2.571	2.383	-0.188	0.042
SYNGR3	2.701	2.513	-0.188	0.042
ZNF688	3.905	3.717	-0.188	0.042
BACE2	1.968	1.781	-0.187	0.042
GATA5	2.742	2.555	-0.187	0.042
GLB1L2	4.018	3.831	-0.187	0.042
IGSF9	4.425	4.238	-0.187	0.042
PMS2	2.385	2.198	-0.187	0.042
ROBO3	0.944	0.757	-0.187	0.042
VIPR1	1.264	1.077	-0.187	0.042
ZFYVE19	3.53	3.343	-0.187	0.042
ZSCAN2	4.639	4.452	-0.187	0.042
ADAL	2.411	2.225	-0.186	0.042
AGAP6	1.135	0.949	-0.186	0.042
C19orf71	2.05	1.864	-0.186	0.042
CAPN6	4.887	4.701	-0.186	0.042
NEU3	2.224	2.038	-0.186	0.042
PRICKLE3	2.42	2.235	-0.186	0.042
SYDE1	2.075	1.889	-0.186	0.042
ZDHHC9	4.404	4.218	-0.186	0.042
HILPDA	5.337	5.152	-0.185	0.043
MFSD2A	1.243	1.058	-0.185	0.043
PARP3	1.727	1.543	-0.185	0.043
QSOX1	7.158	6.973	-0.185	0.043
TYK2	3.62	3.436	-0.185	0.043
WBP1	7.012	6.827	-0.185	0.043
CPVL	6.05	5.866	-0.184	0.044
HDHD3	5.474	5.29	-0.184	0.044
MAN1C1	0.967	0.783	-0.184	0.044
NAP1L6	1.116	0.932	-0.184	0.044
PGAP3	3.834	3.65	-0.184	0.043
PLAUR	2.659	2.475	-0.184	0.044
SLC27A1	2.228	2.044	-0.184	0.043
TP53	6.162	5.978	-0.184	0.044
USP30	3.203	3.02	-0.184	0.044
ZNF239	2.112	1.928	-0.184	0.044
ZNF48	5.267	5.083	-0.184	0.044
ADAMTS12	2.697	2.514	-0.183	0.044
ALDH4A1	4.97	4.787	-0.183	0.044
DAK	4.045	3.862	-0.183	0.044
HINFP	4.332	4.149	-0.183	0.044
NOMO3	1.432	1.249	-0.183	0.044
PIK3IP1	1.532	1.348	-0.183	0.044
RAB38	4.213	4.03	-0.183	0.044
RNF215	3.641	3.458	-0.183	0.044
SCARB1	4.189	4.006	-0.183	0.044
SLC10A4	1.604	1.421	-0.183	0.044
ZNF276	2.165	1.982	-0.183	0.044
AQP10	2.993	2.812	-0.182	0.044
C5orf45	3.328	3.145	-0.182	0.044
DKK3	5.46	5.277	-0.182	0.044
GPR133	2.514	2.331	-0.182	0.044
GPR176	0.718	0.536	-0.182	0.044
SNX32	1.783	1.601	-0.182	0.044
TTC21A	1.523	1.34	-0.182	0.044
LYPD1	5.347	5.167	-0.181	0.046
MR1	0.827	0.645	-0.181	0.046
PMF1-BGLAP	4.029	3.848	-0.181	0.046
PRKAG1	5.858	5.678	-0.181	0.046
RRP8	3.909	3.729	-0.181	0.046
TMEM63A	4.548	4.367	-0.181	0.046
ZNF18	2.468	2.287	-0.181	0.046
AP4B1	2.797	2.617	-0.18	0.047
CBX8	3.802	3.622	-0.18	0.047
CRABP1	3.105	2.925	-0.18	0.047
ECE2	4.176	3.996	-0.18	0.047
EPHX3	2.866	2.686	-0.18	0.047
FUT1	1.987	1.807	-0.18	0.047
HAUS4	5.199	5.019	-0.18	0.047
PROC	3.723	3.543	-0.18	0.047
RASL10B	3.825	3.644	-0.18	0.047
REEP6	5.27	5.09	-0.18	0.047
SLC26A1	0.917	0.737	-0.18	0.047
SORD	6.365	6.185	-0.18	0.047
WDR38	1.957	1.777	-0.18	0.046
ZNF212	3.116	2.936	-0.18	0.047
ACBD7	2.051	1.871	-0.179	0.047
ATF7	3.572	3.393	-0.179	0.047
CCDC37	1.829	1.651	-0.179	0.049
DCBLD1	3.84	3.661	-0.179	0.047
FXYD2	3.185	3.006	-0.179	0.048
KIAA0556	3.01	2.831	-0.179	0.047
LOXL4	2.786	2.607	-0.179	0.049
NADSYN1	4.982	4.803	-0.179	0.047
PCYOX1L	3.201	3.022	-0.179	0.049
SLC25A20	4.154	3.975	-0.179	0.047
SLC25A26	3.767	3.588	-0.179	0.047
TCP11L2	1.623	1.444	-0.179	0.047
TLE6	3.446	3.267	-0.179	0.049
ANKMY1	1.655	1.477	-0.178	0.049
CA11	3.428	3.25	-0.178	0.049
CNTROB	3.871	3.692	-0.178	0.049
CUL9	2.853	2.675	-0.178	0.049
EPHA1	4.394	4.216	-0.178	0.049
MXD3	4.092	3.914	-0.178	0.049
P2RX4	4.552	4.374	-0.178	0.049
PLEKHO1	6.679	6.501	-0.178	0.049
RELL2	1.555	1.377	-0.178	0.049
RPS27	1.119	0.941	-0.178	0.049
SMTNL2	2.62	2.442	-0.178	0.049
C17orf107	1.526	1.349	-0.177	0.049
CCDC51	4.504	4.326	-0.177	0.049
CTC1	2.703	2.526	-0.177	0.049
DET1	2.87	2.694	-0.177	0.049
GUSB	5.137	4.961	-0.177	0.049
KCTD7	2.342	2.165	-0.177	0.049
METTL2A	3.502	3.325	-0.177	0.049
OVOL2	3.539	3.362	-0.177	0.049
PCSK6	1.758	1.581	-0.177	0.049
PTGIS	3.349	3.172	-0.177	0.049
SEMA6C	3.664	3.487	-0.177	0.049
SV2B	1.198	1.021	-0.177	0.049
ABTB1	2.131	1.954	-0.176	0.049
BEST4	2.07	1.894	-0.176	0.049
C3orf52	3.415	3.239	-0.176	0.049
CD4	2.028	1.852	-0.176	0.049
CXCL17	0.869	0.694	-0.176	0.049
EXD2	3.679	3.503	-0.176	0.049
GNL3L	2.186	2.01	-0.176	0.049
HUNK	3.35	3.175	-0.176	0.049
METTL17	5.554	5.378	-0.176	0.049
MPV17L	1.976	1.799	-0.176	0.049
PIGB	1.993	1.817	-0.176	0.049
RTTN	2.397	2.221	-0.176	0.049
SPATA20	5.026	4.85	-0.176	0.049
TEKT2	4.202	4.026	-0.176	0.049
TM4SF4	7.682	7.506	-0.176	0.049
TRNAU1AP	5.063	4.887	-0.176	0.049
ZFYVE27	4.233	4.057	-0.176	0.049
ABCD4	4.8	4.625	-0.175	0.049
ACTR1B	6.004	5.829	-0.175	0.049
CRYAB	1.523	1.348	-0.175	0.049
EDEM2	4.568	4.393	-0.175	0.049
MAP6D1	2.164	1.989	-0.175	0.049
PGBD4	0.867	0.692	-0.175	0.049
SLA	0.731	0.556	-0.175	0.049
TBC1D22B	3.781	3.606	-0.175	0.049
TMEM114	2.177	2.001	-0.175	0.049
WDR24	3.236	3.06	-0.175	0.049
ZG16	0.979	0.803	-0.175	0.049
ZHX2	3.565	3.389	-0.175	0.049
ZNF671	2.643	2.468	-0.175	0.049
ACOT13	4.194	4.02	-0.174	0.05
ADC	1.476	1.303	-0.174	0.051
AP1M2	6.977	6.803	-0.174	0.05
D2HGDH	2.715	2.541	-0.174	0.05
FBXL20	1.448	1.274	-0.174	0.05
GGT7	3.822	3.647	-0.174	0.05
HDAC6	5.114	4.94	-0.174	0.05
MIPEP	4.069	3.895	-0.174	0.051
MMP24	2.783	2.609	-0.174	0.051
MTFP1	5.627	5.453	-0.174	0.05
NCAPD3	3.364	3.19	-0.174	0.051
P2RX6	0.788	0.614	-0.174	0.05
RAB37	2.388	2.214	-0.174	0.05
RAD51	4.267	4.094	-0.174	0.051
RPS23	7.012	6.837	-0.174	0.05
TMEM218	2.992	2.818	-0.174	0.05
ZSCAN5A	2.529	2.355	-0.174	0.05
AGMAT	1.87	1.697	-0.173	0.052
C21orf67	2.112	1.938	-0.173	0.052
CABYR	2.341	2.167	-0.173	0.052
CWF19L1	3.975	3.802	-0.173	0.052
KIAA0922	2.478	2.304	-0.173	0.052
NLE1	4.101	3.928	-0.173	0.052
PIGF	3.836	3.663	-0.173	0.052
SERGEF	3.88	3.708	-0.173	0.052
SNX29	1.837	1.664	-0.173	0.052
TATDN2	3.723	3.55	-0.173	0.052
TRIM46	2.399	2.226	-0.173	0.052
VPS11	4.525	4.352	-0.173	0.052
VWCE	3.338	3.165	-0.173	0.052
YIPF1	5.619	5.445	-0.173	0.052
ZNF431	2.608	2.435	-0.173	0.052
ZNF689	3.609	3.436	-0.173	0.052
ADHFE1	1.694	1.522	-0.172	0.052
AP1S3	1.826	1.654	-0.172	0.052
BAK1	4.232	4.06	-0.172	0.052
C16orf96	0.859	0.687	-0.172	0.052
DHRS1	4.051	3.878	-0.172	0.052
DHRS13	4.892	4.72	-0.172	0.052
HARBI1	2.393	2.221	-0.172	0.052
HSF2BP	1.456	1.285	-0.172	0.052
IGDCC3	5.46	5.288	-0.172	0.052
ISG20	3.002	2.83	-0.172	0.052
PLA2G4C	1.262	1.09	-0.172	0.052
ZNF708	2.331	2.16	-0.172	0.052
ACTR5	3.027	2.857	-0.171	0.052
ATG7	3.513	3.342	-0.171	0.052
CDK11A	2.05	1.879	-0.171	0.052
COL22A1	1.748	1.577	-0.171	0.052
DARC	0.884	0.713	-0.171	0.052
EIF3C	1.947	1.776	-0.171	0.052
EMILIN3	0.71	0.539	-0.171	0.052
HMGCS2	6.129	5.959	-0.171	0.052
LHFPL1	0.988	0.817	-0.171	0.052
PPP1R1C	1.191	1.02	-0.171	0.052
PRSS27	1.724	1.552	-0.171	0.052
RAD54L	4.07	3.899	-0.171	0.052
TMEM102	2.935	2.764	-0.171	0.052
TRAPPC6A	6.309	6.138	-0.171	0.052
VPS33B	4.017	3.847	-0.171	0.052
ZKSCAN3	2.144	1.973	-0.171	0.052
ACOX3	3.179	3.009	-0.17	0.054
ADAMTSL3	0.729	0.558	-0.17	0.052
CDK10	5.401	5.232	-0.17	0.054
COLEC11	1.058	0.888	-0.17	0.054
IQCC	2.936	2.766	-0.17	0.053
MCAT	4.143	3.973	-0.17	0.054
PYGL	4.148	3.978	-0.17	0.054
SLC17A9	1.654	1.484	-0.17	0.054
SLC38A6	2.289	2.118	-0.17	0.052
UCK1	5.506	5.336	-0.17	0.053
CDK18	2.572	2.403	-0.169	0.055
CENPBD1	3.053	2.885	-0.169	0.055
CRTC3	3.163	2.994	-0.169	0.055
ENTPD5	2.126	1.957	-0.169	0.055
EPHX1	6.15	5.98	-0.169	0.055
IGFBP4	4.158	3.989	-0.169	0.055
LYZ	2.843	2.674	-0.169	0.055
MTHFR	2.782	2.614	-0.169	0.055
NAGA	4.226	4.057	-0.169	0.055
NAIF1	2.06	1.892	-0.169	0.055
PIPOX	2.999	2.829	-0.169	0.055
S100A16	8.331	8.162	-0.169	0.055
SLC26A6	3.232	3.063	-0.169	0.055
ST5	4.386	4.216	-0.169	0.055
SUPV3L1	3.941	3.772	-0.169	0.055
THBS3	4.944	4.775	-0.169	0.055
ZBTB49	2.114	1.945	-0.169	0.055
ZNF32	5.566	5.396	-0.169	0.055
ATRN	3.896	3.728	-0.168	0.056
CLDN9	1.042	0.874	-0.168	0.057
COL4A2	5.945	5.777	-0.168	0.057
LHPP	3.55	3.382	-0.168	0.056
LMO3	3.096	2.929	-0.168	0.057
MSRA	3.367	3.199	-0.168	0.055
NAT9	4.579	4.41	-0.168	0.055
PCDHGB6	4.151	3.983	-0.168	0.057
POLL	4.405	4.237	-0.168	0.055
S100A2	1.085	0.917	-0.168	0.056
SEMA4B	3.579	3.411	-0.168	0.055
SYS1-DBNDD2	1.494	1.326	-0.168	0.055
TMEM101	4.795	4.627	-0.168	0.057
USE1	4.356	4.188	-0.168	0.057
C1orf158	2.575	2.408	-0.167	0.057
CDC42EP5	1.556	1.389	-0.167	0.057
COMMD3	5.447	5.28	-0.167	0.057
CRY2	4.405	4.239	-0.167	0.057
EPS8L1	3.187	3.02	-0.167	0.057
FAM188B	2.925	2.759	-0.167	0.057
FCGRT	4.659	4.491	-0.167	0.057
FRAT2	4.218	4.051	-0.167	0.057
GPRC5C	7.122	6.955	-0.167	0.057
KCTD21	2.56	2.393	-0.167	0.057
MPDU1	6.796	6.63	-0.167	0.057
RDH13	2.717	2.551	-0.167	0.057
SULT2B1	1.748	1.581	-0.167	0.057
AGTR1	2.85	2.684	-0.166	0.057
CHEK2	3.686	3.52	-0.166	0.057
FAHD2B	3.633	3.467	-0.166	0.057
HMGCL	5.438	5.272	-0.166	0.057
IPO13	4.112	3.946	-0.166	0.057
SELENBP1	5.607	5.441	-0.166	0.057
TBL1Y	2.03	1.864	-0.166	0.057
TMEM216	4.945	4.78	-0.166	0.058
AKR1B1	7.235	7.07	-0.165	0.058
ALAS1	5.073	4.908	-0.165	0.058
C17orf103	3.472	3.307	-0.165	0.058
C7orf13	2.275	2.11	-0.165	0.058
CPT1C	3.898	3.733	-0.165	0.058
FAM160A2	3.813	3.648	-0.165	0.058
FANCC	3.384	3.22	-0.165	0.058
HEYL	1.611	1.445	-0.165	0.058
IMMP1L	4.63	4.465	-0.165	0.058
LBH	5.642	5.476	-0.165	0.058
LRMP	1.244	1.078	-0.165	0.058
NIPAL2	1.187	1.022	-0.165	0.058
PPM1M	2.746	2.581	-0.165	0.058
SDSL	4.79	4.626	-0.165	0.058
TUB	3.065	2.901	-0.165	0.058
ANG	4.693	4.53	-0.164	0.058
BZRAP1	2.722	2.559	-0.164	0.058
CDAN1	3.145	2.981	-0.164	0.058
CDC42EP4	4.81	4.646	-0.164	0.058
DBNDD2	5.098	4.933	-0.164	0.058
DIRAS1	2.245	2.081	-0.164	0.058
DNHD1	0.701	0.538	-0.164	0.058
ELMOD3	3.541	3.378	-0.164	0.058
GSTA2	6.02	5.856	-0.164	0.058
ITPKA	1.3	1.136	-0.164	0.058
KLC3	2.445	2.281	-0.164	0.058
RRNAD1	4.089	3.925	-0.164	0.058
SMG8	3.778	3.614	-0.164	0.058
ZNF665	0.812	0.647	-0.164	0.058
BCL2L2	2.817	2.654	-0.163	0.059
CCDC65	2.794	2.631	-0.163	0.058
DEPDC5	2.128	1.965	-0.163	0.058
FASTK	5.6	5.436	-0.163	0.058
GALM	4.533	4.37	-0.163	0.058
IGSF1	3.359	3.195	-0.163	0.058
MOK	3.33	3.167	-0.163	0.058
PID1	1.45	1.287	-0.163	0.058
PIP5K1B	1.658	1.495	-0.163	0.058
SCGB1A1	2.291	2.127	-0.163	0.058
TMEM116	3.231	3.068	-0.163	0.058
URB1	2.173	2.009	-0.163	0.058
ALDH6A1	4.415	4.253	-0.162	0.059
AOC2	1.034	0.872	-0.162	0.059
CENPM	4.808	4.645	-0.162	0.059
COASY	5.427	5.265	-0.162	0.059
CTNNBIP1	5.76	5.598	-0.162	0.059
F2	6.64	6.478	-0.162	0.059
GNMT	0.861	0.698	-0.162	0.059
GUCY2C	0.692	0.531	-0.162	0.059
HCCS	4.121	3.959	-0.162	0.059
LIPA	3.915	3.753	-0.162	0.059
PARVB	4.452	4.29	-0.162	0.059
PDE9A	4.998	4.836	-0.162	0.059
RABL2A	2.564	2.402	-0.162	0.059
SLC12A9	4.019	3.857	-0.162	0.059
TJP3	3.682	3.52	-0.162	0.059
TTLL1	3.617	3.454	-0.162	0.059
ZNF784	3.483	3.322	-0.162	0.059
ABHD4	4.911	4.749	-0.161	0.059
ACADS	3.992	3.831	-0.161	0.059
AMBRA1	3.713	3.551	-0.161	0.059
CEP41	3.295	3.133	-0.161	0.059
DLEC1	0.729	0.567	-0.161	0.059
GMPPA	5.247	5.086	-0.161	0.059
KDM5D	3.601	3.439	-0.161	0.059
MUC4	1.176	1.015	-0.161	0.059
NUP62CL	1.876	1.715	-0.161	0.059
RNASET2	4.289	4.128	-0.161	0.059
SLC43A1	3.034	2.873	-0.161	0.059
SOX3	3.293	3.131	-0.161	0.059
BEND7	2.197	2.037	-0.16	0.06
C12orf65	3.598	3.438	-0.16	0.061
CKLF	4.378	4.219	-0.16	0.061
COMMD7	5.512	5.352	-0.16	0.061
CUBN	1.298	1.138	-0.16	0.059
FOLR3	1.089	0.929	-0.16	0.059
LFNG	2.69	2.53	-0.16	0.059
METTL13	4.197	4.037	-0.16	0.061
NAGLU	4.106	3.946	-0.16	0.061
ORC1	3.771	3.611	-0.16	0.061
PHYHD1	4.439	4.279	-0.16	0.061
RAB7L1	2.015	1.855	-0.16	0.061
SLC29A1	5.339	5.179	-0.16	0.06
USF1	5.797	5.637	-0.16	0.061
C20orf26	1.288	1.128	-0.159	0.061
CCDC127	4.482	4.323	-0.159	0.061
ENTPD8	1.471	1.312	-0.159	0.061
IFFO2	3.402	3.244	-0.159	0.061
IFT172	2.466	2.307	-0.159	0.063
LMCD1	3.963	3.804	-0.159	0.062
PAQR6	2.364	2.205	-0.159	0.063
PNP	5.591	5.432	-0.159	0.061
POLR2H	6.911	6.752	-0.159	0.061
SHPK	4.02	3.86	-0.159	0.061
SLC37A4	6.193	6.034	-0.159	0.061
SLC9A3	0.895	0.737	-0.159	0.063
VIL1	7.237	7.078	-0.159	0.063
B4GALNT3	3.679	3.521	-0.158	0.063
CACNA2D2	1.615	1.458	-0.158	0.063
CALCOCO1	4.502	4.344	-0.158	0.063
EFNA3	3.529	3.371	-0.158	0.063
FAM179A	1.967	1.809	-0.158	0.063
ITGA7	1.683	1.526	-0.158	0.063
NRXN3	1.699	1.54	-0.158	0.063
RGS3	5.454	5.296	-0.158	0.063
RNF135	2.704	2.546	-0.158	0.063
SEMA4F	2.463	2.305	-0.158	0.063
SNTA1	2.722	2.564	-0.158	0.063
TNFAIP8L1	3.04	2.882	-0.158	0.063
TUBGCP6	3.11	2.952	-0.158	0.063
ZBTB8A	1.258	1.1	-0.158	0.063
ZNF497	2.02	1.862	-0.158	0.063
BTBD19	1.321	1.164	-0.157	0.063
CAPN5	2.623	2.466	-0.157	0.063
CCZ1B	1.628	1.472	-0.157	0.063
CDC25B	4.497	4.34	-0.157	0.063
ECSCR	0.761	0.604	-0.157	0.063
FAM109A	4.106	3.949	-0.157	0.063
FITM2	2.208	2.052	-0.157	0.063
GINS3	3.658	3.501	-0.157	0.063
IKBKG	1.89	1.734	-0.157	0.063
JMJD7	4.388	4.232	-0.157	0.063
NDST2	3.064	2.907	-0.157	0.063
PAFAH2	3.146	2.988	-0.157	0.063
SPTB	0.993	0.837	-0.157	0.063
TECPR2	3.06	2.904	-0.157	0.063
TMEM120B	2.594	2.437	-0.157	0.063
TMEM241	2.07	1.912	-0.157	0.063
ZBTB48	4.148	3.991	-0.157	0.063
AKAP1	3.981	3.825	-0.156	0.063
ASL	5.044	4.889	-0.156	0.064
CXCL5	1.189	1.033	-0.156	0.064
FAM166B	3.354	3.199	-0.156	0.064
FBN3	4.175	4.019	-0.156	0.064
GPX3	6.169	6.013	-0.156	0.064
MMP11	5.504	5.348	-0.156	0.064
MYL5	3.79	3.634	-0.156	0.064
PLEKHG4B	2.837	2.68	-0.156	0.063
PPP1R32	2.853	2.697	-0.156	0.065
RAD1	3.366	3.211	-0.156	0.065
RPSAP58	2.496	2.34	-0.156	0.063
SH2B1	4.07	3.914	-0.156	0.063
VAMP1	1.506	1.351	-0.156	0.065
WBSCR17	1.843	1.687	-0.156	0.064
EIF2B4	5.723	5.568	-0.155	0.065
EXD3	2.338	2.183	-0.155	0.065
FUCA1	4.125	3.969	-0.155	0.065
HBA2	1.442	1.287	-0.155	0.066
ISX	4.044	3.889	-0.155	0.065
LGALS3	8.583	8.428	-0.155	0.065
METTL2B	3.34	3.185	-0.155	0.066
NARFL	4.481	4.326	-0.155	0.066
SLC9A8	2.468	2.313	-0.155	0.065
TST	6.02	5.865	-0.155	0.066
VANGL1	2.742	2.587	-0.155	0.065
XRCC6BP1	2.506	2.35	-0.155	0.065
ZNF641	2.94	2.785	-0.155	0.065
C1orf210	5.009	4.855	-0.154	0.066
CDRT4	3.105	2.952	-0.154	0.066
FAM63A	3.557	3.403	-0.154	0.066
GSDMD	4.775	4.621	-0.154	0.066
MAP3K3	2.973	2.819	-0.154	0.066
MKS1	4.419	4.265	-0.154	0.066
PKNOX2	3.108	2.954	-0.154	0.066
PPP2R2D	4.991	4.837	-0.154	0.066
SRY	3.796	3.642	-0.154	0.066
TCF7L2	4.018	3.864	-0.154	0.066
TMEM125	4.943	4.789	-0.154	0.066
TRIM21	3.687	3.533	-0.154	0.066
ZMYM6NB	4.203	4.049	-0.154	0.066
ZNF830	3.303	3.149	-0.154	0.066
ANKRD54	4.228	4.075	-0.153	0.066
FAM183A	3.907	3.754	-0.153	0.066
GSTT1	4.914	4.761	-0.153	0.066
LIME1	2.181	2.028	-0.153	0.066
NICN1	3.47	3.317	-0.153	0.066
RHPN2	4.015	3.861	-0.153	0.066
SOX2	2.373	2.22	-0.153	0.066
TTI2	4.097	3.944	-0.153	0.066
UGT3A2	2.679	2.526	-0.153	0.066
C20orf194	2.575	2.422	-0.152	0.066
C5orf34	1.385	1.232	-0.152	0.066
CHRNA3	1.017	0.865	-0.152	0.066
F3	4.453	4.3	-0.152	0.066
FAM216A	3.112	2.959	-0.152	0.066
ITPR3	3.784	3.632	-0.152	0.066
LIMD1	2.942	2.79	-0.152	0.066
MAN1B1	5.511	5.358	-0.152	0.066
MDP1	5.16	5.008	-0.152	0.066
MICU1	5.14	4.988	-0.152	0.066
NPM3	6.272	6.12	-0.152	0.066
NPTXR	2.058	1.905	-0.152	0.066
OSR2	2.062	1.91	-0.152	0.066
PIK3CD	2.626	2.474	-0.152	0.066
PYCRL	3.687	3.536	-0.152	0.066
RAB25	7.168	7.015	-0.152	0.066
RBM4B	4.211	4.059	-0.152	0.066
SHISA4	2.175	2.023	-0.152	0.066
STAT4	2.454	2.302	-0.152	0.066
TUBA1C	7.894	7.742	-0.152	0.066
UGT3A1	3.657	3.505	-0.152	0.066
ADCY3	2.983	2.832	-0.151	0.066
ARC	2.043	1.892	-0.151	0.066
ATP7B	4.121	3.97	-0.151	0.067
BDH1	3.05	2.899	-0.151	0.066
C1orf228	1.538	1.387	-0.151	0.066
CYB561D1	2.455	2.304	-0.151	0.066
DLL1	4.505	4.354	-0.151	0.066
DRG2	5.181	5.03	-0.151	0.066
FAM3B	3.735	3.584	-0.151	0.066
GBA	3.877	3.726	-0.151	0.066
KLK12	3.56	3.409	-0.151	0.066
NEIL2	3.321	3.17	-0.151	0.066
PKIG	6.566	6.415	-0.151	0.066
PLOD1	5.985	5.835	-0.151	0.066
PNPO	2.466	2.315	-0.151	0.066
PRSS53	0.885	0.733	-0.151	0.066
PSPH	4.57	4.419	-0.151	0.066
SV2A	3.944	3.793	-0.151	0.066
ZNF589	3.139	2.988	-0.151	0.066
ACACB	1.606	1.456	-0.15	0.067
ADAM19	3.455	3.305	-0.15	0.067
ADCK4	5.066	4.916	-0.15	0.067
C10orf82	5.045	4.895	-0.15	0.067
ERBB3	4.856	4.706	-0.15	0.067
GGCX	3.478	3.328	-0.15	0.067
IL2RG	0.682	0.532	-0.15	0.067
KLHL21	3.183	3.033	-0.15	0.067
MUL1	4.516	4.366	-0.15	0.067
NFATC4	2.946	2.796	-0.15	0.067
PDRG1	5.551	5.401	-0.15	0.067
PTPRT	2.513	2.362	-0.15	0.067
SELRC1	2.858	2.708	-0.15	0.067
SLC2A4	1.026	0.875	-0.15	0.067
TDRD7	3.583	3.433	-0.15	0.067
TFIP11	4.409	4.259	-0.15	0.067
TMEM221	1.73	1.58	-0.15	0.067
ADCY6	4.378	4.229	-0.149	0.068
ASAP3	4.733	4.585	-0.149	0.069
CNP	5.468	5.319	-0.149	0.068
CREB3L3	1.123	0.974	-0.149	0.068
DND1	2.11	1.961	-0.149	0.069
FGF18	1.685	1.537	-0.149	0.069
GTPBP2	4.456	4.308	-0.149	0.069
HBG1	2.846	2.697	-0.149	0.069
IL17RC	3.506	3.357	-0.149	0.067
MATK	1.258	1.109	-0.149	0.069
NSMCE1	5.931	5.781	-0.149	0.068
NUBP1	5.545	5.396	-0.149	0.069
PBXIP1	5.381	5.232	-0.149	0.068
RIMS3	2.258	2.109	-0.149	0.068
RNF41	4.344	4.196	-0.149	0.069
ZC4H2	4.611	4.461	-0.149	0.067
AMHR2	4.797	4.649	-0.148	0.069
ARSD	3.142	2.994	-0.148	0.07
ART5	1.955	1.807	-0.148	0.069
CRELD1	5.132	4.984	-0.148	0.07
FARP2	2.776	2.628	-0.148	0.069
FUT11	2.838	2.69	-0.148	0.07
GJC3	1.101	0.953	-0.148	0.07
GPHA2	2.323	2.176	-0.148	0.07
GSTM3	4.643	4.495	-0.148	0.07
HHLA3	3.506	3.359	-0.148	0.07
IFITM1	2.732	2.584	-0.148	0.07
KDELR3	4.419	4.271	-0.148	0.07
LRP1	3.284	3.136	-0.148	0.07
MMACHC	2.791	2.643	-0.148	0.07
OPLAH	2.442	2.294	-0.148	0.07
PIGU	4.568	4.42	-0.148	0.07
PLEKHG4	1.247	1.099	-0.148	0.07
PTPN5	3.609	3.461	-0.148	0.07
STOX1	2.204	2.056	-0.148	0.07
TMEM106C	7.256	7.108	-0.148	0.07
ZNF774	1.437	1.289	-0.148	0.07
ACAD11	2.811	2.664	-0.147	0.07
ADRA2B	1.062	0.915	-0.147	0.07
ARMC7	3.442	3.295	-0.147	0.07
C20orf96	4.82	4.673	-0.147	0.07
COMMD6	5.734	5.587	-0.147	0.07
DYDC2	1.975	1.828	-0.147	0.07
EFHD1	4.064	3.917	-0.147	0.07
FAM57A	4.836	4.689	-0.147	0.07
FCER1G	1.687	1.54	-0.147	0.07
GPATCH3	4.094	3.946	-0.147	0.07
NARS2	4.085	3.938	-0.147	0.07
NPR2	2.844	2.697	-0.147	0.07
OSGEP	5.137	4.99	-0.147	0.07
RPA2	5.939	5.792	-0.147	0.07
S100A6	8.813	8.666	-0.147	0.07
SULT1A2	2.467	2.32	-0.147	0.07
SUMF2	6.015	5.868	-0.147	0.07
THAP8	3.671	3.525	-0.147	0.07
ZNF839	2.675	2.528	-0.147	0.07
ADCK3	3.733	3.587	-0.146	0.07
BTBD17	1.656	1.51	-0.146	0.07
C22orf24	1.241	1.095	-0.146	0.07
EGFLAM	0.9	0.755	-0.146	0.07
GRK6	5.082	4.937	-0.146	0.07
INTS9	4.474	4.327	-0.146	0.07
MANBA	3.493	3.347	-0.146	0.07
N6AMT2	4.333	4.187	-0.146	0.07
POLR1C	5.323	5.177	-0.146	0.07
PPM1F	3.605	3.459	-0.146	0.07
PRR19	2.006	1.859	-0.146	0.07
SLC25A41	0.854	0.709	-0.146	0.07
TMEM143	2.668	2.523	-0.146	0.07
ARL4D	4.128	3.983	-0.145	0.07
ATRIP	3.476	3.331	-0.145	0.071
C11orf35	1.608	1.463	-0.145	0.071
CRISPLD2	2.482	2.337	-0.145	0.071
DEGS1	4.593	4.448	-0.145	0.07
DHCR24	7.157	7.011	-0.145	0.07
FAM53C	5.059	4.914	-0.145	0.071
FAM83G	3.334	3.189	-0.145	0.071
FHL1	2.466	2.321	-0.145	0.07
FRS3	2.545	2.4	-0.145	0.071
GOLT1A	4.107	3.962	-0.145	0.07
HSD17B14	5.02	4.875	-0.145	0.071
KIF9	2.589	2.444	-0.145	0.071
LRRC73	2.079	1.934	-0.145	0.07
LXN	2.772	2.627	-0.145	0.071
MGAT5	3.697	3.552	-0.145	0.07
MOB3C	2.395	2.25	-0.145	0.071
MRPL2	5.208	5.063	-0.145	0.071
PCDHGC4	0.94	0.794	-0.145	0.07
PFKFB3	4.438	4.294	-0.145	0.071
PLCD1	4.644	4.498	-0.145	0.07
PPIA	6.269	6.124	-0.145	0.07
PTPN18	3.591	3.446	-0.145	0.07
RABGGTA	4.134	3.989	-0.145	0.071
SPIRE2	2.571	2.426	-0.145	0.071
SRCRB4D	3.476	3.331	-0.145	0.07
SULT2A1	1.616	1.471	-0.145	0.07
TUBB2B	7.321	7.176	-0.145	0.07
WDR25	3.369	3.224	-0.145	0.071
ZCCHC4	2.355	2.21	-0.145	0.071
ATHL1	3.831	3.687	-0.144	0.071
B3GNT7	2.229	2.085	-0.144	0.071
C10orf32	2.712	2.568	-0.144	0.071
C14orf132	3.897	3.754	-0.144	0.071
CAMK1D	1.635	1.491	-0.144	0.071
CCDC30	0.955	0.811	-0.144	0.071
CTSB	7.395	7.251	-0.144	0.071
FNDC8	0.92	0.776	-0.144	0.071
GSTO1	7.913	7.769	-0.144	0.071
HEXA	5.516	5.372	-0.144	0.071
HIF3A	1.628	1.483	-0.144	0.071
HMOX2	5.012	4.869	-0.144	0.071
LCN10	1.141	0.997	-0.144	0.071
LIPT1	1.894	1.75	-0.144	0.071
LRTOMT	3.162	3.019	-0.144	0.071
MED12	3.905	3.761	-0.144	0.071
MOB3B	2.525	2.382	-0.144	0.071
PAAF1	5.592	5.449	-0.144	0.071
PLTP	6.106	5.962	-0.144	0.071
SLC2A1	6.032	5.888	-0.144	0.071
SLC41A1	2.915	2.771	-0.144	0.071
SLN	3.046	2.901	-0.144	0.071
SUV39H1	3.341	3.197	-0.144	0.071
UBL7	6.417	6.273	-0.144	0.071
VSIG10	1.802	1.658	-0.144	0.071
ABHD14B	2.675	2.532	-0.143	0.071
ADPRHL1	1.585	1.442	-0.143	0.072
ANO1	0.991	0.848	-0.143	0.071
COQ7	3.344	3.201	-0.143	0.071
DCAF4	3.158	3.015	-0.143	0.071
GLTPD2	3.158	3.015	-0.143	0.072
GM2A	4.321	4.177	-0.143	0.071
GMEB2	3.416	3.273	-0.143	0.072
ING4	5.361	5.218	-0.143	0.072
IST1	6.901	6.758	-0.143	0.072
KCNMB4	2.358	2.215	-0.143	0.072
LAT2	0.795	0.652	-0.143	0.072
NBPF3	1.429	1.286	-0.143	0.072
PGF	3.299	3.155	-0.143	0.071
TAF8	2.624	2.481	-0.143	0.072
TRMT1	4.469	4.326	-0.143	0.072
USP35	2.475	2.332	-0.143	0.072
ZC3H10	3.374	3.231	-0.143	0.072
ZFP42	4.344	4.2	-0.143	0.072
BIRC5	5.728	5.585	-0.142	0.073
BMP1	4.657	4.514	-0.142	0.072
C10orf2	3.009	2.867	-0.142	0.073
C17orf72	2.099	1.958	-0.142	0.073
CKS1B	5.381	5.239	-0.142	0.073
COX15	3.151	3.009	-0.142	0.073
CYGB	1.292	1.15	-0.142	0.073
GUCA1A	1.84	1.698	-0.142	0.073
HDAC5	4.711	4.569	-0.142	0.073
NR4A1	3.749	3.607	-0.142	0.073
NUDT2	5.358	5.216	-0.142	0.073
PDCD11	4.191	4.049	-0.142	0.073
PDPR	2.803	2.662	-0.142	0.073
POLR3A	3.598	3.456	-0.142	0.073
PPM1H	2.748	2.606	-0.142	0.072
PYGO1	1.246	1.105	-0.142	0.073
RELT	2.927	2.785	-0.142	0.072
SLC35E2	1.991	1.849	-0.142	0.073
SLC3A2	7.139	6.997	-0.142	0.073
TCIRG1	2.553	2.411	-0.142	0.073
TMEM37	4.069	3.927	-0.142	0.073
TTLL4	4.167	4.025	-0.142	0.073
UBOX5	2.588	2.446	-0.142	0.072
UNG	6.196	6.055	-0.142	0.073
WDR55	3.654	3.511	-0.142	0.073
ALKBH2	5.053	4.913	-0.141	0.075
ARHGAP24	2.205	2.063	-0.141	0.074
C3orf18	2.619	2.478	-0.141	0.075
C5	3.281	3.14	-0.141	0.075
CCDC167	7.187	7.047	-0.141	0.075
CTSF	2.574	2.432	-0.141	0.074
EARS2	3.843	3.703	-0.141	0.075
EPHB2	4.435	4.294	-0.141	0.075
GRK5	3.549	3.408	-0.141	0.074
GSDMB	2.328	2.187	-0.141	0.074
ISCA2	5.623	5.482	-0.141	0.075
KCNE1L	1.795	1.653	-0.141	0.074
LRRC29	1.151	1.01	-0.141	0.074
MAFG	3.284	3.143	-0.141	0.075
MDH1B	1.381	1.24	-0.141	0.075
NOL6	4.523	4.381	-0.141	0.074
POMT1	4.266	4.125	-0.141	0.075
RND2	4.516	4.375	-0.141	0.075
TMEM80	2.72	2.58	-0.141	0.075
TRIM4	2.675	2.534	-0.141	0.074
ZNF783	2.171	2.03	-0.141	0.074
ABCC10	3.247	3.108	-0.14	0.076
BTG1	5.319	5.18	-0.14	0.076
CCDC146	1.139	0.999	-0.14	0.076
CDKL3	1.22	1.08	-0.14	0.076
CXCR4	3.91	3.77	-0.14	0.076
FAM129A	2.164	2.024	-0.14	0.076
GJD3	1.457	1.316	-0.14	0.076
HEPH	5.481	5.341	-0.14	0.076
HSCB	4.119	3.98	-0.14	0.076
IGFBP3	5.424	5.283	-0.14	0.076
IGSF3	4.065	3.924	-0.14	0.076
KCNE2	1.097	0.957	-0.14	0.076
KIAA0391	4.901	4.761	-0.14	0.076
NME6	4.401	4.261	-0.14	0.076
NPC1	3.604	3.463	-0.14	0.076
NPY5R	1.673	1.533	-0.14	0.076
PCDHGB7	2.258	2.118	-0.14	0.076
PDK1	3.049	2.909	-0.14	0.076
PIGG	3.772	3.633	-0.14	0.076
PPIL2	4.417	4.277	-0.14	0.076
PPP1R21	3.794	3.655	-0.14	0.076
PRKCDBP	4.114	3.974	-0.14	0.076
SFXN2	4	3.86	-0.14	0.076
THOC3	2.586	2.446	-0.14	0.076
UBQLN4	4.778	4.638	-0.14	0.076
ALG12	4.375	4.237	-0.139	0.078
BBS4	4.108	3.969	-0.139	0.077
C1orf194	4.667	4.527	-0.139	0.076
HAVCR1	1.966	1.826	-0.139	0.076
IGF1R	2.875	2.736	-0.139	0.079
KIF2C	4.909	4.77	-0.139	0.076
MGST1	7.341	7.202	-0.139	0.079
MOV10	4.965	4.825	-0.139	0.076
MUC1	1.284	1.146	-0.139	0.079
PLCB2	0.94	0.801	-0.139	0.079
SLC45A4	2.817	2.679	-0.139	0.079
SMAP2	4.085	3.946	-0.139	0.076
SPR	4.808	4.669	-0.139	0.076
SUFU	3.328	3.189	-0.139	0.079
SYT6	2.243	2.104	-0.139	0.079
TAF6L	4.274	4.135	-0.139	0.077
TBC1D8	2.777	2.638	-0.139	0.079
ZNF587B	1.794	1.655	-0.139	0.077
C14orf159	4.75	4.612	-0.138	0.079
CBX2	5.722	5.583	-0.138	0.079
CDX2	5.072	4.934	-0.138	0.079
ITGAE	3.145	3.007	-0.138	0.079
ITPRIP	1.933	1.795	-0.138	0.079
NUDT6	3.106	2.968	-0.138	0.079
PLA2G15	3.539	3.401	-0.138	0.079
PRIM2	4.041	3.903	-0.138	0.079
RNF121	4.174	4.035	-0.138	0.079
TOP3A	3.966	3.828	-0.138	0.079
TRAPPC2	2.434	2.297	-0.138	0.079
VPS16	4.745	4.607	-0.138	0.079
XKR8	3.959	3.82	-0.138	0.079
ZNF334	2.27	2.132	-0.138	0.079
ACAA1	6.469	6.332	-0.137	0.08
ARHGEF25	3.281	3.144	-0.137	0.08
ASB1	3.43	3.292	-0.137	0.08
ASB9	1.824	1.687	-0.137	0.08
BTN2A1	3.447	3.31	-0.137	0.08
CHMP4A	5.48	5.343	-0.137	0.08
EFCAB1	1.903	1.766	-0.137	0.08
FBXO17	3.883	3.746	-0.137	0.08
FBXO6	2.668	2.531	-0.137	0.08
GAMT	7.005	6.868	-0.137	0.08
KIAA0100	5.466	5.329	-0.137	0.08
LEPRE1	5.422	5.286	-0.137	0.08
METTL22	4.524	4.387	-0.137	0.08
PCDHB5	2.223	2.086	-0.137	0.08
PHF8	3.414	3.277	-0.137	0.08
POLE	4.016	3.879	-0.137	0.08
ZNF474	1.689	1.553	-0.137	0.08
ALKBH1	3.169	3.032	-0.136	0.08
ATF7IP2	3.46	3.324	-0.136	0.08
AVEN	4.11	3.973	-0.136	0.08
C8orf33	5.421	5.284	-0.136	0.08
CABLES2	3.582	3.446	-0.136	0.08
CERS2	6.965	6.829	-0.136	0.08
CORIN	0.818	0.682	-0.136	0.08
CPT1B	3.774	3.638	-0.136	0.08
DOLK	4.114	3.979	-0.136	0.08
DOPEY2	2.759	2.623	-0.136	0.08
DPP7	5.189	5.053	-0.136	0.08
EFCAB2	3.714	3.578	-0.136	0.08
GPN1	5.696	5.56	-0.136	0.08
KANSL2	4.692	4.556	-0.136	0.08
KCNJ16	2.159	2.023	-0.136	0.08
KIAA0907	4.023	3.887	-0.136	0.08
LRIF1	2.278	2.142	-0.136	0.08
NCDN	3.446	3.31	-0.136	0.08
PLXDC1	2.105	1.969	-0.136	0.08
RNF157	4.32	4.184	-0.136	0.08
SLC29A3	3.43	3.294	-0.136	0.08
SLC2A10	2.332	2.196	-0.136	0.08
SYS1	4.676	4.54	-0.136	0.08
TBC1D22A	3.717	3.581	-0.136	0.08
TMUB2	4.687	4.551	-0.136	0.08
ZSWIM1	2.613	2.477	-0.136	0.08
AIF1L	5.951	5.816	-0.135	0.082
CD300A	3.104	2.969	-0.135	0.082
FBXO10	3.034	2.899	-0.135	0.082
HDAC3	6.766	6.632	-0.135	0.082
HSD17B6	0.747	0.612	-0.135	0.081
JOSD1	4.854	4.719	-0.135	0.08
KRI1	3.708	3.573	-0.135	0.082
METTL21B	1.449	1.314	-0.135	0.082
MPI	5.355	5.22	-0.135	0.081
RABL2B	3.587	3.452	-0.135	0.082
RFFL	3.225	3.089	-0.135	0.08
SGK1	3.639	3.504	-0.135	0.081
SLC31A2	2.146	2.011	-0.135	0.082
SPDEF	0.746	0.611	-0.135	0.081
TMEM18	3.84	3.705	-0.135	0.081
TSPAN33	4.17	4.035	-0.135	0.082
ZC3HC1	4.827	4.692	-0.135	0.082
ZNF232	4.775	4.64	-0.135	0.082
ACOT4	1.831	1.697	-0.134	0.082
ADH1A	0.791	0.657	-0.134	0.082
ANKS6	3.307	3.172	-0.134	0.082
CACNG5	0.772	0.638	-0.134	0.082
DHODH	2.679	2.545	-0.134	0.082
EFCAB4A	3.232	3.098	-0.134	0.082
EXOSC2	4.56	4.427	-0.134	0.082
FAM98C	3.036	2.902	-0.134	0.082
FGF11	2.854	2.72	-0.134	0.082
FRAS1	3.733	3.599	-0.134	0.082
GEMIN4	4.55	4.416	-0.134	0.082
HDAC10	2.671	2.538	-0.134	0.082
IGSF8	4.959	4.825	-0.134	0.082
KDM4D	0.943	0.809	-0.134	0.082
LIAS	2.769	2.635	-0.134	0.082
MANSC1	3.094	2.96	-0.134	0.082
MGAM	0.695	0.561	-0.134	0.082
MINOS1	3.996	3.863	-0.134	0.082
MRPS28	6.348	6.215	-0.134	0.082
PYCARD	3.184	3.05	-0.134	0.082
SDHAF2	6.121	5.988	-0.134	0.082
SIDT2	4.273	4.139	-0.134	0.082
SLC25A15	3.431	3.297	-0.134	0.082
SLC35F2	3.063	2.929	-0.134	0.082
SZT2	2.002	1.868	-0.134	0.082
TARBP2	5.94	5.806	-0.134	0.082
TOR1B	3.157	3.023	-0.134	0.082
UPK1A	0.794	0.66	-0.134	0.082
ADCK2	4.424	4.291	-0.133	0.082
ALG3	4.646	4.513	-0.133	0.082
BEND3	2.203	2.07	-0.133	0.082
DOK4	5.151	5.019	-0.133	0.082
EDC3	4.688	4.556	-0.133	0.083
FOXA3	5.812	5.679	-0.133	0.082
FSTL3	3.195	3.062	-0.133	0.082
GINS2	6.388	6.255	-0.133	0.082
HYLS1	2.493	2.361	-0.133	0.082
ISOC2	5.965	5.831	-0.133	0.082
ITGA3	3.593	3.46	-0.133	0.082
MFAP2	7.419	7.286	-0.133	0.082
MXI1	3.279	3.146	-0.133	0.082
MYO18B	1.017	0.884	-0.133	0.082
NUP188	4.72	4.587	-0.133	0.082
ODAM	0.824	0.691	-0.133	0.082
ORAOV1	2.799	2.666	-0.133	0.082
PAQR9	1.552	1.418	-0.133	0.082
PMEPA1	1.661	1.528	-0.133	0.082
PSMC1	1.045	0.912	-0.133	0.082
RASIP1	1.439	1.306	-0.133	0.082
SLC22A31	1.648	1.515	-0.133	0.082
SLC25A38	5.103	4.97	-0.133	0.082
SOBP	1.257	1.124	-0.133	0.082
TNIP2	4.446	4.313	-0.133	0.082
ZNF438	1.525	1.391	-0.133	0.082
ACAT2	6.772	6.64	-0.132	0.083
CHRD	2.32	2.188	-0.132	0.083
COL11A1	1.875	1.743	-0.132	0.083
ENO1	10.633	10.501	-0.132	0.083
ERICH1	3.134	3.002	-0.132	0.083
HSD3B7	2.45	2.318	-0.132	0.083
KISS1	0.957	0.825	-0.132	0.083
MEAF6	4.937	4.805	-0.132	0.083
NOTCH1	3.292	3.16	-0.132	0.083
PPIL6	1.722	1.59	-0.132	0.083
RAMP1	6.827	6.694	-0.132	0.083
RASSF4	4.351	4.219	-0.132	0.083
SLC48A1	3.622	3.49	-0.132	0.083
STIM1	3.67	3.538	-0.132	0.083
TMEM62	3.409	3.277	-0.132	0.083
TMEM99	3.602	3.469	-0.132	0.083
UBAP1	5.124	4.992	-0.132	0.083
VPS33A	4.68	4.549	-0.132	0.083
WDR91	2.504	2.372	-0.132	0.083
ACSF2	4.13	4	-0.131	0.083
ARRB2	5.272	5.141	-0.131	0.084
DHX37	3.5	3.368	-0.131	0.083
EEF1B2	7.32	7.188	-0.131	0.083
GAL3ST3	1.395	1.264	-0.131	0.083
NPRL2	4.406	4.275	-0.131	0.083
SAP30L	2.347	2.216	-0.131	0.084
SDR39U1	5.606	5.475	-0.131	0.084
SEC61A2	3.418	3.288	-0.131	0.084
SERPINF1	8.095	7.964	-0.131	0.083
SLC36A1	2.312	2.181	-0.131	0.083
TMSB15A	7.544	7.413	-0.131	0.083
TOMM22	6.659	6.528	-0.131	0.083
USP19	4.575	4.444	-0.131	0.083
ZNF821	4.02	3.889	-0.131	0.083
ATP1A1	7.715	7.585	-0.13	0.085
B3GALT1	1.985	1.855	-0.13	0.085
CCDC163P	2.891	2.761	-0.13	0.085
CCNB2	5.695	5.565	-0.13	0.085
CHAF1B	4.135	4.005	-0.13	0.086
CHURC1-FNTB	4.337	4.206	-0.13	0.085
COG4	5.528	5.398	-0.13	0.085
EMID1	5.258	5.129	-0.13	0.086
IFI27L1	4.924	4.794	-0.13	0.085
IL17RA	1.498	1.368	-0.13	0.085
IVD	4.099	3.969	-0.13	0.085
LARP6	4.479	4.348	-0.13	0.085
LMOD1	1.074	0.944	-0.13	0.086
MARC1	4.144	4.014	-0.13	0.086
MC1R	1.753	1.623	-0.13	0.085
MRPL14	7.047	6.917	-0.13	0.085
PLAC9	2.988	2.858	-0.13	0.085
RGS6	2.367	2.237	-0.13	0.085
SLC23A1	0.865	0.735	-0.13	0.086
SLC35D2	5.275	5.145	-0.13	0.086
SMYD5	4.775	4.644	-0.13	0.085
TRIM32	2.807	2.677	-0.13	0.085
TSPAN9	4.213	4.083	-0.13	0.085
VRK3	4.973	4.842	-0.13	0.085
ZNF282	4.273	4.143	-0.13	0.086
ZNF660	1.53	1.4	-0.13	0.086
ALKBH4	3.761	3.632	-0.129	0.086
BRD9	4.661	4.532	-0.129	0.087
CC2D1B	3.44	3.31	-0.129	0.086
CCDC40	2.947	2.818	-0.129	0.086
CCNB1IP1	7.734	7.605	-0.129	0.087
CNNM3	4.06	3.93	-0.129	0.086
COMMD4	6.808	6.679	-0.129	0.087
FAM20C	3.927	3.798	-0.129	0.087
MREG	3.509	3.38	-0.129	0.087
PSD4	2.84	2.711	-0.129	0.086
SCD5	3.23	3.1	-0.129	0.086
SDF2	5.877	5.748	-0.129	0.087
SLC46A1	3.401	3.271	-0.129	0.086
SSH3	3.55	3.421	-0.129	0.087
ST3GAL4	3.398	3.268	-0.129	0.086
STK32A	0.722	0.593	-0.129	0.086
SULT1E1	1.592	1.463	-0.129	0.087
TBCD	5.019	4.89	-0.129	0.086
TCTN3	5.531	5.401	-0.129	0.086
TMEM185A	2.459	2.329	-0.129	0.086
TMEM186	3.432	3.302	-0.129	0.086
TYSND1	2.577	2.448	-0.129	0.086
URGCP	3.975	3.846	-0.129	0.087
ZGLP1	1.562	1.433	-0.129	0.086
ACAD8	4.6	4.472	-0.128	0.088
AHCY	8.512	8.384	-0.128	0.087
AK4	3.331	3.203	-0.128	0.088
ANKRD52	3.526	3.398	-0.128	0.087
ARSG	1.374	1.246	-0.128	0.087
CMBL	3.267	3.139	-0.128	0.087
CYR61	6.583	6.456	-0.128	0.09
EML3	2.783	2.655	-0.128	0.087
FAM86A	2.785	2.657	-0.128	0.089
FBF1	2.141	2.013	-0.128	0.089
IBA57	1.234	1.106	-0.128	0.087
LIN28A	6.716	6.588	-0.128	0.087
MOGS	5.46	5.332	-0.128	0.088
PGBD3	1.38	1.252	-0.128	0.088
PPP1R13B	2.81	2.682	-0.128	0.087
RPL15	8.537	8.409	-0.128	0.088
SMYD4	2.577	2.449	-0.128	0.088
TMEM104	3.372	3.244	-0.128	0.087
TMEM138	3.417	3.288	-0.128	0.087
UBE2D4	2.674	2.546	-0.128	0.087
VKORC1	6.681	6.553	-0.128	0.089
ZNF423	2.715	2.587	-0.128	0.089
ARFGAP2	5.669	5.541	-0.127	0.09
ARMCX6	4.088	3.96	-0.127	0.09
ARSB	2.552	2.425	-0.127	0.09
C17orf59	3.145	3.018	-0.127	0.09
C7orf49	5.825	5.697	-0.127	0.09
CD37	1.295	1.168	-0.127	0.09
CDC25A	3.963	3.836	-0.127	0.09
DCTPP1	6.958	6.831	-0.127	0.09
DNPEP	4.419	4.292	-0.127	0.09
DPM3	6.711	6.584	-0.127	0.09
DPYD	1.135	1.008	-0.127	0.09
DTX2	3.31	3.183	-0.127	0.09
GXYLT2	2.844	2.717	-0.127	0.09
HDAC11	3.385	3.259	-0.127	0.09
IRF1	1.643	1.516	-0.127	0.09
JMJD4	4.588	4.461	-0.127	0.09
KIAA1467	2.008	1.88	-0.127	0.09
LGMN	5.907	5.781	-0.127	0.09
LYSMD4	3.037	2.91	-0.127	0.09
MAP2K5	3.626	3.499	-0.127	0.09
NIT1	5.439	5.312	-0.127	0.09
P2RX1	1.319	1.192	-0.127	0.09
PLEKHO2	2.606	2.48	-0.127	0.09
POFUT1	3.842	3.715	-0.127	0.09
PPP3CC	2.755	2.629	-0.127	0.09
RIBC2	2.372	2.244	-0.127	0.09
SLX4	1.82	1.693	-0.127	0.09
SMG5	5.672	5.545	-0.127	0.09
UNKL	2.143	2.016	-0.127	0.09
ARHGAP8	5.712	5.586	-0.126	0.09
AVPI1	3.343	3.217	-0.126	0.09
C12orf44	5.351	5.225	-0.126	0.09
CAMK2G	3.755	3.63	-0.126	0.09
CAPN3	0.918	0.792	-0.126	0.09
CCNE1	4.427	4.302	-0.126	0.09
CHMP4C	3.129	3.003	-0.126	0.09
CHRDL2	1.145	1.018	-0.126	0.09
COQ3	2.877	2.751	-0.126	0.09
CPXM1	7.024	6.897	-0.126	0.09
EID2B	1.468	1.342	-0.126	0.09
FAM155B	1.886	1.76	-0.126	0.09
FSD1L	2.088	1.962	-0.126	0.09
GLRX5	6.778	6.653	-0.126	0.09
GSTA1	6.247	6.121	-0.126	0.09
KIAA1143	2.101	1.975	-0.126	0.09
KLK6	2.438	2.312	-0.126	0.09
MAOA	3.489	3.363	-0.126	0.09
PCGF1	3.933	3.807	-0.126	0.09
PDX1	6.274	6.147	-0.126	0.09
PFN2	7.421	7.295	-0.126	0.09
PLD2	4.551	4.425	-0.126	0.09
PRKCQ	2.301	2.175	-0.126	0.09
RPL10	7.609	7.483	-0.126	0.09
SLC20A1	5.368	5.242	-0.126	0.09
SNAPIN	6.164	6.038	-0.126	0.09
TGIF2	6.056	5.93	-0.126	0.09
WDR54	6.289	6.163	-0.126	0.09
ZDHHC3	3.152	3.026	-0.126	0.09
ZFAND2A	4.779	4.653	-0.126	0.09
ZNF425	1.987	1.862	-0.126	0.09
EDARADD	3.209	3.084	-0.125	0.09
ERV3-1	2.787	2.662	-0.125	0.09
ESAM	1.184	1.059	-0.125	0.09
FAM212B	2.595	2.47	-0.125	0.09
FLAD1	5.61	5.485	-0.125	0.09
MEN1	4.911	4.786	-0.125	0.09
MEPCE	4.591	4.467	-0.125	0.09
NBPF9	1.49	1.365	-0.125	0.09
PLIN5	1.649	1.524	-0.125	0.09
PRMT7	4.814	4.689	-0.125	0.09
SMPD2	4.206	4.081	-0.125	0.09
TNNC1	4.92	4.794	-0.125	0.09
ZNF653	2.88	2.754	-0.125	0.09
ADAM15	3.582	3.458	-0.124	0.09
C1orf226	2.022	1.897	-0.124	0.09
C2orf68	3.234	3.109	-0.124	0.09
CCDC101	4.7	4.576	-0.124	0.09
CDC20	6.591	6.467	-0.124	0.09
CHRAC1	3.854	3.73	-0.124	0.09
GCFC2	2.616	2.491	-0.124	0.09
GNB1L	3.265	3.141	-0.124	0.09
GSG2	2.26	2.137	-0.124	0.09
HAPLN4	1.787	1.662	-0.124	0.09
INSR	2.869	2.745	-0.124	0.09
IP6K3	1.027	0.904	-0.124	0.09
JAM3	4.381	4.257	-0.124	0.09
LIN37	3.931	3.807	-0.124	0.09
MFAP4	2.82	2.696	-0.124	0.09
MIF4GD	4.616	4.491	-0.124	0.09
MNX1	3.691	3.567	-0.124	0.09
MSRB2	4.673	4.549	-0.124	0.09
NHLRC4	1.174	1.05	-0.124	0.09
OGFR	4.361	4.238	-0.124	0.09
OSR1	1.463	1.339	-0.124	0.09
OXNAD1	2.276	2.153	-0.124	0.09
PRKAG2	3.331	3.206	-0.124	0.09
SALL2	5.32	5.196	-0.124	0.09
SLC44A3	5.184	5.06	-0.124	0.09
SMO	5.823	5.698	-0.124	0.09
TPCN2	1.977	1.853	-0.124	0.09
TSNARE1	2.236	2.112	-0.124	0.09
WDR5B	1.692	1.568	-0.124	0.09
ZNF345	1.787	1.663	-0.124	0.09
AP1M1	5.538	5.415	-0.123	0.09
COX14	6.137	6.014	-0.123	0.09
FAM47E	1.103	0.98	-0.123	0.09
FLCN	4.11	3.987	-0.123	0.09
GLMN	3.121	2.998	-0.123	0.09
INPP5A	3.788	3.665	-0.123	0.091
LRRC23	3.952	3.829	-0.123	0.09
MAT2A	5.994	5.871	-0.123	0.09
MERTK	3.212	3.089	-0.123	0.09
NAT2	0.851	0.727	-0.123	0.09
NINJ2	1.046	0.923	-0.123	0.09
NKD2	3	2.877	-0.123	0.09
POMC	4.238	4.115	-0.123	0.091
PRSS16	3.14	3.016	-0.123	0.09
QARS	7.531	7.408	-0.123	0.09
RASL11A	2.549	2.425	-0.123	0.09
RHOG	4.975	4.852	-0.123	0.09
RPSA	8.166	8.043	-0.123	0.09
SFT2D3	3.782	3.659	-0.123	0.09
SFXN4	4.618	4.495	-0.123	0.09
SHMT2	6.56	6.436	-0.123	0.09
SP110	1.264	1.141	-0.123	0.091
THAP3	4.625	4.503	-0.123	0.091
TNIK	1.458	1.335	-0.123	0.09
VPS18	4.418	4.295	-0.123	0.091
ZNF251	2.933	2.81	-0.123	0.09
ZNF324	2.554	2.431	-0.123	0.09
ASTN2	3.883	3.761	-0.122	0.091
BANF1	7.017	6.895	-0.122	0.091
CCDC57	2.727	2.605	-0.122	0.091
CCNF	3.95	3.828	-0.122	0.091
CRIP3	2.724	2.602	-0.122	0.091
HADHA	6.431	6.309	-0.122	0.091
IFT46	4.947	4.825	-0.122	0.091
IL32	6.829	6.706	-0.122	0.091
MCM2	6.687	6.564	-0.122	0.091
NSUN5	4.197	4.075	-0.122	0.091
PCDHB16	1.434	1.312	-0.122	0.091
PITX1	3.531	3.41	-0.122	0.091
PLEKHG3	4.902	4.78	-0.122	0.091
POLDIP3	6.057	5.935	-0.122	0.091
POLE3	5.183	5.061	-0.122	0.091
POLE4	5.451	5.33	-0.122	0.091
PRR5L	0.702	0.58	-0.122	0.091
PWP2	4.167	4.045	-0.122	0.091
RPL27A	6.806	6.684	-0.122	0.091
SAMM50	5.931	5.808	-0.122	0.091
SUCLG1	6.666	6.544	-0.122	0.091
TBC1D10B	4.57	4.447	-0.122	0.091
TMEM132A	6.173	6.051	-0.122	0.091
TSHR	1.774	1.652	-0.122	0.091
UPB1	1.639	1.517	-0.122	0.091
ARAF	5.205	5.084	-0.121	0.092
C16orf86	2.428	2.307	-0.121	0.092
DCAF8	5.256	5.136	-0.121	0.092
GALT	4.838	4.717	-0.121	0.092
GCNT4	1.601	1.48	-0.121	0.092
HRK	1.029	0.908	-0.121	0.092
IFITM2	6.158	6.037	-0.121	0.092
IL10RB	3.014	2.893	-0.121	0.092
LUZP1	3.652	3.531	-0.121	0.092
NUCB1	6.768	6.647	-0.121	0.091
PBX4	1.219	1.098	-0.121	0.092
PIK3R6	0.864	0.743	-0.121	0.092
RFX5	4.387	4.266	-0.121	0.092
RRP7A	3.893	3.772	-0.121	0.092
SDC4	6.634	6.512	-0.121	0.092
SHANK2	1.45	1.329	-0.121	0.092
SIX5	3.762	3.641	-0.121	0.092
SPAG5	5.085	4.964	-0.121	0.092
SPRYD3	2.976	2.856	-0.121	0.092
SRGAP3	1.291	1.17	-0.121	0.092
TMEM171	2.762	2.641	-0.121	0.092
TMEM219	7.045	6.924	-0.121	0.092
TMEM39A	4.057	3.936	-0.121	0.091
ZER1	4.56	4.44	-0.121	0.092
ZNF250	2.099	1.977	-0.121	0.092
ZNF790	1.721	1.6	-0.121	0.092
ACSF3	3.389	3.269	-0.12	0.092
ARHGEF7	4.073	3.952	-0.12	0.092
ASNA1	7.069	6.949	-0.12	0.092
BIN3	4.659	4.539	-0.12	0.092
C19orf57	1.597	1.477	-0.12	0.092
CBY1	6.462	6.342	-0.12	0.092
CHDH	3.1	2.98	-0.12	0.092
DDX19A	4.65	4.53	-0.12	0.092
ERBB2	5.608	5.488	-0.12	0.092
GLYATL1	3.039	2.919	-0.12	0.092
HAUS5	3.382	3.262	-0.12	0.092
LRRC4	3.296	3.176	-0.12	0.092
MRPL22	4.299	4.18	-0.12	0.092
NDE1	2.97	2.85	-0.12	0.092
PCYT2	5.983	5.863	-0.12	0.092
POLR1A	3.257	3.136	-0.12	0.092
SLC27A3	4.033	3.912	-0.12	0.092
STK36	3.709	3.589	-0.12	0.092
TLE2	4.761	4.641	-0.12	0.092
TRPT1	5.634	5.514	-0.12	0.092
TSPAN11	2.493	2.373	-0.12	0.092
WDR66	2.534	2.414	-0.12	0.092
WNK2	4.734	4.614	-0.12	0.092
AACS	4.822	4.703	-0.119	0.092
AARS2	3.266	3.147	-0.119	0.092
ABCC1	3.76	3.64	-0.119	0.092
ATP6V0A1	4.351	4.231	-0.119	0.092
CACNG6	3.299	3.18	-0.119	0.092
COG2	4.611	4.492	-0.119	0.094
COQ5	5.494	5.375	-0.119	0.092
CPNE1	7.336	7.217	-0.119	0.094
ELP3	4.403	4.284	-0.119	0.092
EPS8L3	2.421	2.302	-0.119	0.092
EXT1	4.784	4.665	-0.119	0.092
FHIT	3.066	2.947	-0.119	0.092
GHDC	2.919	2.8	-0.119	0.092
[truncated: 10,574 more rows]

## Sheet: C - miR-200a in PE
Table S2 - Genes regulated by individual miRNA and poly-miR in PE cells. (C) miR-200a regulated genes.
gene	Control Log2(RPKM+1)	miR-200a Log2(RPKM+1)	miR-200a Log2(RPKM+1) - Control Log2(RPKM+1)	P value
HBE1	5.255	3.907	-1.347	0.004
ANKRD37	3.121	1.784	-1.337	0.004
HBG2	3.957	2.672	-1.285	0.004
HIST1H4E	2.35	1.163	-1.186	0.004
TIAF1	1.223	0.084	-1.139	0.004
HIST1H4H	2.188	1.074	-1.114	0.004
HBZ	2.076	1.186	-0.89	0.005
HBG1	2.846	1.971	-0.875	0.005
DDIT4	5.352	4.481	-0.871	0.005
C21orf67	2.112	1.273	-0.839	0.005
C5orf45	3.328	2.49	-0.838	0.005
HBA1	1.974	1.144	-0.83	0.006
HIST1H4J	2.389	1.563	-0.826	0.006
CCL2	5.263	4.438	-0.825	0.006
HBA2	1.442	0.632	-0.81	0.006
SPINK4	3.843	3.057	-0.786	0.006
JMJD7-PLA2G4B	0.895	0.112	-0.783	0.006
ZC2HC1C	2.181	1.413	-0.768	0.006
C1orf51	2.93	2.174	-0.756	0.006
ZNF691	4.005	3.253	-0.752	0.006
S100P	1.647	0.901	-0.746	0.006
SLC16A13	3.025	2.279	-0.746	0.006
RHOV	2.728	1.995	-0.733	0.006
LEFTY1	3.712	2.996	-0.716	0.006
HIST1H2BO	1.185	0.482	-0.704	0.006
OTUB2	1.762	1.06	-0.702	0.006
EFS	4.482	3.782	-0.7	0.006
VMO1	1.457	0.76	-0.697	0.006
SERPINA11	3.228	2.54	-0.688	0.006
C1orf189	0.928	0.247	-0.68	0.006
HIST1H2AG	2.498	1.82	-0.678	0.006
HIST1H2BF	0.931	0.257	-0.674	0.006
C11orf52	3.889	3.22	-0.669	0.006
HIST1H4D	1.273	0.611	-0.662	0.006
CXCL1	4.85	4.19	-0.659	0.006
TRIM46	2.399	1.743	-0.656	0.006
LCN9	2.758	2.108	-0.651	0.006
PEX11A	2.519	1.868	-0.651	0.006
ARPC4-TTLL3	1.646	0.998	-0.648	0.006
GPRIN2	3.936	3.295	-0.642	0.006
C14orf79	3.96	3.319	-0.641	0.006
HEXIM2	3.72	3.082	-0.638	0.007
MRM1	2.737	2.1	-0.637	0.007
PRR15L	4.746	4.12	-0.626	0.007
PIF1	2.213	1.589	-0.624	0.007
TMEM180	2.654	2.034	-0.62	0.007
PDGFB	2.932	2.319	-0.614	0.007
SPRN	2.212	1.598	-0.614	0.007
RECQL5	3.62	3.007	-0.613	0.007
HIST1H1B	1.224	0.612	-0.612	0.007
METTL3	5.334	4.722	-0.612	0.007
SNAI3	2.391	1.784	-0.606	0.007
C1orf158	2.575	1.97	-0.605	0.007
CDR1	1.558	0.96	-0.598	0.007
TMEM187	3.027	2.431	-0.596	0.007
MORN4	3.868	3.272	-0.595	0.007
ANKZF1	4.339	3.746	-0.593	0.007
EFNA3	3.529	2.939	-0.59	0.007
C3orf18	2.619	2.03	-0.589	0.007
HOMEZ	3.455	2.873	-0.582	0.008
PNMA3	2.455	1.876	-0.579	0.008
TMEM102	2.935	2.359	-0.576	0.008
HIST1H2AM	1.212	0.637	-0.575	0.008
RIBC2	2.372	1.798	-0.574	0.008
ZNF625-ZNF20	0.817	0.243	-0.574	0.008
FAM167B	1.222	0.65	-0.572	0.008
ZNF775	3.098	2.527	-0.572	0.008
C21orf119	2.095	1.524	-0.571	0.008
GDPD3	2.091	1.521	-0.571	0.008
HIST1H2AC	2.852	2.282	-0.57	0.008
RBM4B	4.211	3.644	-0.567	0.008
ABHD14A-ACY1	3.515	2.95	-0.564	0.008
ENHO	2.839	2.276	-0.563	0.008
PLAUR	2.659	2.097	-0.562	0.009
DENND2D	2.436	1.875	-0.561	0.009
NAIF1	2.06	1.5	-0.56	0.009
BATF2	1.062	0.504	-0.558	0.009
STOML1	2.972	2.416	-0.556	0.009
RDH13	2.717	2.162	-0.555	0.009
HIST1H2BL	1.181	0.633	-0.547	0.009
KLF1	0.942	0.401	-0.54	0.009
THAP8	3.671	3.131	-0.54	0.009
LCN15	2.709	2.176	-0.534	0.009
REM2	3.67	3.135	-0.534	0.009
EPHX3	2.866	2.334	-0.532	0.009
KLHDC9	3.869	3.34	-0.529	0.009
TMEM171	2.762	2.236	-0.527	0.009
LMBR1L	4.568	4.042	-0.526	0.009
ADRA2B	1.062	0.538	-0.524	0.009
C9orf37	3.695	3.171	-0.524	0.009
BOLA1	4.229	3.706	-0.523	0.009
FAM188B	2.925	2.403	-0.523	0.009
HIST1H2BD	3.351	2.828	-0.523	0.009
PSPN	1.17	0.649	-0.521	0.009
DBP	1.949	1.43	-0.519	0.009
RHEBL1	0.992	0.478	-0.515	0.009
ALAS2	0.801	0.288	-0.512	0.009
NUDT8	3.335	2.825	-0.51	0.009
TMCO6	3.735	3.225	-0.51	0.009
CDAN1	3.145	2.636	-0.509	0.009
TMEM44	3.665	3.157	-0.508	0.009
LIF	2.007	1.5	-0.507	0.009
NACAD	2.651	2.144	-0.507	0.009
ABTB1	2.131	1.624	-0.506	0.009
THPO	3.064	2.558	-0.506	0.009
HIST1H2BM	1.021	0.516	-0.505	0.009
ZMYM6NB	4.203	3.699	-0.504	0.009
SLC25A45	1.694	1.193	-0.501	0.009
RBP5	2.237	1.737	-0.5	0.009
MRAS	2.922	2.423	-0.499	0.009
PRRT3	2.712	2.213	-0.499	0.009
RCCD1	2.599	2.1	-0.499	0.009
THTPA	4.146	3.648	-0.498	0.009
TRIM68	3.064	2.566	-0.498	0.009
GATA5	2.742	2.245	-0.497	0.009
RDH5	1.8	1.306	-0.494	0.009
ZNF692	3.857	3.363	-0.494	0.009
ST20-MTHFS	0.857	0.364	-0.493	0.009
FAM86C1	2.089	1.598	-0.492	0.009
NR1H3	3.75	3.259	-0.492	0.009
SEMA6C	3.664	3.173	-0.492	0.009
MED18	4.05	3.559	-0.491	0.009
PYCRL	3.687	3.197	-0.491	0.009
APOL2	2.874	2.384	-0.49	0.009
CD72	1.829	1.339	-0.49	0.009
FHL3	4.305	3.815	-0.49	0.009
NUDT18	2.929	2.439	-0.49	0.009
TREX1	2.839	2.348	-0.49	0.009
ARRDC2	2.005	1.515	-0.489	0.009
ELMOD3	3.541	3.053	-0.489	0.009
ARID5A	2.512	2.024	-0.488	0.009
CLCF1	2.935	2.447	-0.488	0.009
MAP3K12	1.965	1.478	-0.488	0.009
RPP25	2.114	1.626	-0.488	0.009
TMEM114	2.177	1.689	-0.488	0.009
AP5B1	2.632	2.145	-0.487	0.009
FBF1	2.141	1.654	-0.487	0.009
C2orf81	2.612	2.126	-0.486	0.009
EPHB3	3.114	2.628	-0.486	0.009
ZNF589	3.139	2.653	-0.486	0.009
NFE2	3.733	3.249	-0.485	0.009
CBX7	1.764	1.281	-0.483	0.009
SEMA3F	3.127	2.646	-0.481	0.009
CA5A	1.272	0.791	-0.48	0.009
TICAM1	1.925	1.445	-0.48	0.009
RTL1	2.866	2.387	-0.479	0.009
DDX11	3.01	2.533	-0.477	0.009
PSCA	2.2	1.723	-0.477	0.009
SUV420H2	4.355	3.878	-0.477	0.009
ATRIP	3.476	2.999	-0.476	0.009
CPT1B	3.774	3.301	-0.473	0.009
FAM166B	3.354	2.881	-0.473	0.009
LPIN3	2.418	1.946	-0.472	0.009
PHOSPHO2	2.495	2.023	-0.472	0.009
PHGR1	1.459	0.987	-0.471	0.009
S100A2	1.085	0.614	-0.471	0.009
SFI1	2.988	2.517	-0.471	0.009
CXCL3	2.547	2.077	-0.47	0.009
LRRC46	1.744	1.274	-0.47	0.009
NARFL	4.481	4.011	-0.47	0.009
PLEKHO2	2.606	2.137	-0.47	0.009
TARS2	4.093	3.623	-0.47	0.009
CCDC103	3.824	3.356	-0.469	0.009
GJA4	6.165	5.696	-0.469	0.009
HBQ1	1.726	1.258	-0.468	0.009
CCDC135	2.424	1.957	-0.467	0.009
PIK3CD	2.626	2.158	-0.467	0.009
CABYR	2.341	1.874	-0.466	0.009
RAB33A	1.368	0.902	-0.466	0.009
ZNF397	2.895	2.429	-0.466	0.009
SDSL	4.79	4.325	-0.465	0.009
FANCE	3.493	3.029	-0.464	0.009
TMEM74B	3.74	3.276	-0.463	0.009
IPO13	4.112	3.649	-0.462	0.009
NPM2	3.589	3.127	-0.462	0.009
C17orf96	3.149	2.688	-0.46	0.009
GPRASP2	2.31	1.85	-0.46	0.009
NAGS	1	0.54	-0.46	0.009
ADCK1	2.927	2.469	-0.458	0.009
ESPL1	3.372	2.916	-0.456	0.009
HIST1H3H	1.762	1.307	-0.455	0.009
MUTYH	4.817	4.361	-0.455	0.009
TRIM45	3.328	2.874	-0.455	0.009
C21orf90	2.616	2.162	-0.454	0.009
HIST1H2BI	1.038	0.584	-0.454	0.009
BSPRY	3.904	3.451	-0.453	0.009
C1orf216	2.432	1.979	-0.453	0.009
MTHFSD	3.03	2.577	-0.453	0.009
MUS81	4.412	3.959	-0.453	0.009
PAFAH2	3.146	2.693	-0.453	0.009
SULT2B1	1.748	1.294	-0.453	0.009
SYCE2	2.385	1.933	-0.453	0.009
LRRC73	2.079	1.627	-0.452	0.009
ANKRD13D	4.358	3.907	-0.451	0.009
GADD45B	2.722	2.271	-0.451	0.009
LIN7B	2.027	1.576	-0.451	0.009
ARC	2.043	1.593	-0.45	0.009
IL27RA	2.763	2.313	-0.45	0.009
CRYGD	0.633	0.184	-0.449	0.009
HIST1H2BE	1.186	0.737	-0.449	0.009
FNTB	2.563	2.115	-0.448	0.011
NRTN	1.631	1.182	-0.448	0.01
DAPL1	0.782	0.335	-0.447	0.011
SIPA1	3.168	2.72	-0.447	0.011
SLC29A3	3.43	2.982	-0.447	0.011
KIRREL2	4.96	4.514	-0.446	0.011
FAM83G	3.334	2.889	-0.445	0.011
PIGV	2.689	2.244	-0.445	0.011
DBF4B	3.02	2.576	-0.444	0.011
DYRK4	2.929	2.486	-0.444	0.011
MOB3C	2.395	1.951	-0.444	0.011
ZNF32	5.566	5.122	-0.444	0.011
ST3GAL4	3.398	2.954	-0.443	0.011
VILL	2.69	2.247	-0.443	0.011
CACNG6	3.299	2.857	-0.442	0.011
DLX3	1.259	0.818	-0.442	0.011
TNFAIP2	2.826	2.384	-0.442	0.011
ACBD4	2.963	2.522	-0.441	0.011
HAUS5	3.382	2.943	-0.44	0.011
ORAI3	4.208	3.767	-0.44	0.011
TSHR	1.774	1.334	-0.44	0.011
CAMTA2	2.896	2.457	-0.439	0.011
RAD52	2.602	2.163	-0.439	0.011
SERPINA3	5.034	4.595	-0.439	0.011
SIX5	3.762	3.324	-0.438	0.011
OAF	2.966	2.529	-0.437	0.011
PLEKHH3	2.774	2.337	-0.437	0.011
BRF1	3.932	3.496	-0.436	0.011
C1orf159	3.373	2.937	-0.436	0.011
SCTR	1.463	1.027	-0.436	0.011
SLC27A1	2.228	1.792	-0.436	0.011
TMEM221	1.73	1.294	-0.436	0.011
C2orf50	1.231	0.797	-0.435	0.011
NLRX1	3.245	2.809	-0.435	0.011
SRY	3.796	3.361	-0.435	0.011
APITD1-CORT	2.213	1.779	-0.434	0.011
CC2D1A	4.123	3.69	-0.433	0.011
MC1R	1.753	1.32	-0.433	0.011
RSAD1	3.721	3.288	-0.433	0.011
ACAD10	3.517	3.085	-0.432	0.011
RAD54L	4.07	3.638	-0.432	0.011
ATP5EP2	1.563	1.132	-0.431	0.011
C19orf73	1.034	0.603	-0.431	0.012
GLYATL1	3.039	2.609	-0.431	0.012
TMEM139	2.517	2.086	-0.431	0.011
DTX2	3.31	2.88	-0.43	0.012
FBXO18	4.361	3.932	-0.43	0.012
WDR38	1.957	1.527	-0.43	0.012
ANKRD65	3.624	3.195	-0.429	0.012
HEMK1	2.463	2.034	-0.429	0.012
TIGD3	2.223	1.794	-0.429	0.012
CCBL1	3.158	2.73	-0.428	0.012
DEPDC4	1.116	0.688	-0.428	0.012
POC1A	4.765	4.336	-0.428	0.012
SERP2	3.435	3.007	-0.428	0.012
BCORL1	2.554	2.127	-0.427	0.012
TAF1C	3.6	3.173	-0.427	0.012
HIST4H4	1.11	0.684	-0.426	0.012
MYOZ3	0.905	0.479	-0.426	0.012
PAQR7	3.34	2.917	-0.424	0.012
PTPN5	3.609	3.185	-0.424	0.012
ARMC7	3.442	3.019	-0.423	0.012
ARRDC3	2.81	2.387	-0.423	0.012
BCL3	2.384	1.961	-0.423	0.012
DNAJB1	6.267	5.844	-0.423	0.012
PEX6	3.814	3.391	-0.423	0.012
SPATA2L	3.776	3.352	-0.423	0.012
EFNA4	5.931	5.509	-0.422	0.012
MARCH9	3.741	3.319	-0.422	0.012
PLEKHG4B	2.837	2.415	-0.422	0.012
RHBDF2	2.568	2.146	-0.422	0.012
ZC3H10	3.374	2.951	-0.422	0.012
METTL7B	2.342	1.92	-0.421	0.012
MMACHC	2.791	2.37	-0.421	0.012
PELI3	3.633	3.212	-0.421	0.012
ARHGEF2	5.04	4.62	-0.42	0.012
USP35	2.475	2.055	-0.42	0.012
PAOX	3.411	2.992	-0.419	0.012
YPEL1	3.568	3.15	-0.418	0.012
CKLF-CMTM1	0.518	0.101	-0.417	0.012
FES	3.009	2.592	-0.417	0.012
KCNA6	2.366	1.949	-0.417	0.012
PDCD2L	4.475	4.059	-0.417	0.012
HIST1H4K	0.64	0.224	-0.416	0.012
TNFAIP3	2.469	2.053	-0.416	0.012
KRTDAP	1.767	1.352	-0.415	0.012
HIST1H4A	0.694	0.28	-0.414	0.012
LENG8	3.765	3.351	-0.414	0.012
USP21	4.412	3.997	-0.414	0.012
CD300A	3.104	2.691	-0.413	0.012
HIST1H2BG	2.213	1.8	-0.413	0.012
POLM	3.105	2.693	-0.413	0.012
TPSG1	0.819	0.406	-0.413	0.012
TUBGCP6	3.11	2.697	-0.413	0.012
ENDOG	4.317	3.905	-0.412	0.012
LDLRAD1	0.562	0.15	-0.412	0.012
MFSD2A	1.243	0.831	-0.412	0.012
TSNAXIP1	2.396	1.984	-0.412	0.012
C1orf53	2.161	1.752	-0.41	0.012
C9orf117	1.759	1.349	-0.41	0.012
CASP10	2.145	1.734	-0.41	0.012
CTC1	2.703	2.293	-0.41	0.012
INPP5K	3.651	3.242	-0.41	0.012
CBR1	3.896	3.488	-0.409	0.012
POLL	4.405	3.996	-0.409	0.012
GEMIN6	4.837	4.429	-0.408	0.012
GMIP	3.372	2.964	-0.408	0.012
PRICKLE3	2.42	2.013	-0.408	0.012
FAM73B	3.26	2.853	-0.407	0.012
LRRC45	3.953	3.546	-0.407	0.012
RTKN	5.212	4.805	-0.407	0.012
MUM1	4.715	4.309	-0.406	0.012
RNF166	3.953	3.548	-0.406	0.012
HIST1H2BJ	2.733	2.329	-0.405	0.012
C14orf178	0.528	0.124	-0.404	0.012
PPAPDC3	1.447	1.043	-0.404	0.012
TRAIP	3.87	3.466	-0.404	0.012
ART5	1.955	1.552	-0.403	0.012
DEFB4A	0.466	0.064	-0.403	0.012
GCNT3	2.615	2.212	-0.403	0.012
HIST1H2BN	0.828	0.425	-0.403	0.012
IFFO1	2.835	2.432	-0.403	0.012
DOK1	3.964	3.562	-0.402	0.012
GNB1L	3.265	2.863	-0.402	0.012
NEIL1	2.324	1.922	-0.402	0.012
OGFR	4.361	3.959	-0.402	0.012
PKDCC	6.395	5.993	-0.402	0.012
SMTN	4.059	3.658	-0.402	0.012
SPRYD3	2.976	2.575	-0.402	0.012
TMEM234	4.217	3.816	-0.402	0.012
TNFAIP8L1	3.04	2.638	-0.402	0.012
ZNF497	2.02	1.618	-0.402	0.012
GLI4	3.238	2.838	-0.4	0.012
LRP5L	2.503	2.103	-0.4	0.012
NHLRC4	1.174	0.774	-0.4	0.012
SDC1	4.843	4.444	-0.4	0.012
FGGY	3.648	3.249	-0.399	0.012
LFNG	2.69	2.291	-0.399	0.012
SLC15A3	2.097	1.698	-0.399	0.012
APBB3	2.818	2.42	-0.398	0.012
EFNA2	3.849	3.45	-0.398	0.012
FAM63A	3.557	3.159	-0.398	0.012
HIST1H3J	1.045	0.647	-0.398	0.012
LRTOMT	3.162	2.764	-0.398	0.012
ARL4D	4.128	3.731	-0.397	0.012
C7orf13	2.275	1.878	-0.397	0.012
COMMD3-BMI1	2.589	2.192	-0.397	0.012
COQ9	5.058	4.662	-0.397	0.012
FBXO4	2.454	2.058	-0.397	0.012
HAPLN4	1.787	1.39	-0.397	0.012
LBX2	2.099	1.702	-0.397	0.012
SIT1	0.838	0.441	-0.397	0.012
BANP	3.642	3.246	-0.396	0.012
IKBKE	2.564	2.17	-0.395	0.012
PRICKLE4	2.183	1.787	-0.395	0.012
SAPCD2	2.953	2.557	-0.395	0.012
SERTAD1	3.959	3.564	-0.395	0.012
HSD11B2	4.332	3.938	-0.394	0.012
NAGK	5.57	5.177	-0.394	0.012
NICN1	3.47	3.077	-0.394	0.012
RAB3A	2.751	2.356	-0.394	0.012
TONSL	3.908	3.514	-0.394	0.012
C17orf107	1.526	1.133	-0.393	0.012
CITED1	1.818	1.424	-0.393	0.012
IGFLR1	2.608	2.216	-0.393	0.012
MEN1	4.911	4.519	-0.393	0.012
PARD6A	3.107	2.714	-0.393	0.012
SLC25A19	3.638	3.244	-0.393	0.012
CDR2L	3.838	3.446	-0.392	0.012
FGD3	2.967	2.575	-0.392	0.012
SLC35C1	3.607	3.214	-0.392	0.012
SV2A	3.944	3.551	-0.392	0.012
TRPT1	5.634	5.242	-0.392	0.012
IP6K3	1.027	0.636	-0.391	0.012
RTEL1	2.523	2.132	-0.391	0.012
ZBTB48	4.148	3.757	-0.391	0.012
C8G	0.76	0.37	-0.39	0.012
TENC1	1.556	1.166	-0.39	0.012
PILRB	3.862	3.474	-0.389	0.012
RAB20	3.42	3.031	-0.389	0.012
RASSF2	2.923	2.534	-0.389	0.012
ADCK2	4.424	4.036	-0.388	0.012
CEMP1	2.851	2.463	-0.388	0.012
EME1	2.88	2.492	-0.388	0.012
FAM214B	3.393	3.004	-0.388	0.012
GJC3	1.101	0.713	-0.388	0.012
PLAC9	2.988	2.6	-0.388	0.012
SLC48A1	3.622	3.234	-0.388	0.012
TADA2A	3.491	3.103	-0.388	0.012
WDR24	3.236	2.848	-0.388	0.012
XRCC3	3.91	3.523	-0.387	0.012
BSCL2	6.261	5.875	-0.386	0.012
FAM131A	3.456	3.07	-0.386	0.012
NFATC4	2.946	2.561	-0.386	0.012
TMEM159	3.996	3.61	-0.386	0.012
WBSCR27	2.903	2.517	-0.386	0.012
C5orf63	0.683	0.298	-0.385	0.012
MED31	3.09	2.705	-0.385	0.013
PARP16	2.852	2.467	-0.385	0.012
URGCP	3.975	3.59	-0.385	0.013
HTRA2	4.684	4.301	-0.384	0.013
FAM131B	1.936	1.553	-0.383	0.013
NIT1	5.439	5.056	-0.383	0.013
PAQR4	3.78	3.397	-0.383	0.013
C19orf54	3.405	3.023	-0.382	0.013
NDST2	3.064	2.683	-0.382	0.013
RTN2	4.492	4.11	-0.382	0.013
C19orf40	2.72	2.339	-0.381	0.013
CEBPA	3.657	3.276	-0.381	0.013
EML2	2.87	2.489	-0.381	0.013
TMEM198	3.142	2.76	-0.381	0.013
C15orf38	3.023	2.643	-0.38	0.013
PFN4	1.255	0.874	-0.38	0.013
VRTN	2.512	2.132	-0.38	0.013
ALDH4A1	4.97	4.591	-0.379	0.013
LRRC27	3.864	3.485	-0.379	0.013
USP20	3.719	3.34	-0.379	0.013
APEX2	4.531	4.154	-0.377	0.013
RHOBTB2	3.095	2.719	-0.377	0.013
ACCS	2.125	1.749	-0.376	0.013
DIO3	4.644	4.268	-0.376	0.013
C15orf38-AP3S2	3.7	3.325	-0.375	0.013
PXMP4	1.502	1.127	-0.375	0.013
PYCARD	3.184	2.809	-0.375	0.013
ZC3H4	3.038	2.663	-0.375	0.013
GJD2	0.725	0.351	-0.374	0.013
PPM1M	2.746	2.372	-0.374	0.013
FAAH	4.501	4.128	-0.373	0.013
NUDT6	3.106	2.733	-0.373	0.013
ACSF3	3.389	3.017	-0.372	0.014
CHTF8	5.955	5.583	-0.372	0.014
LRSAM1	4.022	3.65	-0.372	0.014
MORC2	3.614	3.242	-0.372	0.014
PCSK2	1.449	1.077	-0.372	0.014
POLA2	5.1	4.728	-0.372	0.014
SCLY	3.73	3.358	-0.372	0.014
THNSL1	1.576	1.204	-0.372	0.014
TMX2-CTNND1	3.669	3.297	-0.372	0.014
TRAF3IP2	3.641	3.269	-0.372	0.014
TYSND1	2.577	2.205	-0.372	0.014
ASAP3	4.733	4.362	-0.371	0.014
SNX32	1.783	1.412	-0.371	0.014
TRIM21	3.687	3.316	-0.371	0.014
C20orf195	1.964	1.594	-0.37	0.014
HIST1H2BH	4.226	3.855	-0.37	0.014
MANEAL	2.292	1.922	-0.37	0.014
TSPAN33	4.17	3.8	-0.37	0.014
C1QTNF6	2.919	2.55	-0.369	0.014
CAPS	1.814	1.445	-0.369	0.014
CDK10	5.401	5.032	-0.369	0.014
DET1	2.87	2.501	-0.369	0.014
HOGA1	2.644	2.275	-0.369	0.014
LETM2	1.245	0.876	-0.369	0.014
NEURL4	3.561	3.191	-0.369	0.014
SPHK1	2.992	2.623	-0.369	0.014
VENTX	0.464	0.095	-0.369	0.014
AP4M1	4.462	4.094	-0.368	0.014
CACNB3	5.165	4.797	-0.368	0.014
DHX34	3.285	2.918	-0.367	0.014
FOXRED2	2.941	2.573	-0.367	0.014
NMNAT1	2.254	1.887	-0.367	0.014
TMEM136	2.334	1.967	-0.367	0.014
ULK3	4.119	3.752	-0.367	0.014
ADCY6	4.378	4.012	-0.366	0.014
CPA1	5.045	4.68	-0.366	0.014
C9orf3	3.201	2.836	-0.365	0.014
CCDC142	2.371	2.006	-0.365	0.014
CNTD2	1.169	0.803	-0.365	0.014
FANCG	5.126	4.761	-0.365	0.014
PDE6B	3.095	2.73	-0.365	0.014
SUSD3	2.571	2.205	-0.365	0.014
ATXN7L2	3.159	2.795	-0.364	0.014
IL11RA	2.715	2.351	-0.364	0.014
SMPD2	4.206	3.842	-0.364	0.014
TMEM99	3.602	3.238	-0.364	0.014
ANKRD23	1.45	1.087	-0.363	0.014
FUT1	1.987	1.624	-0.363	0.014
HILPDA	5.337	4.974	-0.363	0.014
TMCC2	2.614	2.252	-0.363	0.014
ALKBH2	5.053	4.691	-0.362	0.014
ANKLE1	0.92	0.558	-0.362	0.014
CRABP1	3.105	2.743	-0.362	0.014
ETV4	4.046	3.684	-0.362	0.014
MOCS1	3.549	3.187	-0.362	0.014
NME1-NME2	2.401	2.038	-0.362	0.014
RGS14	3.627	3.265	-0.362	0.014
TNFSF12	2.568	2.207	-0.362	0.014
C17orf97	2.211	1.85	-0.361	0.014
DIRAS1	2.245	1.885	-0.361	0.014
GYPB	1.024	0.663	-0.361	0.014
LYSMD1	3.356	2.994	-0.361	0.014
RAB42	0.945	0.585	-0.361	0.014
SERPINB2	0.77	0.409	-0.361	0.014
ADORA2A	4.1	3.74	-0.36	0.014
FUT2	1.32	0.96	-0.36	0.014
KIF12	4.333	3.973	-0.36	0.014
LCAT	2.891	2.531	-0.36	0.014
LYSMD4	3.037	2.677	-0.36	0.014
PANK4	4.178	3.817	-0.36	0.014
RSG1	2.559	2.199	-0.36	0.014
VASH1	3.687	3.327	-0.36	0.014
CNNM4	2.671	2.312	-0.359	0.014
CRYGS	0.592	0.233	-0.359	0.014
FITM2	2.208	1.849	-0.359	0.014
STAT2	4.287	3.928	-0.359	0.014
CAPN13	2.528	2.169	-0.358	0.014
KANK2	3.066	2.709	-0.358	0.014
SMTNL2	2.62	2.261	-0.358	0.014
DCDC2B	1.01	0.653	-0.357	0.014
DHRS4L2	2.372	2.015	-0.357	0.014
GAL3ST1	3.749	3.392	-0.357	0.014
HAAO	3.35	2.993	-0.357	0.014
HSPA8	9.29	8.933	-0.357	0.014
KCTD11	3.426	3.069	-0.357	0.014
MKS1	4.419	4.062	-0.357	0.014
TNK1	2.634	2.276	-0.357	0.014
BRSK1	4.261	3.905	-0.356	0.014
CA11	3.428	3.072	-0.356	0.014
DYNLRB2	2.25	1.893	-0.356	0.014
FAM20C	3.927	3.571	-0.356	0.014
ITPRIP	1.933	1.576	-0.356	0.014
NPRL2	4.406	4.051	-0.356	0.014
ZFYVE19	3.53	3.174	-0.356	0.014
ADCK4	5.066	4.711	-0.355	0.014
CEP164	2.704	2.349	-0.355	0.014
CNTROB	3.871	3.516	-0.355	0.014
FBXO15	2.067	1.712	-0.355	0.014
PFKFB4	5.099	4.744	-0.355	0.014
RASL12	2.194	1.839	-0.355	0.014
RBM5	5.721	5.366	-0.355	0.014
SFR1	2.133	1.777	-0.355	0.014
ZNF747	4.398	4.043	-0.355	0.014
BHLHA15	1.51	1.156	-0.354	0.014
C19orf25	4.61	4.256	-0.354	0.014
EFCAB4A	3.232	2.877	-0.354	0.014
FBXO44	3.695	3.341	-0.354	0.014
KIAA0907	4.023	3.669	-0.354	0.014
LCN10	1.141	0.787	-0.354	0.014
SLC25A15	3.431	3.077	-0.354	0.014
ZDHHC16	5.789	5.435	-0.354	0.014
C1orf233	2.047	1.694	-0.353	0.014
HIST1H2AL	0.789	0.436	-0.353	0.014
KHK	2.307	1.954	-0.353	0.014
PBXIP1	5.381	5.028	-0.353	0.014
PLEKHA4	2.928	2.575	-0.353	0.014
TMEM80	2.72	2.367	-0.353	0.014
COQ10A	3.741	3.389	-0.352	0.014
FAM198A	1.277	0.925	-0.352	0.014
LAMB3	2.741	2.389	-0.352	0.014
MDFI	5.901	5.549	-0.352	0.014
NUDT22	5.362	5.01	-0.352	0.014
PEX11G	3.212	2.86	-0.352	0.014
TRANK1	2.459	2.107	-0.352	0.014
CCDC37	1.829	1.478	-0.351	0.014
DGKQ	2.692	2.341	-0.351	0.014
FHOD1	2.821	2.47	-0.351	0.014
FSTL3	3.195	2.844	-0.351	0.014
GATA1	0.423	0.073	-0.351	0.014
MGAT5B	1.235	0.884	-0.351	0.014
PSD4	2.84	2.489	-0.351	0.014
TPRA1	4.363	4.012	-0.351	0.014
WRAP73	4.462	4.111	-0.351	0.014
ZMAT5	5.592	5.24	-0.351	0.014
ARAP3	1.634	1.283	-0.35	0.014
ITPRIPL1	1.327	0.977	-0.35	0.014
RCOR2	5.429	5.079	-0.35	0.014
RFX5	4.387	4.037	-0.35	0.014
TM6SF2	2.621	2.271	-0.35	0.014
CALCA	0.876	0.526	-0.349	0.014
CHRNB2	1.504	1.155	-0.349	0.014
RAD51D	3.135	2.786	-0.349	0.014
TMEM138	3.417	3.067	-0.349	0.014
AMIGO1	2.001	1.653	-0.348	0.014
C14orf132	3.897	3.549	-0.348	0.014
FHIT	3.066	2.718	-0.348	0.015
INS	4.32	3.972	-0.348	0.015
NAT8L	2.26	1.912	-0.348	0.015
SYN1	2.115	1.767	-0.348	0.014
SYNGR3	2.701	2.353	-0.348	0.014
CCDC8	3.95	3.603	-0.347	0.015
CDKN1A	5.772	5.424	-0.347	0.015
DENND4B	3.534	3.187	-0.347	0.015
HIST1H3I	0.702	0.355	-0.347	0.015
HS1BP3	4.268	3.921	-0.347	0.015
LPCAT4	4.232	3.885	-0.347	0.015
NAT9	4.579	4.232	-0.347	0.015
SLC10A3	3.558	3.211	-0.347	0.015
SLC27A4	4.362	4.016	-0.347	0.015
ZNF688	3.905	3.558	-0.347	0.015
NCAPD3	3.364	3.019	-0.346	0.015
SAC3D1	4.118	3.772	-0.346	0.015
TBL1Y	2.03	1.684	-0.346	0.015
ECE2	4.176	3.831	-0.345	0.015
FAM155B	1.886	1.541	-0.345	0.015
H6PD	3.244	2.899	-0.345	0.015
LIN37	3.931	3.586	-0.345	0.015
LRFN3	3.117	2.772	-0.345	0.015
PABPC1L	2.702	2.357	-0.345	0.015
PYCR2	5.35	5.005	-0.345	0.015
RASL10B	3.825	3.479	-0.345	0.015
RELT	2.927	2.582	-0.345	0.015
RFT1	3.3	2.955	-0.345	0.015
SLC45A3	2.565	2.22	-0.345	0.015
SRRM3	1.268	0.924	-0.345	0.015
BAK1	4.232	3.887	-0.344	0.015
HIP1R	3.887	3.543	-0.344	0.016
NYAP1	1.645	1.3	-0.344	0.015
WDR4	3.137	2.793	-0.344	0.016
CCDC61	2.41	2.067	-0.343	0.016
KLC4	4.89	4.547	-0.343	0.016
SLC29A2	3.906	3.562	-0.343	0.016
SNCG	2.137	1.794	-0.343	0.016
TBC1D2B	1.782	1.439	-0.343	0.016
TSSK6	1.536	1.193	-0.343	0.016
ZNF783	2.171	1.828	-0.343	0.016
NKD2	3	2.658	-0.342	0.016
TRIM65	2.445	2.103	-0.342	0.016
BOK	3.901	3.56	-0.341	0.016
FAM179A	1.967	1.626	-0.341	0.016
KCNS3	3.057	2.715	-0.341	0.016
NECAB2	2.64	2.299	-0.341	0.016
ZFYVE27	4.233	3.892	-0.341	0.016
COPS7A	5.014	4.674	-0.34	0.016
PDDC1	3.613	3.273	-0.34	0.016
PNPLA4	3.81	3.47	-0.34	0.016
RBM38	4.578	4.238	-0.34	0.016
SEC14L2	2.557	2.217	-0.34	0.016
SMAP2	4.085	3.745	-0.34	0.016
TJP3	3.682	3.343	-0.34	0.016
USP28	3.32	2.98	-0.34	0.016
ADAP1	2.69	2.35	-0.339	0.016
APOBEC3H	0.625	0.285	-0.339	0.016
CAMK2N2	1.172	0.833	-0.339	0.016
FBXO10	3.034	2.694	-0.339	0.016
ZNF239	2.112	1.773	-0.339	0.016
DGAT2	2.347	2.009	-0.338	0.017
FAM195A	4.419	4.081	-0.338	0.017
FLYWCH2	5.379	5.041	-0.338	0.017
HIST1H1A	0.592	0.254	-0.338	0.017
MAPRE3	3.855	3.517	-0.338	0.017
NPFF	1.08	0.741	-0.338	0.017
SFN	1.921	1.583	-0.338	0.017
TTC23	2.881	2.543	-0.338	0.017
TBX6	1.082	0.746	-0.337	0.017
VIPR1	1.264	0.927	-0.337	0.017
VRK3	4.973	4.635	-0.337	0.017
APC2	1.243	0.907	-0.336	0.017
CCDC19	2.861	2.526	-0.336	0.017
CCDC157	2.462	2.127	-0.335	0.017
CLCN2	2.355	2.021	-0.335	0.017
ZNF771	2.925	2.591	-0.335	0.017
ACOT8	5.13	4.796	-0.334	0.017
C10orf25	1.748	1.413	-0.334	0.017
ITGB1BP2	0.519	0.185	-0.334	0.017
LIMS2	3.072	2.738	-0.334	0.017
RCN3	2.92	2.586	-0.334	0.017
SLC16A3	5.041	4.706	-0.334	0.017
TP53TG5	0.431	0.097	-0.334	0.017
ZNF285	1.308	0.974	-0.334	0.017
ARFRP1	3.953	3.62	-0.333	0.017
CYP2R1	2.72	2.387	-0.333	0.017
PRPF40B	3.154	2.821	-0.333	0.017
IVD	4.099	3.767	-0.332	0.017
KLHL22	4.645	4.313	-0.332	0.017
SAMD13	2.166	1.834	-0.332	0.017
TOP3A	3.966	3.635	-0.332	0.017
TTC4	4.468	4.136	-0.332	0.017
XYLT2	3.427	3.095	-0.332	0.017
ZNF584	2.994	2.662	-0.332	0.017
AMPD2	4.732	4.401	-0.331	0.017
CCDC127	4.482	4.15	-0.331	0.017
CCNF	3.95	3.619	-0.331	0.017
CERS1	4.077	3.746	-0.331	0.017
PRRG2	3.874	3.544	-0.331	0.017
SEMA4B	3.579	3.248	-0.331	0.017
THRA	3.536	3.205	-0.331	0.017
FANCL	3.949	3.619	-0.33	0.017
IFT172	2.466	2.136	-0.33	0.017
KLF15	2.537	2.207	-0.33	0.017
PWP2	4.167	3.837	-0.33	0.017
S100A3	2.198	1.868	-0.33	0.017
SNPH	1.219	0.889	-0.33	0.017
C9orf40	2.274	1.946	-0.329	0.017
COLQ	1.406	1.077	-0.329	0.017
DBNDD2	5.098	4.768	-0.329	0.017
EDARADD	3.209	2.88	-0.329	0.017
GAS2L1	2.45	2.121	-0.329	0.017
HIST1H3F	1.365	1.036	-0.329	0.017
ID3	7.402	7.073	-0.329	0.017
INTS9	4.474	4.145	-0.329	0.017
L3MBTL1	1.407	1.078	-0.329	0.017
NMRAL1	5.732	5.402	-0.329	0.017
ST6GALNAC4	3.462	3.134	-0.329	0.017
ZFHX2	1.141	0.812	-0.329	0.017
ARSA	2.901	2.573	-0.328	0.017
HDDC3	4.745	4.416	-0.328	0.017
PCDH1	1.745	1.417	-0.328	0.017
SH2D3C	2.282	1.954	-0.328	0.017
TEKT1	2.348	2.02	-0.328	0.017
BPNT1	4.263	3.935	-0.327	0.017
KAT2A	4.076	3.748	-0.327	0.017
KCTD1	3.072	2.745	-0.327	0.017
LRRC61	5.455	5.128	-0.327	0.017
NDOR1	3.387	3.06	-0.327	0.017
SH2B2	1.691	1.364	-0.327	0.017
TRABD	4.483	4.156	-0.327	0.017
VAMP1	1.506	1.179	-0.327	0.017
YJEFN3	1.917	1.589	-0.327	0.017
ZKSCAN3	2.144	1.818	-0.327	0.017
AKR7A3	0.938	0.612	-0.326	0.018
B3GNT4	0.837	0.512	-0.326	0.018
RAB17	5.06	4.734	-0.326	0.018
SAMD15	1.802	1.476	-0.326	0.018
SHISA4	2.175	1.849	-0.326	0.018
BCS1L	4.472	4.146	-0.325	0.018
C17orf72	2.099	1.775	-0.325	0.018
C2orf68	3.234	2.908	-0.325	0.018
CCDC60	2.53	2.205	-0.325	0.018
CDC25C	4.194	3.869	-0.325	0.018
HECTD3	4.278	3.953	-0.325	0.018
NYNRIN	3.367	3.042	-0.325	0.018
PKN3	3.902	3.577	-0.325	0.018
POMC	4.238	3.912	-0.325	0.018
PPIL2	4.417	4.092	-0.325	0.018
PRADC1	4.426	4.102	-0.325	0.018
ADCY5	2.846	2.523	-0.324	0.018
CRELD1	5.132	4.807	-0.324	0.018
EFNB1	3.332	3.008	-0.324	0.018
FBP1	2.382	2.058	-0.324	0.018
LRRC20	4.257	3.932	-0.324	0.018
NOL12	3.437	3.113	-0.324	0.018
ANGPTL2	2.705	2.381	-0.323	0.018
B3GNT8	1.667	1.345	-0.323	0.018
C6orf57	5.462	5.139	-0.323	0.018
CD8B	0.701	0.378	-0.323	0.018
CST5	0.537	0.214	-0.323	0.018
FAM183A	3.907	3.584	-0.323	0.018
FGFR3	4.325	4.002	-0.323	0.018
OCEL1	3.97	3.647	-0.323	0.018
PTPRCAP	1.254	0.931	-0.323	0.018
VPS37D	4.177	3.854	-0.323	0.018
BAHD1	3.063	2.741	-0.322	0.018
CRISPLD2	2.482	2.16	-0.322	0.018
CRTC1	2.869	2.547	-0.322	0.018
HAP1	2.491	2.168	-0.322	0.018
RAB19	1.392	1.07	-0.322	0.018
RBM14	4.715	4.393	-0.322	0.018
ADRA2C	2.066	1.746	-0.321	0.018
ARHGEF25	3.281	2.96	-0.321	0.018
BTN3A1	1.375	1.054	-0.321	0.018
MADD	3.895	3.574	-0.321	0.018
OGFOD2	3.114	2.792	-0.321	0.018
PSRC1	5.244	4.923	-0.321	0.018
RTTN	2.397	2.075	-0.321	0.018
CCDC71	5.076	4.756	-0.32	0.018
FN3K	4.383	4.063	-0.32	0.018
SIRT5	2.784	2.464	-0.32	0.018
BMF	5.027	4.708	-0.319	0.018
CDC25B	4.497	4.178	-0.319	0.018
CPB1	6.445	6.126	-0.319	0.018
FOLR3	1.089	0.77	-0.319	0.018
GLS2	1.508	1.189	-0.319	0.018
LRRN2	3.322	3.003	-0.319	0.018
SPRED3	1.163	0.844	-0.319	0.018
ZNF213	2.606	2.287	-0.319	0.018
AQP8	0.488	0.17	-0.318	0.018
LGALS7B	1.557	1.239	-0.318	0.018
NKX6-1	4.798	4.48	-0.318	0.018
PDCD11	4.191	3.873	-0.318	0.018
RNF43	2.094	1.777	-0.318	0.018
SLC41A1	2.915	2.597	-0.318	0.018
SYDE1	2.075	1.757	-0.318	0.018
ZFYVE26	2.557	2.239	-0.318	0.018
ZGLP1	1.562	1.244	-0.318	0.018
C16orf59	4.48	4.162	-0.317	0.018
GTSE1	3.811	3.495	-0.317	0.018
RASL11A	2.549	2.232	-0.317	0.018
RBKS	3.413	3.096	-0.317	0.018
RSPH9	2.583	2.266	-0.317	0.018
SAMD14	3.31	2.994	-0.317	0.018
TTYH1	4.963	4.646	-0.317	0.018
CD40	2.519	2.203	-0.316	0.018
DPF1	1.862	1.546	-0.316	0.018
GBA	3.877	3.562	-0.316	0.018
PPM1F	3.605	3.288	-0.316	0.018
SIRT6	4.386	4.071	-0.316	0.018
SMAD6	2.115	1.8	-0.316	0.018
CAPN9	3.017	2.703	-0.315	0.018
CENPM	4.808	4.493	-0.315	0.018
CYB561D1	2.455	2.14	-0.315	0.018
MRI1	3.28	2.965	-0.315	0.018
PHLDB1	4.366	4.051	-0.315	0.018
RGS12	3.792	3.477	-0.315	0.018
TOX2	1.914	1.599	-0.315	0.018
ZNF133	3.628	3.313	-0.315	0.018
C12orf76	3.29	2.976	-0.314	0.018
COA5	3.842	3.528	-0.314	0.018
EML3	2.783	2.47	-0.314	0.018
FMNL3	1.811	1.498	-0.314	0.018
KCNN1	2.099	1.785	-0.314	0.018
METTL13	4.197	3.883	-0.314	0.018
MON1A	2.514	2.2	-0.314	0.018
NAT10	4.489	4.175	-0.314	0.018
NFKBIE	3.554	3.24	-0.314	0.018
POLH	1.609	1.295	-0.314	0.018
TMEM176B	1.835	1.521	-0.314	0.018
TRMT2A	3.932	3.619	-0.314	0.018
C1orf112	3.466	3.153	-0.313	0.018
CADM3	4.002	3.689	-0.313	0.018
CXCR4	3.91	3.597	-0.313	0.018
FAHD2B	3.633	3.32	-0.313	0.018
IKBKG	1.89	1.577	-0.313	0.018
LMAN2L	4.857	4.544	-0.313	0.018
NANOS3	1.957	1.644	-0.313	0.018
QRFP	0.488	0.174	-0.313	0.018
RPAP1	4.162	3.848	-0.313	0.018
SLC26A11	3.584	3.271	-0.313	0.018
TMEM92	3	2.686	-0.313	0.018
U2AF1L4	3.732	3.419	-0.313	0.018
ATHL1	3.831	3.519	-0.312	0.018
PICK1	5.012	4.699	-0.312	0.018
PNPO	2.466	2.153	-0.312	0.018
TLE6	3.446	3.134	-0.312	0.018
UBL4A	4.606	4.294	-0.312	0.018
ZFPM1	2.866	2.554	-0.312	0.018
CNN1	5.915	5.604	-0.311	0.018
LRRC8E	1.415	1.104	-0.311	0.018
MED12	3.905	3.594	-0.311	0.018
MUC1	1.284	0.973	-0.311	0.018
PPP2R5B	3.319	3.009	-0.311	0.018
RASSF7	5.491	5.18	-0.311	0.018
SCT	0.992	0.681	-0.311	0.018
SMUG1	5.501	5.19	-0.311	0.018
ST3GAL2	3.56	3.249	-0.311	0.018
TUT1	4.033	3.722	-0.311	0.018
ANKRD52	3.526	3.217	-0.31	0.018
GAST	1.484	1.174	-0.31	0.018
KLHDC8B	5.221	4.911	-0.31	0.018
SNAP47	4.632	4.322	-0.31	0.018
TCFL5	2.159	1.849	-0.31	0.018
ZNF474	1.689	1.379	-0.31	0.018
E2F2	1.932	1.623	-0.309	0.018
MAMDC4	1.655	1.346	-0.309	0.018
MOK	3.33	3.021	-0.309	0.018
RGL4	1.939	1.631	-0.309	0.018
TSNARE1	2.236	1.927	-0.309	0.018
USE1	4.356	4.047	-0.309	0.018
C2orf70	1.198	0.89	-0.308	0.018
CAMK1D	1.635	1.327	-0.308	0.018
CC2D1B	3.44	3.132	-0.308	0.018
PTPN18	3.591	3.282	-0.308	0.018
RFXAP	1.825	1.516	-0.308	0.018
TOP3B	3.943	3.635	-0.308	0.018
CDC45	4.568	4.262	-0.307	0.019
DFNB31	1.86	1.554	-0.307	0.019
FZD9	2.176	1.869	-0.307	0.019
HDAC11	3.385	3.078	-0.307	0.018
OXER1	1.044	0.738	-0.307	0.019
PGS1	4.227	3.92	-0.307	0.018
PLEKHA6	3.654	3.347	-0.307	0.019
TNFRSF25	2.854	2.547	-0.307	0.019
TRNAU1AP	5.063	4.756	-0.307	0.018
ABCC10	3.247	2.941	-0.306	0.019
AIFM2	2.847	2.541	-0.306	0.019
ENO3	4.477	4.171	-0.306	0.019
FDX1L	5.386	5.08	-0.306	0.019
PTRH1	3.698	3.392	-0.306	0.019
TMEM79	1.898	1.592	-0.306	0.019
ZCWPW1	1.262	0.955	-0.306	0.019
C20orf196	3.468	3.164	-0.305	0.019
DHDH	1.366	1.061	-0.305	0.019
GHDC	2.919	2.613	-0.305	0.019
HSD3B7	2.45	2.145	-0.305	0.019
NAB2	3.882	3.577	-0.305	0.019
PIGH	3.47	3.164	-0.305	0.019
AARS2	3.266	2.962	-0.304	0.02
ADCK5	3.482	3.178	-0.304	0.02
B3GAT3	5.425	5.12	-0.304	0.02
C16orf86	2.428	2.124	-0.304	0.02
CCDC64	2.303	2	-0.304	0.02
CYP39A1	1.586	1.283	-0.304	0.02
EGR1	4.471	4.167	-0.304	0.02
IFT140	4.262	3.958	-0.304	0.02
IL8	3.46	3.157	-0.304	0.02
SH3BP1	4.074	3.77	-0.304	0.02
TMEM200B	2.192	1.889	-0.304	0.02
TRIM32	2.807	2.503	-0.304	0.02
ZADH2	2.159	1.855	-0.304	0.02
CAD	4.181	3.878	-0.303	0.02
FAM20A	2.757	2.454	-0.303	0.02
INPPL1	5.422	5.119	-0.303	0.02
RFXANK	6.388	6.086	-0.303	0.02
RGS19	2.726	2.423	-0.303	0.02
ZDHHC15	1.086	0.783	-0.303	0.02
ASB13	3.013	2.711	-0.302	0.02
DCP1B	3.901	3.599	-0.302	0.02
DUOXA2	1.598	1.297	-0.302	0.02
ESPN	3.119	2.818	-0.302	0.02
FAM109A	4.106	3.805	-0.302	0.02
HIST3H2BB	0.563	0.261	-0.302	0.02
LRRC43	1.548	1.247	-0.302	0.02
PLA2G3	1.148	0.846	-0.302	0.02
RAB3IL1	1.831	1.529	-0.302	0.02
RBM12B	2.332	2.03	-0.302	0.02
RECQL4	3.972	3.67	-0.302	0.02
SELRC1	2.858	2.556	-0.302	0.02
SZT2	2.002	1.7	-0.302	0.02
ZBTB46	3.063	2.76	-0.302	0.02
AGFG2	2.154	1.852	-0.301	0.02
C8orf47	2.994	2.693	-0.301	0.02
CPN1	3.451	3.15	-0.301	0.02
EXD2	3.679	3.378	-0.301	0.02
JOSD2	3.831	3.53	-0.301	0.02
KCTD7	2.342	2.04	-0.301	0.02
OGG1	4.636	4.336	-0.301	0.02
PPAP2A	3.256	2.955	-0.301	0.02
RAB3D	3.643	3.342	-0.301	0.02
RGAG4	2.541	2.24	-0.301	0.02
TEKT2	4.202	3.901	-0.301	0.02
WDR27	1.686	1.386	-0.301	0.02
EDC3	4.688	4.389	-0.3	0.021
IL10RB	3.014	2.714	-0.3	0.02
IQGAP3	3.476	3.175	-0.3	0.02
MGAT3	3.121	2.821	-0.3	0.02
NUAK2	3.759	3.459	-0.3	0.02
SP110	1.264	0.964	-0.3	0.02
VOPP1	3.322	3.022	-0.3	0.02
B4GALNT3	3.679	3.38	-0.299	0.021
ECHDC3	2.888	2.589	-0.299	0.021
GAL3ST3	1.395	1.096	-0.299	0.021
ISCA2	5.623	5.323	-0.299	0.021
MORN1	2.453	2.154	-0.299	0.021
PET112	4.203	3.904	-0.299	0.021
TRIM50	3.391	3.092	-0.299	0.021
ABCB8	3.283	2.985	-0.298	0.022
ATG2A	3.078	2.78	-0.298	0.022
ATP12A	1.248	0.95	-0.298	0.022
BRI3BP	2.951	2.653	-0.298	0.022
COQ6	3.822	3.524	-0.298	0.022
MAST1	1.435	1.138	-0.298	0.022
SAMD10	2.462	2.164	-0.298	0.022
SEC14L6	0.9	0.601	-0.298	0.022
C22orf43	2.813	2.515	-0.297	0.022
IKBKB	3.032	2.735	-0.297	0.022
MAPK8IP2	2.124	1.826	-0.297	0.022
RPA2	5.939	5.642	-0.297	0.022
SMPD1	4.245	3.948	-0.297	0.022
AZU1	1.945	1.65	-0.296	0.023
C17orf53	3.275	2.979	-0.296	0.022
CCDC57	2.727	2.432	-0.296	0.023
GLIPR2	4.779	4.483	-0.296	0.022
METTL17	5.554	5.258	-0.296	0.023
NUDT2	5.358	5.062	-0.296	0.022
PFKFB3	4.438	4.142	-0.296	0.022
SUOX	4.507	4.211	-0.296	0.022
TMC4	4.093	3.796	-0.296	0.022
ZNF768	5.323	5.027	-0.296	0.023
BDH1	3.05	2.755	-0.295	0.023
C19orf81	2.173	1.878	-0.295	0.023
CDK5	5.439	5.145	-0.295	0.023
D2HGDH	2.715	2.42	-0.295	0.023
FAM109B	3.423	3.129	-0.295	0.023
FAM64A	5.657	5.363	-0.295	0.023
HIST1H2AJ	0.825	0.53	-0.295	0.023
HVCN1	2.197	1.902	-0.295	0.023
PHLDB3	3.344	3.049	-0.295	0.023
SPATA24	3.921	3.626	-0.295	0.023
TMEM35	2.438	2.142	-0.295	0.023
CNNM3	4.06	3.766	-0.294	0.024
DZIP1L	3.334	3.04	-0.294	0.023
EPHA1	4.394	4.1	-0.294	0.024
LRWD1	4.501	4.207	-0.294	0.024
TMEM42	4.173	3.879	-0.294	0.024
TMUB2	4.687	4.393	-0.294	0.024
CLDN5	1.022	0.729	-0.293	0.024
DHRS13	4.892	4.599	-0.293	0.024
EZH1	2.33	2.037	-0.293	0.024
GNB3	1.141	0.849	-0.293	0.024
HDHD3	5.474	5.181	-0.293	0.024
IFT46	4.947	4.653	-0.293	0.024
MAD1L1	4.432	4.139	-0.293	0.024
MTHFR	2.782	2.489	-0.293	0.024
NTF3	2.198	1.905	-0.293	0.024
SNAPIN	6.164	5.871	-0.293	0.024
SWSAP1	2.716	2.423	-0.293	0.024
TBC1D24	1.995	1.702	-0.293	0.024
YPEL3	5.135	4.842	-0.293	0.024
ADAMTS16	3.316	3.023	-0.292	0.024
C17orf100	2.447	2.155	-0.292	0.024
CNKSR1	3.839	3.547	-0.292	0.025
CYHR1	4.922	4.63	-0.292	0.024
FDXR	4.879	4.587	-0.292	0.024
GART	5.527	5.235	-0.292	0.024
INPP5J	2.183	1.891	-0.292	0.024
LZTR1	4.245	3.953	-0.292	0.024
MAST3	1.48	1.189	-0.292	0.025
TRPV1	1.474	1.182	-0.292	0.024
CD52	2.353	2.062	-0.291	0.025
DUSP8	2.113	1.823	-0.291	0.025
HIF3A	1.628	1.337	-0.291	0.025
IL4R	3.612	3.321	-0.291	0.025
PGBD5	3.201	2.91	-0.291	0.025
PPP1R21	3.794	3.504	-0.291	0.025
ZNF467	1.267	0.976	-0.291	0.025
ACHE	2.038	1.748	-0.29	0.025
ARHGEF19	5.073	4.783	-0.29	0.025
CNPY3	6.065	5.775	-0.29	0.025
HSPB8	5.927	5.637	-0.29	0.025
METTL2B	3.34	3.05	-0.29	0.025
PAAF1	5.592	5.303	-0.29	0.025
PLOD3	5.306	5.016	-0.29	0.025
POLR3A	3.598	3.308	-0.29	0.025
SLC27A5	2.163	1.873	-0.29	0.025
SYNRG	3.31	3.019	-0.29	0.025
ZNF446	3.692	3.402	-0.29	0.025
ARFGAP1	5.097	4.808	-0.289	0.025
CCDC167	7.187	6.899	-0.289	0.025
DRG2	5.181	4.891	-0.289	0.025
FAM110A	3.953	3.664	-0.289	0.025
GBA2	5.418	5.129	-0.289	0.025
LMCD1	3.963	3.674	-0.289	0.025
LRP4	2.611	2.322	-0.289	0.025
NSUN5	4.197	3.907	-0.289	0.025
SH2B1	4.07	3.781	-0.289	0.025
SLC2A10	2.332	2.043	-0.289	0.025
SMYD4	2.577	2.288	-0.289	0.025
TGFB1I1	2.433	2.144	-0.289	0.025
CCM2	5.647	5.359	-0.288	0.025
FKBP4	5.47	5.181	-0.288	0.025
MLLT6	2.877	2.589	-0.288	0.025
MTL5	2.669	2.381	-0.288	0.025
NOL3	1.908	1.62	-0.288	0.025
OVOL1	2.066	1.779	-0.288	0.025
PRODH	3.009	2.722	-0.288	0.025
TSEN54	4.62	4.332	-0.288	0.025
ADAM8	2.113	1.826	-0.287	0.025
ERBB2	5.608	5.322	-0.287	0.025
FAM65A	4.403	4.116	-0.287	0.025
FUK	2.61	2.323	-0.287	0.025
PTPRH	2.193	1.905	-0.287	0.025
SCGB1A1	2.291	2.003	-0.287	0.025
SIRT3	3.586	3.299	-0.287	0.025
SMARCD3	3.878	3.592	-0.287	0.025
ZNF512	4.333	4.046	-0.287	0.025
AZI1	3.423	3.137	-0.286	0.025
CDK11A	2.05	1.764	-0.286	0.025
CEP104	2.814	2.527	-0.286	0.025
CRB2	1.885	1.599	-0.286	0.025
CUL9	2.853	2.567	-0.286	0.025
HSPA2	2.33	2.043	-0.286	0.025
KLF10	3.576	3.29	-0.286	0.025
PC	3.259	2.973	-0.286	0.025
PMS2	2.385	2.099	-0.286	0.025
ZNF70	1.455	1.169	-0.286	0.025
BACE2	1.968	1.684	-0.285	0.025
C5orf58	0.818	0.533	-0.285	0.025
CBX2	5.722	5.437	-0.285	0.025
COL27A1	2.586	2.301	-0.285	0.025
CSF1	1.197	0.912	-0.285	0.025
FAM98C	3.036	2.75	-0.285	0.025
ILVBL	5.007	4.722	-0.285	0.025
LGALS12	1.414	1.13	-0.285	0.025
MFSD6L	3.414	3.129	-0.285	0.025
PPARD	2.993	2.708	-0.285	0.025
SEMA7A	1.868	1.584	-0.285	0.025
TDRKH	2.614	2.329	-0.285	0.025
ACTR5	3.027	2.744	-0.284	0.025
AQP10	2.993	2.709	-0.284	0.025
ASCL2	1.227	0.944	-0.284	0.025
DALRD3	4.942	4.659	-0.284	0.025
DNASE1L1	2.938	2.654	-0.284	0.025
HMGCL	5.438	5.155	-0.284	0.025
NUP43	3.856	3.572	-0.284	0.025
PIGO	3.925	3.641	-0.284	0.025
PRKCDBP	4.114	3.83	-0.284	0.025
SPIRE2	2.571	2.287	-0.284	0.025
TMEM177	4.749	4.465	-0.284	0.025
TPRN	3.627	3.343	-0.284	0.025
TSC22D4	4.004	3.72	-0.284	0.025
ASPSCR1	4.791	4.508	-0.283	0.026
CENPBD1	3.053	2.77	-0.283	0.026
DLG4	3.396	3.113	-0.283	0.026
FZD2	4.385	4.102	-0.283	0.026
LMTK3	1.907	1.624	-0.283	0.026
PAQR8	2.836	2.553	-0.283	0.026
RETSAT	3.342	3.059	-0.283	0.026
SHF	5.213	4.93	-0.283	0.026
TSPAN11	2.493	2.211	-0.283	0.026
USP30	3.203	2.92	-0.283	0.026
WBP1	7.012	6.729	-0.283	0.026
ZNF530	1.924	1.641	-0.283	0.026
B3GAT1	2.23	1.948	-0.282	0.026
BRD8	5.105	4.823	-0.282	0.026
CARS2	4.966	4.684	-0.282	0.026
CLIP3	3.771	3.488	-0.282	0.026
MAT2A	5.994	5.713	-0.282	0.026
NOXA1	2.368	2.086	-0.282	0.026
NPR2	2.844	2.563	-0.282	0.026
ATP8B2	4.227	3.946	-0.281	0.026
FXYD2	3.185	2.904	-0.281	0.026
JUNB	3.673	3.392	-0.281	0.026
PIP5KL1	1.518	1.237	-0.281	0.026
PLCG2	2.243	1.963	-0.281	0.026
SLC43A3	3.641	3.36	-0.281	0.026
SRXN1	3.127	2.846	-0.281	0.026
TCEA2	5.686	5.405	-0.281	0.026
TESC	2.259	1.978	-0.281	0.026
UBL7	6.417	6.136	-0.281	0.026
CHST6	1.618	1.338	-0.28	0.026
CKLF	4.378	4.099	-0.28	0.026
CXorf31	0.486	0.206	-0.28	0.026
ENG	1.174	0.894	-0.28	0.026
FAM171A2	4.009	3.729	-0.28	0.026
KIF21B	2.617	2.337	-0.28	0.026
MARVELD1	3.649	3.369	-0.28	0.026
TDP1	4.482	4.201	-0.28	0.026
ZMYM3	4.955	4.674	-0.28	0.026
C6orf164	0.592	0.313	-0.279	0.026
FANCC	3.384	3.105	-0.279	0.026
HAPLN3	3.939	3.66	-0.279	0.026
LMF1	2.581	2.303	-0.279	0.026
LTB4R2	0.999	0.72	-0.279	0.026
TRIM41	3.798	3.519	-0.279	0.026
B4GALNT4	5.161	4.882	-0.278	0.026
CYP11A1	2.111	1.833	-0.278	0.026
FGD1	3.323	3.044	-0.278	0.026
MAP6D1	2.164	1.886	-0.278	0.027
PHF8	3.414	3.136	-0.278	0.026
PIGP	4.078	3.8	-0.278	0.026
SPRYD4	3.446	3.168	-0.278	0.026
UBTD1	3.769	3.49	-0.278	0.026
ZNF512B	3.772	3.494	-0.278	0.026
ASPHD2	2.115	1.838	-0.277	0.027
BCDIN3D	2.369	2.093	-0.277	0.027
BCL2L2	2.817	2.54	-0.277	0.027
BRSK2	2.759	2.483	-0.277	0.027
RFX2	3.36	3.083	-0.277	0.027
WDR62	3.034	2.756	-0.277	0.027
ZMYND10	3.609	3.332	-0.277	0.027
C19orf26	2.413	2.137	-0.276	0.027
C1orf210	5.009	4.733	-0.276	0.027
C21orf33	6.776	6.501	-0.276	0.027
CCR10	0.65	0.374	-0.276	0.027
CLTCL1	2.035	1.76	-0.276	0.027
DENND2A	4.388	4.111	-0.276	0.027
DYDC2	1.975	1.699	-0.276	0.027
EVI5L	2.94	2.664	-0.276	0.027
FAM118A	3.443	3.167	-0.276	0.027
FGF11	2.854	2.578	-0.276	0.027
FUT11	2.838	2.562	-0.276	0.027
HIST1H1E	1.217	0.94	-0.276	0.027
METTL2A	3.502	3.225	-0.276	0.027
NAGA	4.226	3.95	-0.276	0.027
PMEL	4.741	4.465	-0.276	0.027
PPP1R32	2.853	2.576	-0.276	0.027
RAP1GAP	3.414	3.138	-0.276	0.027
RHPN1	3.564	3.288	-0.276	0.027
TBC1D22B	3.781	3.504	-0.276	0.027
TOR2A	4.659	4.383	-0.276	0.027
WDR59	4.403	4.128	-0.276	0.027
ZNF276	2.165	1.89	-0.276	0.027
ADCK3	3.733	3.458	-0.275	0.027
ATN1	4.688	4.413	-0.275	0.027
CHST13	2.44	2.165	-0.275	0.027
CXXC1	4.8	4.526	-0.275	0.027
FAM211B	3.869	3.594	-0.275	0.027
HCN3	1.47	1.195	-0.275	0.027
IQCD	1.964	1.689	-0.275	0.027
MESP1	1.013	0.739	-0.275	0.027
MTRNR2L1	2.782	2.507	-0.275	0.027
PARS2	2.848	2.573	-0.275	0.027
PIP5K1C	3.494	3.219	-0.275	0.027
PRR14	4.382	4.107	-0.275	0.027
RAB36	2.928	2.652	-0.275	0.027
RAB4B-EGLN2	0.313	0.038	-0.275	0.027
SPAG8	1.643	1.367	-0.275	0.027
TEAD2	7.547	7.271	-0.275	0.027
ADAM15	3.582	3.308	-0.274	0.028
IRF7	2.985	2.711	-0.274	0.028
OVOL2	3.539	3.264	-0.274	0.028
ROPN1L	2.216	1.942	-0.274	0.028
TRAF1	1.325	1.051	-0.274	0.028
APOBEC2	2.74	2.467	-0.273	0.029
CASP9	4	3.726	-0.273	0.028
FAM160B2	3.733	3.46	-0.273	0.029
IL23A	2.987	2.714	-0.273	0.029
MPP2	2.202	1.929	-0.273	0.029
MRPL24	5.737	5.464	-0.273	0.028
RMND5B	4.786	4.512	-0.273	0.028
RNF215	3.641	3.367	-0.273	0.028
SEMA4F	2.463	2.19	-0.273	0.028
TMEM125	4.943	4.67	-0.273	0.028
AK8	2.34	2.068	-0.272	0.029
DCAKD	4.99	4.718	-0.272	0.029
FOXRED1	5.328	5.056	-0.272	0.029
GLB1L2	4.018	3.746	-0.272	0.029
PPP6R2	5.099	4.827	-0.272	0.029
PRSS46	0.478	0.207	-0.272	0.029
SMO	5.823	5.551	-0.272	0.029
TDRD7	3.583	3.311	-0.272	0.029
TNFRSF9	2.37	2.098	-0.272	0.029
VPS16	4.745	4.472	-0.272	0.029
GATSL3	2.912	2.642	-0.271	0.029
HMOX2	5.012	4.742	-0.271	0.029
LAGE3	3.894	3.623	-0.271	0.029
PAN2	3.048	2.777	-0.271	0.029
SLC7A3	3.195	2.924	-0.271	0.029
WDR55	3.654	3.383	-0.271	0.029
ZNF641	2.94	2.67	-0.271	0.029
ABCA7	3.036	2.766	-0.27	0.029
ATF3	5.683	5.413	-0.27	0.029
CCDC130	5.1	4.831	-0.27	0.029
GYS1	4.678	4.408	-0.27	0.029
PLCB3	3.408	3.138	-0.27	0.029
POMGNT1	5.735	5.464	-0.27	0.029
ANGEL1	4.647	4.378	-0.269	0.029
APOBEC3F	2.032	1.762	-0.269	0.029
C21orf58	2.702	2.432	-0.269	0.029
EAF2	1.094	0.825	-0.269	0.029
MZF1	3.22	2.951	-0.269	0.029
SLC35E2	1.991	1.722	-0.269	0.029
SNAI1	2.292	2.024	-0.269	0.029
SPG7	5.24	4.971	-0.269	0.029
SPSB4	4.15	3.882	-0.269	0.029
CIDEB	3.609	3.341	-0.268	0.029
DNAJB5	4.873	4.605	-0.268	0.029
HSD17B1	2.647	2.379	-0.268	0.029
ITGA5	4.49	4.223	-0.268	0.029
LOXL3	3.791	3.522	-0.268	0.029
PHF19	3.79	3.522	-0.268	0.029
RND2	4.516	4.248	-0.268	0.029
SKAP1	1.207	0.94	-0.268	0.029
TNK2	2.952	2.684	-0.268	0.029
TUB	3.065	2.798	-0.268	0.029
WSCD1	2.668	2.399	-0.268	0.029
BAIAP2	4.177	3.91	-0.267	0.029
DAPK2	1.232	0.965	-0.267	0.029
DGKD	2.987	2.719	-0.267	0.029
FOS	5.212	4.944	-0.267	0.029
KCNK5	2.52	2.253	-0.267	0.029
LEPREL4	4.181	3.914	-0.267	0.029
MOB2	4.71	4.443	-0.267	0.029
NAT6	2.775	2.508	-0.267	0.029
NPHP4	2.929	2.662	-0.267	0.029
PRSS16	3.14	2.872	-0.267	0.029
SIGIRR	5.23	4.963	-0.267	0.029
THBS3	4.944	4.676	-0.267	0.029
TTC39A	3.822	3.554	-0.267	0.029
TTC40	1.364	1.097	-0.267	0.029
TWF2	5.714	5.446	-0.267	0.029
YBEY	4.509	4.241	-0.267	0.029
C1orf56	2.545	2.279	-0.266	0.029
C9orf64	2.679	2.413	-0.266	0.029
CALCOCO1	4.502	4.236	-0.266	0.029
CORO1A	2.088	1.822	-0.266	0.029
FANCA	3.592	3.326	-0.266	0.029
LYL1	0.706	0.44	-0.266	0.029
ORM2	2.025	1.759	-0.266	0.029
RNF123	3.828	3.563	-0.266	0.029
SUGP2	4.715	4.449	-0.266	0.029
TCEANC2	2.009	1.744	-0.266	0.029
FLAD1	5.61	5.345	-0.265	0.029
GDPD5	3.304	3.039	-0.265	0.029
GNG3	2.728	2.464	-0.265	0.029
HRASLS5	3.188	2.923	-0.265	0.029
IRF3	6.129	5.864	-0.265	0.029
NSMCE1	5.931	5.665	-0.265	0.029
PLEKHG4	1.247	0.982	-0.265	0.029
PTPRN	3.137	2.872	-0.265	0.029
SLC35B2	6.19	5.926	-0.265	0.029
SLC37A1	4.121	3.856	-0.265	0.029
SSH3	3.55	3.286	-0.265	0.029
THNSL2	4.689	4.424	-0.265	0.029
USP19	4.575	4.311	-0.265	0.029
VPS72	6.961	6.697	-0.265	0.029
XPC	4.363	4.098	-0.265	0.029
ZNF74	4.027	3.762	-0.265	0.029
C19orf12	3.491	3.228	-0.264	0.029
DKKL1	1.784	1.52	-0.264	0.029
FAM189B	4.111	3.847	-0.264	0.029
FOSB	1.148	0.884	-0.264	0.029
IFT27	6.147	5.884	-0.264	0.029
KRTAP5-2	0.933	0.67	-0.264	0.029
LYNX1	1.819	1.555	-0.264	0.029
MOV10	4.965	4.701	-0.264	0.029
MTFP1	5.627	5.363	-0.264	0.029
PLA2G15	3.539	3.275	-0.264	0.029
TNFRSF10A	1.361	1.097	-0.264	0.029
TUBG2	3.124	2.859	-0.264	0.029
ADHFE1	1.694	1.43	-0.263	0.029
ASTN2	3.883	3.62	-0.263	0.029
ATG9A	4.51	4.247	-0.263	0.029
CES2	3.751	3.488	-0.263	0.029
ESYT1	6.205	5.941	-0.263	0.029
PLXNB1	5.302	5.039	-0.263	0.029
POLB	5.643	5.381	-0.263	0.029
PSD	2.37	2.106	-0.263	0.029
SMARCC2	4.49	4.227	-0.263	0.029
TARBP2	5.94	5.676	-0.263	0.029
TMEM186	3.432	3.169	-0.263	0.029
ADA	3.285	3.024	-0.262	0.029
C11orf68	4.74	4.477	-0.262	0.029
C17orf62	5.465	5.203	-0.262	0.029
COG7	3.266	3.005	-0.262	0.029
FAH	4.369	4.107	-0.262	0.029
GRIA3	1.366	1.104	-0.262	0.029
KCNK17	4.338	4.076	-0.262	0.029
KIAA1257	1.702	1.44	-0.262	0.029
MIF4GD	4.616	4.354	-0.262	0.029
NR2C2AP	4.123	3.86	-0.262	0.029
PLCG1	5.403	5.141	-0.262	0.029
REEP4	4.718	4.456	-0.262	0.029
RPS6KA1	4.877	4.615	-0.262	0.029
SRPX	2.381	2.119	-0.262	0.029
TP53I13	5.163	4.901	-0.262	0.029
TTLL4	4.167	3.905	-0.262	0.029
ZDHHC8	2.974	2.712	-0.262	0.029
ZNF404	1.414	1.152	-0.262	0.029
ACOX2	3.665	3.404	-0.261	0.03
AQP1	1.623	1.362	-0.261	0.029
CCDC153	3.289	3.028	-0.261	0.03
ERAL1	6.071	5.81	-0.261	0.03
ERICH1	3.134	2.873	-0.261	0.029
F12	1.361	1.1	-0.261	0.029
IRF9	3.477	3.215	-0.261	0.029
KCNE3	0.45	0.189	-0.261	0.029
NLGN3	1.876	1.615	-0.261	0.03
PRR19	2.006	1.745	-0.261	0.029
TTC21A	1.523	1.262	-0.261	0.03
ZNF132	1.688	1.427	-0.261	0.03
ARRDC1	4.346	4.086	-0.26	0.03
FAM134C	4.38	4.12	-0.26	0.03
FAM207A	3.934	3.674	-0.26	0.03
GC	1.087	0.827	-0.26	0.03
HBD	0.842	0.582	-0.26	0.03
HPCA	4.09	3.83	-0.26	0.03
IRF6	3.396	3.136	-0.26	0.03
MRPS25	3.687	3.427	-0.26	0.03
MSRB2	4.673	4.413	-0.26	0.03
PIPOX	2.999	2.738	-0.26	0.03
PLEKHG6	3.899	3.639	-0.26	0.03
PML	3.543	3.283	-0.26	0.03
TMEM163	1.416	1.156	-0.26	0.03
ZNF135	2.606	2.346	-0.26	0.03
ADD2	1.609	1.35	-0.259	0.03
C21orf49	0.698	0.439	-0.259	0.03
CLIC3	1.924	1.665	-0.259	0.03
INO80B	3.819	3.56	-0.259	0.03
LHPP	3.55	3.291	-0.259	0.03
TRMU	4.295	4.036	-0.259	0.03
CTNS	3.039	2.781	-0.258	0.03
KCNK16	5.718	5.46	-0.258	0.03
NFKB2	4.683	4.425	-0.258	0.03
NOMO1	3.404	3.146	-0.258	0.03
RPS10	1.882	1.625	-0.258	0.03
SMARCD2	5.531	5.274	-0.258	0.03
TNFRSF1A	4.536	4.278	-0.258	0.03
UBXN10	2.208	1.95	-0.258	0.03
VPS33B	4.017	3.76	-0.258	0.03
DNAJC17	4.764	4.507	-0.257	0.03
FAM57B	1.915	1.658	-0.257	0.03
MAP4K1	1.299	1.041	-0.257	0.03
RIMS4	2.813	2.556	-0.257	0.03
SAYSD1	3.926	3.669	-0.257	0.03
SERPINA4	3.101	2.844	-0.257	0.03
YBX2	3.15	2.893	-0.257	0.03
ARRB2	5.272	5.016	-0.256	0.03
ELMO2	4.642	4.386	-0.256	0.03
FBXO46	3.463	3.207	-0.256	0.03
GDF11	3.166	2.91	-0.256	0.03
GPR3	1.319	1.063	-0.256	0.03
MS4A15	0.709	0.453	-0.256	0.03
NRARP	3.744	3.488	-0.256	0.03
SIGMAR1	5.495	5.239	-0.256	0.03
TMEM110	3.246	2.99	-0.256	0.03
VWA1	3.922	3.666	-0.256	0.03
ARVCF	4.004	3.749	-0.255	0.03
ATG7	3.513	3.259	-0.255	0.03
B3GALT6	4.304	4.049	-0.255	0.03
C6orf99	0.909	0.653	-0.255	0.03
CUL7	4.79	4.536	-0.255	0.03
DEF6	1.811	1.556	-0.255	0.03
DPF2	5.716	5.461	-0.255	0.03
FAM19A5	2.861	2.606	-0.255	0.03
FAM78B	1.191	0.936	-0.255	0.03
GPR137B	2.504	2.249	-0.255	0.03
MAP3K10	3.064	2.809	-0.255	0.03
PALM	5.235	4.979	-0.255	0.03
SFXN5	3.81	3.555	-0.255	0.03
TMEM216	4.945	4.691	-0.255	0.03
ZNF346	3.747	3.492	-0.255	0.03
CNPPD1	5.183	4.929	-0.254	0.03
EXOSC4	5.959	5.704	-0.254	0.03
HDAC5	4.711	4.458	-0.254	0.03
IGSF8	4.959	4.706	-0.254	0.03
KCNQ2	4.538	4.284	-0.254	0.03
LRRC28	4.271	4.016	-0.254	0.03
MMP24	2.783	2.529	-0.254	0.03
PLEK2	1.818	1.564	-0.254	0.03
PRSS50	0.991	0.737	-0.254	0.03
SHROOM1	1.764	1.511	-0.254	0.03
TAPBPL	1.053	0.799	-0.254	0.03
VKORC1	6.681	6.426	-0.254	0.03
ZSCAN30	2.459	2.204	-0.254	0.03
AGTRAP	6.119	5.866	-0.253	0.03
AKR1B1	7.235	6.982	-0.253	0.03
BORA	2.365	2.112	-0.253	0.03
BTBD6	4.935	4.682	-0.253	0.03
C8orf44	1.004	0.751	-0.253	0.03
DEXI	4.168	3.915	-0.253	0.03
GPBAR1	3.803	3.549	-0.253	0.03
LAT2	0.795	0.542	-0.253	0.03
MAPK8IP1	4.548	4.295	-0.253	0.03
RAPGEFL1	1.771	1.518	-0.253	0.03
SLC16A14	1.216	0.963	-0.253	0.03
TTLL1	3.617	3.364	-0.253	0.03
C19orf70	5.65	5.398	-0.252	0.03
DBNL	6.26	6.008	-0.252	0.03
GLIS2	3.199	2.947	-0.252	0.03
KHDC1	2.398	2.146	-0.252	0.03
KLC3	2.445	2.193	-0.252	0.03
MAP3K6	1.212	0.961	-0.252	0.03
MRPL38	6.012	5.761	-0.252	0.03
PCYOX1L	3.201	2.949	-0.252	0.03
POLR1A	3.257	3.005	-0.252	0.03
PPCDC	3.642	3.39	-0.252	0.03
PROC	3.723	3.471	-0.252	0.03
RANGRF	5.765	5.513	-0.252	0.03
RPUSD3	5.474	5.223	-0.252	0.03
CHURC1-FNTB	4.337	4.086	-0.251	0.03
EXOC3	4.427	4.176	-0.251	0.03
MAP3K3	2.973	2.722	-0.251	0.03
PDZD3	1.195	0.944	-0.251	0.03
PMM1	6.189	5.939	-0.251	0.03
RAD51	4.267	4.017	-0.251	0.03
TATDN3	2.69	2.439	-0.251	0.03
WTIP	3.989	3.738	-0.251	0.03
ANGPTL4	2.21	1.96	-0.25	0.03
CACNB1	1.568	1.318	-0.25	0.03
CD99L2	3.334	3.084	-0.25	0.03
EDC4	4.882	4.632	-0.25	0.03
GFRA3	3.62	3.371	-0.25	0.03
PPP1R27	0.616	0.366	-0.25	0.03
PRMT7	4.814	4.564	-0.25	0.03
RELL2	1.555	1.304	-0.25	0.03
TRAF2	4.292	4.043	-0.25	0.03
TRIM3	3	2.749	-0.25	0.03
TTI2	4.097	3.847	-0.25	0.03
WDR34	6.429	6.179	-0.25	0.03
ARHGEF40	4.296	4.047	-0.249	0.03
ARL2	7.708	7.458	-0.249	0.03
C1orf74	2.748	2.499	-0.249	0.03
DGKZ	3.546	3.297	-0.249	0.03
DPH5	5.152	4.903	-0.249	0.03
FBXO6	2.668	2.419	-0.249	0.03
GAL	3.795	3.547	-0.249	0.03
GALNS	4.306	4.057	-0.249	0.03
HES4	5.031	4.782	-0.249	0.03
HIF1AN	3.97	3.722	-0.249	0.03
MCF2L	3.138	2.889	-0.249	0.03
PPP1R9B	3.234	2.984	-0.249	0.03
SFXN2	4	3.752	-0.249	0.03
SLC25A37	2.943	2.694	-0.249	0.03
STRA6	2.632	2.383	-0.249	0.03
ZNF862	1.515	1.266	-0.249	0.03
ADAMTS10	2.164	1.916	-0.248	0.03
ANKRD13B	1.898	1.65	-0.248	0.03
CALCB	1.911	1.664	-0.248	0.03
DYRK3	2.763	2.515	-0.248	0.03
GMPPB	4.654	4.406	-0.248	0.03
KCTD15	3.952	3.703	-0.248	0.03
KIF24	2.495	2.248	-0.248	0.03
MED22	5.124	4.875	-0.248	0.03
PIDD	3.525	3.277	-0.248	0.03
PLAU	3.677	3.428	-0.248	0.03
PRR22	1.459	1.211	-0.248	0.03
TUBA1A	10.041	9.793	-0.248	0.03
ZNF619	1.747	1.499	-0.248	0.03
CHID1	5.35	5.103	-0.247	0.03
COMMD4	6.808	6.561	-0.247	0.03
DAGLB	4.229	3.982	-0.247	0.03
EFNB3	4.525	4.278	-0.247	0.03
EIF2B4	5.723	5.476	-0.247	0.03
FCER1G	1.687	1.44	-0.247	0.03
GEMIN4	4.55	4.303	-0.247	0.03
KIAA1467	2.008	1.761	-0.247	0.03
LGI4	1.075	0.828	-0.247	0.03
PPP1R13B	2.81	2.564	-0.247	0.03
SLX4	1.82	1.573	-0.247	0.03
SNX21	2.383	2.136	-0.247	0.03
STK16	4.332	4.085	-0.247	0.03
TMEM86A	1.839	1.592	-0.247	0.03
TRAPPC6A	6.309	6.062	-0.247	0.03
TRIM16	2.486	2.239	-0.247	0.03
C2CD4C	2.947	2.701	-0.246	0.03
CAPN10	3.941	3.694	-0.246	0.03
CCDC24	4.3	4.054	-0.246	0.03
CHRD	2.32	2.075	-0.246	0.03
DNMT3B	3.717	3.471	-0.246	0.03
EDEM2	4.568	4.321	-0.246	0.03
GSTO2	4.286	4.04	-0.246	0.03
LRP5	4.609	4.363	-0.246	0.03
MDP1	5.16	4.914	-0.246	0.03
NUDCD3	4.938	4.692	-0.246	0.03
POLD4	5.145	4.899	-0.246	0.03
SLC12A7	4.349	4.103	-0.246	0.03
TEAD3	5.252	5.005	-0.246	0.03
WDR83	4.055	3.809	-0.246	0.03
ZDHHC1	2.948	2.701	-0.246	0.03
ZER1	4.56	4.314	-0.246	0.03
ACOX3	3.179	2.934	-0.245	0.03
ARL10	2.195	1.951	-0.245	0.03
CHST10	3.617	3.373	-0.245	0.03
FAM101B	2.948	2.703	-0.245	0.03
GPR141	0.522	0.277	-0.245	0.03
HIST2H2BE	2.235	1.99	-0.245	0.03
KIF2C	4.909	4.664	-0.245	0.03
MAPK15	3.042	2.798	-0.245	0.03
PPIL6	1.722	1.477	-0.245	0.03
RRNAD1	4.089	3.845	-0.245	0.03
SARM1	2.578	2.334	-0.245	0.03
SYT3	0.601	0.357	-0.245	0.03
TEX11	1.65	1.406	-0.245	0.03
TRMT2B	3.02	2.776	-0.245	0.03
ARHGEF17	3.271	3.027	-0.244	0.03
CCDC134	3.005	2.761	-0.244	0.03
CREB3L4	4.434	4.191	-0.244	0.031
EMX1	1.019	0.775	-0.244	0.03
EVC2	2.223	1.979	-0.244	0.03
FAM110D	0.719	0.475	-0.244	0.03
FAM212B	2.595	2.351	-0.244	0.031
FXYD3	1.799	1.555	-0.244	0.031
GGA3	4.002	3.759	-0.244	0.03
IFITM1	2.732	2.488	-0.244	0.031
ITGA2B	0.635	0.391	-0.244	0.031
MOB3A	3.698	3.454	-0.244	0.03
NCKIPSD	4.322	4.079	-0.244	0.03
QTRT1	4.693	4.449	-0.244	0.03
RASIP1	1.439	1.195	-0.244	0.03
RPL39	7.732	7.489	-0.244	0.031
SMARCAL1	4.18	3.936	-0.244	0.03
SPC24	3.331	3.086	-0.244	0.03
TECPR2	3.06	2.816	-0.244	0.03
UBE2O	4.13	3.886	-0.244	0.03
ZBTB42	2.871	2.627	-0.244	0.03
AMIGO3	2.14	1.897	-0.243	0.032
ARHGEF16	5.074	4.831	-0.243	0.031
C11orf83	4.142	3.899	-0.243	0.032
C9orf9	3.206	2.963	-0.243	0.032
GFOD2	4.229	3.986	-0.243	0.032
HAUS7	3.951	3.708	-0.243	0.032
NPAS1	1.355	1.112	-0.243	0.032
RGP1	4.062	3.819	-0.243	0.032
SLC2A4	1.026	0.782	-0.243	0.032
C16orf95	2.336	2.094	-0.242	0.032
C7orf41	2.626	2.385	-0.242	0.032
CHST3	3.246	3.004	-0.242	0.032
DNAJC14	4.195	3.953	-0.242	0.032
DUSP1	5.814	5.572	-0.242	0.032
FARP2	2.776	2.534	-0.242	0.032
FBLL1	2.392	2.15	-0.242	0.032
KCNJ11	1.548	1.306	-0.242	0.032
MOGS	5.46	5.217	-0.242	0.032
NBPF9	1.49	1.248	-0.242	0.032
PLEKHF1	3.007	2.765	-0.242	0.032
PPAP2C	4.494	4.252	-0.242	0.032
RARG	1.566	1.323	-0.242	0.032
SLC25A41	0.854	0.612	-0.242	0.032
TRIM14	1.746	1.504	-0.242	0.032
C7orf55	5.01	4.769	-0.241	0.032
CAND2	2.077	1.836	-0.241	0.032
DPH1	4.442	4.202	-0.241	0.032
EED	3.852	3.612	-0.241	0.032
GPHA2	2.323	2.083	-0.241	0.032
ISOC2	5.965	5.724	-0.241	0.032
LRRC48	1.766	1.525	-0.241	0.032
PGAM1	4.542	4.301	-0.241	0.032
TST	6.02	5.779	-0.241	0.032
WNT8B	0.994	0.753	-0.241	0.032
CPA2	7.308	7.067	-0.24	0.032
CWF19L1	3.975	3.735	-0.24	0.032
DEFA4	0.31	0.071	-0.24	0.032
HSD11B1L	4.193	3.953	-0.24	0.032
NOS2	1.104	0.865	-0.24	0.032
PTPRU	4.637	4.396	-0.24	0.032
RBM10	5.493	5.253	-0.24	0.032
RDM1	2.424	2.184	-0.24	0.032
RMI2	5.235	4.994	-0.24	0.032
RNASEH2A	6.945	6.705	-0.24	0.032
SERPINB6	7.254	7.014	-0.24	0.032
SLC46A1	3.401	3.161	-0.24	0.032
TBCD	5.019	4.779	-0.24	0.032
ZFYVE21	4.586	4.346	-0.24	0.032
AEBP1	3.804	3.565	-0.239	0.032
CHST12	3.096	2.857	-0.239	0.032
GGCX	3.478	3.24	-0.239	0.032
HSD17B7	3.416	3.177	-0.239	0.032
INPP5E	2.847	2.608	-0.239	0.032
KLHDC3	7.235	6.996	-0.239	0.032
LGALS4	0.593	0.354	-0.239	0.032
N6AMT1	2.161	1.922	-0.239	0.032
OSR1	1.463	1.224	-0.239	0.032
PALM3	1.201	0.962	-0.239	0.032
RHBDD3	5.099	4.86	-0.239	0.032
ST6GALNAC6	5.207	4.968	-0.239	0.032
TTLL10	1.244	1.005	-0.239	0.032
ABCD4	4.8	4.562	-0.238	0.032
CEP41	3.295	3.057	-0.238	0.032
CPT1C	3.898	3.66	-0.238	0.032
DNAI1	1.261	1.023	-0.238	0.032
GLT6D1	0.573	0.335	-0.238	0.032
ILK	7.394	7.156	-0.238	0.032
MCM3AP	4.228	3.991	-0.238	0.032
NEIL2	3.321	3.083	-0.238	0.032
PAK6	2.86	2.622	-0.238	0.032
PRKCZ	5.277	5.039	-0.238	0.032
RNF183	1.073	0.834	-0.238	0.032
RPIA	3.481	3.243	-0.238	0.032
SLC18A1	1.787	1.548	-0.238	0.032
SMOC1	4.155	3.917	-0.238	0.032
WFIKKN1	4.375	4.138	-0.238	0.032
ADPRHL1	1.585	1.348	-0.237	0.032
COASY	5.427	5.191	-0.237	0.032
LACTB2	2.605	2.367	-0.237	0.032
PROCA1	2.464	2.227	-0.237	0.032
RAB40C	3.763	3.526	-0.237	0.032
RABGGTA	4.134	3.897	-0.237	0.032
SLC2A7	0.515	0.278	-0.237	0.032
SLC4A2	5.83	5.592	-0.237	0.032
ST20	4.198	3.96	-0.237	0.032
STX4	4.589	4.352	-0.237	0.032
SUFU	3.328	3.09	-0.237	0.032
TMEM101	4.795	4.558	-0.237	0.032
TP53	6.162	5.925	-0.237	0.032
ARHGAP1	4.524	4.288	-0.236	0.032
BRAT1	4.365	4.129	-0.236	0.032
C9orf114	4.07	3.834	-0.236	0.032
CHCHD4	3.451	3.215	-0.236	0.032
CYB561D2	4.376	4.14	-0.236	0.032
DNAJA3	4.904	4.668	-0.236	0.033
FNDC4	4.613	4.377	-0.236	0.032
GPR162	3.455	3.218	-0.236	0.032
LSMD1	5.953	5.717	-0.236	0.032
LY6H	2.723	2.488	-0.236	0.033
NHEJ1	3.917	3.681	-0.236	0.032
NUP188	4.72	4.485	-0.236	0.033
OPRL1	1.144	0.907	-0.236	0.032
PDLIM3	2.975	2.739	-0.236	0.033
STRADA	4.212	3.975	-0.236	0.032
TGFB1	4.29	4.054	-0.236	0.033
WDR90	2.603	2.367	-0.236	0.033
CSAG1	1.319	1.083	-0.235	0.034
CSK	5.401	5.166	-0.235	0.033
FANCD2	3.599	3.364	-0.235	0.034
GRB7	4.411	4.176	-0.235	0.034
KCNN4	1.595	1.36	-0.235	0.034
MFSD7	2.776	2.541	-0.235	0.033
MPZ	2.482	2.247	-0.235	0.034
MRVI1	1.334	1.099	-0.235	0.034
PRKD2	4.545	4.311	-0.235	0.034
SEPT5	3.96	3.725	-0.235	0.034
SLC2A12	2.295	2.06	-0.235	0.034
SLC31A2	2.146	1.911	-0.235	0.034
SPTBN2	3.694	3.46	-0.235	0.034
STK11IP	3.427	3.192	-0.235	0.034
TEX264	5.443	5.208	-0.235	0.034
TMEM150B	0.279	0.044	-0.235	0.034
TRIM73	0.619	0.385	-0.235	0.034
AP3B2	2.129	1.895	-0.234	0.034
BFSP1	2.387	2.153	-0.234	0.034
CABLES2	3.582	3.348	-0.234	0.034
NAT14	5.88	5.647	-0.234	0.034
ARAP1	4.496	4.263	-0.233	0.034
C9orf89	4.649	4.416	-0.233	0.034
GEMIN8	3.097	2.865	-0.233	0.034
MYO19	3.967	3.734	-0.233	0.034
PIH1D1	6.917	6.683	-0.233	0.034
PRG2	0.449	0.216	-0.233	0.034
SAT2	6.382	6.15	-0.233	0.034
TBC1D10B	4.57	4.337	-0.233	0.034
TMEM106C	7.256	7.023	-0.233	0.034
TMEM218	2.992	2.759	-0.233	0.034
WDR91	2.504	2.271	-0.233	0.034
ANO8	2.557	2.325	-0.232	0.034
C12orf73	3.096	2.864	-0.232	0.034
C17orf103	3.472	3.24	-0.232	0.034
DYSF	2.49	2.258	-0.232	0.034
EMID1	5.258	5.026	-0.232	0.034
GGA1	4.886	4.653	-0.232	0.034
GSTM3	4.643	4.411	-0.232	0.034
HAX1	6.45	6.218	-0.232	0.034
L3MBTL2	4.475	4.243	-0.232	0.034
LPXN	1.88	1.648	-0.232	0.034
PPP2R2D	4.991	4.759	-0.232	0.034
SLC45A4	2.817	2.586	-0.232	0.034
TMEM143	2.668	2.437	-0.232	0.034
BEST4	2.07	1.839	-0.231	0.034
CCL27	0.646	0.415	-0.231	0.034
CGB7	0.48	0.249	-0.231	0.034
ETNK2	4.381	4.15	-0.231	0.034
MADCAM1	0.918	0.687	-0.231	0.034
PLEC	3.061	2.83	-0.231	0.034
PMVK	5.481	5.251	-0.231	0.034
POLD2	7.069	6.838	-0.231	0.034
PYGO2	5.036	4.805	-0.231	0.034
SPR	4.808	4.577	-0.231	0.034
BIN3	4.659	4.429	-0.23	0.034
CACNA1H	2.801	2.572	-0.23	0.034
CD320	6.473	6.243	-0.23	0.034
CDKN2D	2.653	2.423	-0.23	0.034
CUEDC2	7.115	6.886	-0.23	0.034
DCPS	4.295	4.065	-0.23	0.034
DLST	5.603	5.372	-0.23	0.034
EPOR	2.428	2.198	-0.23	0.034
FAM149A	2.722	2.492	-0.23	0.034
ING4	5.361	5.13	-0.23	0.034
MT1M	0.263	0.033	-0.23	0.034
PPP2R4	6.956	6.725	-0.23	0.034
PPP2R5D	5.557	5.328	-0.23	0.034
STAT5B	3.679	3.448	-0.23	0.034
TBC1D26	0.537	0.308	-0.23	0.034
THAP7	5.24	5.009	-0.23	0.034
ACTR1B	6.004	5.776	-0.229	0.034
ANAPC2	4.442	4.213	-0.229	0.034
ASGR1	3.703	3.473	-0.229	0.034
C12orf52	4.277	4.048	-0.229	0.034
CAMK2B	2.322	2.093	-0.229	0.034
CECR5	5.7	5.471	-0.229	0.034
CLDN7	7.186	6.957	-0.229	0.034
CRTAC1	0.865	0.636	-0.229	0.034
DPH2	4.571	4.342	-0.229	0.034
ELP3	4.403	4.174	-0.229	0.034
ESRRA	3.532	3.303	-0.229	0.034
FREM1	1.724	1.495	-0.229	0.034
HMG20B	5.679	5.45	-0.229	0.034
LRP3	4.714	4.485	-0.229	0.034
N6AMT2	4.333	4.104	-0.229	0.034
NBPF1	2.331	2.102	-0.229	0.034
NDUFAF1	3.784	3.556	-0.229	0.034
PASK	3.11	2.881	-0.229	0.034
PPP1R16A	4.464	4.236	-0.229	0.034
SELO	3.849	3.62	-0.229	0.034
SH3BP5L	4.392	4.163	-0.229	0.034
SLC9A1	2.964	2.736	-0.229	0.034
TRIM5	3.922	3.692	-0.229	0.034
WNK4	1.11	0.882	-0.229	0.034
FBXO22	4.178	3.95	-0.228	0.034
IRAK1BP1	3.053	2.826	-0.228	0.034
KLHL25	3.898	3.67	-0.228	0.034
NIF3L1	4.898	4.67	-0.228	0.034
TMEM104	3.372	3.144	-0.228	0.034
TMEM175	2.68	2.452	-0.228	0.034
TMEM219	7.045	6.817	-0.228	0.034
TXLNA	4.584	4.356	-0.228	0.034
ANKMY1	1.655	1.428	-0.227	0.034
C16orf54	0.657	0.43	-0.227	0.034
CBY1	6.462	6.235	-0.227	0.034
LIG3	4.99	4.763	-0.227	0.034
MYPOP	2.666	2.439	-0.227	0.034
NARF	6.546	6.319	-0.227	0.034
NR4A1	3.749	3.522	-0.227	0.034
OSBPL5	1.624	1.397	-0.227	0.034
PNKD	6.279	6.052	-0.227	0.034
PRKCD	4.636	4.408	-0.227	0.034
ZNF444	5.057	4.83	-0.227	0.034
C19orf44	2.357	2.131	-0.226	0.034
CDC42EP1	5.037	4.811	-0.226	0.034
CELSR3	2.133	1.908	-0.226	0.034
FIBP	6.563	6.337	-0.226	0.034
GCN1L1	4.904	4.678	-0.226	0.034
INSL3	0.446	0.22	-0.226	0.034
JMJD4	4.588	4.362	-0.226	0.034
PDK2	4.298	4.072	-0.226	0.034
PRRT2	1.047	0.821	-0.226	0.034
SLC12A4	4.533	4.307	-0.226	0.034
SLC2A11	2.518	2.292	-0.226	0.034
TMEM63A	4.548	4.323	-0.226	0.034
TMEM8B	3.214	2.988	-0.226	0.034
ABCD1	2.41	2.185	-0.225	0.035
ABHD16B	1.478	1.253	-0.225	0.034
BEST1	0.478	0.253	-0.225	0.034
C12orf60	1.128	0.904	-0.225	0.034
COMMD3	5.447	5.222	-0.225	0.034
CROCC	2.273	2.048	-0.225	0.034
DHRS1	4.051	3.826	-0.225	0.034
ELAC2	5.193	4.968	-0.225	0.034
FCER2	0.398	0.173	-0.225	0.034
GIGYF1	3.391	3.166	-0.225	0.034
KCTD13	3.426	3.201	-0.225	0.034
KIAA0556	3.01	2.786	-0.225	0.034
MECR	4.124	3.899	-0.225	0.035
METTL21B	1.449	1.224	-0.225	0.034
PAMR1	2.814	2.59	-0.225	0.034
PIM2	3.728	3.504	-0.225	0.034
PTPN23	3.981	3.757	-0.225	0.034
SLC19A3	3.398	3.173	-0.225	0.034
SLC25A22	4.179	3.954	-0.225	0.034
SLCO2A1	1.994	1.768	-0.225	0.034
SYTL3	1.592	1.367	-0.225	0.034
TMEM169	2.293	2.068	-0.225	0.034
ZDHHC24	3.517	3.292	-0.225	0.034
ZFAND2B	4.895	4.67	-0.225	0.034
C14orf142	3.099	2.875	-0.224	0.035
C9orf66	0.921	0.698	-0.224	0.036
EMP3	4.073	3.85	-0.224	0.036
GTF3C1	5.106	4.883	-0.224	0.036
IER5L	2.607	2.383	-0.224	0.035
MBD6	3.69	3.466	-0.224	0.035
PITX1	3.531	3.307	-0.224	0.035
PLCD1	4.644	4.419	-0.224	0.035
XRCC6BP1	2.506	2.282	-0.224	0.035
ADCY3	2.983	2.759	-0.223	0.036
FUT10	2.373	2.151	-0.223	0.036
GP2	0.919	0.696	-0.223	0.036
GRAMD1A	5.59	5.367	-0.223	0.036
GSDMD	4.775	4.552	-0.223	0.036
HS6ST1	3.774	3.551	-0.223	0.036
ITGA3	3.593	3.37	-0.223	0.036
MAPKBP1	2.712	2.489	-0.223	0.036
NUP37	4.567	4.343	-0.223	0.036
PAFAH1B3	7.723	7.5	-0.223	0.036
PTK2B	2.6	2.377	-0.223	0.036
SELENBP1	5.607	5.384	-0.223	0.036
SLC9A3R2	3.235	3.012	-0.223	0.036
SPTBN4	1.143	0.919	-0.223	0.036
TIMM17B	7.372	7.149	-0.223	0.036
UBE3B	3.448	3.225	-0.223	0.036
USF1	5.797	5.574	-0.223	0.036
ZNF343	1.947	1.724	-0.223	0.036
CCDC40	2.947	2.726	-0.222	0.036
DHRS3	6.254	6.032	-0.222	0.036
INHA	1.416	1.193	-0.222	0.036
LARS2	3.834	3.613	-0.222	0.036
LRCH4	4.245	4.022	-0.222	0.036
MBD2	3.811	3.588	-0.222	0.036
PLEKHB1	6.635	6.414	-0.222	0.036
PLEKHG5	3.951	3.729	-0.222	0.036
RNASEH2C	4.461	4.239	-0.222	0.036
C4orf36	1.134	0.914	-0.221	0.036
CARKD	4.797	4.576	-0.221	0.036
DEAF1	4.757	4.536	-0.221	0.036
DHFRL1	1.126	0.905	-0.221	0.036
EPDR1	1.688	1.467	-0.221	0.036
FAM102A	4.033	3.812	-0.221	0.036
HAUS8	4.278	4.057	-0.221	0.036
HSF2BP	1.456	1.236	-0.221	0.036
MAP1LC3B2	0.846	0.625	-0.221	0.036
MCEE	2.829	2.608	-0.221	0.036
PNPLA6	4.013	3.792	-0.221	0.036
PRIMA1	1.408	1.187	-0.221	0.036
PTGES2	5.993	5.771	-0.221	0.036
RBCK1	4.247	4.026	-0.221	0.036
SLMO1	1.726	1.505	-0.221	0.036
ADORA2B	1.153	0.934	-0.22	0.036
CD4	2.028	1.808	-0.22	0.036
CD79B	0.316	0.095	-0.22	0.036
CRYBA2	4.501	4.281	-0.22	0.036
ERCC2	4.871	4.651	-0.22	0.036
EXOC3L2	0.415	0.195	-0.22	0.036
FLVCR2	1.435	1.215	-0.22	0.036
IFITM2	6.158	5.938	-0.22	0.036
IGSF9	4.425	4.205	-0.22	0.036
KCNH3	1.307	1.087	-0.22	0.036
KIAA0513	2.016	1.797	-0.22	0.036
MOSPD3	4.8	4.58	-0.22	0.036
NUPR1	1.885	1.665	-0.22	0.036
ORAI2	2.538	2.319	-0.22	0.036
RPS6KB2	5.883	5.663	-0.22	0.036
SDR39U1	5.606	5.385	-0.22	0.036
SLCO4A1	1.309	1.09	-0.22	0.036
STYXL1	5.646	5.426	-0.22	0.036
TMEM62	3.409	3.189	-0.22	0.036
TOMM40L	4.144	3.924	-0.22	0.036
TYMP	1.394	1.174	-0.22	0.036
UBA1	7.565	7.345	-0.22	0.036
ABHD8	3.886	3.667	-0.219	0.037
AIMP2	5.449	5.23	-0.219	0.036
ANKRD54	4.228	4.009	-0.219	0.036
ARSD	3.142	2.923	-0.219	0.036
AS3MT	4.116	3.898	-0.219	0.036
GALT	4.838	4.619	-0.219	0.036
HYAL2	6.708	6.489	-0.219	0.036
NFASC	1.935	1.716	-0.219	0.036
NTHL1	4.861	4.642	-0.219	0.037
PCSK4	2.368	2.149	-0.219	0.036
PMEPA1	1.661	1.442	-0.219	0.036
PTCHD2	1.397	1.178	-0.219	0.036
SENP3	5.623	5.405	-0.219	0.036
ZNF485	1.026	0.807	-0.219	0.036
B3GNT9	0.984	0.766	-0.218	0.037
C8orf58	3.713	3.495	-0.218	0.037
FAHD2A	3.35	3.132	-0.218	0.037
KDM4D	0.943	0.725	-0.218	0.037
MST1R	0.627	0.409	-0.218	0.037
PSMG4	3.816	3.599	-0.218	0.037
SOHLH2	0.681	0.463	-0.218	0.037
TMEM121	0.59	0.372	-0.218	0.037
ATP6AP1L	1.242	1.025	-0.217	0.037
C14orf159	4.75	4.533	-0.217	0.037
C5orf54	1.442	1.225	-0.217	0.037
CBX6	2.587	2.37	-0.217	0.037
CCDC151	1.352	1.135	-0.217	0.037
DCAF11	5.161	4.943	-0.217	0.037
ERCC1	6.259	6.042	-0.217	0.037
FCHSD1	2.489	2.272	-0.217	0.037
HDAC10	2.671	2.455	-0.217	0.037
KIAA0226	2.122	1.905	-0.217	0.037
OGDH	5.743	5.525	-0.217	0.037
PAQR6	2.364	2.147	-0.217	0.037
PDGFRL	2.772	2.555	-0.217	0.037
PTGIS	3.349	3.132	-0.217	0.037
RFNG	5.041	4.824	-0.217	0.037
SFT2D2	2.995	2.777	-0.217	0.037
SLC11A2	3.635	3.417	-0.217	0.037
SLC19A1	3.612	3.395	-0.217	0.037
SLC1A4	1.785	1.568	-0.217	0.037
TMEM25	4.101	3.883	-0.217	0.037
ULBP3	2.43	2.213	-0.217	0.037
WAS	0.864	0.647	-0.217	0.037
WDR77	5.862	5.644	-0.217	0.037
AKR1A1	7.635	7.419	-0.216	0.037
C19orf71	2.05	1.834	-0.216	0.037
CPNE1	7.336	7.12	-0.216	0.037
DNPEP	4.419	4.203	-0.216	0.037
EID2B	1.468	1.252	-0.216	0.037
FCGRT	4.659	4.443	-0.216	0.037
GBGT1	2.527	2.311	-0.216	0.037
HBM	0.238	0.022	-0.216	0.037
KIAA1456	1.313	1.097	-0.216	0.037
NDRG2	5.034	4.817	-0.216	0.037
PTK7	6.013	5.797	-0.216	0.037
RNF122	4.476	4.26	-0.216	0.037
RRP7A	3.893	3.678	-0.216	0.037
SBF1	4.096	3.88	-0.216	0.037
SCAP	5.508	5.292	-0.216	0.037
TMEM39B	3.693	3.477	-0.216	0.037
TPPP3	5.786	5.57	-0.216	0.037
ACYP1	3.362	3.147	-0.215	0.037
APLP1	5.737	5.521	-0.215	0.037
C19orf57	1.597	1.382	-0.215	0.037
CSDC2	1.592	1.377	-0.215	0.037
GINS2	6.388	6.173	-0.215	0.037
GPRIN1	2.098	1.883	-0.215	0.037
JAM2	2.066	1.851	-0.215	0.037
KRBA1	2.578	2.363	-0.215	0.037
LRRC4	3.296	3.082	-0.215	0.037
MAPK13	4.233	4.018	-0.215	0.037
NDE1	2.97	2.755	-0.215	0.037
OBP2A	0.23	0.015	-0.215	0.037
PRH1	0.475	0.26	-0.215	0.037
SFXN4	4.618	4.402	-0.215	0.037
SIRT2	4.633	4.418	-0.215	0.037
TIMM44	4.946	4.731	-0.215	0.037
VWA5A	3.599	3.385	-0.215	0.037
ACP6	3.504	3.291	-0.214	0.038
ACSM1	0.481	0.266	-0.214	0.037
C17orf70	4.286	4.072	-0.214	0.037
CDC20	6.591	6.376	-0.214	0.037
DCBLD1	3.84	3.626	-0.214	0.037
EHD3	2.689	2.475	-0.214	0.037
GPR27	0.534	0.32	-0.214	0.038
HARBI1	2.393	2.179	-0.214	0.037
KIAA0895L	3.167	2.953	-0.214	0.037
LRRC14	3.127	2.913	-0.214	0.037
MRAP2	2.016	1.801	-0.214	0.037
PITRM1	4.52	4.306	-0.214	0.037
PLAT	3.001	2.787	-0.214	0.037
PQBP1	6.791	6.577	-0.214	0.038
RANGAP1	6.467	6.252	-0.214	0.037
S1PR2	3.239	3.025	-0.214	0.037
TMEM183A	3.124	2.91	-0.214	0.037
TXNRD3	3.276	3.062	-0.214	0.037
XRCC1	5.557	5.343	-0.214	0.037
ZNF335	3.159	2.944	-0.214	0.037
AAAS	5.908	5.695	-0.213	0.038
ASPHD1	1.615	1.401	-0.213	0.038
ATPAF2	4.286	4.073	-0.213	0.038
B4GALT3	5.22	5.007	-0.213	0.038
BMP1	4.657	4.444	-0.213	0.038
CHRNE	0.583	0.37	-0.213	0.038
ENGASE	2.437	2.224	-0.213	0.038
FEZ1	3.264	3.051	-0.213	0.038
NPC1L1	2.914	2.701	-0.213	0.038
PRSS33	0.412	0.2	-0.213	0.038
SERPINA5	5.636	5.424	-0.213	0.038
VAMP5	5.137	4.924	-0.213	0.038
ZNF524	2.904	2.691	-0.213	0.038
AK1	4.988	4.776	-0.212	0.038
ARHGEF1	5.16	4.948	-0.212	0.038
CA14	4.109	3.897	-0.212	0.038
CBX4	2.697	2.486	-0.212	0.038
CCDC109B	1.799	1.588	-0.212	0.038
DHPS	6.141	5.93	-0.212	0.038
DIO1	3.286	3.073	-0.212	0.038
DPYSL5	5.186	4.974	-0.212	0.038
ERBB3	4.856	4.644	-0.212	0.038
FAM57A	4.836	4.624	-0.212	0.038
FBXW4	4.926	4.713	-0.212	0.038
[truncated: 15,218 more rows]

## Sheet: D - miR-375 in PE
Table S2 - Genes regulated by individual miRNA and poly-miR in PE cells. (D) miR-375 regulated genes.
gene	Control Log2(RPKM+1)	miR-375 Log2(RPKM+1)	miR-375 Log2(RPKM+1) - Control Log2(RPKM+1)	P value
ANKRD37	3.121	1.916	-1.205	0.002
CCL2	5.263	4.211	-1.052	0.002
CXCL1	4.85	3.862	-0.988	0.002
HIST1H4J	2.389	1.461	-0.929	0.002
DDIT4	5.352	4.452	-0.9	0.002
C5orf45	3.328	2.472	-0.856	0.002
ST20-MTHFS	0.857	0.052	-0.804	0.002
RPS10-NUDT3	1.579	0.776	-0.803	0.002
RIBC2	2.372	1.587	-0.785	0.002
LEFTY1	3.712	2.933	-0.779	0.002
HIST1H2BG	2.213	1.441	-0.771	0.002
TMEM110-MUSTN1	1.953	1.187	-0.766	0.002
LIF	2.007	1.243	-0.763	0.002
IL8	3.46	2.722	-0.738	0.002
ZNF691	4.005	3.271	-0.733	0.002
CXCL3	2.547	1.832	-0.714	0.002
RHOV	2.728	2.033	-0.695	0.002
PEX11A	2.519	1.831	-0.688	0.002
MRM1	2.737	2.056	-0.681	0.002
C19orf73	1.034	0.355	-0.679	0.002
METTL3	5.334	4.66	-0.674	0.002
EFNA3	3.529	2.86	-0.669	0.002
C1orf51	2.93	2.263	-0.667	0.002
OTUB2	1.762	1.103	-0.659	0.002
HIST1H3J	1.045	0.391	-0.654	0.002
DYNLRB2	2.25	1.601	-0.649	0.002
KLHDC9	3.869	3.222	-0.647	0.003
GJA4	6.165	5.524	-0.64	0.003
C11orf52	3.889	3.253	-0.636	0.003
MORN4	3.868	3.234	-0.634	0.003
TIAF1	1.223	0.593	-0.631	0.003
BOLA1	4.229	3.6	-0.629	0.003
MIA	1.037	0.41	-0.626	0.003
SLC15A3	2.097	1.475	-0.622	0.003
FCER1G	1.687	1.066	-0.621	0.003
CNN1	5.915	5.302	-0.613	0.003
GADD45B	2.722	2.11	-0.612	0.003
HIST1H2BI	1.038	0.432	-0.605	0.003
ABHD14A-ACY1	3.515	2.911	-0.603	0.003
HIST1H2BF	0.931	0.331	-0.6	0.003
RBP5	2.237	1.639	-0.599	0.003
FAM167B	1.222	0.624	-0.597	0.003
PDGFB	2.932	2.337	-0.596	0.003
RTL1	2.866	2.27	-0.596	0.003
SERPINA11	3.228	2.636	-0.591	0.003
RDH13	2.717	2.129	-0.589	0.003
SLC16A13	3.025	2.439	-0.585	0.003
PHOSPHO2	2.495	1.914	-0.582	0.003
PRR15L	4.746	4.165	-0.581	0.003
SERPINA3	5.034	4.459	-0.575	0.004
CPA2	7.308	6.734	-0.574	0.004
ARID5A	2.512	1.941	-0.572	0.004
C20orf195	1.964	1.392	-0.572	0.004
DBP	1.949	1.377	-0.571	0.004
ZC2HC1C	2.181	1.611	-0.569	0.004
HEXIM2	3.72	3.153	-0.567	0.004
OXSM	2.288	1.721	-0.567	0.004
SPHK1	2.992	2.426	-0.566	0.004
ZNF775	3.098	2.534	-0.565	0.004
RBM4B	4.211	3.646	-0.564	0.004
TMEM102	2.935	2.373	-0.563	0.004
EFS	4.482	3.922	-0.559	0.004
TMEM171	2.762	2.205	-0.557	0.004
TNFRSF25	2.854	2.298	-0.556	0.004
PNMA3	2.455	1.901	-0.554	0.004
S100A2	1.085	0.532	-0.553	0.004
RASL12	2.194	1.642	-0.552	0.004
C8orf56	3.144	2.594	-0.55	0.004
PRRT3	2.712	2.162	-0.55	0.004
REM2	3.67	3.122	-0.547	0.004
C1orf189	0.928	0.383	-0.545	0.004
BANP	3.642	3.102	-0.54	0.004
HBQ1	1.726	1.186	-0.54	0.004
C1orf216	2.432	1.896	-0.535	0.004
NACAD	2.651	2.117	-0.534	0.004
FAM86C1	2.089	1.557	-0.532	0.004
DUSP1	5.814	5.284	-0.53	0.004
KIRREL2	4.96	4.43	-0.53	0.004
KRTAP5-2	0.933	0.403	-0.53	0.004
RECQL5	3.62	3.09	-0.529	0.004
TGFB1I1	2.433	1.905	-0.528	0.004
SPATA24	3.921	3.396	-0.526	0.004
GCNT3	2.615	2.091	-0.524	0.004
SIX5	3.762	3.238	-0.523	0.004
ANKZF1	4.339	3.821	-0.519	0.004
TRIM68	3.064	2.545	-0.519	0.004
CRYBA2	4.501	3.982	-0.518	0.004
NKX6-1	4.798	4.283	-0.515	0.004
NEIL1	2.324	1.81	-0.514	0.004
APITD1-CORT	2.213	1.702	-0.512	0.004
C3orf18	2.619	2.107	-0.511	0.004
DIO3	4.644	4.133	-0.511	0.004
GPRIN2	3.936	3.425	-0.511	0.004
HIST1H2BJ	2.733	2.222	-0.511	0.004
DHX34	3.285	2.775	-0.51	0.004
LIN7B	2.027	1.517	-0.51	0.004
THPO	3.064	2.554	-0.51	0.004
HIST1H4C	1.103	0.594	-0.509	0.004
HOMEZ	3.455	2.947	-0.508	0.004
TMEM187	3.027	2.52	-0.507	0.004
ADRA2C	2.066	1.562	-0.505	0.004
LMBR1L	4.568	4.063	-0.505	0.004
PIPOX	2.999	2.493	-0.505	0.004
SPC24	3.331	2.826	-0.505	0.004
HIST1H2AL	0.789	0.286	-0.503	0.004
FAM166B	3.354	2.854	-0.5	0.004
PLAUR	2.659	2.158	-0.5	0.004
FNTB	2.563	2.064	-0.499	0.004
HIST1H2BO	1.185	0.687	-0.499	0.004
HIST1H4H	2.188	1.688	-0.499	0.004
ZNF692	3.857	3.358	-0.499	0.004
THAP8	3.671	3.174	-0.497	0.004
RSG1	2.559	2.063	-0.496	0.004
ZFYVE27	4.233	3.737	-0.496	0.004
DENND2D	2.436	1.942	-0.494	0.004
C7orf13	2.275	1.782	-0.493	0.004
NICN1	3.47	2.978	-0.493	0.004
NUAK2	3.759	3.267	-0.491	0.004
SMAD6	2.115	1.624	-0.491	0.004
CCDC142	2.371	1.881	-0.49	0.004
LCN9	2.758	2.268	-0.49	0.004
ZNF771	2.925	2.436	-0.49	0.004
EGR1	4.471	3.982	-0.489	0.004
ENHO	2.839	2.35	-0.489	0.004
SH2D3C	2.282	1.794	-0.489	0.004
C19orf81	2.173	1.685	-0.488	0.004
GAL3ST3	1.395	0.907	-0.488	0.004
KIAA0907	4.023	3.535	-0.488	0.004
FANCE	3.493	3.006	-0.487	0.004
NDST2	3.064	2.577	-0.487	0.004
MC1R	1.753	1.266	-0.486	0.004
ATF3	5.683	5.198	-0.485	0.004
MUS81	4.412	3.927	-0.485	0.004
SPINK4	3.843	3.358	-0.485	0.004
KCNA6	2.366	1.883	-0.483	0.004
NAIF1	2.06	1.577	-0.483	0.004
TMEM200B	2.192	1.709	-0.483	0.004
HIST1H2BM	1.021	0.539	-0.482	0.004
HSPB8	5.927	5.445	-0.482	0.004
RNF166	3.953	3.471	-0.482	0.004
ARC	2.043	1.562	-0.481	0.004
HBG1	2.846	2.365	-0.481	0.004
CDAN1	3.145	2.665	-0.48	0.004
TICAM1	1.925	1.446	-0.479	0.004
SULT2B1	1.748	1.269	-0.478	0.004
TNFAIP2	2.826	2.348	-0.478	0.004
APOL2	2.874	2.397	-0.477	0.004
PAFAH2	3.146	2.669	-0.477	0.004
PLAU	3.677	3.199	-0.477	0.004
ADRA2B	1.062	0.586	-0.476	0.004
C1orf158	2.575	2.099	-0.476	0.004
ZNF32	5.566	5.089	-0.476	0.004
PRSS50	0.991	0.517	-0.474	0.004
MARCH9	3.741	3.268	-0.473	0.004
CKLF-CMTM1	0.518	0.046	-0.472	0.004
PTPN5	3.609	3.137	-0.472	0.004
TRIM46	2.399	1.93	-0.469	0.004
PRICKLE3	2.42	1.952	-0.468	0.004
SDC1	4.843	4.375	-0.468	0.004
SLMO1	1.726	1.259	-0.467	0.004
TTI2	4.097	3.631	-0.467	0.004
CALCB	1.911	1.445	-0.466	0.004
MMACHC	2.791	2.325	-0.466	0.004
MYOZ3	0.905	0.44	-0.465	0.004
ARPC4-TTLL3	1.646	1.182	-0.464	0.004
CBX7	1.764	1.301	-0.464	0.004
DAPL1	0.782	0.319	-0.464	0.004
MAFF	3.349	2.885	-0.464	0.004
PYCARD	3.184	2.72	-0.464	0.004
RAD54L	4.07	3.606	-0.464	0.004
HIST1H4D	1.273	0.81	-0.463	0.004
SMTN	4.059	3.596	-0.463	0.004
CCBL1	3.158	2.697	-0.461	0.004
SLC18A1	1.787	1.327	-0.46	0.004
BSCL2	6.261	5.803	-0.459	0.004
C9orf3	3.201	2.743	-0.459	0.004
TMCO6	3.735	3.276	-0.459	0.004
ESPL1	3.372	2.914	-0.458	0.004
SCLY	3.73	3.272	-0.458	0.004
MTHFSD	3.03	2.574	-0.456	0.004
SLC48A1	3.622	3.167	-0.456	0.004
TMEM221	1.73	1.274	-0.456	0.004
CNTD2	1.169	0.713	-0.455	0.004
PLAC9	2.988	2.535	-0.453	0.004
TMEM198	3.142	2.69	-0.452	0.004
TYSND1	2.577	2.124	-0.452	0.004
SYDE1	2.075	1.624	-0.451	0.005
ZNF321P	2.23	1.779	-0.451	0.004
C14orf79	3.96	3.509	-0.45	0.005
TARS2	4.093	3.644	-0.449	0.005
SLC25A19	3.638	3.19	-0.448	0.005
C21orf67	2.112	1.665	-0.447	0.005
FAM83G	3.334	2.887	-0.447	0.005
RTKN	5.212	4.765	-0.447	0.005
SHROOM1	1.764	1.319	-0.446	0.005
RAD52	2.602	2.157	-0.445	0.005
ASCL2	1.227	0.784	-0.444	0.005
C22orf42	3.943	3.499	-0.444	0.005
HIST1H2BE	1.186	0.742	-0.444	0.005
HIST1H1E	1.217	0.774	-0.443	0.005
NFE2	3.733	3.29	-0.443	0.005
PIF1	2.213	1.769	-0.443	0.005
PRM1	2.952	2.509	-0.443	0.005
WRAP73	4.462	4.019	-0.443	0.005
ANKRD65	3.624	3.182	-0.442	0.005
HIST1H4K	0.64	0.198	-0.442	0.005
ZNF497	2.02	1.578	-0.442	0.005
CLCN2	2.355	1.915	-0.441	0.005
DOK1	3.964	3.523	-0.441	0.005
IL23A	2.987	2.546	-0.441	0.005
ABHD6	2.707	2.267	-0.44	0.005
ARHGEF2	5.04	4.6	-0.44	0.005
TESC	2.259	1.82	-0.44	0.005
PRICKLE4	2.183	1.744	-0.439	0.005
TNK1	2.634	2.195	-0.439	0.005
LENG8	3.765	3.326	-0.438	0.005
SNAI3	2.391	1.952	-0.438	0.005
SLC45A3	2.565	2.128	-0.437	0.005
EPHX3	2.866	2.429	-0.436	0.005
THNSL1	1.576	1.141	-0.435	0.005
BSPRY	3.904	3.47	-0.434	0.005
C5orf38	1.813	1.379	-0.434	0.005
CAPN9	3.017	2.584	-0.434	0.005
GJD2	0.725	0.291	-0.434	0.005
IPO13	4.112	3.678	-0.434	0.005
TMEM114	2.177	1.743	-0.433	0.005
ZNF213	2.606	2.173	-0.433	0.005
ARL4D	4.128	3.696	-0.432	0.005
CASP10	2.145	1.712	-0.432	0.005
DNAJB1	6.267	5.835	-0.432	0.005
ELMOD3	3.541	3.109	-0.432	0.005
TNFSF12	2.568	2.137	-0.432	0.005
RAB3A	2.751	2.32	-0.431	0.005
RPP25	2.114	1.683	-0.431	0.005
TTLL1	3.617	3.186	-0.431	0.005
KLF15	2.537	2.107	-0.43	0.005
SEMA3F	3.127	2.697	-0.43	0.005
ZDHHC16	5.789	5.36	-0.43	0.005
ZMAT5	5.592	5.161	-0.43	0.005
KCNK16	5.718	5.289	-0.429	0.005
LPIN3	2.418	1.989	-0.429	0.005
MED18	4.05	3.621	-0.429	0.005
CAD	4.181	3.753	-0.428	0.005
CCDC122	1.505	1.077	-0.428	0.005
CST4	3.397	2.969	-0.428	0.005
ITPRIP	1.933	1.505	-0.428	0.005
NUDT18	2.929	2.501	-0.428	0.005
SKAP1	1.207	0.779	-0.428	0.005
CDR2L	3.838	3.412	-0.426	0.005
HILPDA	5.337	4.911	-0.426	0.005
LCN15	2.709	2.283	-0.426	0.005
PTRH1	3.698	3.272	-0.426	0.005
ANKRD13D	4.358	3.932	-0.425	0.005
NAB2	3.882	3.457	-0.425	0.005
PDLIM3	2.975	2.549	-0.425	0.005
CXCL6	3.071	2.648	-0.424	0.005
MZF1	3.22	2.797	-0.424	0.005
TMEM180	2.654	2.23	-0.424	0.005
ST3GAL4	3.398	2.975	-0.423	0.005
ZNF397	2.895	2.472	-0.423	0.005
NARFL	4.481	4.058	-0.422	0.005
SIPA1	3.168	2.746	-0.422	0.005
ZNF589	3.139	2.717	-0.422	0.005
CD72	1.829	1.408	-0.421	0.005
MED31	3.09	2.668	-0.421	0.005
PSCA	2.2	1.778	-0.421	0.005
ADCY6	4.378	3.958	-0.42	0.005
EFNA2	3.849	3.429	-0.42	0.005
IL27RA	2.763	2.343	-0.42	0.005
PPP2R5B	3.319	2.899	-0.42	0.005
SFI1	2.988	2.568	-0.42	0.005
TMCC2	2.614	2.195	-0.42	0.005
TMEM99	3.602	3.182	-0.42	0.005
C2orf50	1.231	0.812	-0.419	0.005
NAGK	5.57	5.152	-0.419	0.005
NAGS	1	0.58	-0.419	0.005
SPRN	2.212	1.793	-0.419	0.005
SPRYD3	2.976	2.557	-0.419	0.005
TRIM45	3.328	2.909	-0.419	0.005
POLL	4.405	3.987	-0.418	0.005
BCL3	2.384	1.967	-0.417	0.005
CAMTA2	2.896	2.479	-0.417	0.005
FAM110D	0.719	0.302	-0.417	0.005
SUV420H2	4.355	3.939	-0.417	0.005
TTYH1	4.963	4.546	-0.417	0.005
TUBGCP6	3.11	2.693	-0.417	0.005
IGFL3	1.378	0.962	-0.416	0.005
WDR24	3.236	2.82	-0.416	0.005
NR1H3	3.75	3.335	-0.415	0.005
PEX6	3.814	3.399	-0.415	0.005
RBM14-RBM4	5.242	4.828	-0.415	0.005
BCORL1	2.554	2.141	-0.413	0.005
C1orf112	3.466	3.053	-0.413	0.005
CXCR4	3.91	3.497	-0.413	0.005
NPAS1	1.355	0.942	-0.413	0.005
FITM2	2.208	1.796	-0.412	0.005
RHOB	6.297	5.886	-0.411	0.005
ETV4	4.046	3.636	-0.41	0.005
GNB1L	3.265	2.855	-0.41	0.005
ORAI3	4.208	3.798	-0.41	0.005
BATF2	1.062	0.653	-0.409	0.005
DHDH	1.366	0.956	-0.409	0.005
LYG1	1.116	0.707	-0.409	0.005
CPA1	5.045	4.638	-0.408	0.005
CYR61	6.583	6.176	-0.408	0.005
HIST1H2AI	0.7	0.292	-0.408	0.005
TRIM32	2.807	2.398	-0.408	0.005
C1orf159	3.373	2.966	-0.407	0.005
DIRAS1	2.245	1.839	-0.406	0.005
DTX2	3.31	2.904	-0.406	0.005
SERPINA4	3.101	2.695	-0.406	0.005
ETV5	2.936	2.53	-0.405	0.005
GAL3ST1	3.749	3.345	-0.405	0.005
WSCD1	2.668	2.263	-0.405	0.005
TCAP	0.632	0.227	-0.404	0.005
FZD9	2.176	1.773	-0.403	0.005
HIST1H2AH	1.369	0.966	-0.403	0.005
LRRC73	2.079	1.676	-0.403	0.005
LYSMD1	3.356	2.952	-0.403	0.005
OSGEPL1	1.928	1.526	-0.402	0.005
POC1A	4.765	4.362	-0.402	0.005
ARRDC3	2.81	2.409	-0.401	0.005
HES4	5.031	4.629	-0.401	0.005
HIST1H3F	1.365	0.964	-0.401	0.005
JOSD2	3.831	3.429	-0.401	0.005
RBM14	4.715	4.314	-0.401	0.005
FAM179A	1.967	1.566	-0.4	0.005
HSD3B7	2.45	2.05	-0.4	0.005
SEPT5	3.96	3.56	-0.4	0.005
TSPAN32	0.806	0.406	-0.4	0.005
METTL2A	3.502	3.103	-0.399	0.005
ARRDC2	2.005	1.607	-0.398	0.005
C9orf117	1.759	1.361	-0.398	0.005
CTC1	2.703	2.305	-0.398	0.005
FOS	5.212	4.813	-0.398	0.005
MUM1	4.715	4.317	-0.398	0.005
SEC14L2	2.557	2.159	-0.398	0.005
USP20	3.719	3.321	-0.398	0.005
FBXO10	3.034	2.637	-0.397	0.005
FOXRED2	2.941	2.543	-0.397	0.005
LRRC46	1.744	1.348	-0.397	0.005
MAT2A	5.994	5.597	-0.397	0.005
RAB42	0.945	0.548	-0.397	0.005
TRIM50	3.391	2.994	-0.397	0.005
CACNB3	5.165	4.769	-0.396	0.005
DBNDD2	5.098	4.701	-0.396	0.005
GPD1	3.033	2.637	-0.396	0.005
SERTAD1	3.959	3.563	-0.396	0.005
CRTC1	2.869	2.474	-0.395	0.005
FAM155B	1.886	1.491	-0.395	0.005
PHLDA2	2.186	1.79	-0.395	0.005
TIGD3	2.223	1.828	-0.395	0.005
TONSL	3.908	3.513	-0.395	0.005
GPHA2	2.323	1.929	-0.394	0.005
KLHL22	4.645	4.251	-0.394	0.005
FAM131B	1.936	1.543	-0.393	0.005
IL11RA	2.715	2.323	-0.393	0.005
RELT	2.927	2.534	-0.393	0.005
SLC35C1	3.607	3.214	-0.393	0.005
ULK3	4.119	3.726	-0.393	0.005
DNMT3B	3.717	3.325	-0.392	0.006
FBLL1	2.392	2	-0.392	0.006
HOGA1	2.644	2.252	-0.392	0.006
VASH1	3.687	3.295	-0.392	0.006
HIST1H1B	1.224	0.833	-0.391	0.006
SEMA6C	3.664	3.273	-0.391	0.006
AQP1	1.623	1.233	-0.39	0.006
C1orf53	2.161	1.771	-0.39	0.006
LCAT	2.891	2.501	-0.39	0.006
PLEKHO2	2.606	2.217	-0.39	0.006
CLCF1	2.935	2.547	-0.389	0.006
FBF1	2.141	1.752	-0.389	0.006
METTL2B	3.34	2.951	-0.389	0.006
ABCC10	3.247	2.859	-0.388	0.006
CHGA	9.697	9.309	-0.388	0.006
ZKSCAN3	2.144	1.756	-0.388	0.006
C14orf132	3.897	3.511	-0.387	0.006
RFXAP	1.825	1.438	-0.387	0.006
ZFYVE26	2.557	2.171	-0.387	0.006
IL17RB	3.304	2.918	-0.386	0.006
MRI1	3.28	2.894	-0.386	0.006
ADCK2	4.424	4.039	-0.385	0.006
DPH1	4.442	4.058	-0.385	0.006
GAST	1.484	1.098	-0.385	0.006
POLM	3.105	2.72	-0.385	0.006
RASSF2	2.923	2.538	-0.385	0.006
B3GNT9	0.984	0.6	-0.384	0.006
DBF4B	3.02	2.636	-0.384	0.006
IP6K3	1.027	0.644	-0.384	0.006
SOX3	3.293	2.908	-0.384	0.006
FHL3	4.305	3.922	-0.383	0.006
HSPA8	9.29	8.907	-0.383	0.006
SLC27A1	2.228	1.846	-0.383	0.006
MRAS	2.922	2.541	-0.382	0.006
CDC45	4.568	4.187	-0.381	0.006
PCYOX1L	3.201	2.82	-0.381	0.006
AP4M1	4.462	4.082	-0.38	0.006
FAM214B	3.393	3.012	-0.38	0.006
ID3	7.402	7.022	-0.38	0.006
SOX10	1.021	0.64	-0.38	0.006
TAGLN3	5.353	4.973	-0.38	0.006
TNFAIP3	2.469	2.089	-0.38	0.006
CC2D1A	4.123	3.744	-0.379	0.006
EME1	2.88	2.501	-0.379	0.006
EPPK1	2.206	1.827	-0.379	0.006
ZNF783	2.171	1.792	-0.379	0.006
C19orf40	2.72	2.342	-0.378	0.006
DZIP1L	3.334	2.956	-0.378	0.006
METTL12	2.725	2.347	-0.378	0.006
NFATC4	2.946	2.569	-0.378	0.006
SERP2	3.435	3.057	-0.378	0.006
SERPINB2	0.77	0.392	-0.378	0.006
YPEL1	3.568	3.19	-0.378	0.006
DUSP8	2.113	1.736	-0.377	0.006
HSD11B2	4.332	3.955	-0.377	0.006
MADD	3.895	3.518	-0.377	0.006
NCF2	0.905	0.527	-0.377	0.006
NR2C2AP	4.123	3.745	-0.377	0.006
TSHR	1.774	1.397	-0.377	0.006
ACTA1	5.161	4.784	-0.376	0.006
C9orf37	3.695	3.319	-0.376	0.006
CAMK2N2	1.172	0.796	-0.376	0.006
EFCAB4A	3.232	2.855	-0.376	0.006
FSTL3	3.195	2.818	-0.376	0.006
LPCAT4	4.232	3.856	-0.376	0.006
MGAT3	3.121	2.746	-0.376	0.006
TNFAIP8L1	3.04	2.664	-0.376	0.006
TRAIP	3.87	3.495	-0.376	0.006
CCDC64	2.303	1.929	-0.375	0.007
NTHL1	4.861	4.486	-0.375	0.006
PGAM2	4.144	3.769	-0.375	0.006
SAMD15	1.802	1.427	-0.375	0.006
PELI3	3.633	3.259	-0.374	0.007
FAM101B	2.948	2.575	-0.373	0.007
LHFPL3	1.165	0.792	-0.373	0.007
LRTOMT	3.162	2.789	-0.373	0.007
POLH	1.609	1.235	-0.373	0.007
STAT2	4.287	3.915	-0.372	0.007
TNFRSF10A	1.361	0.988	-0.372	0.007
ZBTB48	4.148	3.777	-0.372	0.007
ASB13	3.013	2.642	-0.371	0.007
ATRIP	3.476	3.105	-0.371	0.007
C15orf38	3.023	2.652	-0.371	0.007
CITED1	1.818	1.447	-0.371	0.007
DENND4B	3.534	3.163	-0.371	0.007
GNG3	2.728	2.357	-0.371	0.007
SV2A	3.944	3.573	-0.371	0.007
TRIM73	0.619	0.248	-0.371	0.007
BCDIN3D	2.369	1.999	-0.37	0.007
HIST1H3H	1.762	1.391	-0.37	0.007
RDH12	1.179	0.809	-0.37	0.007
TMEM79	1.898	1.528	-0.37	0.007
CAMK1D	1.635	1.266	-0.369	0.007
CDK5R2	2.458	2.089	-0.369	0.007
FUT2	1.32	0.952	-0.369	0.007
GHRH	1.626	1.257	-0.369	0.007
LIM2	1.626	1.258	-0.369	0.007
ZNF239	2.112	1.743	-0.369	0.007
ADAP1	2.69	2.322	-0.368	0.007
ADCY3	2.983	2.614	-0.368	0.007
C12orf76	3.29	2.922	-0.368	0.007
FAM19A5	2.861	2.493	-0.368	0.007
NIT1	5.439	5.071	-0.368	0.007
C2orf68	3.234	2.867	-0.367	0.007
DPF1	1.862	1.495	-0.367	0.007
FGFR3	4.325	3.958	-0.367	0.007
IFT140	4.262	3.895	-0.367	0.007
PIK3CD	2.626	2.258	-0.367	0.007
SNX32	1.783	1.416	-0.367	0.007
TREX1	2.839	2.471	-0.367	0.007
ADPRHL1	1.585	1.219	-0.366	0.007
DDX11	3.01	2.644	-0.366	0.007
LFNG	2.69	2.324	-0.366	0.007
MOB3C	2.395	2.028	-0.366	0.007
THTPA	4.146	3.78	-0.366	0.007
TUT1	4.033	3.667	-0.366	0.007
FAM20A	2.757	2.392	-0.365	0.007
HIST1H2AE	1.715	1.35	-0.365	0.007
PDE6B	3.095	2.73	-0.365	0.007
RASL10B	3.825	3.46	-0.365	0.007
C15orf57	3.725	3.361	-0.364	0.007
FAM188B	2.925	2.561	-0.364	0.007
NEURL4	3.561	3.197	-0.364	0.007
NUDT8	3.335	2.971	-0.364	0.007
PYCR2	5.35	4.986	-0.364	0.007
RECQL4	3.972	3.608	-0.364	0.007
ANO8	2.557	2.194	-0.363	0.007
ATP6AP1L	1.242	0.879	-0.363	0.007
IFFO1	2.835	2.471	-0.363	0.007
LIMS2	3.072	2.709	-0.363	0.007
LMCD1	3.963	3.6	-0.363	0.007
ARL10	2.195	1.833	-0.362	0.007
CD40	2.519	2.157	-0.362	0.007
CERS1	4.077	3.715	-0.362	0.007
FGD3	2.967	2.606	-0.362	0.007
KLHDC8B	5.221	4.86	-0.362	0.007
PTPRN	3.137	2.775	-0.362	0.007
RBM5	5.721	5.359	-0.362	0.007
ADCK1	2.927	2.566	-0.361	0.008
NYAP1	1.645	1.284	-0.361	0.007
SLC29A3	3.43	3.068	-0.361	0.007
EME2	1.342	0.982	-0.36	0.008
PLA2G1B	1.169	0.809	-0.36	0.008
SLC2A12	2.295	1.935	-0.36	0.008
SPIRE2	2.571	2.211	-0.36	0.008
TMEM159	3.996	3.636	-0.36	0.008
COQ9	5.058	4.699	-0.359	0.008
FBXO18	4.361	4.002	-0.359	0.008
RTTN	2.397	2.037	-0.359	0.008
SLC25A45	1.694	1.335	-0.359	0.008
AIFM2	2.847	2.489	-0.358	0.008
APC2	1.243	0.885	-0.358	0.008
PEX11G	3.212	2.854	-0.358	0.008
PHLDB3	3.344	2.986	-0.358	0.008
PLA2G10	1.2	0.842	-0.358	0.008
CEP104	2.814	2.456	-0.357	0.008
CST5	0.537	0.181	-0.357	0.008
IRF9	3.477	3.119	-0.357	0.008
LGALS12	1.414	1.058	-0.357	0.008
LIME1	2.181	1.823	-0.357	0.008
MED12	3.905	3.548	-0.357	0.008
RCOR2	5.429	5.071	-0.357	0.008
TAF1C	3.6	3.243	-0.357	0.008
ACBD4	2.963	2.608	-0.356	0.008
PAQR4	3.78	3.424	-0.356	0.008
PKDCC	6.395	6.039	-0.356	0.008
RDH5	1.8	1.444	-0.356	0.008
SMAP2	4.085	3.729	-0.356	0.008
TRIM21	3.687	3.332	-0.356	0.008
ZNF346	3.747	3.391	-0.356	0.008
BRF1	3.932	3.578	-0.355	0.008
CBX6	2.587	2.232	-0.355	0.008
EFNB3	4.525	4.17	-0.355	0.008
INPP5K	3.651	3.296	-0.355	0.008
C6orf203	3.406	3.052	-0.354	0.008
CAPN13	2.528	2.174	-0.354	0.008
IKBKE	2.564	2.21	-0.354	0.008
KLC3	2.445	2.091	-0.354	0.008
OVOL2	3.539	3.185	-0.354	0.008
PDCD2L	4.475	4.121	-0.354	0.008
DYRK4	2.929	2.576	-0.353	0.008
FLYWCH2	5.379	5.026	-0.353	0.008
KIF12	4.333	3.981	-0.353	0.008
MOB3A	3.698	3.345	-0.353	0.008
NCAPD3	3.364	3.011	-0.353	0.008
CUEDC1	3.444	3.092	-0.352	0.008
C2orf81	2.612	2.261	-0.351	0.008
KCNK17	4.338	3.987	-0.351	0.008
NPRL2	4.406	4.055	-0.351	0.008
AP5B1	2.632	2.282	-0.35	0.008
COQ10A	3.741	3.391	-0.35	0.008
FBXO46	3.463	3.113	-0.35	0.008
SEMA7A	1.868	1.518	-0.35	0.008
APOBEC3F	2.032	1.682	-0.349	0.008
C8orf44	1.004	0.655	-0.349	0.008
IFT27	6.147	5.798	-0.349	0.008
MTHFR	2.782	2.433	-0.349	0.008
PGS1	4.227	3.878	-0.349	0.008
PLA2G15	3.539	3.19	-0.349	0.008
CCDC60	2.53	2.182	-0.348	0.008
GPR143	3.413	3.065	-0.348	0.008
HIST1H4E	2.35	2.001	-0.348	0.008
HTRA2	4.684	4.336	-0.348	0.008
ITPRIPL1	1.327	0.98	-0.348	0.008
VOPP1	3.322	2.974	-0.348	0.008
CRYGS	0.592	0.245	-0.347	0.008
FHL2	3.896	3.549	-0.347	0.008
RFX5	4.387	4.04	-0.347	0.008
TMEM139	2.517	2.17	-0.347	0.008
USP2	2.188	1.841	-0.347	0.008
DGKQ	2.692	2.346	-0.346	0.009
DTWD1	2.481	2.136	-0.345	0.009
KLHL35	2.061	1.715	-0.345	0.009
LRRTM1	3.749	3.404	-0.345	0.009
MEN1	4.911	4.566	-0.345	0.009
PLEKHH3	2.774	2.429	-0.345	0.009
ACAD10	3.517	3.173	-0.344	0.009
APEX2	4.531	4.187	-0.344	0.009
C22orf43	2.813	2.468	-0.344	0.009
CCDC103	3.824	3.48	-0.344	0.009
EMX1	1.019	0.675	-0.344	0.009
KCNN1	2.099	1.755	-0.344	0.009
LRSAM1	4.022	3.679	-0.344	0.009
MKS1	4.419	4.075	-0.344	0.009
MOCS1	3.549	3.205	-0.344	0.009
PLA2G4B	2.386	2.043	-0.344	0.009
RSAD1	3.721	3.377	-0.344	0.009
TOP3B	3.943	3.599	-0.344	0.009
ZBTB42	2.871	2.526	-0.344	0.009
CDKN1A	5.772	5.429	-0.343	0.009
CRH	1.692	1.349	-0.343	0.009
IFFO2	3.402	3.06	-0.343	0.009
ITGA5	4.49	4.148	-0.343	0.009
NAT8L	2.26	1.917	-0.343	0.009
SLC19A3	3.398	3.055	-0.343	0.009
SYNGR3	2.701	2.359	-0.343	0.009
BRSK1	4.261	3.92	-0.342	0.009
C17orf96	3.149	2.806	-0.342	0.009
CC2D1B	3.44	3.098	-0.342	0.009
PLCB3	3.408	3.066	-0.342	0.009
RAB3IL1	1.831	1.49	-0.342	0.009
SLC26A11	3.584	3.243	-0.342	0.009
TOP3A	3.966	3.624	-0.342	0.009
JUNB	3.673	3.332	-0.341	0.009
KIF24	2.495	2.154	-0.341	0.009
ZNF512B	3.772	3.431	-0.341	0.009
DLK1	11.163	10.822	-0.34	0.009
FMNL3	1.811	1.471	-0.34	0.009
H6PD	3.244	2.904	-0.34	0.009
IER5L	2.607	2.267	-0.34	0.009
NPPB	7.618	7.279	-0.34	0.009
S100A3	2.198	1.857	-0.34	0.009
SIRT5	2.784	2.444	-0.34	0.009
USP35	2.475	2.135	-0.34	0.009
EIF2B4	5.723	5.384	-0.339	0.009
GAL	3.795	3.456	-0.339	0.009
HEMK1	2.463	2.124	-0.339	0.009
KCTD11	3.426	3.088	-0.339	0.009
MANEAL	2.292	1.953	-0.339	0.009
MEF2B	1.855	1.516	-0.339	0.009
TMEM136	2.334	1.995	-0.339	0.009
ATP5EP2	1.563	1.225	-0.338	0.009
C18orf56	1.915	1.577	-0.338	0.009
C6orf1	3.32	2.982	-0.338	0.009
CPT1B	3.774	3.436	-0.338	0.009
MAP3K3	2.973	2.635	-0.338	0.009
MPZ	2.482	2.144	-0.338	0.009
PWP2	4.167	3.829	-0.338	0.009
TSNARE1	2.236	1.898	-0.338	0.009
ZC3H4	3.038	2.701	-0.338	0.009
ARHGEF25	3.281	2.944	-0.337	0.009
CREB3L4	4.434	4.097	-0.337	0.009
LOXL3	3.791	3.453	-0.337	0.009
PAOX	3.411	3.074	-0.337	0.009
POLA2	5.1	4.763	-0.337	0.009
RHBDF2	2.568	2.231	-0.337	0.009
ALG1L	1.477	1.142	-0.336	0.009
BCL2L2	2.817	2.481	-0.336	0.009
BRSK2	2.759	2.423	-0.336	0.009
DNASE1L1	2.938	2.602	-0.336	0.009
HCST	1.377	1.041	-0.336	0.009
HS1BP3	4.268	3.932	-0.336	0.009
SNAI1	2.292	1.956	-0.336	0.009
ABTB1	2.131	1.795	-0.335	0.009
CCDC8	3.95	3.615	-0.335	0.009
DNAJB5	4.873	4.538	-0.335	0.009
MFSD2A	1.243	0.908	-0.335	0.009
PALM3	1.201	0.867	-0.335	0.009
PILRB	3.862	3.527	-0.335	0.009
ZBTB46	3.063	2.728	-0.335	0.009
C1orf56	2.545	2.211	-0.334	0.009
EPHB3	3.114	2.78	-0.334	0.009
HDDC3	4.745	4.411	-0.334	0.009
C17orf97	2.211	1.877	-0.333	0.009
MATK	1.258	0.925	-0.333	0.009
MYO19	3.967	3.633	-0.333	0.009
N6AMT1	2.161	1.828	-0.333	0.009
HIST4H4	1.11	0.778	-0.332	0.009
INPP5J	2.183	1.851	-0.332	0.009
IRF7	2.985	2.653	-0.332	0.009
LRRC45	3.953	3.621	-0.332	0.009
NFKBIE	3.554	3.222	-0.332	0.009
RNF215	3.641	3.308	-0.332	0.009
ALPL	4.581	4.25	-0.331	0.009
C1orf233	2.047	1.716	-0.331	0.009
FAM63A	3.557	3.227	-0.331	0.009
PPAP2C	4.494	4.164	-0.331	0.009
RTEL1	2.523	2.192	-0.331	0.009
SLC46A1	3.401	3.07	-0.331	0.009
VPS37D	4.177	3.846	-0.331	0.009
ARMC7	3.442	3.113	-0.33	0.009
BAIAP2L2	3.515	3.185	-0.33	0.009
FAM65A	4.403	4.073	-0.33	0.009
PTPN18	3.591	3.261	-0.33	0.009
SRRM3	1.268	0.939	-0.33	0.009
TLE6	3.446	3.116	-0.33	0.009
ARHGEF19	5.073	4.744	-0.329	0.009
C17orf107	1.526	1.197	-0.329	0.009
CHDH	3.1	2.772	-0.329	0.009
CSAG1	1.319	0.989	-0.329	0.009
EFNA4	5.931	5.601	-0.329	0.009
TSNAXIP1	2.396	2.067	-0.329	0.009
AEBP1	3.804	3.476	-0.328	0.009
CNKSR1	3.839	3.511	-0.328	0.009
ESPN	3.119	2.791	-0.328	0.009
GLYATL1	3.039	2.712	-0.328	0.009
KLRK1	1.696	1.368	-0.328	0.009
LRFN4	3.005	2.677	-0.328	0.009
SMPD2	4.206	3.878	-0.328	0.009
HAUS5	3.382	3.056	-0.327	0.009
MAP6D1	2.164	1.837	-0.327	0.009
RASSF7	5.491	5.164	-0.327	0.009
RIBC1	2.395	2.068	-0.327	0.009
SHISA4	2.175	1.848	-0.327	0.009
TRANK1	2.459	2.132	-0.327	0.009
BEST4	2.07	1.745	-0.326	0.009
FAM171A2	4.009	3.682	-0.326	0.009
KIAA0513	2.016	1.69	-0.326	0.009
EZH1	2.33	2.005	-0.325	0.009
IQGAP3	3.476	3.151	-0.325	0.009
MAP1LC3A	5.323	4.998	-0.325	0.009
PLEKHG4B	2.837	2.511	-0.325	0.009
SPRED3	1.163	0.838	-0.325	0.009
TNFRSF9	2.37	2.044	-0.325	0.009
VILL	2.69	2.365	-0.325	0.009
ZSWIM4	3.11	2.786	-0.325	0.009
AHSA2	2.557	2.234	-0.323	0.009
B3GAT1	2.23	1.907	-0.323	0.009
C9orf40	2.274	1.951	-0.323	0.009
COMMD3	5.447	5.124	-0.323	0.009
EDARADD	3.209	2.886	-0.323	0.009
FAM211B	3.869	3.545	-0.323	0.009
HIF3A	1.628	1.305	-0.323	0.009
HSD11B1L	4.193	3.87	-0.323	0.009
LRWD1	4.501	4.178	-0.323	0.009
MNX1	3.691	3.368	-0.323	0.009
ACTR5	3.027	2.705	-0.322	0.009
BACE2	1.968	1.646	-0.322	0.009
C2orf40	1.919	1.597	-0.322	0.009
OGFR	4.361	4.04	-0.322	0.009
SAMD13	2.166	1.844	-0.322	0.009
ZNF135	2.606	2.284	-0.322	0.009
AIMP2	5.449	5.128	-0.321	0.009
C19orf77	3.489	3.168	-0.321	0.009
GBA2	5.418	5.097	-0.321	0.009
KLF10	3.576	3.255	-0.321	0.009
MADCAM1	0.918	0.596	-0.321	0.009
METTL13	4.197	3.876	-0.321	0.009
POLR3A	3.598	3.276	-0.321	0.009
PRPF40B	3.154	2.833	-0.321	0.009
RNF43	2.094	1.773	-0.321	0.009
SAC3D1	4.118	3.797	-0.321	0.009
ZDHHC1	2.948	2.626	-0.321	0.009
ELL3	1.703	1.383	-0.32	0.009
SMG9	4.843	4.523	-0.32	0.009
ALDH4A1	4.97	4.651	-0.319	0.009
AP3B2	2.129	1.81	-0.319	0.009
APBB3	2.818	2.499	-0.319	0.009
C1orf210	5.009	4.69	-0.319	0.009
CACNB1	1.568	1.25	-0.319	0.009
CKLF	4.378	4.059	-0.319	0.009
FSD1	4.48	4.16	-0.319	0.009
GDPD3	2.091	1.773	-0.319	0.009
ITPR3	3.784	3.465	-0.319	0.009
POMZP3	1.414	1.095	-0.319	0.009
PTPRH	2.193	1.874	-0.319	0.009
AK8	2.34	2.022	-0.318	0.009
ANKRD54	4.228	3.91	-0.318	0.009
GNL3L	2.186	1.868	-0.318	0.009
HIST1H2AG	2.498	2.18	-0.318	0.009
KHK	2.307	1.989	-0.318	0.009
NEIL2	3.321	3.003	-0.318	0.009
PIGV	2.689	2.371	-0.318	0.009
RRP12	3.84	3.522	-0.318	0.009
RUNDC3A	3.179	2.86	-0.318	0.009
URGCP	3.975	3.656	-0.318	0.009
ACSF3	3.389	3.072	-0.317	0.009
CACNG6	3.299	2.982	-0.317	0.009
CHRNB2	1.504	1.187	-0.317	0.009
LZTR1	4.245	3.927	-0.317	0.009
NRARP	3.744	3.427	-0.317	0.009
NUP188	4.72	4.403	-0.317	0.009
RABGGTA	4.134	3.817	-0.317	0.009
MRAP2	2.016	1.7	-0.316	0.009
NPM2	3.589	3.273	-0.316	0.009
CDC42EP1	5.037	4.722	-0.315	0.009
KIF21B	2.617	2.302	-0.315	0.009
MORN5	2.666	2.351	-0.315	0.009
NSUN5	4.197	3.881	-0.315	0.009
ZDHHC24	3.517	3.202	-0.315	0.009
CHTF8	5.955	5.641	-0.314	0.009
HAPLN4	1.787	1.472	-0.314	0.009
HRASLS5	3.188	2.874	-0.314	0.009
KCTD13	3.426	3.112	-0.314	0.009
MAPRE3	3.855	3.541	-0.314	0.009
MON1A	2.514	2.2	-0.314	0.009
PIGO	3.925	3.611	-0.314	0.009
RELB	4.301	3.987	-0.314	0.009
SLC27A4	4.362	4.049	-0.314	0.009
TUBA1A	10.041	9.727	-0.314	0.009
XRCC3	3.91	3.596	-0.314	0.009
ZFYVE19	3.53	3.217	-0.314	0.009
ACTL6B	2.233	1.92	-0.313	0.009
CAPS	1.814	1.501	-0.313	0.009
CENPBD1	3.053	2.74	-0.313	0.009
CLTCL1	2.035	1.723	-0.313	0.009
FGD1	3.323	3.01	-0.313	0.009
HIST1H2AC	2.852	2.539	-0.313	0.009
OSBPL5	1.624	1.31	-0.313	0.009
RANGRF	5.765	5.452	-0.313	0.009
SLC27A5	2.163	1.85	-0.313	0.009
TP53	6.162	5.849	-0.313	0.009
BOK	3.901	3.589	-0.312	0.009
C12orf73	3.096	2.784	-0.312	0.009
D2HGDH	2.715	2.402	-0.312	0.009
FBXO15	2.067	1.755	-0.312	0.009
GLS2	1.508	1.196	-0.312	0.009
POLB	5.643	5.331	-0.312	0.009
PYCRL	3.687	3.376	-0.312	0.009
TMEM44	3.665	3.353	-0.312	0.009
ANGEL1	4.647	4.336	-0.311	0.009
COA5	3.842	3.531	-0.311	0.009
COPS7A	5.014	4.703	-0.311	0.009
GART	5.527	5.217	-0.311	0.009
MAPK8IP1	4.548	4.237	-0.311	0.009
TMEM165	5.365	5.055	-0.311	0.009
TMEM238	1.309	0.997	-0.311	0.009
ZCCHC12	2.789	2.478	-0.311	0.009
CDK10	5.401	5.091	-0.31	0.009
IKBKB	3.032	2.722	-0.31	0.009
NUDT6	3.106	2.797	-0.31	0.009
SYCE2	2.385	2.076	-0.31	0.009
TM6SF2	2.621	2.311	-0.31	0.009
ADAM8	2.113	1.804	-0.309	0.009
EMP3	4.073	3.764	-0.309	0.009
GATA5	2.742	2.433	-0.309	0.009
RAD51D	3.135	2.826	-0.309	0.009
ZMYM6NB	4.203	3.894	-0.309	0.009
BPNT1	4.263	3.954	-0.308	0.009
C7orf43	3.654	3.346	-0.308	0.009
CAND2	2.077	1.769	-0.308	0.009
CCDC167	7.187	6.879	-0.308	0.009
FAM78A	0.702	0.394	-0.308	0.009
FBXO44	3.695	3.387	-0.308	0.009
GCK	3.16	2.852	-0.308	0.009
HSPG2	5.036	4.728	-0.308	0.009
KIAA1456	1.313	1.005	-0.308	0.009
MOK	3.33	3.022	-0.308	0.009
NSMCE1	5.931	5.623	-0.308	0.009
PARS2	2.848	2.54	-0.308	0.009
PLA2G4C	1.262	0.954	-0.308	0.009
PPP1R26	3.59	3.283	-0.308	0.009
ROPN1L	2.216	1.908	-0.308	0.009
TMEM169	2.293	1.984	-0.308	0.009
FNDC4	4.613	4.307	-0.307	0.009
FRMD8	3.722	3.416	-0.307	0.009
HAS3	1.242	0.935	-0.307	0.009
HIP1R	3.887	3.58	-0.307	0.009
MORC2	3.614	3.307	-0.307	0.009
PPP1R21	3.794	3.487	-0.307	0.009
SAPCD2	2.953	2.645	-0.307	0.009
STRADA	4.212	3.905	-0.307	0.009
TMEM121	0.59	0.283	-0.307	0.009
TRPV1	1.474	1.166	-0.307	0.009
DNAJC17	4.764	4.458	-0.306	0.009
FANCL	3.949	3.643	-0.306	0.009
INPPL1	5.422	5.116	-0.306	0.009
NAT10	4.489	4.184	-0.306	0.009
NHLRC4	1.174	0.868	-0.306	0.009
NOMO1	3.404	3.098	-0.306	0.009
PROCA1	2.464	2.158	-0.306	0.009
WDR91	2.504	2.198	-0.306	0.009
WTIP	3.989	3.684	-0.306	0.009
DLG4	3.396	3.091	-0.305	0.009
EML2	2.87	2.566	-0.305	0.009
MLLT6	2.877	2.572	-0.305	0.009
NRTN	1.631	1.326	-0.305	0.009
PABPC1L	2.702	2.397	-0.305	0.009
PTPRCAP	1.254	0.949	-0.305	0.009
RHPN1	3.564	3.259	-0.305	0.009
SIRT6	4.386	4.081	-0.305	0.009
TTC40	1.364	1.059	-0.305	0.009
CD52	2.353	2.049	-0.304	0.009
CWF19L1	3.975	3.671	-0.304	0.009
EPHA2	4.443	4.138	-0.304	0.009
FUK	2.61	2.306	-0.304	0.009
HHLA3	3.506	3.202	-0.304	0.009
LRRC20	4.257	3.953	-0.304	0.009
NLRX1	3.245	2.94	-0.304	0.009
TMEM175	2.68	2.375	-0.304	0.009
USF1	5.797	5.493	-0.304	0.009
ASTN2	3.883	3.58	-0.303	0.009
DALRD3	4.942	4.639	-0.303	0.009
FSCN2	0.673	0.37	-0.303	0.009
PIP5KL1	1.518	1.215	-0.303	0.009
RER1	5.431	5.127	-0.303	0.009
SPRR2F	1.172	0.868	-0.303	0.009
TMEM150A	4.409	4.106	-0.303	0.009
TSPAN33	4.17	3.867	-0.303	0.009
ANKRD23	1.45	1.149	-0.302	0.009
ARVCF	4.004	3.702	-0.302	0.009
ASPHD2	2.115	1.813	-0.302	0.009
ATG2A	3.078	2.776	-0.302	0.009
LRRN2	3.322	3.02	-0.302	0.009
PARP16	2.852	2.55	-0.302	0.009
PXMP4	1.502	1.2	-0.302	0.009
RARRES1	1.081	0.779	-0.302	0.009
SARM1	2.578	2.276	-0.302	0.009
TBC1D22B	3.781	3.479	-0.302	0.009
TTC31	3.606	3.304	-0.302	0.009
CENPM	4.808	4.506	-0.301	0.01
CYP2R1	2.72	2.419	-0.301	0.01
LRRC28	4.271	3.969	-0.301	0.01
MAP1LC3B2	0.846	0.545	-0.301	0.01
NFKB2	4.683	4.381	-0.301	0.009
PPP1R27	0.616	0.314	-0.301	0.01
C15orf59	1.707	1.407	-0.3	0.01
MAPK8IP2	2.124	1.823	-0.3	0.01
MED22	5.124	4.823	-0.3	0.01
TM4SF1	4.205	3.905	-0.3	0.01
ARMCX6	4.088	3.789	-0.299	0.01
C21orf119	2.095	1.796	-0.299	0.01
CELF4	1.362	1.063	-0.299	0.01
DYRK3	2.763	2.463	-0.299	0.01
FAM183A	3.907	3.608	-0.299	0.01
FAM73B	3.26	2.961	-0.299	0.01
LIN37	3.931	3.632	-0.299	0.01
PACRGL	2.868	2.57	-0.299	0.01
PHF8	3.414	3.114	-0.299	0.01
SFR1	2.133	1.834	-0.299	0.01
SH2B1	4.07	3.771	-0.299	0.01
CTNS	3.039	2.74	-0.298	0.01
DENND2A	4.388	4.09	-0.298	0.01
FBXL6	3.634	3.336	-0.298	0.01
IFT172	2.466	2.168	-0.298	0.01
PAAF1	5.592	5.294	-0.298	0.01
PLCG2	2.243	1.946	-0.298	0.01
POLD1	5.272	4.974	-0.298	0.01
SMARCC2	4.49	4.191	-0.298	0.01
TBC1D24	1.995	1.697	-0.298	0.01
TMEM125	4.943	4.645	-0.298	0.01
TMEM42	4.173	3.875	-0.298	0.01
GPRASP2	2.31	2.012	-0.297	0.01
HIST1H1A	0.592	0.294	-0.297	0.01
MPP2	2.202	1.905	-0.297	0.01
MTL5	2.669	2.372	-0.297	0.01
NDOR1	3.387	3.091	-0.297	0.01
NEURL	3.447	3.15	-0.297	0.01
TRIM65	2.445	2.149	-0.297	0.01
UBXN10	2.208	1.91	-0.297	0.01
ZFPM1	2.866	2.569	-0.297	0.01
ALDH16A1	4.089	3.793	-0.296	0.01
ARFRP1	3.953	3.657	-0.296	0.01
B3GNTL1	1.954	1.658	-0.296	0.01
C21orf49	0.698	0.402	-0.296	0.01
FAM20C	3.927	3.631	-0.296	0.01
HAP1	2.491	2.194	-0.296	0.01
MMP24	2.783	2.487	-0.296	0.01
NTN1	1.406	1.11	-0.296	0.01
PHGR1	1.459	1.163	-0.296	0.01
SLC25A15	3.431	3.135	-0.296	0.01
SUFU	3.328	3.032	-0.296	0.01
ZNF133	3.628	3.332	-0.296	0.01
ARHGEF16	5.074	4.779	-0.295	0.01
CUL9	2.853	2.558	-0.295	0.01
CXXC1	4.8	4.505	-0.295	0.01
DLK2	1.028	0.733	-0.295	0.01
FFAR2	2.599	2.304	-0.295	0.01
IGFLR1	2.608	2.314	-0.295	0.01
RFT1	3.3	3.004	-0.295	0.01
SIRT3	3.586	3.291	-0.295	0.01
SNPH	1.219	0.925	-0.295	0.01
TPRA1	4.363	4.068	-0.295	0.01
VSIG10	1.802	1.507	-0.295	0.01
APBA3	3.685	3.391	-0.294	0.01
MORN1	2.453	2.159	-0.294	0.01
SLC43A3	3.641	3.347	-0.294	0.01
TPCN2	1.977	1.683	-0.294	0.01
TSC22D4	4.004	3.71	-0.294	0.01
ZER1	4.56	4.267	-0.294	0.01
C1QL1	6.501	6.208	-0.293	0.01
CELA3A	4.624	4.331	-0.293	0.01
CNTROB	3.871	3.578	-0.293	0.01
GDPD5	3.304	3.011	-0.293	0.01
ICOSLG	0.88	0.587	-0.293	0.01
IL32	6.829	6.536	-0.293	0.01
INTS9	4.474	4.18	-0.293	0.01
LETM2	1.245	0.953	-0.293	0.01
MYL3	6.021	5.727	-0.293	0.01
NEK8	2.409	2.116	-0.293	0.01
PNPO	2.466	2.173	-0.293	0.01
RBL2	2.788	2.495	-0.293	0.01
RHOF	2.654	2.362	-0.293	0.01
TBC1D2B	1.782	1.489	-0.293	0.01
WDR25	3.369	3.076	-0.293	0.01
C19orf57	1.597	1.305	-0.292	0.01
CCDC127	4.482	4.19	-0.292	0.01
FAM212B	2.595	2.303	-0.292	0.01
GMIP	3.372	3.08	-0.292	0.01
GPR3	1.319	1.027	-0.292	0.01
IMMP1L	4.63	4.338	-0.292	0.01
KLC4	4.89	4.598	-0.292	0.01
PANK4	4.178	3.885	-0.292	0.01
RGS19	2.726	2.434	-0.292	0.01
THBS3	4.944	4.651	-0.292	0.01
TSPAN11	2.493	2.201	-0.292	0.01
BRAT1	4.365	4.074	-0.291	0.01
DVL2	5.364	5.073	-0.291	0.01
FZD2	4.385	4.094	-0.291	0.01
GLIPR2	4.779	4.489	-0.291	0.01
IGSF8	4.959	4.668	-0.291	0.01
INO80B	3.819	3.528	-0.291	0.01
PAQR8	2.836	2.545	-0.291	0.01
PPP1R3F	2.826	2.535	-0.291	0.01
PSD	2.37	2.079	-0.291	0.01
RAB33A	1.368	1.077	-0.291	0.01
SEMA6B	4.155	3.863	-0.291	0.01
ST3GAL2	3.56	3.269	-0.291	0.01
THSD4	3.351	3.06	-0.291	0.01
APOBEC2	2.74	2.45	-0.29	0.01
CAMK2B	2.322	2.032	-0.29	0.01
EIF2B3	4.377	4.087	-0.29	0.01
FGGY	3.648	3.358	-0.29	0.01
PCSK2	1.449	1.159	-0.29	0.01
PDCD11	4.191	3.901	-0.29	0.01
RGS12	3.792	3.501	-0.29	0.01
SLC41A1	2.915	2.625	-0.29	0.01
TEX11	1.65	1.36	-0.29	0.01
VIPR1	1.264	0.973	-0.29	0.01
ZNF584	2.994	2.704	-0.29	0.01
C14orf80	2.888	2.599	-0.289	0.01
LCK	0.919	0.63	-0.289	0.01
NECAB2	2.64	2.351	-0.289	0.01
PPP2R2D	4.991	4.702	-0.289	0.01
PXMP2	5.3	5.011	-0.289	0.01
RGAG4	2.541	2.252	-0.289	0.01
SHF	5.213	4.924	-0.289	0.01
TSEN54	4.62	4.332	-0.289	0.01
ZNF512	4.333	4.044	-0.289	0.01
ZNF862	1.515	1.226	-0.289	0.01
ARAP3	1.634	1.346	-0.288	0.01
ASAP3	4.733	4.446	-0.288	0.01
ATP6V0D2	1.576	1.288	-0.288	0.01
CCL27	0.646	0.358	-0.288	0.01
FAM134C	4.38	4.092	-0.288	0.01
FAM189A2	1.64	1.352	-0.288	0.01
FANCA	3.592	3.304	-0.288	0.01
LRRC61	5.455	5.167	-0.288	0.01
LYSMD2	1.54	1.252	-0.288	0.01
TGFB1	4.29	4.002	-0.288	0.01
TMEM138	3.417	3.128	-0.288	0.01
ZNF747	4.398	4.11	-0.288	0.01
EXOC3	4.427	4.14	-0.287	0.01
FAM131A	3.456	3.168	-0.287	0.01
FAM195A	4.419	4.132	-0.287	0.01
GNB3	1.141	0.854	-0.287	0.01
HSF2BP	1.456	1.17	-0.287	0.01
INHA	1.416	1.129	-0.287	0.01
KCTD7	2.342	2.055	-0.287	0.01
MCAM	4.029	3.741	-0.287	0.01
THBS4	1.424	1.137	-0.287	0.01
TRNAU1AP	5.063	4.776	-0.287	0.01
BHLHA15	1.51	1.225	-0.286	0.01
CCDC130	5.1	4.814	-0.286	0.01
DOC2B	0.508	0.222	-0.286	0.01
MAP3K12	1.965	1.679	-0.286	0.01
MUTYH	4.817	4.531	-0.286	0.01
PLOD3	5.306	5.02	-0.286	0.01
SLC35E2	1.991	1.705	-0.286	0.01
ABCB8	3.283	2.998	-0.285	0.01
ARHGEF1	5.16	4.875	-0.285	0.01
BAK1	4.232	3.947	-0.285	0.01
C8orf47	2.994	2.709	-0.285	0.01
FANCG	5.126	4.841	-0.285	0.01
GCN1L1	4.904	4.619	-0.285	0.01
MIPEP	4.069	3.784	-0.285	0.01
NAGA	4.226	3.941	-0.285	0.01
NFKBID	1.274	0.989	-0.285	0.01
RASSF4	4.351	4.066	-0.285	0.01
RHBDD3	5.099	4.814	-0.285	0.01
SDSL	4.79	4.506	-0.285	0.01
SPATA2L	3.776	3.491	-0.285	0.01
TCTA	4.059	3.773	-0.285	0.01
C9orf89	4.649	4.365	-0.284	0.01
DEPDC4	1.116	0.832	-0.284	0.01
HIST1H2BK	5.847	5.564	-0.284	0.01
NCDN	3.446	3.162	-0.284	0.01
PLEKHB1	6.635	6.352	-0.284	0.01
STK11IP	3.427	3.144	-0.284	0.01
USP30	3.203	2.919	-0.284	0.01
ANKRD1	5.331	5.048	-0.283	0.01
KIF1A	4.69	4.407	-0.283	0.01
KLK8	1.358	1.075	-0.283	0.01
LAGE3	3.894	3.611	-0.283	0.01
MTFP1	5.627	5.344	-0.283	0.01
NMNAT1	2.254	1.972	-0.283	0.01
RRNAD1	4.089	3.806	-0.283	0.01
TTLL4	4.167	3.884	-0.283	0.01
VRTN	2.512	2.229	-0.283	0.01
AMPD2	4.732	4.45	-0.282	0.01
AP3S2	3.522	3.24	-0.282	0.01
CCDC40	2.947	2.666	-0.282	0.01
DBNL	6.26	5.978	-0.282	0.01
DEFA6	1.716	1.434	-0.282	0.01
KRBA2	2.188	1.906	-0.282	0.01
RBCK1	4.247	3.966	-0.282	0.01
SLC12A7	4.349	4.067	-0.282	0.01
STOML1	2.972	2.69	-0.282	0.01
TSSK6	1.536	1.254	-0.282	0.01
TTC4	4.468	4.186	-0.282	0.01
UBE2D4	2.674	2.392	-0.282	0.01
ZNF74	4.027	3.744	-0.282	0.01
APLP1	5.737	5.455	-0.281	0.01
CALCA	0.876	0.595	-0.281	0.01
COG7	3.266	2.986	-0.281	0.01
ENGASE	2.437	2.156	-0.281	0.01
GTSE1	3.811	3.53	-0.281	0.01
KANK2	3.066	2.785	-0.281	0.01
SFXN5	3.81	3.529	-0.281	0.01
TRMU	4.295	4.014	-0.281	0.01
TXNRD2	1.625	1.344	-0.281	0.01
WDR77	5.862	5.581	-0.281	0.01
ADAMTS4	0.838	0.558	-0.28	0.01
BAHD1	3.063	2.783	-0.28	0.01
CBX2	5.722	5.441	-0.28	0.01
CCND3	4.052	3.772	-0.28	0.01
DCTPP1	6.958	6.678	-0.28	0.01
DLX3	1.259	0.979	-0.28	0.01
KIAA0556	3.01	2.731	-0.28	0.01
MAST3	1.48	1.2	-0.28	0.01
NPR2	2.844	2.565	-0.28	0.01
OMA1	2.666	2.385	-0.28	0.01
RGS14	3.627	3.347	-0.28	0.01
SPR	4.808	4.528	-0.28	0.01
WDR27	1.686	1.407	-0.28	0.01
ZNF132	1.688	1.408	-0.28	0.01
BCAT2	5.336	5.057	-0.279	0.01
CEMP1	2.851	2.571	-0.279	0.01
FEV	4.007	3.729	-0.279	0.01
GRB7	4.411	4.131	-0.279	0.01
HSD17B7	3.416	3.137	-0.279	0.01
LAD1	4.224	3.945	-0.279	0.01
LOXL4	2.786	2.507	-0.279	0.01
LRRC27	3.864	3.585	-0.279	0.01
PICK1	5.012	4.732	-0.279	0.01
SEMA4B	3.579	3.3	-0.279	0.01
SLC45A4	2.817	2.539	-0.279	0.01
SPTBN4	1.143	0.863	-0.279	0.01
UBL7	6.417	6.138	-0.279	0.01
B4GALNT4	5.161	4.883	-0.278	0.01
CEPT1	3.161	2.883	-0.278	0.01
CORO2B	1.597	1.32	-0.278	0.01
EDC4	4.882	4.603	-0.278	0.01
FHOD1	2.821	2.543	-0.278	0.01
GINS2	6.388	6.11	-0.278	0.01
HECTD3	4.278	4	-0.278	0.01
MCF2L	3.138	2.86	-0.278	0.01
PLXNB1	5.302	5.024	-0.278	0.01
RPUSD3	5.474	5.196	-0.278	0.01
TADA2A	3.491	3.213	-0.278	0.01
TUBA4A	4.253	3.974	-0.278	0.01
ZC3H10	3.374	3.095	-0.278	0.01
AGXT	2.103	1.826	-0.277	0.01
ARRB2	5.272	4.994	-0.277	0.01
ARRDC1	4.346	4.07	-0.277	0.01
BCS1L	4.472	4.195	-0.277	0.01
CHURC1-FNTB	4.337	4.059	-0.277	0.01
FAM81B	1.691	1.414	-0.277	0.01
FOSB	1.148	0.87	-0.277	0.01
HARBI1	2.393	2.115	-0.277	0.01
HOMER2	2.618	2.341	-0.277	0.01
SMTNL2	2.62	2.343	-0.277	0.01
SUGP2	4.715	4.438	-0.277	0.01
TMEM234	4.217	3.94	-0.277	0.01
WBP1	7.012	6.735	-0.277	0.01
WRAP53	5.001	4.725	-0.277	0.01
YJEFN3	1.917	1.64	-0.277	0.01
YPEL3	5.135	4.857	-0.277	0.01
ZNF75A	2.583	2.306	-0.277	0.01
C16orf86	2.428	2.152	-0.276	0.01
CBY1	6.462	6.186	-0.276	0.01
HDAC11	3.385	3.109	-0.276	0.01
SRY	3.796	3.52	-0.276	0.01
ZNF853	2.832	2.557	-0.276	0.01
ANAPC7	4.796	4.521	-0.275	0.01
ANKRD52	3.526	3.252	-0.275	0.01
C17orf103	3.472	3.197	-0.275	0.01
CDC42EP4	4.81	4.535	-0.275	0.01
EXD2	3.679	3.404	-0.275	0.01
FAM71E1	3.441	3.166	-0.275	0.01
GFRA3	3.62	3.345	-0.275	0.01
NGF	1.995	1.721	-0.275	0.01
PLAT	3.001	2.726	-0.275	0.01
PNMAL2	0.803	0.528	-0.275	0.01
RMND5B	4.786	4.51	-0.275	0.01
SCGN	6.139	5.864	-0.275	0.01
SEMA4F	2.463	2.188	-0.275	0.01
SLC16A2	3.13	2.855	-0.275	0.01
SNX15	4.458	4.183	-0.275	0.01
SYN1	2.115	1.84	-0.275	0.01
C17orf100	2.447	2.173	-0.274	0.01
CELSR3	2.133	1.859	-0.274	0.01
CPB1	6.445	6.171	-0.274	0.01
CPT2	3.903	3.629	-0.274	0.01
LMAN2L	4.857	4.583	-0.274	0.01
NOXA1	2.368	2.095	-0.274	0.01
PIM2	3.728	3.455	-0.274	0.01
PRR14	4.382	4.107	-0.274	0.01
RHBDF1	3.983	3.708	-0.274	0.01
TMEM80	2.72	2.447	-0.274	0.01
TPST2	4.478	4.204	-0.274	0.01
CEP164	2.704	2.431	-0.273	0.01
DIO1	3.286	3.012	-0.273	0.01
FBLN2	3.744	3.472	-0.273	0.01
GAK	4.447	4.174	-0.273	0.01
OAF	2.966	2.693	-0.273	0.01
PFKFB4	5.099	4.826	-0.273	0.01
PMS2	2.385	2.112	-0.273	0.01
TECPR1	2.974	2.701	-0.273	0.01
TJAP1	4.429	4.156	-0.273	0.01
APOBEC3H	0.625	0.353	-0.272	0.01
ATXN7L2	3.159	2.887	-0.272	0.01
C1orf74	2.748	2.476	-0.272	0.01
C6orf164	0.592	0.32	-0.272	0.01
CCDC135	2.424	2.152	-0.272	0.01
DNAJA3	4.904	4.632	-0.272	0.01
EFNB1	3.332	3.06	-0.272	0.01
GRAMD4	3.636	3.364	-0.272	0.01
MPV17L	1.976	1.704	-0.272	0.01
PPAPDC3	1.447	1.175	-0.272	0.01
RASL11A	2.549	2.277	-0.272	0.01
ST20	4.198	3.926	-0.272	0.01
TENC1	1.556	1.284	-0.272	0.01
THOC3	2.586	2.314	-0.272	0.01
TRPV4	1.808	1.536	-0.272	0.01
C19orf12	3.491	3.22	-0.271	0.01
DAK	4.045	3.774	-0.271	0.01
GPR119	1.511	1.24	-0.271	0.01
IFT46	4.947	4.676	-0.271	0.01
RAB40B	2.407	2.135	-0.271	0.01
RPAP1	4.162	3.89	-0.271	0.01
RTEL1-TNFRSF6B	1.12	0.848	-0.271	0.01
SLC43A1	3.034	2.763	-0.271	0.01
TMEM143	2.668	2.398	-0.271	0.01
TMEM218	2.992	2.722	-0.271	0.01
DAPK3	6.076	5.806	-0.27	0.01
DCAKD	4.99	4.719	-0.27	0.01
FLT3LG	1.03	0.76	-0.27	0.01
GJC3	1.101	0.831	-0.27	0.01
N6AMT2	4.333	4.063	-0.27	0.01
ORAI2	2.538	2.268	-0.27	0.01
TCFL5	2.159	1.889	-0.27	0.01
XYLT2	3.427	3.157	-0.27	0.01
AQP7	0.951	0.681	-0.269	0.01
CLDN7	7.186	6.917	-0.269	0.01
DHRS1	4.051	3.781	-0.269	0.01
DHRS4L2	2.372	2.103	-0.269	0.01
FUT1	1.987	1.718	-0.269	0.01
MTG1	5.977	5.707	-0.269	0.01
NDUFA7	7.605	7.336	-0.269	0.01
TRIM25	2.669	2.401	-0.269	0.011
TTC39A	3.822	3.553	-0.269	0.01
AARS2	3.266	2.998	-0.268	0.011
ADARB1	2.252	1.985	-0.268	0.011
C17orf72	2.099	1.832	-0.268	0.011
ENO2	5.81	5.542	-0.268	0.011
MLYCD	3.752	3.485	-0.268	0.011
MMP17	0.762	0.494	-0.268	0.011
SULT1C4	4.112	3.844	-0.268	0.011
ZNF688	3.905	3.637	-0.268	0.011
ANGPTL4	2.21	1.943	-0.267	0.011
CASP9	4	3.733	-0.267	0.011
CDC25B	4.497	4.229	-0.267	0.011
GYS1	4.678	4.411	-0.267	0.011
KCTD15	3.952	3.684	-0.267	0.011
LRP3	4.714	4.446	-0.267	0.011
OCEL1	3.97	3.703	-0.267	0.011
PAQR7	3.34	3.073	-0.267	0.011
PCDH1	1.745	1.478	-0.267	0.011
RHOBTB2	3.095	2.828	-0.267	0.011
SWSAP1	2.716	2.45	-0.267	0.011
VWA1	3.922	3.656	-0.267	0.011
ZADH2	2.159	1.892	-0.267	0.011
ZNF485	1.026	0.759	-0.267	0.011
BAIAP3	2.867	2.6	-0.266	0.011
C17orf53	3.275	3.009	-0.266	0.012
EDEM2	4.568	4.301	-0.266	0.011
HSPA2	2.33	2.064	-0.266	0.012
IQCD	1.964	1.698	-0.266	0.012
NAT9	4.579	4.313	-0.266	0.012
NKX6-2	3.929	3.663	-0.266	0.012
POMT1	4.266	4	-0.266	0.012
RAD51	4.267	4.001	-0.266	0.011
SKA3	2.877	2.612	-0.266	0.012
STK36	3.709	3.443	-0.266	0.011
TCEANC2	2.009	1.744	-0.266	0.012
TEAD2	7.547	7.281	-0.266	0.012
CLDN23	2.363	2.098	-0.265	0.013
DPYSL5	5.186	4.921	-0.265	0.013
FAM149A	2.722	2.457	-0.265	0.012
HDAC5	4.711	4.447	-0.265	0.013
HPCA	4.09	3.825	-0.265	0.012
RHOH	1.39	1.126	-0.265	0.013
TAGLN	9.13	8.866	-0.265	0.013
TCHP	2.295	2.03	-0.265	0.012
TRPT1	5.634	5.368	-0.265	0.012
C9orf9	3.206	2.942	-0.264	0.013
CBFA2T3	2.124	1.86	-0.264	0.013
FAM110A	3.953	3.689	-0.264	0.013
FARP2	2.776	2.512	-0.264	0.013
GPR137	4.728	4.464	-0.264	0.013
LCTL	1.175	0.911	-0.264	0.013
MSTO1	2.356	2.092	-0.264	0.013
OGDH	5.743	5.479	-0.264	0.013
PHLDB1	4.366	4.103	-0.264	0.013
PRSS53	0.885	0.621	-0.264	0.013
QRICH2	1.401	1.138	-0.264	0.013
TOMM40L	4.144	3.88	-0.264	0.013
ZNF641	2.94	2.677	-0.264	0.013
ADCK3	3.733	3.47	-0.263	0.013
ATG7	3.513	3.25	-0.263	0.013
CCM2	5.647	5.384	-0.263	0.013
CHST6	1.618	1.355	-0.263	0.013
CRISPLD2	2.482	2.219	-0.263	0.013
FAAH	4.501	4.238	-0.263	0.013
LIPE	1.791	1.528	-0.263	0.013
NOL6	4.523	4.26	-0.263	0.013
RBM38	4.578	4.315	-0.263	0.013
RETSAT	3.342	3.079	-0.263	0.013
RIIAD1	2.644	2.381	-0.263	0.013
SPANXC	0.574	0.311	-0.263	0.013
AK1	4.988	4.726	-0.262	0.013
CABLES2	3.582	3.319	-0.262	0.013
CSF1	1.197	0.935	-0.262	0.013
HEPACAM2	5.975	5.713	-0.262	0.013
KCTD1	3.072	2.81	-0.262	0.013
PHLDA3	4.937	4.675	-0.262	0.013
PYGO2	5.036	4.774	-0.262	0.013
SNCG	2.137	1.876	-0.262	0.013
TM4SF4	7.682	7.42	-0.262	0.013
UBR4	4.146	3.884	-0.262	0.013
VWA5B2	4.495	4.234	-0.262	0.013
B3GNT7	2.229	1.968	-0.261	0.013
CNNM4	2.671	2.41	-0.261	0.013
DDB2	5.38	5.119	-0.261	0.013
NOTCH1	3.292	3.031	-0.261	0.013
NPY5R	1.673	1.413	-0.261	0.013
PPP6R2	5.099	4.837	-0.261	0.013
TNFRSF10C	3.676	3.415	-0.261	0.013
TTC21A	1.523	1.261	-0.261	0.013
USP28	3.32	3.059	-0.261	0.013
ZDHHC8	2.974	2.713	-0.261	0.013
BMP1	4.657	4.397	-0.26	0.013
C14orf159	4.75	4.49	-0.26	0.013
C15orf61	2.843	2.583	-0.26	0.013
FARS2	3.852	3.592	-0.26	0.013
GRASP	3.75	3.49	-0.26	0.013
LRP5L	2.503	2.243	-0.26	0.013
PIP5K1C	3.494	3.234	-0.26	0.013
PPIL6	1.722	1.462	-0.26	0.013
SAMD14	3.31	3.05	-0.26	0.013
SERPINA5	5.636	5.376	-0.26	0.013
SLC29A2	3.906	3.646	-0.26	0.013
TMEM59L	1.735	1.474	-0.26	0.013
TTC23	2.881	2.621	-0.26	0.013
TUBG2	3.124	2.863	-0.26	0.013
UCP2	6.668	6.408	-0.26	0.013
WDR55	3.654	3.393	-0.26	0.013
C12orf60	1.128	0.869	-0.259	0.013
COL28A1	0.956	0.697	-0.259	0.013
GRAMD2	1.525	1.266	-0.259	0.013
RAB11FIP5	2.938	2.679	-0.259	0.013
RBM12B	2.332	2.073	-0.259	0.013
RPL9	3.999	3.74	-0.259	0.014
TBC1D10B	4.57	4.311	-0.259	0.013
WDR90	2.603	2.343	-0.259	0.013
ZNF668	3.071	2.811	-0.259	0.013
C19orf71	2.05	1.792	-0.258	0.014
FKBP4	5.47	5.212	-0.258	0.014
GLB1L2	4.018	3.76	-0.258	0.014
NANOS3	1.957	1.698	-0.258	0.014
RABL2A	2.564	2.306	-0.258	0.014
TJP3	3.682	3.424	-0.258	0.014
VEGFA	5.137	4.879	-0.258	0.014
XKR8	3.959	3.701	-0.258	0.014
CDC25C	4.194	3.937	-0.257	0.014
CNIH2	5.363	5.107	-0.257	0.015
DEGS1	4.593	4.336	-0.257	0.015
DPF2	5.716	5.459	-0.257	0.014
DPH5	5.152	4.895	-0.257	0.014
FDX1L	5.386	5.129	-0.257	0.014
GGT5	1.955	1.698	-0.257	0.015
LCN10	1.141	0.884	-0.257	0.014
LRRC26	0.988	0.731	-0.257	0.015
NIF3L1	4.898	4.642	-0.257	0.015
NOC4L	4.903	4.645	-0.257	0.014
TMEM8B	3.214	2.957	-0.257	0.015
TRABD	4.483	4.227	-0.257	0.015
TRIM3	3	2.742	-0.257	0.014
ADAM15	3.582	3.326	-0.256	0.015
C7orf10	3.669	3.413	-0.256	0.015
DET1	2.87	2.614	-0.256	0.015
EED	3.852	3.596	-0.256	0.015
ENTPD8	1.471	1.215	-0.256	0.015
FDXR	4.879	4.623	-0.256	0.015
PDLIM4	3.592	3.335	-0.256	0.015
PLCG1	5.403	5.147	-0.256	0.015
SQRDL	3.021	2.764	-0.256	0.015
TCTN2	3.778	3.522	-0.256	0.015
TDRD7	3.583	3.326	-0.256	0.015
TFB1M	3.181	2.925	-0.256	0.015
WNK2	4.734	4.478	-0.256	0.015
CBX4	2.697	2.443	-0.255	0.015
CROCC	2.273	2.018	-0.255	0.015
ESRP2	4.214	3.959	-0.255	0.015
FAM57A	4.836	4.581	-0.255	0.015
HTRA1	2.308	2.053	-0.255	0.015
JUN	4.844	4.589	-0.255	0.015
MFSD3	5.286	5.031	-0.255	0.015
PPM1F	3.605	3.35	-0.255	0.015
RPS10	1.882	1.628	-0.255	0.015
SCNM1	4.526	4.271	-0.255	0.015
TBC1D17	4.581	4.326	-0.255	0.015
TECPR2	3.06	2.806	-0.255	0.015
THAP7	5.24	4.985	-0.255	0.015
TMEM216	4.945	4.69	-0.255	0.015
USP21	4.412	4.156	-0.255	0.015
VPS33B	4.017	3.762	-0.255	0.015
ADORA2A	4.1	3.846	-0.254	0.015
B3GNT4	0.837	0.583	-0.254	0.015
C9orf114	4.07	3.816	-0.254	0.015
CCDC24	4.3	4.046	-0.254	0.015
FEZ1	3.264	3.01	-0.254	0.015
H1FX	7.799	7.545	-0.254	0.015
HIRIP3	3.198	2.944	-0.254	0.015
HYAL3	2.65	2.397	-0.254	0.015
MDFI	5.901	5.647	-0.254	0.015
NLGN3	1.876	1.622	-0.254	0.015
PDDC1	3.613	3.36	-0.254	0.015
RGP1	4.062	3.808	-0.254	0.015
RNASEH2A	6.945	6.691	-0.254	0.015
SMYD4	2.577	2.323	-0.254	0.015
TMEM206	4.377	4.123	-0.254	0.015
ACP6	3.504	3.251	-0.253	0.015
ADCK5	3.482	3.229	-0.253	0.015
C8G	0.76	0.507	-0.253	0.015
CADM3	4.002	3.749	-0.253	0.015
CCDC120	2.552	2.299	-0.253	0.015
IL10RB	3.014	2.761	-0.253	0.015
NAT6	2.775	2.522	-0.253	0.015
PBXIP1	5.381	5.127	-0.253	0.015
PLK3	3.674	3.42	-0.253	0.015
PNKD	6.279	6.026	-0.253	0.015
RAB19	1.392	1.139	-0.253	0.015
SAMD1	4.112	3.86	-0.253	0.015
WDR62	3.034	2.781	-0.253	0.015
WDR83	4.055	3.802	-0.253	0.015
WFIKKN1	4.375	4.123	-0.253	0.015
CCDC28B	4.91	4.658	-0.252	0.015
DEAF1	4.757	4.505	-0.252	0.015
MAOA	3.489	3.236	-0.252	0.015
MNS1	1.922	1.67	-0.252	0.015
NR4A1	3.749	3.496	-0.252	0.015
PPP1R12C	4.805	4.552	-0.252	0.015
PSMG4	3.816	3.564	-0.252	0.015
SIN3B	3.619	3.367	-0.252	0.015
SLC31A2	2.146	1.894	-0.252	0.015
SNAPIN	6.164	5.912	-0.252	0.015
SZT2	2.002	1.751	-0.252	0.015
ATN1	4.688	4.436	-0.251	0.015
B3GALT6	4.304	4.052	-0.251	0.015
CCDC134	3.005	2.754	-0.251	0.015
CPT1C	3.898	3.647	-0.251	0.015
DPYSL4	4.929	4.678	-0.251	0.015
HIST1H3I	0.702	0.452	-0.251	0.015
MECR	4.124	3.872	-0.251	0.015
MRPS25	3.687	3.436	-0.251	0.015
PFKFB3	4.438	4.187	-0.251	0.015
TBCCD1	2.524	2.273	-0.251	0.015
CCDC42	0.805	0.555	-0.25	0.015
CISD3	3.065	2.815	-0.25	0.015
CLIP2	3.957	3.707	-0.25	0.015
CLIP3	3.771	3.521	-0.25	0.015
EFCAB10	1.362	1.112	-0.25	0.015
FAM86A	2.785	2.535	-0.25	0.015
IRAK1BP1	3.053	2.804	-0.25	0.015
MESP1	1.013	0.763	-0.25	0.015
TDRKH	2.614	2.364	-0.25	0.015
TFF3	5.029	4.779	-0.25	0.015
CCNF	3.95	3.701	-0.249	0.015
EXOSC4	5.959	5.71	-0.249	0.015
FAM109A	4.106	3.857	-0.249	0.015
GNG4	3.65	3.402	-0.249	0.015
LBX2	2.099	1.85	-0.249	0.015
LIG3	4.99	4.741	-0.249	0.015
NOL12	3.437	3.188	-0.249	0.015
PHKA2	3.797	3.548	-0.249	0.015
PLEKHA4	2.928	2.678	-0.249	0.015
RAB3D	3.643	3.393	-0.249	0.015
RGL4	1.939	1.69	-0.249	0.015
RPA2	5.939	5.69	-0.249	0.015
ST6GALNAC2	2.054	1.805	-0.249	0.015
TYK2	3.62	3.372	-0.249	0.015
AKR1B1	7.235	6.987	-0.248	0.015
C19orf54	3.405	3.157	-0.248	0.016
DTYMK	6.412	6.164	-0.248	0.015
ESRRA	3.532	3.284	-0.248	0.016
ESYT1	6.205	5.957	-0.248	0.016
PASK	3.11	2.862	-0.248	0.016
POPDC3	1.196	0.948	-0.248	0.015
RAP1GAP	3.414	3.166	-0.248	0.015
SCTR	1.463	1.215	-0.248	0.016
SLC10A1	0.554	0.306	-0.248	0.016
TIMELESS	5.166	4.917	-0.248	0.015
ZC3H3	3.577	3.329	-0.248	0.016
ZNF768	5.323	5.074	-0.248	0.015
C8orf31	1.962	1.715	-0.247	0.016
EPOR	2.428	2.182	-0.247	0.016
FLNC	3.404	3.157	-0.247	0.016
LRIF1	2.278	2.031	-0.247	0.016
NUDT22	5.362	5.115	-0.247	0.016
PKN3	3.902	3.655	-0.247	0.016
PPP1R16A	4.464	4.217	-0.247	0.016
RCCD1	2.599	2.351	-0.247	0.016
RUSC1	4.841	4.594	-0.247	0.016
CARD10	4.017	3.77	-0.246	0.016
EML3	2.783	2.537	-0.246	0.016
HIST2H2BE	2.235	1.989	-0.246	0.016
ING4	5.361	5.114	-0.246	0.016
KCTD21	2.56	2.315	-0.246	0.016
MAN1C1	0.967	0.721	-0.246	0.016
MAPK11	1.492	1.246	-0.246	0.016
ODF3B	2.125	1.879	-0.246	0.016
OGG1	4.636	4.39	-0.246	0.016
PC	3.259	3.014	-0.246	0.016
PLA2G6	2.995	2.75	-0.246	0.016
RGS3	5.454	5.208	-0.246	0.016
RPH3AL	3.946	3.7	-0.246	0.016
STYXL1	5.646	5.401	-0.246	0.016
WBSCR16	2.891	2.645	-0.246	0.016
WDR4	3.137	2.891	-0.246	0.016
ZMYM3	4.955	4.709	-0.246	0.016
C21orf58	2.702	2.457	-0.245	0.017
CACNA1H	2.801	2.556	-0.245	0.017
CALCOCO1	4.502	4.258	-0.245	0.017
CCDC37	1.829	1.584	-0.245	0.016
CCDC51	4.504	4.258	-0.245	0.016
DYDC2	1.975	1.73	-0.245	0.017
ELMO2	4.642	4.397	-0.245	0.016
LRRC8E	1.415	1.17	-0.245	0.017
MAPK12	4.849	4.604	-0.245	0.017
METTL17	5.554	5.308	-0.245	0.017
MIF4GD	4.616	4.371	-0.245	0.017
PRMT7	4.814	4.569	-0.245	0.017
PRR19	2.006	1.761	-0.245	0.017
RNASEH2C	4.461	4.215	-0.245	0.016
SELO	3.849	3.604	-0.245	0.016
USE1	4.356	4.11	-0.245	0.016
WBSCR27	2.903	2.658	-0.245	0.017
CHRD	2.32	2.076	-0.244	0.017
GEMIN8	3.097	2.854	-0.244	0.017
GTF3C1	5.106	4.863	-0.244	0.017
MARK4	3.818	3.575	-0.244	0.017
RFX2	3.36	3.116	-0.244	0.017
TEAD3	5.252	5.008	-0.244	0.017
TXNRD3	3.276	3.032	-0.244	0.017
AJUBA	5.25	5.007	-0.243	0.017
C15orf38-AP3S2	3.7	3.457	-0.243	0.017
C2CD4C	2.947	2.703	-0.243	0.017
CES2	3.751	3.508	-0.243	0.017
CNFN	4.237	3.994	-0.243	0.017
CYB5RL	1.67	1.427	-0.243	0.017
FES	3.009	2.766	-0.243	0.017
MN1	0.834	0.592	-0.243	0.017
SLC5A6	4.893	4.65	-0.243	0.017
ZBTB5	3.019	2.776	-0.243	0.017
ABCD4	4.8	4.558	-0.242	0.018
C6orf57	5.462	5.221	-0.242	0.018
CABYR	2.341	2.099	-0.242	0.018
CCDC19	2.861	2.619	-0.242	0.018
CD4	2.028	1.786	-0.242	0.018
CSF1R	1.476	1.233	-0.242	0.017
DEXI	4.168	3.926	-0.242	0.018
FUZ	4.55	4.308	-0.242	0.018
GALE	5.572	5.33	-0.242	0.018
RAB39B	1.74	1.498	-0.242	0.018
RHEBL1	0.992	0.751	-0.242	0.018
RNF207	1.292	1.05	-0.242	0.018
SLC35E2B	3.596	3.354	-0.242	0.018
TMEM177	4.749	4.507	-0.242	0.017
C1orf105	0.524	0.283	-0.241	0.018
C21orf33	6.776	6.535	-0.241	0.018
CLEC11A	3.091	2.851	-0.241	0.018
CSRP1	7.914	7.674	-0.241	0.018
DOCK6	3.467	3.225	-0.241	0.018
FJX1	3.317	3.077	-0.241	0.018
LMTK3	1.907	1.666	-0.241	0.018
MAP1A	1.923	1.682	-0.241	0.018
PLXNA3	2.957	2.716	-0.241	0.018
POLR2A	5.312	5.07	-0.241	0.018
PRR22	1.459	1.218	-0.241	0.018
SLC10A3	3.558	3.317	-0.241	0.018
CYP27A1	4.817	4.576	-0.24	0.018
KCND1	0.907	0.667	-0.24	0.018
MAMDC4	1.655	1.415	-0.24	0.018
MYO1C	5.37	5.13	-0.24	0.018
NBEAL2	5.091	4.852	-0.24	0.018
RAB36	2.928	2.688	-0.24	0.018
RBM10	5.493	5.253	-0.24	0.018
RPS6KA1	4.877	4.637	-0.24	0.018
RTN2	4.492	4.252	-0.24	0.018
TRNP1	5.223	4.983	-0.24	0.018
TSPO	2.239	2	-0.24	0.018
C16orf54	0.657	0.418	-0.239	0.018
CCDC71	5.076	4.838	-0.239	0.018
CHRNA10	0.645	0.406	-0.239	0.018
CITED4	3.728	3.489	-0.239	0.018
CLEC14A	0.5	0.262	-0.239	0.018
EDC3	4.688	4.449	-0.239	0.018
FUT11	2.838	2.599	-0.239	0.018
HAGH	5.219	4.98	-0.239	0.018
HMOX2	5.012	4.773	-0.239	0.018
KDM5D	3.601	3.361	-0.239	0.018
KLK13	0.926	0.687	-0.239	0.018
NKD2	3	2.762	-0.239	0.018
PFAS	4.099	3.86	-0.239	0.018
POMC	4.238	3.999	-0.239	0.018
RNF121	4.174	3.935	-0.239	0.018
THBS1	4.602	4.363	-0.239	0.018
TNFRSF10D	3.389	3.151	-0.239	0.018
TRAF3IP2	3.641	3.402	-0.239	0.018
VWCE	3.338	3.099	-0.239	0.018
WDR34	6.429	6.19	-0.239	0.018
AMH	1.773	1.534	-0.238	0.018
C19orf25	4.61	4.372	-0.238	0.018
C5orf58	0.818	0.58	-0.238	0.018
CD300A	3.104	2.866	-0.238	0.018
CRIP3	2.724	2.486	-0.238	0.018
DCDC2B	1.01	0.772	-0.238	0.018
DHX37	3.5	3.262	-0.238	0.018
GEMIN4	4.55	4.313	-0.238	0.018
IRF6	3.396	3.158	-0.238	0.018
NES	5.35	5.111	-0.238	0.018
OPLAH	2.442	2.204	-0.238	0.018
PALM	5.235	4.997	-0.238	0.018
PCID2	5.197	4.959	-0.238	0.018
PCK2	4.261	4.023	-0.238	0.018
PIGG	3.772	3.534	-0.238	0.018
SLC12A4	4.533	4.295	-0.238	0.018
SLC25A42	2.192	1.954	-0.238	0.018
TACSTD2	4.465	4.227	-0.238	0.018
TNFRSF12A	7.304	7.066	-0.238	0.018
USP19	4.575	4.337	-0.238	0.018
BCL2L12	5.101	4.864	-0.237	0.018
CEP41	3.295	3.057	-0.237	0.018
KIAA0753	2.978	2.741	-0.237	0.018
KISS1R	1.304	1.067	-0.237	0.018
LPXN	1.88	1.643	-0.237	0.018
MGAT5B	1.235	0.998	-0.237	0.018
RNASEK-C17ORF49	0.88	0.644	-0.237	0.018
SENP3	5.623	5.386	-0.237	0.018
SLC37A1	4.121	3.884	-0.237	0.018
TRIOBP	4.264	4.026	-0.237	0.018
UBE2Z	5.886	5.649	-0.237	0.018
YBEY	4.509	4.271	-0.237	0.018
ZNF70	1.455	1.218	-0.237	0.018
ALDH1L1	1.886	1.65	-0.236	0.018
CBR1	3.896	3.66	-0.236	0.018
CHST14	4.766	4.53	-0.236	0.018
CLDN5	1.022	0.786	-0.236	0.018
DHFRL1	1.126	0.89	-0.236	0.018
DNAI1	1.261	1.025	-0.236	0.018
GLI4	3.238	3.001	-0.236	0.018
PPOX	4.181	3.945	-0.236	0.018
TPRN	3.627	3.391	-0.236	0.018
UFSP1	1.664	1.428	-0.236	0.018
UNC50	4.954	4.718	-0.236	0.018
ZBTB4	2.927	2.691	-0.236	0.018
ZNF446	3.692	3.456	-0.236	0.018
ACTR1B	6.004	5.77	-0.235	0.019
AKIP1	4.074	3.839	-0.235	0.019
ALAS1	5.073	4.837	-0.235	0.018
CHRNE	0.583	0.348	-0.235	0.018
COQ6	3.822	3.588	-0.235	0.019
DCPS	4.295	4.06	-0.235	0.019
DGKZ	3.546	3.311	-0.235	0.018
DND1	2.11	1.875	-0.235	0.018
FAM26F	0.72	0.484	-0.235	0.018
GAS2L1	2.45	2.215	-0.235	0.019
IVD	4.099	3.864	-0.235	0.019
MRVI1	1.334	1.099	-0.235	0.019
NUDT17	1.78	1.544	-0.235	0.018
PLLP	2.173	1.938	-0.235	0.018
TMEM241	2.07	1.835	-0.235	0.018
ASPHD1	1.615	1.38	-0.234	0.019
C1orf54	3.211	2.978	-0.234	0.019
CAMK1	4.413	4.179	-0.234	0.019
CCDC151	1.352	1.119	-0.234	0.019
DFNB31	1.86	1.626	-0.234	0.019
GDI1	6.868	6.634	-0.234	0.019
LRP4	2.611	2.377	-0.234	0.019
MOGS	5.46	5.225	-0.234	0.019
SMARCAL1	4.18	3.945	-0.234	0.019
TMPRSS3	1.338	1.104	-0.234	0.019
AAAS	5.908	5.675	-0.233	0.019
ATP1A3	1.268	1.035	-0.233	0.019
BBC3	4.551	4.318	-0.233	0.019
CDK5	5.439	5.206	-0.233	0.019
EPDR1	1.688	1.455	-0.233	0.019
ERAL1	6.071	5.839	-0.233	0.02
HCN3	1.47	1.236	-0.233	0.019
LRFN3	3.117	2.884	-0.233	0.019
MICALL2	1.691	1.458	-0.233	0.019
MOB2	4.71	4.477	-0.233	0.019
NPHP4	2.929	2.696	-0.233	0.019
PAFAH1B3	7.723	7.491	-0.233	0.019
PIK3AP1	2.921	2.688	-0.233	0.019
PSMC3IP	3.217	2.984	-0.233	0.019
RAB26	4.937	4.704	-0.233	0.019
SFXN2	4	3.768	-0.233	0.019
SST	2.082	1.849	-0.233	0.019
TINF2	5.096	4.863	-0.233	0.019
ARFGAP1	5.097	4.865	-0.232	0.02
BTBD6	4.935	4.703	-0.232	0.02
CBLN2	0.97	0.738	-0.232	0.02
DACT3	1.809	1.577	-0.232	0.02
DAPK2	1.232	1	-0.232	0.02
FBXL16	1.956	1.724	-0.232	0.02
GKAP1	2.655	2.423	-0.232	0.02
IAH1	5.301	5.069	-0.232	0.02
KIAA0930	4.555	4.323	-0.232	0.02
LRP5	4.609	4.377	-0.232	0.02
PLEKHA6	3.654	3.422	-0.232	0.02
RFXANK	6.388	6.156	-0.232	0.02
SIGMAR1	5.495	5.263	-0.232	0.02
SLC16A12	2.329	2.097	-0.232	0.02
TARBP2	5.94	5.708	-0.232	0.02
CHADL	1.034	0.803	-0.231	0.02
COMMD4	6.808	6.577	-0.231	0.021
DISP1	1.547	1.316	-0.231	0.02
ERBB2	5.608	5.378	-0.231	0.021
GGCX	3.478	3.247	-0.231	0.02
HAPLN3	3.939	3.708	-0.231	0.02
MYPOP	2.666	2.434	-0.231	0.02
PPP1R9B	3.234	3.003	-0.231	0.021
RALGPS1	3.053	2.822	-0.231	0.021
RTN4IP1	2.16	1.929	-0.231	0.021
SLC38A11	0.626	0.395	-0.231	0.02
SLX4	1.82	1.589	-0.231	0.02
SMARCD3	3.878	3.648	-0.231	0.021
SPG7	5.24	5.009	-0.231	0.02
STAT5B	3.679	3.448	-0.231	0.02
SYP	4.139	3.908	-0.231	0.021
SYS1-DBNDD2	1.494	1.263	-0.231	0.021
VPS37B	4.5	4.269	-0.231	0.02
ZFHX2	1.141	0.911	-0.231	0.021
ZNF285	1.308	1.077	-0.231	0.02
ABCF2	5.182	4.952	-0.23	0.021
BEND5	4.458	4.227	-0.23	0.021
CD99L2	3.334	3.104	-0.23	0.021
GGT7	3.822	3.591	-0.23	0.021
PAN2	3.048	2.818	-0.23	0.021
POMT2	3.906	3.676	-0.23	0.021
PPIL2	4.417	4.187	-0.23	0.021
SAYSD1	3.926	3.696	-0.23	0.021
TRIM8	3.829	3.599	-0.23	0.021
ABCA7	3.036	2.807	-0.229	0.021
DHRS13	4.892	4.663	-0.229	0.021
FLT4	1.682	1.452	-0.229	0.021
FNDC5	1.948	1.719	-0.229	0.021
KLHDC4	3.792	3.563	-0.229	0.021
MFNG	2.685	2.457	-0.229	0.021
OLFML2A	1.849	1.62	-0.229	0.021
PITPNM1	4.632	4.402	-0.229	0.021
POLG2	2.554	2.326	-0.229	0.021
SEZ6	1.594	1.365	-0.229	0.021
SLC1A4	1.785	1.556	-0.229	0.021
SLC2A6	2.935	2.706	-0.229	0.021
SLC9A1	2.964	2.736	-0.229	0.021
TNFRSF1A	4.536	4.307	-0.229	0.021
BMF	5.027	4.799	-0.228	0.021
CCDC106	3.952	3.724	-0.228	0.021
CDKN2AIPNL	5.393	5.165	-0.228	0.021
CELA3B	3.277	3.049	-0.228	0.021
FBXO25	3.885	3.657	-0.228	0.021
FCGRT	4.659	4.43	-0.228	0.021
IL17RA	1.498	1.271	-0.228	0.021
MRPL24	5.737	5.509	-0.228	0.021
PDXP	5.261	5.034	-0.228	0.021
PIH1D1	6.917	6.689	-0.228	0.021
PTPN23	3.981	3.753	-0.228	0.021
AGBL5	5.627	5.401	-0.227	0.021
ATHL1	3.831	3.604	-0.227	0.021
C16orf59	4.48	4.252	-0.227	0.021
HIST1H2BD	3.351	3.124	-0.227	0.021
KLF13	3.339	3.113	-0.227	0.021
LARS2	3.834	3.608	-0.227	0.021
MAD1L1	4.432	4.205	-0.227	0.021
MCOLN1	3.393	3.166	-0.227	0.021
POLG	4.266	4.04	-0.227	0.021
RABEP2	3.639	3.412	-0.227	0.021
RNF8	3.295	3.068	-0.227	0.021
SFRP5	5.059	4.832	-0.227	0.021
SLC25A23	4.56	4.333	-0.227	0.021
SLC38A7	3.54	3.313	-0.227	0.021
TRMT2A	3.932	3.705	-0.227	0.021
TTC7A	3.195	2.968	-0.227	0.021
TXLNA	4.584	4.357	-0.227	0.021
UNC5A	2.426	2.199	-0.227	0.021
AP2A2	4.892	4.666	-0.226	0.021
CYB561D1	2.455	2.229	-0.226	0.021
CYB5D2	4.149	3.923	-0.226	0.021
MTFMT	2.843	2.617	-0.226	0.021
NUMBL	2.918	2.692	-0.226	0.021
RTN4RL1	1.726	1.5	-0.226	0.021
SLC9A3R2	3.235	3.009	-0.226	0.021
TAMM41	3.698	3.472	-0.226	0.021
TMC6	4.177	3.951	-0.226	0.021
TMEM151B	1.295	1.069	-0.226	0.021
VEPH1	2.186	1.96	-0.226	0.021
ACOT8	5.13	4.905	-0.225	0.021
C21orf90	2.616	2.391	-0.225	0.021
EVC2	2.223	1.998	-0.225	0.021
FN3KRP	5.167	4.942	-0.225	0.021
GAL3ST4	1.289	1.064	-0.225	0.021
ILK	7.394	7.169	-0.225	0.021
ISOC2	5.965	5.739	-0.225	0.021
LYNX1	1.819	1.594	-0.225	0.021
MYOZ1	1.687	1.462	-0.225	0.021
NPTXR	2.058	1.833	-0.225	0.021
NYNRIN	3.367	3.142	-0.225	0.021
SDCCAG3	4.763	4.539	-0.225	0.021
VPS16	4.745	4.52	-0.225	0.021
ZMYND10	3.609	3.384	-0.225	0.021
ZNF233	0.895	0.671	-0.225	0.021
ADCK4	5.066	4.842	-0.224	0.021
AGAP6	1.135	0.91	-0.224	0.021
ARHGEF40	4.296	4.072	-0.224	0.021
B3GAT3	5.425	5.201	-0.224	0.021
BRD8	5.105	4.881	-0.224	0.021
CAMK2G	3.755	3.531	-0.224	0.021
FITM1	0.537	0.313	-0.224	0.021
GPRIN1	2.098	1.874	-0.224	0.021
ISG20L2	4.843	4.619	-0.224	0.021
MBD6	3.69	3.466	-0.224	0.021
PRMT5	6.405	6.181	-0.224	0.021
SLC27A3	4.033	3.809	-0.224	0.021
TCEAL1	3.012	2.788	-0.224	0.021
TMEM194A	3.017	2.794	-0.224	0.021
TTC5	4.595	4.371	-0.224	0.021
WNT3	1.542	1.318	-0.224	0.021
ZNF467	1.267	1.042	-0.224	0.021
BTBD17	1.656	1.433	-0.223	0.021
ECE2	4.176	3.953	-0.223	0.021
ITGB4	1.778	1.555	-0.223	0.021
MRPS5	5.122	4.9	-0.223	0.021
RAB4B	4.416	4.194	-0.223	0.021
RRP7A	3.893	3.67	-0.223	0.021
SYT11	3.087	2.864	-0.223	0.021
TMEM63A	4.548	4.325	-0.223	0.021
ABLIM2	2.246	2.023	-0.222	0.021
FGF11	2.854	2.632	-0.222	0.021
GMPR	1.934	1.713	-0.222	0.021
GSTM3	4.643	4.421	-0.222	0.021
PCSK7	4.314	4.092	-0.222	0.021
PIDD	3.525	3.303	-0.222	0.021
POLRMT	4.032	3.809	-0.222	0.021
PPFIA3	1.09	0.868	-0.222	0.021
PTPRS	4.656	4.434	-0.222	0.021
RMI2	5.235	5.013	-0.222	0.021
S100PBP	3.273	3.051	-0.222	0.021
TMEM104	3.372	3.15	-0.222	0.021
UROS	5.731	5.509	-0.222	0.021
VRK3	4.973	4.75	-0.222	0.021
WDR38	1.957	1.735	-0.222	0.021
WDSUB1	2.872	2.65	-0.222	0.021
C1orf194	4.667	4.446	-0.221	0.022
DHRS12	3.125	2.904	-0.221	0.021
EPS8L3	2.421	2.2	-0.221	0.022
FRA10AC1	2.251	2.029	-0.221	0.021
LTBP3	2.833	2.612	-0.221	0.022
M6PR	5.028	4.807	-0.221	0.021
MAP3K10	3.064	2.844	-0.221	0.021
NLE1	4.101	3.88	-0.221	0.021
NME6	4.401	4.18	-0.221	0.021
PEX2	3.403	3.182	-0.221	0.021
TBX19	0.84	0.619	-0.221	0.022
TMEM106C	7.256	7.035	-0.221	0.021
TNK2	2.952	2.732	-0.221	0.022
TYMP	1.394	1.173	-0.221	0.021
ARMC6	4.884	4.663	-0.22	0.022
BOP1	1.767	1.547	-0.22	0.022
CALY	3.01	2.789	-0.22	0.022
CCDC153	3.289	3.068	-0.22	0.022
F3	4.453	4.232	-0.22	0.022
GRK4	1.226	1.006	-0.22	0.022
IDH3A	2.907	2.687	-0.22	0.022
MPV17L2	4.814	4.594	-0.22	0.022
RNF185	3.947	3.726	-0.22	0.022
SAMD10	2.462	2.242	-0.22	0.022
SHBG	1.721	1.501	-0.22	0.022
SMPD1	4.245	4.025	-0.22	0.022
TMEM186	3.432	3.212	-0.22	0.022
UBL4A	4.606	4.386	-0.22	0.022
UBQLN4	4.778	4.558	-0.22	0.022
XRCC6BP1	2.506	2.285	-0.22	0.022
ARL2	7.708	7.488	-0.219	0.022
BTD	3.794	3.575	-0.219	0.022
C9orf43	0.502	0.283	-0.219	0.022
CIC	3.513	3.294	-0.219	0.022
CYB561D2	4.376	4.157	-0.219	0.022
DOLK	4.114	3.896	-0.219	0.022
DUSP18	1.846	1.626	-0.219	0.022
FAHD2B	3.633	3.414	-0.219	0.022
GLYCTK	4.347	4.128	-0.219	0.022
PIGU	4.568	4.349	-0.219	0.022
TFPT	4.509	4.289	-0.219	0.022
TNKS1BP1	4.552	4.333	-0.219	0.022
C2orf62	2.85	2.632	-0.218	0.022
DAGLB	4.229	4.011	-0.218	0.022
GLT6D1	0.573	0.355	-0.218	0.023
HBA2	1.442	1.224	-0.218	0.022
ITPKB	0.812	0.594	-0.218	0.022
KRT23	3.057	2.839	-0.218	0.022
PKN1	5.938	5.72	-0.218	0.024
RAB34	7.698	7.48	-0.218	0.024
RANBP10	3.502	3.284	-0.218	0.024
RRAS	3.504	3.286	-0.218	0.022
SERPINB6	7.254	7.036	-0.218	0.023
TMEM38A	2.57	2.352	-0.218	0.022
YIPF1	5.619	5.401	-0.218	0.024
ADC	1.476	1.259	-0.217	0.024
ALKBH5	5.354	5.137	-0.217	0.024
AP3M2	3.184	2.967	-0.217	0.024
ARSD	3.142	2.926	-0.217	0.024
CRTAC1	0.865	0.649	-0.217	0.024
EXOC3L4	1.187	0.97	-0.217	0.024
FRS3	2.545	2.329	-0.217	0.024
NOL3	1.908	1.691	-0.217	0.024
PIGP	4.078	3.862	-0.217	0.024
RNF214	3.907	3.69	-0.217	0.024
TRAF2	4.292	4.075	-0.217	0.024
C19orf60	5.692	5.476	-0.216	0.024
FAM198A	1.277	1.061	-0.216	0.024
FBXO22	4.178	3.961	-0.216	0.024
GLIS2	3.199	2.983	-0.216	0.024
KIAA1467	2.008	1.791	-0.216	0.024
LIMD2	5.913	5.697	-0.216	0.024
LIMK1	5.316	5.1	-0.216	0.024
LRG1	1.076	0.86	-0.216	0.024
LYSMD4	3.037	2.821	-0.216	0.024
MPPE1	2.515	2.299	-0.216	0.024
PGPEP1	3.106	2.89	-0.216	0.024
PNPLA3	2.512	2.296	-0.216	0.024
RPS6KA4	3.367	3.151	-0.216	0.024
SLC19A1	3.612	3.396	-0.216	0.024
SOWAHD	0.653	0.436	-0.216	0.024
TIMM8B	6.709	6.493	-0.216	0.024
UBTD1	3.769	3.552	-0.216	0.024
CASC1	0.915	0.701	-0.215	0.024
CNNM3	4.06	3.844	-0.215	0.024
COASY	5.427	5.212	-0.215	0.024
DPAGT1	4.492	4.277	-0.215	0.024
EPHB6	4.391	4.176	-0.215	0.024
MFSD7	2.776	2.561	-0.215	0.024
MINK1	4.713	4.498	-0.215	0.024
MKNK1	3.562	3.347	-0.215	0.024
PNPLA6	4.013	3.798	-0.215	0.024
POLR1A	3.257	3.041	-0.215	0.024
SLC44A3	5.184	4.97	-0.215	0.024
SMG5	5.672	5.457	-0.215	0.024
ZAP70	0.939	0.724	-0.215	0.024
ZDHHC4	6.53	6.315	-0.215	0.024
ZNF474	1.689	1.474	-0.215	0.024
ZNF788	0.973	0.759	-0.215	0.024
ACTG2	2.447	2.234	-0.214	0.024
CHST3	3.246	3.032	-0.214	0.024
INHBA	0.568	0.354	-0.214	0.024
INO80C	4.977	4.763	-0.214	0.024
KCNK5	2.52	2.307	-0.214	0.024
KIF2C	4.909	4.695	-0.214	0.024
MYO18B	1.017	0.803	-0.214	0.024
TGIF2	6.056	5.843	-0.214	0.024
TTC38	4.903	4.689	-0.214	0.024
TUBGCP2	4.844	4.631	-0.214	0.024
ADCY5	2.846	2.633	-0.213	0.025
ANKS6	3.307	3.094	-0.213	0.026
APBB1	5.869	5.656	-0.213	0.026
ARHGEF35	0.553	0.34	-0.213	0.026
C20orf196	3.468	3.256	-0.213	0.026
HIST1H2BN	0.828	0.615	-0.213	0.025
ID1	6.154	5.941	-0.213	0.026
NUP43	3.856	3.643	-0.213	0.026
SEC16A	3.827	3.614	-0.213	0.026
SNAP47	4.632	4.419	-0.213	0.026
SYNRG	3.31	3.096	-0.213	0.026
TBP	3.641	3.428	-0.213	0.026
TCTN1	4.985	4.772	-0.213	0.026
THOC6	5.826	5.614	-0.213	0.026
UNC93B1	2.077	1.863	-0.213	0.025
ADAL	2.411	2.198	-0.212	0.026
C17orf75	2.947	2.735	-0.212	0.027
CASKIN1	0.935	0.723	-0.212	0.026
DCP1B	3.901	3.688	-0.212	0.027
DZANK1	1.856	1.644	-0.212	0.026
GSDMB	2.328	2.116	-0.212	0.027
MYD88	4.544	4.332	-0.212	0.027
PLEKHG2	3.686	3.474	-0.212	0.027
POLR2J3	0.764	0.551	-0.212	0.026
PTCHD2	1.397	1.185	-0.212	0.027
SELRC1	2.858	2.646	-0.212	0.028
TATDN2	3.723	3.511	-0.212	0.027
TBL1Y	2.03	1.818	-0.212	0.027
THNSL2	4.689	4.477	-0.212	0.027
CASKIN2	3.435	3.224	-0.211	0.028
CCDC61	2.41	2.2	-0.211	0.029
CUL7	4.79	4.579	-0.211	0.029
DGKD	2.987	2.776	-0.211	0.028
[truncated: 11,054 more rows]

## Sheet: E - miR-127 in PE
Table S2 - Genes regulated by individual miRNA and poly-miR in PE cells. (E) miR-127 regulated genes.
gene	Control Log2(RPKM+1)	miR-127 Log2(RPKM+1)	miR-127 Log2(RPKM+1) - Control Log2(RPKM+1)	P value
LOC100506866	1.617	1.72	0.103	0.202
CHMP1B	4.524	4.76	0.236	0.083
DISC2	0	0	0	0.417
MTVR2	0	0	0	0.417
LOC441204	1.673	1.658	-0.015	0.362
TCOF1	4.787	4.684	-0.104	0.178
NSRP1	3.61	3.443	-0.167	0.111
SPPL3	3.936	4.054	0.117	0.18
OPA3	2.833	2.979	0.146	0.144
OPA1	3.645	3.592	-0.052	0.265
ITGA8	0.055	0.123	0.068	0.242
ITGA9	1.171	1.242	0.071	0.24
ITGA1	0.715	0.687	-0.028	0.312
ITGA2	0.573	0.558	-0.015	0.362
ITGA3	3.235	3.485	0.25	0.08
ITGA4	0.047	0.073	0.026	0.332
ITGA5	3.836	3.946	0.109	0.188
ITGA6	4.189	4.437	0.249	0.081
ITGA7	1.63	1.372	-0.258	0.058
TRHR	0	0	0	0.417
LOC100132287	0.102	0.047	-0.055	0.264
UFSP2	3.278	3.21	-0.068	0.238
FAM212B	2.146	2.08	-0.066	0.244
FAM212A	0.26	0.253	-0.007	0.387
CHST9	4.246	4.283	0.037	0.307
CHST8	1.745	1.832	0.087	0.222
CHST1	0.211	0.221	0.01	0.382
CHST3	3.832	3.841	0.009	0.384
CHST2	0.821	0.946	0.125	0.17
CHST5	0.418	0.548	0.13	0.163
CHST4	0.038	0.009	-0.029	0.312
CHST7	0.593	0.646	0.053	0.271
CHST6	1.602	1.499	-0.102	0.183
ITGAX	0.024	0.024	0	0.411
BCL2A1	0.026	0	-0.026	0.322
ITGAV	4.497	4.72	0.223	0.091
ITGAL	0.21	0.219	0.009	0.382
ITGAM	0.049	0.029	-0.021	0.34
ITGAD	0	0	0	0.417
ITGAE	2.107	2.093	-0.013	0.366
IGF2R	5.096	5.205	0.109	0.188
SLC36A4	3.336	3.214	-0.121	0.16
SLC36A3	0	0	0	0.417
CKS1B	5.05	4.953	-0.097	0.191
SLC36A1	2.328	2.246	-0.082	0.215
LOC729264	0	0	0	0.417
C14orf118	3.443	3.444	0.001	0.408
ARTN	0.383	0.195	-0.188	0.096
ART1	0.018	0	-0.018	0.347
ART3	0.026	0.051	0.025	0.335
ART5	1	1.222	0.222	0.091
ART4	0.08	0.064	-0.016	0.356
MGC57346	2.669	2.668	0	0.412
CRTAM	0.051	0.048	-0.003	0.401
CADPS2	1.075	1.013	-0.062	0.251
RLF	2.545	2.364	-0.181	0.103
CRTAP	3.763	3.924	0.161	0.133
ADPGK	4.425	4.516	0.091	0.217
HPYR1	0.026	0	-0.026	0.323
CPEB4	1.959	2.016	0.057	0.262
CPEB1	0.206	0.162	-0.044	0.278
CPEB3	0.679	0.837	0.159	0.133
CPEB2	1.038	1.001	-0.037	0.291
SRBD1	2.87	2.842	-0.028	0.314
ABAT	3.036	3.068	0.032	0.32
POU5F1B	0.188	0.21	0.022	0.342
LOC284865	0.019	0	-0.019	0.344
PHOX2A	0.046	0.039	-0.007	0.386
PHOX2B	0	0.017	0.017	0.357
UPK2	0.431	0.396	-0.035	0.296
CFH	0.009	0	-0.009	0.38
CFI	1.257	1.015	-0.241	0.068
ANKFY1	3.769	3.746	-0.023	0.332
CFB	0.517	0.56	0.043	0.293
TPT1-AS1	2.526	2.648	0.122	0.174
CFP	0.42	0.27	-0.151	0.124
REREP3	0.033	0.094	0.061	0.257
AAAS	4.873	4.979	0.106	0.199
SIDT1	0	0.005	0.005	0.399
SIDT2	3.903	4.008	0.105	0.2
CDH24	3.837	3.742	-0.094	0.197
PISRT1	0	0	0	0.417
LOC283070	0.991	0.944	-0.047	0.273
SAGE1	0	0	0	0.417
AAGAB	4.773	4.85	0.077	0.234
C4orf19	3.064	3.067	0.003	0.404
SLC7A6OS	3.247	3.282	0.034	0.314
C4orf17	0.127	0.08	-0.047	0.273
CDH26	1.712	1.863	0.151	0.14
ECEL1	1.815	2.209	0.393	0.026
EFHA1	4.227	4.103	-0.124	0.159
EFHA2	0.875	0.728	-0.147	0.128
AAA1	0.016	0	-0.016	0.355
NBEAP1	0	0.152	0.152	0.138
ABCE1	3.346	3.14	-0.206	0.087
GCFC1-AS1	0.48	0.35	-0.131	0.149
TEN1-CDK3	1.193	0.976	-0.217	0.079
MSL3P1	1.984	1.968	-0.017	0.352
LOC286297	0	0	0	0.417
C15orf26	0.081	0.015	-0.066	0.243
C15orf27	0.512	0.559	0.047	0.286
C15orf24	4.611	4.668	0.056	0.264
C15orf23	4.15	3.923	-0.228	0.072
C15orf29	2.95	3.104	0.154	0.138
ZNF117	2.942	2.629	-0.312	0.038
ZNF114	2.198	2.233	0.035	0.311
SEZ6L	3.978	4.552	0.573	0.011
PRKAR2A	4.017	3.921	-0.096	0.195
PRKAR2B	2.055	2.169	0.114	0.186
MAGT1	4.241	4.161	-0.081	0.217
C20orf54	0.136	0.183	0.047	0.286
S1PR4	0	0	0	0.417
ITGA2B	0.209	0.203	-0.006	0.393
CEPT1	2.921	2.855	-0.066	0.244
PHACTR4	4.167	4.212	0.045	0.291
PHACTR1	1.469	1.561	0.093	0.214
NLGN3	1.272	1.333	0.061	0.258
PHACTR3	0.028	0	-0.028	0.312
NUP107	4.484	4.389	-0.094	0.197
KRTAP2-2	0	0	0	0.417
KRTAP2-1	0	0	0	0.417
KRTAP2-4	0	0	0	0.417
MIR4708	0	0	0	0.417
MIR4709	0	0	0	0.417
MIR4705	0	0	0	0.417
MIR4706	0	0	0	0.417
MIR4707	0	0	0	0.417
MIR4700	0	0	0	0.417
MIR4701	8.29	0	-8.29	0
MIR4703	0	0	0	0.417
SBF1P1	0.003	0	-0.003	0.401
VMP1	4.937	4.943	0.006	0.393
NR1D1	0.697	0.749	0.052	0.272
NR1D2	2.185	2.226	0.042	0.297
UFSP1	1.344	1.297	-0.046	0.273
OGFR	4.255	4.371	0.116	0.185
KDM4DL	0	0	0	0.417
RP11-165H20.1	0	0	0	0.417
PTCH2	0.503	0.576	0.073	0.238
PTCH1	2.985	2.859	-0.127	0.156
TIMM44	4.31	4.397	0.087	0.222
RAD9B	0.109	0.161	0.051	0.274
RAD9A	3.096	3.091	-0.005	0.397
ERGIC2	3.662	3.625	-0.037	0.291
ERGIC3	7.248	7.551	0.302	0.05
ERGIC1	5.895	5.97	0.075	0.236
MIR3165	0	0	0	0.417
MIR3167	0	0	0	0.417
MIR3162	0	0	0	0.417
B3GAT3	4.248	4.353	0.106	0.2
B3GAT2	0.172	0.36	0.188	0.11
B3GAT1	1.497	1.399	-0.098	0.191
MIR3169	0	0	0	0.417
CALM2	7.929	7.949	0.019	0.348
CALM3	8.022	8.099	0.077	0.234
SPG21	5.518	5.572	0.053	0.27
CALM1	6.221	6.197	-0.024	0.327
GSDMA	0	0	0	0.417
GSDMB	2.752	2.613	-0.139	0.139
GSDMC	0	0	0	0.417
GSDMD	3.739	3.76	0.022	0.342
UPK1A	0.159	0.166	0.007	0.392
UPK1B	0.352	0.462	0.11	0.188
DLGAP2	0.102	0.065	-0.036	0.295
DLGAP3	1.08	0.978	-0.101	0.185
DLGAP1	0.792	0.989	0.197	0.104
DLGAP4	5.448	5.626	0.178	0.118
DLGAP5	4	3.528	-0.472	0.018
FBXL14	2.797	2.904	0.108	0.195
OIP5	2.984	2.76	-0.224	0.075
FBXL19	4.836	4.827	-0.009	0.38
INO80B-WBP1	2.905	3	0.095	0.208
MIR506	0	0	0	0.417
PTPN18	2.983	2.918	-0.064	0.248
LRRFIP2	3.784	3.743	-0.042	0.282
PTPN13	5.14	5.2	0.059	0.26
PTPN12	4.808	4.738	-0.07	0.238
PTPN11	4.437	4.451	0.014	0.368
PTPN14	3.442	3.479	0.036	0.308
LYAR	3.606	3.42	-0.186	0.096
C2orf81	1.947	2.275	0.328	0.041
C2orf80	0.018	0	-0.018	0.349
C2orf83	0.02	0	-0.02	0.343
C2orf82	1.591	1.357	-0.234	0.069
C2orf84	0.099	0.1	0.001	0.408
SNORA84	1.128	0	-1.128	0.001
C2orf89	0.422	0.516	0.094	0.21
C2orf88	0.889	0.845	-0.044	0.278
MSMP	0.223	0.168	-0.056	0.263
MZB1	0.08	0.087	0.006	0.393
TRAPPC6B	2.501	2.421	-0.08	0.217
HLA-DQB1	1.04	0.918	-0.123	0.159
MSMB	0	0.347	0.347	0.036
HLA-DQB2	0.135	0.104	-0.031	0.304
LOC100129027	0	0	0	0.417
CDK7	4.185	4.193	0.009	0.386
FOXS1	0.016	0	-0.016	0.355
CDK9	4.851	5.036	0.185	0.112
LOC643733	0	0	0	0.417
ZFP161	2.559	2.559	0	0.413
CAMKK2	4.128	4.437	0.308	0.045
CAMKK1	1.031	1.112	0.081	0.231
LOC84856	0	0	0	0.417
CHMP3	4.41	4.587	0.177	0.119
RPL36AL	8.063	8.195	0.132	0.16
CHMP7	3.953	4.002	0.049	0.282
CHMP6	3.757	4.113	0.355	0.036
CHMP5	4.455	4.562	0.107	0.196
OR52N4	0	0	0	0.417
LOC100652759	0.025	0.051	0.025	0.334
OR52N2	0.228	0.141	-0.088	0.208
OR52N1	0	0	0	0.417
LY6G6C	0.079	0.036	-0.043	0.28
HOXA13	0.017	0.008	-0.01	0.379
LY6G6E	0.007	0	-0.007	0.387
HOXA11	0	0	0	0.417
HOXA10	0	0	0	0.417
GALNTL5	0	0	0	0.417
GALNTL4	0.631	0.453	-0.178	0.105
GALNTL6	0.068	0.051	-0.017	0.352
GALNTL1	2.999	3.327	0.327	0.041
GALNTL2	0.119	0.066	-0.052	0.265
LOC100506462	0.263	0.367	0.104	0.2
TDH	0.228	0.287	0.059	0.26
KRTAP11-1	0	0	0	0.417
TDG	4.284	4.391	0.107	0.196
HN1	7.062	7.15	0.088	0.222
HP07349	1.343	1.259	-0.084	0.214
ENTPD6	5	5.022	0.022	0.342
TBX2	0.59	0.73	0.14	0.149
LRRC27	3.114	3.335	0.221	0.093
LRRC26	0.94	1.041	0.102	0.202
KIAA1524	2.357	2.042	-0.315	0.038
LRRC24	1.595	1.774	0.179	0.117
KIAA1522	5.583	5.802	0.219	0.093
MPDU1	5.661	5.884	0.222	0.091
LRRC20	2.962	3.145	0.183	0.114
LRRC29	0.427	0.371	-0.056	0.261
LRRC28	3.205	3.343	0.139	0.15
GCNT4	2.301	2.088	-0.213	0.083
GCNT7	0	0.021	0.021	0.344
GCNT1	3.987	4.273	0.286	0.062
GCNT3	1.249	1.396	0.147	0.142
GCNT2	3.37	3.182	-0.188	0.096
LPCAT4	3.798	3.745	-0.053	0.264
LPCAT2	0.605	0.604	-0.001	0.411
LPCAT3	5.234	5.298	0.064	0.251
LPCAT1	5	5.033	0.034	0.316
TAGLN	7.891	8.561	0.67	0.008
DLEC1	0.574	0.604	0.03	0.328
ALPP	0	0	0	0.417
PDK1	2.213	2.394	0.181	0.114
PDK3	2.503	2.516	0.013	0.372
PDK2	3.524	3.672	0.148	0.141
EBP	5.602	5.673	0.071	0.24
PDK4	1.241	1.411	0.17	0.124
LNPEP	1.888	1.795	-0.093	0.197
ALPI	0.237	0.356	0.119	0.178
SEC61A1	6.448	6.499	0.051	0.276
SEC61A2	3.016	2.928	-0.087	0.208
ALPL	3.077	2.944	-0.133	0.146
PECR	2.504	2.409	-0.096	0.195
MIR193A	0	0	0	0.417
MIR193B	0	0	0	0.417
HAS2-AS1	0.036	0.067	0.03	0.326
LOC400620	0.008	0	-0.008	0.385
LOC100507412	0	0	0	0.417
LOC100507410	0	0.028	0.028	0.33
LOC96610	2.858	2.941	0.082	0.229
INMT-FAM188B	0.099	0	-0.099	0.187
CTAGE11P	0.007	0.01	0.003	0.404
D21S2088E	0	0	0	0.417
DDIT3	3.719	3.834	0.115	0.185
DDIT4	3.769	3.938	0.169	0.126
RIIAD1	1.242	1.601	0.36	0.035
PPPDE1	3.441	3.429	-0.011	0.373
PPPDE2	3.757	3.783	0.026	0.332
OR5R1	0	0	0	0.417
GOLGA8E	0	0	0	0.417
GOLGA8G	0	0	0	0.417
GOLGA8F	0	0	0	0.417
GOLGA8A	1.761	1.575	-0.185	0.1
GOLGA8C	0	0	0	0.417
GOLGA8B	2.123	2.011	-0.112	0.17
EPHB1	0.712	0.711	-0.001	0.404
CT45A1	0	0	0	0.417
CT45A3	0	0	0	0.417
CT45A2	0	0	0	0.417
CT45A5	0	0	0	0.417
CT45A4	0	0	0	0.417
CT45A6	0	0	0	0.417
VMO1	1.11	1.118	0.008	0.386
ATP5C1	6.936	7.028	0.093	0.214
MIR639	1.93	0	-1.93	0
MIR638	0	0	0	0.417
MIR635	0	0	0	0.417
MIR634	0	0	0	0.417
MIR637	5.301	4.506	-0.795	0.006
MIR636	1.841	0	-1.841	0
MIR631	0	0	0	0.417
MIR630	1.909	2.3	0.391	0.027
MIR632	0	0	0	0.417
LINC00320	0	0	0	0.417
NPC2	7.496	7.767	0.271	0.067
NPC1	3.621	3.707	0.086	0.223
LINC00323	0.01	0	-0.01	0.378
LINC00324	0.598	0.701	0.103	0.202
LINC00326	0	0	0	0.417
LINC00327	0.156	0.208	0.052	0.272
C3orf58	3.867	3.967	0.1	0.205
RAB3GAP2	3.084	3.006	-0.077	0.229
BHLHA15	1.499	1.258	-0.242	0.068
RAB3GAP1	3.546	3.564	0.018	0.353
C3orf51	0.108	0.024	-0.085	0.214
C3orf52	3.15	3.384	0.234	0.083
C3orf55	0.284	0.201	-0.084	0.215
DAG1	5.761	5.817	0.057	0.264
ETHE1	3.827	3.888	0.061	0.258
SGSM3	4.26	4.417	0.158	0.134
KDM1A	6.778	6.827	0.049	0.283
KDM1B	1.95	1.969	0.019	0.349
LOC649395	0.232	0.19	-0.042	0.281
SLC36A2	0.006	0	-0.006	0.394
OR1S1	0	0	0	0.417
OR1S2	0	0	0	0.417
MIR2355	0	0	0	0.417
HIST1H3H	0.573	0.721	0.148	0.142
FCER1G	1.466	1.15	-0.316	0.038
BTG4	0	0.03	0.03	0.328
BTG3	3.695	3.654	-0.041	0.282
BTG2	5.686	5.812	0.127	0.167
BTG1	4.512	4.658	0.146	0.143
SRD5A3	1.674	1.641	-0.033	0.301
SRD5A2	0.175	0.177	0.002	0.405
SRD5A1	2.798	2.988	0.19	0.108
GGA1	4.662	4.698	0.037	0.308
GGA3	4.018	3.951	-0.067	0.241
GGA2	4.384	4.48	0.096	0.207
FHOD1	2.383	2.424	0.041	0.297
FHOD3	0.998	1.015	0.017	0.359
C4orf6	0	0.026	0.026	0.332
GJC2	0.524	0.527	0.003	0.404
C4orf3	4.49	4.546	0.055	0.265
GJC1	3.724	3.672	-0.053	0.264
PSMB9	0.008	0.003	-0.005	0.398
PSMB8	0.088	0.049	-0.039	0.283
PSMB7	6.954	7.186	0.233	0.084
PSMB6	7.083	7.221	0.138	0.15
PSMB5	7.186	7.389	0.203	0.102
C14orf119	4.008	4.134	0.126	0.167
PSMB3	7.052	7.289	0.238	0.083
PSMB2	4.524	4.646	0.122	0.174
PSMB1	7.048	7.232	0.184	0.112
LMBR1L	3.884	3.975	0.091	0.217
SNORD115-14	0	0	0	0.417
TDGF1	0.138	0.301	0.162	0.13
KIAA0087	0.004	0.009	0.004	0.402
PNMA3	2.393	2.343	-0.05	0.268
LOC285103	0.045	0.045	-0.001	0.412
PNMA5	0.063	0.047	-0.016	0.357
LTN1	2.195	2.103	-0.092	0.198
C9orf146	0	0	0	0.417
TRIML2	0.643	0.54	-0.103	0.182
C9orf142	4.744	4.801	0.056	0.264
TRIML1	0	0	0	0.417
NACC2	2.448	2.472	0.024	0.337
VPS13D	2.773	2.903	0.13	0.163
NACC1	5.221	5.272	0.051	0.276
VPS13A	2.213	1.903	-0.31	0.038
SH3KBP1	2.452	2.553	0.1	0.205
VPS13C	2.353	2.254	-0.099	0.187
VPS13B	2.062	2.023	-0.04	0.282
BEX5	4.582	4.916	0.335	0.038
BEX4	5.585	5.675	0.09	0.217
BEX2	4.962	5.093	0.13	0.162
BEX1	7.447	7.481	0.034	0.312
TMEM160	4.834	4.839	0.005	0.399
TMEM163	0.553	0.758	0.205	0.101
TMEM165	4.332	4.368	0.036	0.308
TMEM164	4.073	4.142	0.069	0.242
EVI2A	0.007	0.008	0.001	0.409
TMEM168	1.75	1.771	0.021	0.343
EVI2B	0	0	0	0.417
FOXN1	0	0.018	0.018	0.352
FOXN2	1.396	1.475	0.079	0.234
FOXN3	2.992	2.921	-0.071	0.237
NICN1	2.826	2.916	0.09	0.219
COL14A1	2.29	2.126	-0.163	0.116
FAHD2A	2.334	2.487	0.153	0.138
IFFO1	2.336	2.374	0.038	0.306
TAP2	0.16	0.155	-0.005	0.399
SNAP91	0.379	0.254	-0.125	0.157
C11orf35	1.431	1.419	-0.012	0.372
C11orf34	0	0.018	0.018	0.351
C11orf36	0.011	0.011	0	0.412
C11orf31	6.335	6.57	0.235	0.083
C11orf30	3.054	2.94	-0.114	0.165
LOC284276	0.35	0.493	0.143	0.145
PHTF2	1.859	1.735	-0.124	0.159
MACROD2	1.305	1.305	0.001	0.411
MACROD1	2.685	2.79	0.105	0.2
SEP15	4.918	4.949	0.031	0.323
LOC255167	0.28	0.17	-0.11	0.17
KRR1	3.477	3.385	-0.092	0.2
FAM64A	4.336	4.002	-0.334	0.034
LOC100130015	0.138	0.221	0.083	0.228
FAM92A1	4.044	4.258	0.214	0.098
FAM92A3	0	0	0	0.417
UGT2A1	0.133	0.068	-0.066	0.243
C8orf48	1.82	1.821	0.001	0.409
C8orf47	2.564	3.232	0.669	0.008
C8orf46	0.275	0.235	-0.041	0.282
C8orf45	0.076	0.116	0.039	0.3
C8orf44	1.179	1.059	-0.12	0.161
C8orf42	3.032	3.084	0.052	0.273
TP53I3	5.914	6.279	0.365	0.035
C8orf40	4.423	4.536	0.113	0.188
MB	0.88	0.977	0.096	0.207
DUX4L7	0	0	0	0.417
DUX4L6	0	0	0	0.417
DUX4L5	0	0	0	0.417
DUX4L4	0	0	0	0.417
DUX4L3	0	0	0	0.417
DUX4L2	0	0	0	0.417
SLC18A3	0.264	0.348	0.084	0.227
SLC18A2	0.095	0.102	0.007	0.392
SLC18A1	1.282	1.128	-0.154	0.122
RALBP1	3.916	3.89	-0.025	0.323
TMEM179	0.449	0.413	-0.036	0.295
ZNF831	0.004	0	-0.004	0.4
ZNF830	3.328	3.409	0.082	0.23
ZNF835	0.592	0.732	0.14	0.148
ZNF837	2.056	2.349	0.293	0.056
ZNF836	2.253	2.222	-0.032	0.301
ZNF839	2.605	2.585	-0.02	0.342
LRIF1	2.567	2.443	-0.124	0.159
FAM91A2	0.496	0.546	0.05	0.276
FAM91A1	2.977	2.987	0.01	0.382
MLK7-AS1	0	0.009	0.009	0.384
TSPY8	0	0	0	0.417
MIR4773-2	0	0	0	0.417
TSPY4	0	0	0	0.417
TSPY3	0	0	0	0.417
TSPY2	0	0	0	0.417
TSPY1	0	0	0	0.417
RAB33A	0.492	0.658	0.165	0.129
SLC17A9	1.745	1.309	-0.436	0.021
RAB33B	2.19	2.284	0.095	0.21
SLC17A4	0.68	0.43	-0.25	0.062
SLC17A5	2.904	2.953	0.049	0.282
SLC17A6	0.016	0.015	-0.001	0.411
SLC17A7	0.034	0.082	0.047	0.285
SLC17A1	0.182	0.089	-0.093	0.198
SLC17A2	0	0	0	0.417
SLC17A3	0.402	0.25	-0.153	0.123
C16orf58	4.44	4.537	0.097	0.206
C16orf59	3.454	3.434	-0.021	0.34
C16orf52	1.387	1.354	-0.033	0.3
C16orf53	3.84	3.867	0.027	0.331
C16orf57	4.798	4.927	0.13	0.163
C16orf54	0.075	0.13	0.055	0.266
C16orf55	3.236	3.271	0.036	0.308
AP5B1	2.946	2.968	0.022	0.342
CHMP4A	4.723	4.788	0.065	0.25
CHMP4B	6.144	6.351	0.208	0.101
CHMP4C	3.007	3.158	0.15	0.14
COBLL1	2.014	1.966	-0.048	0.271
ST5	3.825	4.04	0.215	0.098
ST7	3.21	3.239	0.029	0.329
STL	0.061	0.047	-0.014	0.365
ZNF304	2.428	2.508	0.08	0.234
STH	0.073	0	-0.073	0.234
ZNF302	3.289	3.145	-0.144	0.132
ZNF300	2.912	2.695	-0.217	0.08
MIR4534	0	0	0	0.417
STS	1.529	1.441	-0.088	0.208
LOC100505839	0	0	0	0.417
HOXB13	0.025	0.007	-0.018	0.348
MIR4531	0	0	0	0.417
MIR4530	0	0	0	0.417
PPP3CA	3.345	3.402	0.056	0.264
PPP3CB	3.671	3.669	-0.002	0.403
PPP3CC	2.407	2.503	0.096	0.207
LIF	1.332	0.931	-0.402	0.023
GPATCH8	3.845	3.877	0.032	0.322
IQCJ-SCHIP1	2.84	2.88	0.039	0.3
PKM2	8.391	8.39	-0.002	0.404
NPY6R	0	0	0	0.417
RPL18	9.98	10.284	0.305	0.049
ADRA2A	0.357	0.41	0.053	0.27
ADRA2B	0.647	0.62	-0.026	0.32
ADRA2C	1.781	1.791	0.01	0.382
TEX26	0.103	0	-0.103	0.182
TEX22	0.506	0.389	-0.116	0.164
TEX28	0	0	0	0.417
TEX29	0.24	0.272	0.032	0.317
SYT8	0.307	0.237	-0.07	0.238
SYT9	0.438	0.451	0.014	0.367
MTCH2	5.139	5.174	0.035	0.311
MTCH1	6.647	6.811	0.164	0.129
SYT1	0.975	0.863	-0.112	0.169
SYT2	0.63	0.767	0.136	0.152
SYT3	0.466	0.432	-0.033	0.3
SYT4	1.85	1.741	-0.109	0.17
SYT5	1.192	1.05	-0.142	0.133
SYT6	2.454	2.137	-0.317	0.038
SYT7	2.562	2.525	-0.037	0.291
TIAL1	4.267	4.228	-0.039	0.288
FUBP3	4.72	4.725	0.005	0.402
FUBP1	5.781	5.775	-0.006	0.391
SCHIP1	1.458	1.212	-0.245	0.067
MARCO	0.077	0.042	-0.035	0.296
SAP30	3.421	3.42	0	0.412
NBL1	1.937	2.356	0.419	0.021
HSFX2	0	0	0	0.417
HSFX1	0	0	0	0.417
C1orf53	2.009	2.137	0.129	0.166
C1orf52	2.635	2.656	0.022	0.343
C1orf51	1.226	1.022	-0.204	0.087
C1orf50	4.086	4.103	0.017	0.36
C1orf56	1.671	1.834	0.162	0.13
C1orf55	2.782	2.825	0.043	0.293
C1orf54	2.075	2.254	0.179	0.117
LOC647979	5.427	5.392	-0.034	0.296
MARC2	1.727	1.963	0.236	0.083
LOC100128023	0.019	0	-0.019	0.344
SMPD4	4.417	4.433	0.016	0.362
SMPD1	3.881	3.953	0.073	0.238
SMPD3	0.427	0.423	-0.003	0.401
SMPD2	3.155	3.364	0.209	0.1
BRIP1	1.911	1.584	-0.327	0.034
PDE11A	3.766	4.037	0.271	0.067
TTC28	2.307	2.305	-0.002	0.403
TTC29	0.606	0.766	0.161	0.133
TTC24	0.02	0	-0.02	0.343
TTC25	2.335	2.522	0.187	0.11
TTC26	1.773	1.856	0.083	0.228
TTC27	2.924	2.99	0.067	0.245
PATL2	0.022	0.032	0.01	0.382
TTC22	0.438	0.395	-0.043	0.278
PATL1	3.799	3.757	-0.042	0.282
ENO1	8.527	8.406	-0.121	0.16
ENO2	4.041	3.967	-0.073	0.234
ENO3	3.58	3.441	-0.139	0.139
ENO4	1.047	1.186	0.138	0.15
OIP5-AS1	4.913	4.963	0.05	0.279
LOC728613	1.704	1.709	0.005	0.399
CBX3P2	0.292	0.439	0.147	0.142
CFD	0.394	0.388	-0.006	0.391
OBSCN	1.96	1.825	-0.136	0.141
SRRD	3.946	4.08	0.134	0.157
MCL1	5.781	5.882	0.101	0.203
SORBS1	2.703	2.779	0.075	0.236
SORBS3	5.369	5.419	0.05	0.276
SORBS2	3.936	4.053	0.117	0.18
ODC1	8.005	8.268	0.264	0.071
IL18RAP	0.008	0	-0.008	0.384
EOMES	0.037	0.041	0.005	0.402
MIR873	0	0	0	0.417
MIR877	0	0	0	0.417
MIR876	0	0	0	0.417
MIR875	0	0	0	0.417
MIR874	0	0	0	0.417
CGB1	0	0	0	0.417
PDSS1	2.633	2.476	-0.157	0.117
LOC729059	0	0	0	0.417
LOC100505696	1.632	1.417	-0.215	0.08
LOC100505695	1.344	1.442	0.098	0.206
FBXO18	4.062	4.159	0.097	0.207
FKBP15	3.395	3.384	-0.011	0.375
UBE2J1	4.022	4.085	0.063	0.253
FKBP10	5.828	5.852	0.024	0.337
FKBP11	4.819	4.829	0.011	0.381
FBXO10	2.674	2.87	0.197	0.104
FBXO11	3.844	3.706	-0.138	0.141
FBXO16	2.446	2.426	-0.02	0.342
FBXO17	3.39	3.253	-0.137	0.141
FBXO15	1.26	1.305	0.045	0.291
SFTA3	0	0	0	0.417
SFTA2	0.049	0.093	0.044	0.291
MIRLET7F1	0	0	0	0.417
SNORD48	0	0	0	0.417
CNGB1	0.035	0.041	0.007	0.393
SNORD90	0	0	0	0.417
CNGB3	0	0	0	0.417
SNORD47	3.113	0	-3.113	0
SNORD46	0	0	0	0.417
CLK2P	0.153	0.101	-0.052	0.265
PLA2G6	2.363	2.401	0.038	0.304
PLA2G7	2.516	2.421	-0.095	0.196
PLA2G5	0	0	0	0.417
PLA2G3	0.694	0.935	0.241	0.083
CCDC76	1.645	1.566	-0.079	0.22
CCDC77	3.294	3.162	-0.132	0.147
CCDC75	1.674	1.498	-0.176	0.107
CCDC72	7.659	7.76	0.102	0.202
CCDC73	0.025	0.024	-0.001	0.411
CCDC70	0	0.021	0.021	0.344
CCDC71	4.41	4.543	0.133	0.159
CCDC78	0.329	0.245	-0.084	0.214
CCDC79	0.085	0.009	-0.076	0.229
HIST3H2BB	0.436	0.777	0.341	0.038
SNORD4B	0	0	0	0.417
SNORD4A	0	0	0	0.417
GHITM	5.68	5.802	0.122	0.174
LOC100127888	0	0	0	0.417
CNTLN	1.109	0.991	-0.118	0.162
LOC100506585	0	0	0	0.417
CSHL1	0	0	0	0.417
FKBP1B	4.142	4.479	0.336	0.038
FKBP1A	6.615	6.782	0.167	0.127
LGALS9C	0.012	0.013	0.002	0.408
LGALS9B	0	0	0	0.417
UNC50	4.31	4.296	-0.014	0.364
NKAIN4	0.67	0.658	-0.012	0.372
NKAIN3	0.529	0.344	-0.185	0.1
NKAIN2	0.54	0.648	0.108	0.195
NKAIN1	3.849	3.946	0.098	0.206
MAP1A	2.159	2.173	0.014	0.367
MAP1B	4.028	4.216	0.188	0.11
IGSF9B	0.347	0.259	-0.088	0.207
RMI2	4.326	4.186	-0.139	0.138
UNC5B	1.228	1.419	0.191	0.107
UNC5C	1.094	1.073	-0.021	0.34
VGF	0.765	0.536	-0.229	0.071
UNC5A	1.89	1.96	0.07	0.242
UNC5D	0.736	0.61	-0.126	0.156
MAP1S	3.944	4.074	0.131	0.16
CCP110	2.143	1.883	-0.261	0.058
ANKRD19P	0.034	0.04	0.006	0.393
RPL18A	9.284	9.52	0.236	0.083
CLEC18A	0.109	0.095	-0.014	0.362
CEND1	0.543	0.503	-0.041	0.282
CLEC18B	0.032	0.07	0.038	0.304
MGC23284	1.58	1.52	-0.061	0.255
SDR42E1	0.014	0.018	0.004	0.403
ALOX12B	0.094	0.075	-0.019	0.344
EPB41L1	3.667	3.676	0.009	0.386
PPCDC	2.259	2.493	0.234	0.083
EPB41L3	2.778	2.87	0.093	0.214
EPB41L2	4.678	4.572	-0.106	0.176
EPB41L5	3.812	3.842	0.029	0.328
ACSS3	3.872	3.795	-0.077	0.229
ACSS2	2.966	3.188	0.222	0.091
ACSS1	0.073	0.038	-0.035	0.296
KIDINS220	4.694	4.737	0.043	0.293
PCOLCE2	0.773	0.797	0.023	0.341
DFNA5	3.181	3.345	0.163	0.129
MAGEH1	3.948	4.166	0.218	0.094
WNT3	2.483	2.435	-0.048	0.271
WNT2	0.022	0.05	0.028	0.33
WNT1	0.01	0.033	0.023	0.34
LRRN4	4.418	4.931	0.513	0.014
AGXT	0.852	1.014	0.162	0.13
LRRN2	2.844	3.038	0.194	0.104
LRRN1	5.281	5.405	0.124	0.171
WNT4	0.414	0.494	0.08	0.233
LOC90499	0	0	0	0.417
RNF175	0.204	0.09	-0.113	0.166
RNF170	3.142	3.163	0.021	0.344
ASAP1-IT1	0.087	0.098	0.011	0.381
LOC100508120	1.142	1.328	0.186	0.111
PCNA	6.379	6.214	-0.165	0.115
ZBTB7A	2.41	2.326	-0.084	0.214
ZBTB7C	0.688	0.837	0.149	0.14
ZBTB7B	3.116	3.026	-0.09	0.205
PCNP	4.948	4.872	-0.076	0.229
PCNT	3.08	2.973	-0.107	0.175
PCNX	2.916	2.948	0.032	0.32
UTY	2.384	2.438	0.054	0.267
LOC442497	0.434	0.447	0.013	0.372
PCAT1	0.084	0.096	0.012	0.373
PACRG	0.926	1.207	0.281	0.064
MIR409	0	0	0	0.417
UFD1L	4.853	5.003	0.15	0.14
ILF3	7.328	7.308	-0.02	0.342
ILF2	7.675	7.734	0.06	0.259
LOC100271722	0.013	0	-0.013	0.367
BOK	3.138	3.352	0.214	0.098
BOC	0.846	0.962	0.116	0.184
FAM24B-CUZD1	0	0	0	0.413
DENND2C	3.153	2.964	-0.189	0.096
DENND2A	3.923	4.233	0.31	0.044
LOC100133920	0	0	0	0.417
DENND2D	1.29	1.022	-0.268	0.056
GAGE1	0	0	0	0.417
PPT1	4.835	4.837	0.002	0.405
PPT2	2.095	2.089	-0.006	0.393
GAGE5	0	0	0	0.417
GAGE4	0	0	0	0.417
GAGE7	0	0	0	0.417
GAGE6	0	0	0	0.417
DEFB125	0	0	0	0.417
SAFB	5.645	5.657	0.012	0.373
TRNP1	4.772	4.94	0.168	0.127
DEFB123	0	0	0	0.417
DEFB122	0	0	0	0.417
PPP1R26	4.021	4.051	0.03	0.327
KC6	1.422	1.048	-0.374	0.026
PPP1R21	3.551	3.524	-0.027	0.319
NGLY1	3.33	3.298	-0.033	0.301
LOC100288615	0.221	0.15	-0.071	0.236
FAS-AS1	0.028	0.013	-0.015	0.362
LMX1A	0.094	0.082	-0.012	0.37
ZCCHC24	1.714	1.745	0.031	0.324
LMX1B	2.929	3.401	0.471	0.015
OR6V1	0	0	0	0.417
MRGPRF	0.243	0.264	0.02	0.344
ETV3L	0	0	0	0.417
KCP	0.984	0.924	-0.061	0.255
CNR1	2.719	2.891	0.172	0.121
GBX2	0.152	0.073	-0.079	0.223
GBX1	0.114	0.078	-0.035	0.296
CNR2	0	0	0	0.417
GNL3L	2.799	2.781	-0.018	0.347
LOC606724	0	0	0	0.417
TGS1	2.869	2.874	0.005	0.402
ANKS1B	1.731	1.62	-0.111	0.17
ANKS1A	4.73	4.771	0.042	0.296
MIR1972-1	0	0	0	0.417
ADAM10	4.72	4.667	-0.054	0.264
ADAM11	0.496	0.437	-0.059	0.257
ADAM12	0.566	0.63	0.064	0.251
ADAM15	2.261	2.266	0.004	0.402
LOC100289255	0.015	0.018	0.003	0.403
ADAM17	3.831	3.838	0.007	0.393
ADAM18	0	0.05	0.05	0.276
ADAM19	3.478	3.487	0.009	0.382
LOC730227	0.016	0.008	-0.008	0.384
MEPE	0.01	0	-0.01	0.378
HAGH	4.281	4.338	0.057	0.262
G3BP1	6.002	6.033	0.031	0.322
OPALIN	0.005	0	-0.005	0.395
U2AF1L4	2.883	2.909	0.026	0.332
NDEL1	3.899	3.814	-0.085	0.212
SHANK3	2.337	2.32	-0.018	0.349
SHANK2	2.074	2.166	0.093	0.214
SHANK1	0.056	0.027	-0.029	0.311
PLAC8L1	0.496	0.496	-0.001	0.412
PCSK9	2.161	2.455	0.294	0.056
PCSK2	0.36	0.414	0.054	0.267
PCSK1	0.458	0.471	0.013	0.372
PCSK6	1.776	1.725	-0.052	0.265
PCSK7	3.674	3.824	0.15	0.14
PCSK4	2.416	2.308	-0.108	0.172
PCSK5	3.264	3.269	0.005	0.402
SP140L	0.96	0.801	-0.159	0.117
TC2N	2.087	1.978	-0.109	0.171
LOC63930	0	0	0	0.417
PLTP	4.664	4.944	0.28	0.064
DPYSL4	4.792	4.971	0.178	0.117
SETBP1	2.38	2.669	0.288	0.058
SAMSN1	0.04	0	-0.04	0.282
LOC100287482	0.486	0.71	0.223	0.09
FAM151B	0.588	0.579	-0.009	0.38
FAM151A	2.24	2.353	0.113	0.187
SNORD91B	0	0	0	0.417
SNORD91A	0	0	0	0.417
PAXIP1	3.137	3.2	0.063	0.253
VPRBP	2.676	2.667	-0.009	0.38
RPL13AP6	0.147	0.293	0.145	0.144
RPL13AP5	10.714	10.985	0.27	0.067
RPL13AP3	0.171	0.265	0.094	0.21
USE1	3.129	3.3	0.171	0.123
CNRIP1	0.021	0.019	-0.003	0.402
ARMCX5-GPRASP2	1.792	1.865	0.073	0.238
LOC642929	0	0	0	0.417
CYP1B1-AS1	0.023	0	-0.023	0.332
CDC34	6.187	6.398	0.211	0.1
CDC37	6.569	6.634	0.065	0.249
LOC340037	0.118	0.061	-0.058	0.259
OR2T34	0	0	0	0.417
OR2T35	0	0	0	0.417
OR2T33	0	0	0	0.417
SPIN2A	0.203	0.097	-0.106	0.176
SPIN2B	1.457	1.325	-0.132	0.147
PGLS	6.239	6.495	0.256	0.074
WDR7	1.872	1.863	-0.009	0.38
MRPL42P5	1.025	0.848	-0.177	0.106
CCDC42B	0.43	0.33	-0.1	0.187
WDR1	6.888	7.097	0.209	0.1
CCNA1	0.251	0.258	0.007	0.392
DYNC1I1	1.058	0.964	-0.094	0.197
VPS28	5.959	6.22	0.262	0.072
DYNC1I2	5.247	5.407	0.16	0.133
TAS2R50	0.108	0.099	-0.01	0.379
SKA3	2.41	2.004	-0.406	0.023
SKA2	3.248	3.213	-0.035	0.296
GRID2IP	0.45	0.412	-0.038	0.288
PCDH20	2.068	2.379	0.312	0.044
C6orf89	3.465	3.474	0.009	0.382
PPP1R13B	2.499	2.686	0.187	0.11
PPP1R13L	3.075	3.08	0.005	0.402
LOC100128239	0.319	0.369	0.05	0.279
WNT10A	0.034	0	-0.034	0.298
WNT10B	0.202	0.159	-0.044	0.278
MIR147A	0	0	0	0.417
HSP90B3P	0.185	0.145	-0.04	0.282
MIR147B	0	3.281	3.281	0
MIR1471	0	0	0	0.417
MIR1470	0	0	0	0.417
OR4A47	0	0	0	0.417
PYY	0.021	0	-0.021	0.34
LPP-AS2	1.071	1.176	0.105	0.2
TM4SF18	1.02	1.014	-0.006	0.393
TM4SF19	0	0	0	0.413
POU3F3	0	0	0	0.417
POU3F2	0.113	0.054	-0.059	0.257
POU3F1	0.075	0.122	0.046	0.288
LAMB1	6.823	6.95	0.128	0.166
LAMB3	1.788	1.738	-0.05	0.268
LAMB2	3.908	4.034	0.126	0.167
CYSLTR2	0.032	0.018	-0.014	0.362
LAMB4	0.069	0.109	0.041	0.298
CYSLTR1	0	0	0	0.417
MPHOSPH9	2.526	2.224	-0.302	0.042
MPHOSPH8	3.277	3.198	-0.079	0.223
POU3F4	1.774	1.871	0.097	0.207
MPHOSPH6	4.231	4.123	-0.107	0.175
MIR936	0	0	0	0.417
ASTN2	3.009	3	-0.009	0.38
ASTN1	0.179	0.089	-0.09	0.205
MIR935	0	0	0	0.417
MIR933	0	0	0	0.417
MIR938	0	0	0	0.417
MIR939	8.29	3.029	-5.261	0
MGA	3.244	3.104	-0.141	0.136
LOC729156	0.063	0.058	-0.005	0.396
MGP	0.017	0.015	-0.002	0.403
ADSS	3.905	3.829	-0.076	0.229
SAMD4A	1.923	2.246	0.322	0.042
ADSL	5.502	5.57	0.068	0.242
SAMD4B	4.901	4.928	0.027	0.331
GAS2L1	2.569	2.605	0.036	0.308
GAS2L3	2.133	1.879	-0.254	0.06
GAS2L2	0.07	0.022	-0.049	0.27
FAM53B	3.728	3.952	0.225	0.089
FAM53C	4.496	4.639	0.144	0.145
LOC646498	0	0	0	0.417
XRRA1	0.746	0.854	0.108	0.195
HN1L	6.14	6.23	0.089	0.221
ZW10	3.404	3.247	-0.157	0.117
RSRC1	3.658	3.791	0.132	0.16
RSRC2	5.052	4.907	-0.146	0.129
CPN2	0.213	0.118	-0.096	0.195
CPN1	2.803	2.798	-0.004	0.4
TP73-AS1	3.556	3.491	-0.064	0.248
PYY2	0.291	0.418	0.127	0.166
CDADC1	1.363	1.388	0.025	0.334
NLGN2	3.491	3.186	-0.305	0.04
OR2K2	0	0	0	0.417
ARHGAP44	2.266	2.291	0.025	0.334
CASQ1	0.03	0.012	-0.019	0.344
ARHGAP40	0.111	0.107	-0.004	0.399
ARHGAP42	3.038	3.106	0.069	0.242
LOC100506776	0.306	0.307	0.001	0.41
NLGN1	0.851	0.92	0.068	0.242
PCBP1-AS1	1.125	1.188	0.062	0.254
SOX18	0.17	0.135	-0.035	0.296
CDC42EP3	4.499	4.821	0.322	0.042
CDC42EP2	2.891	2.784	-0.107	0.176
CDC42EP1	4.326	4.885	0.558	0.011
CDC42EP5	0.347	0.285	-0.062	0.252
CDC42EP4	3.833	3.746	-0.086	0.209
GPRC6A	0.094	0.115	0.021	0.344
TBKBP1	2.719	2.82	0.1	0.205
ABI2	4.035	4.02	-0.015	0.362
ABI3	0.162	0.139	-0.022	0.336
OTC	0.102	0.183	0.081	0.233
TESC	0.909	0.92	0.011	0.38
OTP	0.036	0	-0.036	0.295
PITPNC1	3.53	3.83	0.3	0.052
KRT39	0.012	0	-0.012	0.37
KRT38	0	0	0	0.417
KRT31	0	0	0	0.417
KRT32	0	0	0	0.417
KRT35	0	0	0	0.417
AOC3	0.349	0.355	0.006	0.395
KRT37	0	0	0	0.417
KRT36	0.012	0	-0.012	0.37
IL21	0	0	0	0.417
IL20	0	0	0	0.417
IL22	0	0	0	0.417
IL25	0	0	0	0.417
IL24	0	0	0	0.417
IL27	0	0	0	0.417
IL26	0	0	0	0.417
IL29	0	0	0	0.417
TIMP2	4.728	4.923	0.196	0.104
EPX	0.007	0	-0.007	0.387
SMARCB1	6.785	7.02	0.235	0.083
CLINT1	4.551	4.496	-0.055	0.263
DMAP1	4.839	4.936	0.097	0.206
SLC22A7	0.098	0.099	0.001	0.408
AHRR	0.088	0.09	0.003	0.404
LOC389023	3.351	3.478	0.127	0.166
ADCY4	0.033	0.024	-0.009	0.38
ADCY5	2.136	2.159	0.023	0.342
ADCY6	4.352	4.35	-0.002	0.403
ADCY7	1.938	1.903	-0.035	0.296
ADCY1	1.576	1.636	0.061	0.258
ADCY2	1.682	1.609	-0.074	0.233
ADCY3	2.22	2.226	0.007	0.393
ADCY8	0.322	0.281	-0.041	0.282
ADCY9	1.282	1.286	0.004	0.402
NUCKS1	6.06	5.814	-0.246	0.066
DDI2	3.019	2.896	-0.122	0.159
DDI1	0	0	0	0.417
XRCC1	4.971	5.023	0.053	0.271
HOXB-AS3	0.225	0.231	0.006	0.395
XRCC3	2.93	2.748	-0.181	0.103
XRCC2	2.439	1.93	-0.508	0.014
XRCC5	7.271	7.332	0.061	0.258
XRCC4	2.172	2.024	-0.148	0.127
HOXB-AS5	0	0	0	0.417
SLC22A2	0.142	0.223	0.08	0.233
MEIS3	4.237	4.599	0.362	0.035
MEIS2	3.878	4.335	0.457	0.016
MEIS1	4.55	4.76	0.21	0.1
PCDHAC2	0.358	0.307	-0.051	0.267
PCDHAC1	1.177	0.889	-0.289	0.047
CTLA4	0	0	0	0.417
KIAA1199	0.512	0.566	0.054	0.269
ESPNL	0.335	0.288	-0.047	0.272
OR5AN1	0	0	0	0.417
USP32P2	0.035	0.013	-0.022	0.337
ESPNP	0.321	0.275	-0.046	0.275
DDX60	0.166	0.121	-0.046	0.274
LOC100144604	0.36	0.289	-0.071	0.237
CTSL1	4.827	4.969	0.142	0.146
LOC100144603	1.29	0.899	-0.392	0.024
CTSL3	0.043	0.044	0.001	0.411
CTSL2	3.673	3.55	-0.123	0.159
H2AFY2	6.866	7.026	0.16	0.133
LOC100129858	0.149	0.152	0.003	0.404
ADCY10	0.26	0.205	-0.055	0.263
KCNA6	1.564	1.654	0.09	0.221
KCNA7	0.004	0	-0.004	0.399
KCNA4	0.019	0.009	-0.01	0.379
KCNA5	0.308	0.237	-0.07	0.237
KCNA2	0.053	0.05	-0.003	0.401
KCNA3	0.638	0.637	-0.002	0.404
KCNA1	0	0	0	0.417
OPTN	3.058	3.051	-0.007	0.387
BHMT	1.295	1.242	-0.053	0.264
OPTC	0.014	0	-0.014	0.362
FTL	10.481	10.721	0.24	0.083
FTO	3.489	3.579	0.09	0.22
ACACA	4.127	4.095	-0.033	0.301
ACACB	1.495	1.413	-0.082	0.215
ZDHHC3	2.809	2.87	0.061	0.258
PLA2G2A	0.026	0	-0.026	0.323
PLA2G2C	0	0	0	0.417
PLA2G2E	0	0	0	0.417
PLA2G2D	0	0	0	0.417
PLA2G2F	0.007	0	-0.007	0.387
DEM1	2.566	2.629	0.063	0.253
OR8J3	0	0	0	0.417
OR8J1	0	0	0	0.417
AATK-AS1	0.029	0.147	0.119	0.178
CYFIP1	5.793	5.944	0.151	0.14
CYFIP2	4.063	4.017	-0.046	0.274
LOC151658	0	0	0	0.417
GUSBP5	0.633	0.535	-0.098	0.191
GUSBP4	0.668	0.896	0.228	0.088
GUSBP1	3.117	2.904	-0.213	0.083
GUSBP3	0.871	0.818	-0.053	0.264
GUSBP2	1.108	0.808	-0.299	0.044
GUSBP9	0	0	0	0.417
LHPP	2.477	2.56	0.083	0.228
NUP188	4.356	4.338	-0.019	0.345
SETMAR	3.928	3.953	0.025	0.335
GLT8D2	0.563	0.564	0.002	0.408
GLT8D1	4.299	4.385	0.086	0.222
LOC100216001	0	0	0	0.417
OR2C3	0	0	0	0.417
OR2C1	0.068	0.045	-0.023	0.333
REG1A	1.277	1.451	0.173	0.121
REG1B	0	0	0	0.417
MRGPRD	0	0	0	0.417
MRGPRE	0	0.016	0.016	0.362
OSR2	1.42	1.277	-0.143	0.132
MRGPRG	0	0	0	0.417
REG1P	0	0	0	0.417
TTC39B	0.751	0.829	0.078	0.234
HES2	0.234	0.138	-0.096	0.194
BPNT1	3.499	3.585	0.086	0.223
ABHD14A-ACY1	0.001	0.396	0.395	0.026
BCL9	4.731	4.713	-0.018	0.347
BCL6	1.955	1.782	-0.173	0.107
BCL3	1.896	1.886	-0.011	0.374
BCL2	0.922	0.851	-0.071	0.237
NPEPL1	4.067	4.064	-0.003	0.401
CLMN	0.844	0.947	0.104	0.202
CLMP	0.919	0.818	-0.101	0.185
MTM1	1.706	1.613	-0.093	0.197
CSNK1G2	5.489	5.625	0.136	0.152
CSNK1G3	3.015	3.054	0.039	0.3
MOSPD3	4.081	4.383	0.302	0.05
CSNK1G1	2.546	2.542	-0.004	0.4
SERPINB1	6.543	6.774	0.231	0.084
SERPINB3	0	0	0	0.417
SERPINB2	0.067	0.063	-0.004	0.399
SERPINB5	0.139	0.126	-0.014	0.364
SERPINB4	0.012	0.051	0.039	0.302
SERPINB7	0.011	0	-0.011	0.373
SERPINB6	6.405	6.737	0.332	0.038
FAM76B	2.259	2.108	-0.151	0.124
FAM76A	1.973	2.003	0.029	0.328
EXD3	1.846	2.007	0.161	0.133
EXD2	3.386	3.435	0.049	0.281
EXD1	0	0	0	0.417
ELP4	2.497	2.574	0.077	0.234
ELP3	3.871	4.01	0.138	0.15
ELP2	4.229	4.201	-0.027	0.317
SPRYD3	1.951	1.988	0.037	0.308
SPRYD4	2.706	2.758	0.052	0.271
SPRYD5	0	0	0	0.417
KLHDC9	2.58	2.61	0.029	0.328
KLHDC4	3.29	3.359	0.069	0.242
KLHDC5	2.658	2.571	-0.086	0.209
KLHDC2	5.313	5.431	0.117	0.18
KLHDC3	5.89	6.083	0.193	0.106
KLHDC1	0.306	0.282	-0.023	0.332
ASXL1	4.417	4.472	0.054	0.267
ASXL3	1.554	1.657	0.103	0.202
ASXL2	2.245	2.303	0.057	0.261
DDX6	4.886	4.852	-0.034	0.298
HDDC2	4.626	4.637	0.011	0.381
HDDC3	3.542	3.718	0.176	0.12
DONSON	3.526	3.384	-0.142	0.133
SPATA13	2.454	2.574	0.12	0.178
SPATA12	0.57	0.643	0.072	0.238
SPATA17	2.181	2.515	0.334	0.038
SPATA16	0.095	0.02	-0.075	0.231
COL18A1-AS1	0.034	0.042	0.008	0.387
SPATA18	1.836	1.397	-0.438	0.021
VCP	7.032	7.165	0.133	0.159
CEP170P1	0.358	0.192	-0.166	0.113
ZNF214	2.049	1.968	-0.081	0.217
RINL	0.857	0.678	-0.18	0.103
HFE	0.217	0.259	0.042	0.294
GPR144	0	0	0	0.417
GPR146	0.541	0.615	0.074	0.236
LOC154449	0	0	0	0.417
GPR141	0.489	0.447	-0.042	0.281
GPR142	1.902	2.209	0.307	0.049
GPR143	2.594	2.717	0.123	0.173
HLA-L	0.069	0.044	-0.024	0.328
GPR148	0.254	0.413	0.16	0.133
GPR149	0.314	0.233	-0.081	0.217
SLC7A6	4.168	3.925	-0.244	0.068
HLA-B	5.342	5.302	-0.04	0.282
LOC728175	0.152	0.082	-0.07	0.237
CITED1	0.723	0.825	0.101	0.202
TRAK1	4.347	4.447	0.101	0.204
CITED4	3.273	3.542	0.269	0.068
DAGLA	2.441	2.386	-0.055	0.264
DAGLB	3.511	3.681	0.17	0.124
SLC7A2	4.133	4.056	-0.077	0.229
HLA-F	0.047	0.035	-0.011	0.373
PHF21B	2.178	2.073	-0.105	0.177
CSNK1A1L	0.016	0.025	0.009	0.382
HIRA	4.479	4.544	0.065	0.249
GM140	0	0	0	0.417
RIN1	0.65	0.604	-0.046	0.274
RIN3	1.682	1.809	0.127	0.166
RIN2	3.351	3.518	0.167	0.127
C2orf18	3.468	3.503	0.034	0.311
WWOX	3.451	3.402	-0.05	0.269
RIPK1	3.419	3.505	0.086	0.223
RIPK3	0.292	0.193	-0.099	0.187
RIPK2	3.438	3.481	0.043	0.293
PDCL	3.189	3.301	0.112	0.188
SRCIN1	1.781	1.878	0.097	0.207
LOC339666	0	0	0	0.417
TUBG1	4.51	4.56	0.05	0.276
C2orf27A	0.19	0.192	0.002	0.405
CRABP1	2.133	2.258	0.126	0.167
FAM149A	2.755	3.218	0.463	0.016
C2orf27B	0	0	0	0.417
C7orf73	4.142	4.293	0.152	0.14
C7orf72	0	0	0	0.417
C7orf71	0	0	0	0.417
C7orf70	3.193	3.271	0.079	0.234
TUBG2	3.116	2.991	-0.125	0.159
ZNF419	2.685	2.707	0.022	0.342
LOC643955	0	0	0	0.417
ZNF417	2.12	2.015	-0.105	0.177
ZNF416	2.349	2.495	0.145	0.144
ZNF415	2.616	2.615	-0.001	0.408
ZNF414	3.611	3.799	0.189	0.11
ZNF410	4.264	4.393	0.129	0.163
GLIPR2	3.873	4.095	0.222	0.091
GLIPR1	1.037	1.119	0.082	0.231
PRAMEF3	0	0	0	0.417
SSSCA1	4.244	4.471	0.227	0.088
POU4F1	0.094	0.127	0.033	0.317
POU4F2	0.037	0.02	-0.017	0.352
POU4F3	0.074	0.064	-0.011	0.375
FBF1	1.83	1.813	-0.017	0.351
RASA4	0.3	0.315	0.015	0.365
HM13	6.334	6.42	0.086	0.223
RASA2	2.18	2.367	0.187	0.11
RASA3	2.03	2.075	0.046	0.289
ACTN3	1.153	1.389	0.236	0.083
ACTN2	0.045	0.044	-0.002	0.404
ACTN1	5.868	5.938	0.07	0.242
NGFRAP1	8.681	8.875	0.194	0.104
ACTN4	6.991	7.141	0.15	0.14
EZR	7.374	7.597	0.223	0.091
MIR4269	0	0	0	0.417
MIR4268	0	0	0	0.417
MIR4263	2.567	2.719	0.152	0.14
MIR4262	0	0	0	0.417
MIR4261	0	0	0	0.417
MIR4260	0	0	0	0.417
MIR4267	0	0	0	0.417
MIR4266	0	0	0	0.417
MIR4265	0	0	0	0.417
MIR4264	0	0	0	0.417
N6AMT1	2.376	2.371	-0.005	0.397
N6AMT2	3.238	3.355	0.117	0.18
OR5J2	0	0	0	0.417
UBXN4	5.251	5.21	-0.041	0.282
ABLIM1	3.656	3.675	0.019	0.348
ABLIM3	0.37	0.432	0.062	0.254
ABLIM2	1.498	1.735	0.237	0.083
FAM172A	1.984	2.065	0.081	0.232
BIVM-ERCC5	2.016	1.951	-0.065	0.247
ATP6V1E1	5.373	5.459	0.086	0.223
RAB6A	4.434	4.42	-0.014	0.362
RAB6B	1.675	1.832	0.157	0.137
RAB6C	0.019	0.03	0.012	0.376
LOC100506368	0.425	0.382	-0.044	0.278
DAOA	0	0	0	0.417
ERVV-1	0.008	0.017	0.009	0.382
ERVV-2	0.088	0.058	-0.03	0.309
GDI2	7.105	7.195	0.09	0.221
GDI1	6.171	6.237	0.066	0.246
TTC30A	1.744	2.01	0.266	0.07
TTC30B	1.849	2.031	0.182	0.114
TFAP4	2.726	2.625	-0.101	0.185
SPG20	4.286	4.335	0.049	0.283
NAPEPLD	1.482	1.318	-0.164	0.116
SPTA1	0.002	0	-0.002	0.403
HGSNAT	4.065	4.138	0.073	0.238
CRYZL1	2.965	2.872	-0.093	0.198
SERF2	6.212	6.421	0.208	0.1
OR4L1	0	0	0	0.417
NAV2-AS4	0.124	0.058	-0.066	0.242
NAT9	3.744	3.61	-0.134	0.143
NAT8	0.319	0.37	0.051	0.274
NAT2	1.096	1.122	0.026	0.332
NAT1	3.898	3.865	-0.033	0.3
NAT6	1.845	1.919	0.075	0.236
FAIM2	0.104	0.115	0.011	0.38
FAIM3	0.03	0.019	-0.011	0.375
CCBL1	2.073	2.11	0.037	0.308
CCBL2	3.429	3.433	0.004	0.402
COX5A	7.438	7.427	-0.011	0.374
COX5B	7.577	7.772	0.195	0.104
LOC401588	1.446	1.598	0.152	0.14
SIPA1L1	4.46	4.52	0.06	0.258
SIPA1L3	4.534	4.621	0.086	0.222
SIPA1L2	4.091	4.105	0.014	0.368
LINC00246B	0.097	0.161	0.065	0.25
PPFIA4	0.3	0.126	-0.174	0.107
SLC35F5	3.33	3.306	-0.024	0.331
SLC35F4	0.012	0	-0.012	0.372
SLC35F1	1.11	1.145	0.035	0.311
SLC35F3	0.457	0.498	0.04	0.298
SLC35F2	2.755	2.718	-0.037	0.291
SUPV3L1	3.402	3.356	-0.046	0.274
LMAN1L	0.025	0	-0.025	0.324
LOC653566	0.297	0.341	0.044	0.291
TSPAN19	0.067	0.025	-0.042	0.281
TSPAN10	0.598	0.536	-0.062	0.252
TSPAN11	2.043	1.809	-0.235	0.069
TSPAN12	3.177	3.241	0.065	0.25
LOC100132741	0	0	0	0.417
TSPAN14	5.103	5.27	0.167	0.127
TSPAN15	3.871	4.096	0.225	0.089
TSPAN16	0	0	0	0.417
TSPAN17	4.232	4.434	0.202	0.102
EAF1	4.124	4.12	-0.004	0.4
EAF2	0.756	0.826	0.071	0.24
FOXF1	0	0.017	0.017	0.358
FOXF2	0.009	0.01	0.001	0.408
RBPJL	0.017	0.009	-0.008	0.385
TMUB1	4.522	4.657	0.135	0.154
TMUB2	4.159	4.269	0.11	0.188
FLJ45983	0.409	0.263	-0.146	0.128
KIAA1644	0.486	0.45	-0.036	0.295
SYNCRIP	5.797	5.738	-0.058	0.258
MMAA	0.927	0.871	-0.056	0.262
MMAB	3.072	3.153	0.081	0.231
TYR	0	0.011	0.011	0.38
ALG8	4.057	3.98	-0.077	0.229
ALG9	2.5	2.469	-0.031	0.303
ALG2	3.337	3.444	0.107	0.196
ALG3	3.672	3.615	-0.058	0.259
ALG1	2.782	2.92	0.139	0.15
ALG6	1.427	1.406	-0.021	0.34
ALG5	4.217	4.349	0.132	0.16
WIF1	0.67	0.482	-0.189	0.096
PDXP	4.125	4.281	0.155	0.138
RNGTT	2.462	2.45	-0.012	0.37
KIAA1324L	3.251	3.29	0.038	0.302
INSL5	0.074	0.073	-0.001	0.411
HAR1B	0	0.029	0.029	0.329
HAR1A	0	0	0	0.417
INSL6	0	0	0	0.417
MAGEL2	2.195	2.252	0.057	0.262
INSL3	0.168	0.338	0.171	0.123
MIR4797	0	0	0	0.417
HGS	4.873	4.972	0.099	0.206
RAB8A	5.039	5.123	0.083	0.227
RTN2	3.783	4.039	0.256	0.074
RDM1	1.455	1.228	-0.228	0.072
MGC14436	0	0	0	0.417
CLUL1	0.28	0.26	-0.02	0.343
PDX1	5.409	5.683	0.274	0.065
INMT	1.784	1.852	0.068	0.242
LOC100131320	0.008	0	-0.008	0.385
LOC388588	2.666	2.795	0.129	0.163
FECH	2.282	2.453	0.17	0.123
ADAP1	1.963	2.195	0.232	0.084
ADAP2	0.802	0.689	-0.112	0.169
KLHL10	0.091	0.118	0.027	0.331
KLHL11	2.068	1.983	-0.086	0.212
KLHL12	3.86	3.901	0.041	0.297
KLHL13	3.16	3.036	-0.124	0.159
KLHL14	1.026	0.985	-0.041	0.282
KLHL15	1.233	1.262	0.029	0.329
KLHL17	2.354	2.274	-0.081	0.217
KLHL18	3.061	3.216	0.155	0.138
LOC283624	3.062	2.972	-0.09	0.205
DMRTB1	0.011	0.022	0.012	0.375
SNORA81	2.352	2.894	0.543	0.013
C7orf61	0.445	0.408	-0.037	0.292
GABPB2	1.59	1.555	-0.035	0.296
IGIP	0.411	0.314	-0.098	0.191
C7orf65	0	0	0	0.417
C7orf66	0	0.189	0.189	0.11
LOC100130987	1.721	2.066	0.345	0.037
RTEL1-TNFRSF6B	0.913	0.83	-0.083	0.215
SLN	3.454	3.57	0.116	0.184
SLK	3.488	3.466	-0.022	0.338
SLA	0.978	1.126	0.148	0.141
PHYH	4.354	4.381	0.028	0.331
NOTCH4	0.108	0.127	0.018	0.351
PHGR1	1.714	1.837	0.122	0.174
MEAF6	4.402	4.631	0.229	0.085
AZIN1	4.941	4.888	-0.053	0.264
NOTCH1	2.148	2.372	0.224	0.09
NOTCH2	3.936	4.029	0.094	0.21
NOTCH3	5.172	5.253	0.081	0.231
ZNF658	0.639	0.602	-0.037	0.29
ZNF655	3.953	3.845	-0.109	0.172
TCTEX1D2	4.52	4.754	0.235	0.083
TCTEX1D1	0.814	0.827	0.014	0.368
ZNF653	2.305	2.456	0.151	0.14
TCTEX1D4	0.545	0.819	0.274	0.065
N4BP2L1	1.297	1.401	0.104	0.202
RAPGEF5	1.982	2.135	0.153	0.138
RAPGEF6	2.031	2.073	0.042	0.296
N4BP2L2	3.67	3.608	-0.061	0.254
RAPGEF1	4.543	4.699	0.155	0.138
RAPGEF2	3.692	3.763	0.071	0.24
RAPGEF3	0.3	0.216	-0.084	0.215
ZNF384	4.299	4.348	0.049	0.281
ZNF383	1.661	1.572	-0.089	0.206
POC1A	3.36	3.089	-0.271	0.055
POC1B	2.609	2.513	-0.096	0.193
MIR4420	0	0	0	0.417
KRTAP3-2	0	0	0	0.417
KRTAP3-3	0	0.075	0.075	0.236
KRTAP3-1	0.095	0.209	0.115	0.186
SNRPD3	6.038	6.133	0.094	0.21
SNRPD2	7.637	7.789	0.152	0.14
SNRPD1	5.383	5.445	0.062	0.254
NMBR	0.016	0.039	0.023	0.341
RBM26-AS1	1.127	1.125	-0.002	0.404
IFT43	4.661	5.043	0.382	0.027
IFT46	3.619	3.744	0.125	0.169
RFX6	5.179	5.038	-0.141	0.133
NOP14-AS1	2.133	2.249	0.116	0.184
GLDN	0.11	0.11	-0.001	0.411
GLDC	4.817	4.825	0.008	0.386
QPCT	2.551	2.626	0.075	0.236
PC	2.899	2.96	0.061	0.258
GRK5	3.639	3.919	0.28	0.064
DHRS11	2.553	2.488	-0.065	0.248
DHRS12	2.498	2.617	0.119	0.178
DHRS13	3.682	3.79	0.108	0.189
GPR89B	0.362	0.434	0.071	0.24
GPR89C	0	0	0	0.417
GPR89A	1.367	1.442	0.075	0.236
MAP1LC3B2	0.479	0.551	0.072	0.238
LGMN	5.198	5.453	0.254	0.076
MIR3591	0	0	0	0.417
C12orf76	2.445	2.585	0.14	0.148
CAPS2	0.524	0.227	-0.297	0.045
EHMT1	4.673	4.82	0.148	0.142
EHMT2	2.666	2.724	0.058	0.261
ADIPOR2	4.628	4.749	0.12	0.178
NBPF24	0.002	0.006	0.004	0.402
MARK4	3.851	4.026	0.175	0.12
STOX1	2.039	2.034	-0.005	0.398
MARK1	1.444	1.356	-0.087	0.208
MARK2	4.14	4.176	0.036	0.308
MARK3	4.538	4.661	0.123	0.173
IGBP1	5.133	5.37	0.238	0.083
TPD52L2	5.373	5.46	0.088	0.222
TPD52L3	0	0	0	0.417
TPD52L1	4.244	4.333	0.089	0.222
EFCAB11	3.573	3.561	-0.012	0.37
EFCAB10	0.623	0.432	-0.191	0.094
CAPSL	1.686	1.918	0.232	0.084
ACTR3C	0.327	0.26	-0.067	0.24
ACTR3B	2.908	2.816	-0.092	0.198
WDR13	4.594	4.803	0.209	0.1
WDR12	3.703	3.676	-0.027	0.319
WDR11	3.977	4.005	0.029	0.329
WDR17	0.321	0.3	-0.02	0.341
WDR16	0.859	1.056	0.197	0.104
PPAN-P2RY11	0	0	0	0.413
WDR19	3.226	3.324	0.098	0.206
WDR18	4.722	4.891	0.169	0.126
FAM204A	3.027	3.149	0.121	0.176
USP9X	3.826	3.773	-0.053	0.264
USP9Y	2.704	2.546	-0.158	0.117
KRT33B	0	0	0	0.417
CGGBP1	4.058	4.028	-0.03	0.31
ZFP41	2.496	2.506	0.01	0.382
ZFP42	4.2	4.056	-0.144	0.132
LOC100129345	0	0	0	0.417
MYADML2	0.016	0.008	-0.008	0.385
CMPK1	4.084	3.939	-0.145	0.13
LINC00204A	0	0	0	0.417
LINC00204B	0.039	0.124	0.086	0.223
LDLRAD1	0.317	0.231	-0.085	0.212
LDLRAD2	0.828	0.864	0.036	0.308
LDLRAD3	3.145	3.273	0.128	0.166
HPCA	2.776	3.244	0.469	0.015
DEFB134	0	0	0	0.417
DEFB135	0	0	0	0.417
DEFB136	0	0	0	0.417
DEFB130	0	0	0	0.417
DEFB131	0	0	0	0.417
DEFB132	0	0	0	0.417
DEFB133	0	0	0	0.417
NKX6-2	2.774	2.593	-0.182	0.103
NKX6-3	0.156	0.05	-0.106	0.176
NKX6-1	0.404	0.06	-0.343	0.033
DPY19L2P4	0.051	0.069	0.018	0.351
KCTD12	5.228	4.859	-0.37	0.026
CRCP	4.147	4.238	0.091	0.217
KCTD10	4.288	4.404	0.116	0.185
ANKUB1	0.049	0.039	-0.01	0.379
DPY19L2P1	0.124	0.093	-0.031	0.303
DPY19L2P2	0.151	0.137	-0.014	0.362
DPY19L2P3	0.206	0.152	-0.054	0.264
KRTAP10-7	0	0	0	0.417
KRTAP10-6	0	0	0	0.417
KCTD19	0.112	0.137	0.025	0.335
KCTD18	2.137	1.943	-0.194	0.093
KRTAP10-3	0	0	0	0.417
KRTAP10-2	0	0	0	0.417
KRTAP10-1	0	0	0	0.417
MIR135B	0	0	0	0.417
H6PD	3.7	3.815	0.116	0.185
SLC25A35	0.515	0.696	0.181	0.114
SLC25A34	0.497	0.638	0.141	0.148
SLC25A37	2.943	2.923	-0.02	0.343
SLC25A36	3.165	3.034	-0.131	0.147
SLC25A31	0.022	0.026	0.004	0.402
SLC25A30	1.639	1.597	-0.042	0.281
SLC25A33	3.265	3.387	0.122	0.174
GPBAR1	3.213	3.439	0.226	0.088
SLC25A39	5.911	5.978	0.067	0.245
SLC25A38	4.569	4.702	0.133	0.158
LOC642236	0	0	0	0.417
TUBA1C	7.527	7.499	-0.029	0.312
TUBA1B	8.362	8.301	-0.061	0.255
TUBA1A	9.176	9.726	0.55	0.013
IGSF10	0.778	0.738	-0.04	0.282
IGSF11	1.574	1.671	0.097	0.206
FAM102B	1.35	1.433	0.083	0.228
FAM102A	4.153	4.219	0.066	0.248
RIMKLA	0.752	0.94	0.189	0.11
RIMKLB	2.97	2.786	-0.185	0.1
PGBD3	1.283	1.246	-0.037	0.291
PCID2	4.256	4.262	0.006	0.398
LOC100287314	0.287	0.147	-0.139	0.138
POMT2	3.394	3.376	-0.018	0.348
AIF1	0.593	0.424	-0.17	0.11
AGPS	3.493	3.449	-0.044	0.278
LY6G6D	0	0	0	0.417
STOM	3.159	3.041	-0.118	0.162
LY6G6F	0	0.005	0.005	0.4
NPLOC4	4.993	5.172	0.179	0.117
TMEM86A	1.285	1.506	0.221	0.093
TMEM86B	2.46	2.258	-0.202	0.09
LGALS13	0	0	0	0.417
LGALS12	0.141	0.035	-0.107	0.176
LGALS16	0	0	0	0.417
LGALS14	0.184	0.107	-0.077	0.229
UGT1A7	0	0	0	0.414
LOC644172	0.233	0.256	0.024	0.339
FLJ31662	0	0	0	0.417
PBLD	1.888	1.813	-0.075	0.231
PGPEP1	3.351	3.498	0.147	0.142
SMU1	3.329	3.399	0.07	0.242
OR13G1	0	0	0	0.417
LOC100506469	1.781	1.798	0.017	0.36
SSRP1	6.486	6.492	0.006	0.395
IRAK1BP1	2.51	2.432	-0.079	0.225
MIR770	0	0	0	0.417
LOC100506085	0	0	0	0.417
LOC100506083	0.658	0.59	-0.068	0.238
C1orf174	3.872	3.868	-0.004	0.399
C1orf177	0	0	0	0.417
C1orf170	0.013	0	-0.013	0.367
C1orf173	0.936	0.868	-0.068	0.239
C1orf172	3.588	3.773	0.186	0.111
GPC1	4.735	4.93	0.195	0.104
GPC2	3.982	3.998	0.016	0.364
GPC3	7.698	7.971	0.272	0.065
GPC4	2.242	2.552	0.31	0.044
GPC5	0.709	0.706	-0.003	0.402
GPC6	2.663	2.802	0.139	0.15
MIR485	0	0	0	0.417
LRFN5	0.418	0.419	0	0.411
SNTN	0.063	0.143	0.08	0.234
MIR488	0	0	0	0.417
MIR489	0	0	0	0.417
DOC2GP	0.47	0.073	-0.397	0.023
KIAA1984	2.023	1.892	-0.131	0.147
ANKDD1A	0.271	0.2	-0.071	0.237
NYX	0	0	0	0.417
LOC91450	0.221	0.103	-0.118	0.162
GSC2	0	0	0	0.417
ORM1	0.059	0.028	-0.031	0.303
ORM2	1.398	1.333	-0.065	0.245
WHSC1	5.246	5.154	-0.091	0.201
WHSC2	4.279	4.434	0.155	0.138
NXF2B	0	0	0	0.417
ALDH3A2	4.431	4.453	0.022	0.342
ALDH3A1	0.382	0.377	-0.005	0.397
EDC3	4.066	4.172	0.107	0.198
EDC4	4.356	4.465	0.108	0.189
ATXN3L	0	0.016	0.016	0.364
ANAPC1	2.099	2	-0.099	0.187
ANAPC2	3.968	4.051	0.084	0.227
ANAPC5	5.32	5.315	-0.005	0.398
ANAPC4	3.323	3.213	-0.11	0.17
ANAPC7	4.232	4.105	-0.127	0.156
AMZ1	0.061	0.04	-0.022	0.338
PSMD14	5.436	5.38	-0.055	0.263
PSMD11	5.819	5.864	0.045	0.291
PSMD10	4.353	4.365	0.012	0.375
PSMD13	5.66	5.844	0.183	0.114
PSMD12	4.411	4.326	-0.085	0.214
MYO10	3.723	3.751	0.028	0.331
LEUTX	0	0	0	0.417
EXOSC10	5.016	5.059	0.043	0.293
MOBP	0.091	0.049	-0.042	0.282
MYLK4	0.361	0.335	-0.026	0.32
MYLK2	0.371	0.203	-0.168	0.111
MYLK3	0.193	0.217	0.024	0.338
MOB2	3.563	3.771	0.209	0.1
PQLC3	2.161	2.115	-0.046	0.274
PQLC2	3.713	3.795	0.083	0.229
MOB4	3.323	3.314	-0.009	0.379
LOXHD1	0.071	0.038	-0.033	0.301
LRRC25	0.101	0.121	0.02	0.344
LOC100133461	0	0	0	0.417
LRRC23	2.733	3.127	0.394	0.026
HMGB3	5.675	5.73	0.055	0.266
EEF1A1	9.988	10.215	0.227	0.088
EEF1A2	3.195	3.224	0.029	0.329
CHP2	0.018	0.011	-0.007	0.387
GCHFR	5.348	5.545	0.197	0.104
MNDA	0	0	0	0.417
MND1	3.149	3.038	-0.112	0.169
FGFR1OP	4.082	4.009	-0.073	0.234
TPSAB1	0	0	0	0.417
AIM1L	2.051	2.103	0.052	0.273
CALY	2.303	2.29	-0.013	0.365
CALR	8.481	8.502	0.021	0.344
ASAH2B	0.317	0.442	0.124	0.17
CHPF	4.381	4.63	0.248	0.081
DHX29	3.181	3.112	-0.069	0.238
AGMO	0.142	0.092	-0.05	0.267
C1orf233	1.439	1.33	-0.109	0.171
RIBC1	1.501	1.672	0.172	0.122
APOC4-APOC2	0.168	0.035	-0.133	0.146
LOC653061	0.014	0.007	-0.007	0.386
GSTTP1	0	0	0	0.417
GSTTP2	0	0	0	0.417
C5orf48	0	0	0	0.417
C5orf49	1.777	2.303	0.527	0.013
CLEC1B	0	0.036	0.036	0.308
HTN3	0	0	0	0.417
C5orf44	2.941	2.973	0.032	0.32
C5orf45	3.604	3.514	-0.091	0.202
C5orf46	0	0	0	0.417
C5orf47	0.031	0	-0.031	0.304
C5orf41	1.273	1.268	-0.005	0.397
C5orf42	2.065	1.926	-0.139	0.138
C5orf43	3.503	3.459	-0.044	0.277
RFFL	2.872	3.109	0.237	0.083
ZFHX3	3.285	3.29	0.005	0.402
ZFHX2	1.877	1.87	-0.007	0.387
FAM45A	2.316	2.566	0.25	0.08
RAB27A	1.564	1.401	-0.164	0.116
RAB27B	1.503	1.648	0.145	0.144
FAM45B	0.726	0.531	-0.195	0.093
LOC388796	3.226	3.182	-0.043	0.278
LSAMP	1.967	1.819	-0.148	0.127
FAM122A	2.568	2.531	-0.036	0.295
FAM122B	3.006	2.711	-0.295	0.045
FAM122C	3.091	3.111	0.02	0.344
CYP2D6	0.351	0.369	0.018	0.356
C10orf58	6.852	6.873	0.021	0.344
C10orf54	1.733	1.892	0.159	0.133
C10orf55	0.024	0.066	0.042	0.297
C10orf53	0	0	0	0.417
RN5-8S1	0	0	0	0.417
SPRR4	0	0	0	0.417
SPRR3	0.028	0.025	-0.003	0.401
LOC100144597	0	0	0	0.417
LOC100144595	0	0	0	0.417
DHX40	4.178	4.321	0.143	0.146
ZNF773	2.119	2.051	-0.069	0.238
TRIM9	0.408	0.336	-0.072	0.236
TRIM8	3.939	4.186	0.247	0.082
PFN2	6.345	6.417	0.072	0.239
PFN3	0	0	0	0.417
PFN4	0.862	0.868	0.006	0.398
ZNF770	3.234	3.188	-0.045	0.276
TRIM3	3.069	3.089	0.02	0.344
TRIM2	2.889	2.944	0.055	0.267
TRIM5	4.276	4.193	-0.082	0.215
TRIM4	2.558	2.521	-0.036	0.295
TRIM7	0	0	0	0.417
TRIM6	2.225	1.951	-0.274	0.054
PPA2	4.392	4.37	-0.022	0.337
PPA1	5.914	5.983	0.069	0.242
NUP62	5.072	5.083	0.012	0.376
LIMS3-LOC440895	0	0	0	0.413
CSF1R	0.586	0.606	0.02	0.344
SIPA1	2.266	2.351	0.085	0.223
FAM159B	0.247	0.103	-0.144	0.132
FAM159A	0.903	0.92	0.017	0.36
SSX2IP	2.122	2.212	0.09	0.221
ATXN8OS	0.014	0.032	0.017	0.357
LRAT	3.567	3.852	0.285	0.062
PPAN	3.934	3.951	0.017	0.358
OR7A5	0	0	0	0.417
PPAT	2.686	2.396	-0.29	0.046
DCXR	4.932	5.069	0.137	0.151
NFYC	4.611	4.717	0.106	0.199
NFYB	3.596	3.53	-0.066	0.243
NFYA	3.903	3.75	-0.153	0.122
CCNI2	0.342	0.351	0.01	0.382
TST	5.094	5.367	0.273	0.065
MIR4638	0	0	0	0.417
MIR4639	5.063	5.222	0.158	0.133
MIR4632	0	0	0	0.417
MIR4633	0	0	0	0.417
MIR4634	0	0	0	0.417
MIR4635	0	0	0	0.417
MIR4636	0	0	0	0.417
MIR4637	0	0	0	0.417
MIR3943	0	0	0	0.417
MIR3942	0	0	0	0.417
MIR3941	0	0	0	0.417
CES1P1	0	0.022	0.022	0.342
MIR3945	0	0	0	0.417
MIR3944	0	0	0	0.417
RAB1B	6.165	6.323	0.158	0.133
NLE1	2.855	2.895	0.04	0.298
SKIL	3.021	3.307	0.286	0.062
CYTH1	3.967	4.014	0.047	0.285
GCGR	0.44	0.339	-0.101	0.185
CYTH3	3.252	3.405	0.153	0.138
CYTH2	5.871	6.049	0.178	0.118
CYTH4	0.018	0.007	-0.011	0.373
DPH1	3.53	3.593	0.062	0.254
DPH2	3.492	3.45	-0.042	0.281
DPH3	3.35	3.425	0.075	0.236
MYH7B	0.076	0.035	-0.041	0.282
DPH5	3.976	3.995	0.019	0.35
SPAST	2.822	2.815	-0.008	0.385
LINC00244	0	0	0	0.417
LINC00242	2.357	2.569	0.212	0.099
LINC00240	1.15	1.289	0.139	0.15
KCNQ1DN	0.02	0	-0.02	0.343
PAH	2.53	2.308	-0.222	0.076
PAM	5.164	5.423	0.259	0.073
DCN	0.612	1.038	0.426	0.021
DCK	2.66	2.494	-0.165	0.114
DCD	0	0	0	0.417
THRB	2.769	2.69	-0.079	0.224
DCC	1.766	1.861	0.095	0.21
THRA	3.21	3.424	0.214	0.098
TAF4B	0.323	0.292	-0.031	0.304
DCX	2.651	3.038	0.387	0.027
C20orf173	0	0	0	0.417
CDH20	0.007	0.064	0.057	0.262
CREB5	0.633	0.774	0.141	0.146
CDH23	0.325	0.363	0.037	0.307
CREB3	5.101	5.262	0.16	0.133
CREB1	2.663	2.661	-0.002	0.403
FLRT1	0.145	0.179	0.035	0.311
FLRT3	5.565	5.473	-0.092	0.198
FLRT2	5.462	5.352	-0.109	0.17
GDF15	4.84	4.696	-0.144	0.132
LOC339822	0.014	0	-0.014	0.365
ARCN1	5.754	5.698	-0.056	0.263
AKR7A2P1	0.016	0.022	0.006	0.396
QRFP	0.081	0	-0.081	0.215
AES	7.585	7.801	0.216	0.097
AEN	4.653	4.273	-0.38	0.026
FAM196B	0.011	0.014	0.002	0.406
FAM196A	0.07	0.041	-0.029	0.31
PPP6C	3.352	3.392	0.04	0.3
SLC39A13	3.543	3.595	0.053	0.271
HSPA4L	1.003	0.763	-0.24	0.068
MOS	0	0	0	0.417
MOK	2.459	2.72	0.261	0.072
EIF4EBP1	5.954	6.092	0.138	0.15
EIF4EBP3	1.878	1.777	-0.102	0.185
ASPRV1	0.443	0.58	0.138	0.15
MOG	0.01	0.002	-0.009	0.381
YBEY	3.68	3.923	0.243	0.083
SH2D1B	0	0	0	0.417
SH2D1A	0	0	0	0.417
LRRC37A4	0.418	0.355	-0.064	0.249
LRRC37A2	0.429	0.46	0.031	0.322
LRRC37A3	1.073	1.049	-0.024	0.33
CSDC2	1.099	1.343	0.245	0.083
ERCC1	4.899	5.202	0.302	0.05
PDHA2	0	0	0	0.417
CPSF3L	4.552	4.638	0.086	0.222
PDHA1	5.166	5.368	0.202	0.102
TCAP	0.387	0.369	-0.018	0.347
CD244	0.07	0.076	0.006	0.395
PCNAP1	0	0	0	0.417
CKMT2	1.987	2.052	0.065	0.25
CD247	0.145	0.196	0.051	0.274
RFPL4B	0	0	0	0.417
RFPL4A	0	0	0	0.417
RILPL1	2.975	3.127	0.153	0.138
RILPL2	3.376	3.535	0.159	0.133
SUZ12P	2.664	2.479	-0.185	0.1
FMR1	3.971	4.021	0.05	0.276
LYPD6	3.07	3.058	-0.012	0.37
SEL1L2	0	0	0	0.417
LYPD4	0.011	0.025	0.014	0.367
LYPD5	0.048	0	-0.048	0.271
LYPD2	0.1	0.071	-0.029	0.312
LYPD3	0.176	0.293	0.117	0.18
LYPD1	5.906	6.5	0.594	0.01
CALCOCO1	3.817	4.033	0.217	0.096
CALCOCO2	3.939	3.907	-0.033	0.301
ANKRD30A	0.025	0.004	-0.021	0.34
RGS5	3.503	3.338	-0.165	0.115
RGS6	1.568	1.482	-0.085	0.212
ANKRD30B	0.008	0	-0.008	0.384
RGS1	0.03	0.049	0.02	0.346
RGS2	5.294	5.231	-0.064	0.25
RGS3	3.797	3.804	0.007	0.393
LOC100133669	1.036	1.092	0.056	0.264
RGS8	0.152	0.059	-0.093	0.197
RGS9	1.802	1.769	-0.032	0.301
ANKRD20A8P	0.016	0	-0.016	0.353
FSD1L	1.965	1.938	-0.027	0.319
CDK2AP1	5.99	6.084	0.095	0.21
CDK2AP2	4.316	4.295	-0.021	0.34
MLYCD	3.348	3.433	0.085	0.224
CD28	0.017	0.016	0	0.412
MRPS9	5.133	5.132	-0.001	0.411
MRPS7	5.56	5.703	0.143	0.146
CD22	0.311	0.457	0.147	0.142
MRPS5	4.635	4.713	0.078	0.234
IFI35	1.54	1.57	0.03	0.327
CD27	0.05	0.053	0.003	0.404
MRPS2	4.974	5.111	0.138	0.15
IFI30	1.52	1.646	0.126	0.167
CD24	8.856	8.853	-0.003	0.401
NKIRAS2	5.08	5.321	0.241	0.083
NKIRAS1	2.08	2.154	0.074	0.236
FTSJD2	3.924	4.006	0.081	0.231
FTSJD1	2.429	2.38	-0.049	0.269
FAT3	2.756	2.892	0.136	0.152
FAT2	0.026	0.023	-0.003	0.401
FAT1	4.172	4.131	-0.041	0.282
PSG8	0	0	0	0.417
FAT4	0.615	0.647	0.032	0.322
PSG6	0	0	0	0.417
PSG7	0	0	0	0.417
PSG4	0	0	0	0.417
PSG5	0	0	0	0.417
PSG2	0	0	0	0.417
PSG3	0	0	0	0.417
PSG1	0	0	0	0.417
TMEM244	0	0	0	0.417
COL27A1	3.663	3.232	-0.431	0.022
HMBS	4.443	4.55	0.107	0.196
TMEM241	1.62	1.701	0.081	0.232
GATSL1	0	0	0	0.417
GATSL3	2.051	2.073	0.023	0.342
GATSL2	0.023	0.081	0.058	0.261
LSM2	3.261	3.375	0.113	0.186
AKR7A2	4.119	4.274	0.155	0.138
AKR7A3	1.044	1.138	0.094	0.21
MIR523	0	0	0	0.417
MIR522	0	0	0	0.417
MIR525	0	0	0	0.417
MIR524	0	0	0	0.417
MIR527	0	0	0	0.417
RASSF9	1.128	1.617	0.49	0.014
SOST	0.096	0.118	0.022	0.342
RASSF8	2.31	2.388	0.077	0.234
OR4F29	0	0	0	0.417
OR4F21	0	0	0	0.417
PTPMT1	3.876	4.042	0.166	0.127
HIST1H1T	0	0	0	0.417
CTRB2	0	0	0	0.417
OR8B3	0	0	0	0.417
PLCD4	0.072	0.043	-0.028	0.314
CTRB1	0	0	0	0.417
PLCD3	3.2	3.223	0.023	0.342
OR8B4	0	0	0	0.417
PLCD1	3.815	3.951	0.136	0.152
HIST1H1D	0.43	0.174	-0.256	0.058
HIST1H1E	0.852	1.027	0.174	0.12
OR8B8	0	0	0	0.417
HIST1H1A	0.558	0.167	-0.391	0.024
HIST1H1B	0.639	0.414	-0.225	0.075
HIST1H1C	2.762	2.59	-0.172	0.107
SOS2	2.811	2.751	-0.061	0.255
SOS1	3.063	2.941	-0.122	0.159
GNMT	0.871	0.877	0.006	0.397
CAB39	3.882	3.867	-0.015	0.358
D4S234E	4.68	4.767	0.088	0.222
CKMT1A	0.293	0.235	-0.058	0.259
CKMT1B	0.322	0.253	-0.069	0.238
DEFA1B	0	0	0	0.417
BCL2L15	0.119	0.087	-0.032	0.301
BCL2L14	0.792	0.711	-0.081	0.217
BCL2L11	2.757	2.745	-0.011	0.372
BCL2L10	0.246	0.251	0.005	0.399
BCL2L13	4.128	4.257	0.129	0.163
BCL2L12	4.063	4.218	0.155	0.138
LAMB2P1	0.301	0.238	-0.063	0.251
FAM27A	0.276	0.529	0.253	0.076
C22orf13	4.467	4.602	0.135	0.154
FAM27B	0	0	0	0.417
C22orf15	0.252	0.174	-0.078	0.226
HSD11B2	4.141	4.353	0.212	0.1
FAM27L	0	0	0	0.417
HSD11B1	0	0	0	0.417
ISYNA1	5.817	5.76	-0.057	0.259
GTF2H3	3.35	3.337	-0.013	0.367
GTF2H2	1.171	1.157	-0.014	0.364
GTF2H1	3.265	3.299	0.034	0.315
GTF2H5	1.854	1.94	0.086	0.223
GTF2H4	1.993	2.106	0.113	0.188
ALDH1B1	4.023	4.228	0.205	0.101
COX7A2L	6.182	6.385	0.203	0.102
LOC100132273	0.631	0.588	-0.044	0.278
SMARCC2	4.672	4.562	-0.11	0.17
SMARCC1	5.923	5.972	0.049	0.281
RYK	4.771	4.742	-0.029	0.312
IFNW1	0	0	0	0.417
LHX1	0.138	0.116	-0.022	0.336
LHX2	0.017	0.027	0.01	0.382
LHX3	0.016	0	-0.016	0.352
BLOC1S3	2.032	1.822	-0.21	0.085
BLOC1S2	3.793	3.617	-0.176	0.106
BLOC1S1	5.81	5.952	0.142	0.146
LHX8	0.446	0.306	-0.14	0.136
LHX9	0	0	0	0.417
SLC38A5	2.676	2.689	0.013	0.372
SLC38A4	0.696	0.589	-0.107	0.175
SLC38A7	3.674	3.827	0.153	0.138
SLC38A6	1.471	1.472	0.001	0.409
SLC38A1	4.77	4.693	-0.078	0.229
SLC38A3	2.577	2.753	0.176	0.12
SLC38A2	4.913	4.878	-0.035	0.296
SLC38A9	3.413	3.485	0.071	0.24
SLC38A8	0.158	0.101	-0.057	0.26
LOC100129534	1.808	1.992	0.183	0.114
OCA2	0.688	0.759	0.071	0.24
LOC150527	0	0	0	0.417
YBX1	8.722	8.764	0.042	0.294
YBX2	3.132	2.95	-0.182	0.103
STIP1	6.649	6.733	0.084	0.226
CHIC2	3.238	3.379	0.142	0.146
CHIC1	0.636	0.628	-0.009	0.38
POM121L4P	0	0	0	0.417
TXLNG2P	3.345	3.228	-0.117	0.164
VSNL1	2.226	2.067	-0.159	0.117
SDCCAG8	3.209	3.191	-0.019	0.346
SDCCAG3	4.303	4.314	0.01	0.382
CDIPT	4.796	4.82	0.024	0.337
NCOA2	3.259	3.329	0.07	0.242
NCOA3	2.792	2.726	-0.066	0.242
NCOA1	3.389	3.476	0.087	0.222
NCOA6	3.928	3.997	0.069	0.242
NCOA7	2.125	2.002	-0.124	0.159
NCOA4	5.56	5.656	0.096	0.207
NCOA5	4.877	5.058	0.181	0.114
FLJ10038	1.511	1.59	0.079	0.234
CISH	1.868	1.883	0.015	0.365
RIF1	2.778	2.588	-0.19	0.095
STARD3NL	5.283	5.385	0.101	0.203
SREK1	4.373	4.18	-0.193	0.093
ERO1L	3.131	3.087	-0.044	0.277
SLC22A31	1.008	0.817	-0.191	0.094
GUCY1B2	0.007	0.007	0	0.413
DIRAS3	0.313	0.436	0.123	0.173
WT1-AS	0	0	0	0.417
ZNF497	1.557	1.702	0.145	0.144
ZNF496	3.898	4.035	0.137	0.151
ERF	5.375	5.507	0.132	0.16
ERG	0.032	0.04	0.009	0.386
ZNF493	1.76	1.627	-0.133	0.146
HAND1	1.24	1.254	0.014	0.367
HAND2	0.118	0.1	-0.018	0.347
ZNF490	1.531	1.505	-0.027	0.319
ERH	7.369	7.375	0.005	0.399
ZNF498	2.69	2.813	0.123	0.173
RGAG4	2.51	2.529	0.019	0.35
RGAG1	0.932	0.921	-0.012	0.372
MTRNR2L8	0.165	0.118	-0.047	0.272
NDNL2	4.477	4.669	0.192	0.106
MTRNR2L3	0.03	0.03	-0.001	0.411
MTRNR2L2	0.197	0.258	0.061	0.256
MTRNR2L1	0.42	0.489	0.069	0.242
MTRNR2L7	0	0	0	0.417
MTRNR2L6	0.045	0	-0.045	0.277
MTRNR2L5	0	0.016	0.016	0.364
MTRNR2L4	0.037	0	-0.037	0.293
NLGN4Y	3.045	3.194	0.149	0.14
NLGN4X	2.281	2.226	-0.055	0.263
FBN2	2.93	2.838	-0.092	0.198
NCR2	0	0	0	0.417
NCR1	0.573	0.389	-0.184	0.101
FBN1	2.482	2.479	-0.003	0.4
AOAH	0.169	0.131	-0.038	0.29
SCN1B	1.377	1.375	-0.002	0.403
C20orf112	3.95	4.003	0.053	0.271
C20orf111	3.933	4.153	0.22	0.093
EEPD1	1.835	2.025	0.19	0.108
FRYL	2.353	2.263	-0.089	0.206
DEXI	3.726	3.714	-0.012	0.37
IDI1	5.017	5.15	0.133	0.158
IDI2	0.015	0.041	0.026	0.333
IPMK	0.934	0.965	0.032	0.322
TMEM185B	2.535	2.663	0.128	0.166
TMEM185A	2.484	2.528	0.045	0.291
UBXN10	1.336	1.728	0.392	0.027
UBXN11	3.851	3.992	0.141	0.147
SNORD12C	0	0	0	0.417
SNORD12B	3.76	0	-3.76	0
PELO	2.99	3.003	0.014	0.372
SFTA1P	0.036	0.036	0	0.412
FCHSD1	2.041	2.13	0.089	0.222
FCHSD2	2.657	2.678	0.02	0.344
SNORD123	0	0	0	0.417
SNORD127	0	0	0	0.417
SNORD126	0	0	0	0.417
SNORD125	0	0	0	0.417
SNORD124	0	0	0	0.417
HIGD2A	6.8	7.103	0.304	0.05
HIGD2B	0.038	0.019	-0.019	0.344
TRAIP	2.753	2.626	-0.127	0.155
UBA52	6.814	7.042	0.228	0.088
DND1	1.075	1.067	-0.007	0.387
FAM172BP	0	0	0	0.417
MESDC1	4.141	4.105	-0.036	0.295
MESDC2	4.011	4.039	0.028	0.33
NOBOX	0	0	0	0.417
IBSP	0.038	0	-0.038	0.289
NID2	1.51	1.559	0.049	0.281
NID1	3.959	3.949	-0.01	0.378
NBLA00301	0	0	0	0.417
C17orf61-PLSCR3	3.841	3.911	0.07	0.242
OR5B3	0	0	0	0.417
OR5B2	0	0	0	0.417
PGCP1	0	0	0	0.417
FCER1A	0.059	0.041	-0.018	0.347
SOSTDC1	2.126	1.86	-0.266	0.058
C14orf166B	0.012	0	-0.012	0.372
OSTM1	1.427	1.277	-0.151	0.124
OR4D1	0	0	0	0.417
OR4D2	0	0	0	0.417
OR4D5	0	0	0	0.417
OR4D6	0	0	0	0.417
FANCG	3.848	3.659	-0.189	0.096
CFLAR	3.278	3.24	-0.038	0.29
FANCE	2.759	2.743	-0.016	0.355
FANCC	3.172	3.105	-0.068	0.24
RTCD1	3.757	3.685	-0.073	0.236
FANCA	2.993	2.767	-0.226	0.073
HNRNPAB	7.795	7.813	0.018	0.351
FANCM	1.119	0.966	-0.153	0.122
FANCL	3.362	3.261	-0.1	0.186
FANCI	4.271	3.944	-0.327	0.034
CA5B	0.659	0.723	0.064	0.253
ENTPD3-AS1	0.792	0.483	-0.309	0.039
F13B	0.018	0	-0.018	0.348
HNRNPA3	5.615	5.472	-0.143	0.132
HNRNPA0	7.279	7.347	0.069	0.242
HNRNPA1	8.172	8.192	0.021	0.344
LOC386597	0.798	0.725	-0.073	0.234
DUS2L	2.864	2.911	0.047	0.288
HOXA7	0.051	0.119	0.067	0.245
HOXA6	0	0	0	0.417
HOXA5	0.845	1.633	0.788	0.007
HOXA4	1.189	1.613	0.425	0.021
HOXA3	3.197	3.447	0.25	0.08
HOXA2	2.428	2.624	0.196	0.104
HOXA1	4.213	4.675	0.462	0.016
IGLL1	0.059	0.034	-0.025	0.325
IGLL5	0	0	0	0.417
HOXA9	0	0.041	0.041	0.298
MIR663B	0	0	0	0.417
MIR663A	7.889	4.857	-3.032	0
FAM188A	2.838	2.791	-0.047	0.272
FAM188B	2.099	2.207	0.107	0.196
CEP55	2.531	2.115	-0.416	0.022
B9D2	2.483	2.913	0.431	0.021
HSPD1	7.233	7.107	-0.126	0.156
NARFL	3.498	3.675	0.177	0.119
MTX2	4.64	4.635	-0.005	0.397
MTX1	2.916	3.314	0.398	0.026
LOC728723	1.424	1.419	-0.005	0.399
LOC728724	0	0	0	0.417
PNMT	0.341	0.186	-0.155	0.12
LIAS	2.416	2.344	-0.072	0.236
ATP10A	0.048	0.065	0.017	0.359
ATP10B	1.611	1.993	0.383	0.027
ATP10D	1.766	1.851	0.085	0.224
KRIT1	2.569	2.452	-0.117	0.164
SLC6A20	0.004	0	-0.004	0.4
LOC154761	0	0	0	0.417
SCRIB	4.377	4.363	-0.014	0.362
TYMS	5.753	5.345	-0.408	0.023
TYMP	0.59	0.591	0.001	0.408
LOC100507605	0	0	0	0.417
WWP2	3.645	3.682	0.037	0.308
WWP1	3.054	2.942	-0.112	0.169
DAPL1	0.051	0.097	0.046	0.29
TPI1	7.916	7.928	0.012	0.374
LOC100507600	0	0	0	0.417
LOC653075	0	0.006	0.006	0.393
LOC100132077	0	0	0	0.417
LOC100505768	0	0	0	0.417
LOC100132078	0	0	0	0.417
PRTN3	0.022	0.022	0	0.412
LOC100505761	3.381	3.265	-0.116	0.164
CTSH	4.922	5.083	0.161	0.133
CTSK	2	2.093	0.093	0.214
CTSO	2.761	2.708	-0.053	0.264
CTSA	4.01	4.092	0.082	0.229
CTSB	6.57	6.68	0.11	0.188
CTSC	5.831	5.657	-0.174	0.107
CTSD	6.595	6.84	0.244	0.083
CTSE	0.78	0.842	0.063	0.253
CTSF	2.893	3.08	0.187	0.11
CTSG	0	0	0	0.417
CTSZ	5.63	5.811	0.181	0.114
CTSS	0.116	0.135	0.019	0.349
CTSW	0.016	0	-0.016	0.353
LGALS17A	0	0	0	0.417
INCA1	1.617	1.756	0.14	0.15
LOC646627	0	0	0	0.417
LOC646626	0.524	0.674	0.15	0.14
RALGPS1	3.213	3.222	0.009	0.382
AMMECR1	2.361	2.268	-0.093	0.198
EMD	5.246	5.337	0.092	0.217
EMB	1.965	1.967	0.002	0.408
GJC3	0.413	0.623	0.21	0.1
LOC644669	0	0	0	0.417
ZNF826P	2.276	1.978	-0.298	0.045
AFF4	4.34	4.385	0.046	0.289
AFF3	1.274	1.302	0.029	0.329
AFF2	2.46	2.45	-0.01	0.378
PDPN	2.541	2.761	0.221	0.093
PDPR	3.094	3.131	0.037	0.308
STK40	3.826	3.918	0.092	0.215
[truncated: 21,279 more rows]

## Sheet: F - poly-miR in PE
Table S2 - Genes regulated by individual miRNA and poly-miR in PE cells. (F) poly-miR regulated genes.
gene	Control Log2(RPKM+1)	poly-miR Log2(RPKM+1)	poly-miR Log2(RPKM+1) - Control Log2(RPKM+1)	P value
ANKRD37	3.121	1.676	-1.445	0.002
A2M	3.297	3.979	0.682	0.003
ACBD3	3.102	3.831	0.729	0.003
ADAM9	3.394	4.066	0.672	0.003
AFP	10.803	11.885	1.082	0.003
ALB	5.387	6.193	0.806	0.003
AMD1	4.663	5.336	0.672	0.003
ANXA1	3.121	3.912	0.792	0.003
APOA4	4.034	5.01	0.976	0.003
APOB	3.392	4.181	0.789	0.003
ARL5B	3.164	4.107	0.942	0.003
ASPH	4.323	4.989	0.666	0.003
ATP1B1	5.206	5.931	0.724	0.003
B3GNT2	3.258	3.956	0.698	0.003
BZW1	5.037	5.701	0.664	0.003
C16orf72	3.099	3.803	0.704	0.003
C3orf58	3.539	4.256	0.716	0.003
CA2	4.945	5.902	0.957	0.003
CCNG2	3.466	4.184	0.718	0.003
CD164	5.985	6.648	0.663	0.003
CLK1	4.91	5.641	0.731	0.003
COL5A2	2.982	3.758	0.777	0.003
DDX3Y	3.616	4.299	0.683	0.003
DNAJB9	3.128	3.929	0.801	0.003
EFNB2	4.951	5.75	0.798	0.003
EIF3A	4.616	5.311	0.695	0.003
EIF3E	6.646	7.329	0.683	0.003
EIF5	5.257	5.982	0.725	0.003
FAM46A	2.065	2.987	0.922	0.003
FAM84B	2.991	3.727	0.737	0.003
FBXL3	2.089	2.789	0.7	0.003
FEM1C	1.647	2.37	0.723	0.003
FGA	6.954	7.925	0.97	0.003
FGB	7.577	8.786	1.209	0.003
FGG	7.272	8.539	1.267	0.003
FILIP1L	3.878	4.643	0.764	0.003
FLRT3	5.226	5.926	0.7	0.003
GGNBP2	3.889	4.607	0.718	0.003
GJA1	5.119	5.818	0.699	0.003
GNRH2	3.048	4.206	1.158	0.003
HAVCR1	1.966	2.91	0.944	0.003
HIF1A	5.104	5.848	0.744	0.003
HSP90B1	7.581	8.24	0.66	0.003
HSPA13	3.505	4.261	0.755	0.003
IKZF5	1.964	2.644	0.68	0.003
IL1RAP	1.971	2.64	0.669	0.003
INSIG1	3.992	4.709	0.717	0.003
IQCJ-SCHIP1	1.209	1.881	0.673	0.003
KCTD12	4.055	5.009	0.954	0.003
KIAA1958	2.176	2.837	0.661	0.003
KLF5	3.727	4.546	0.819	0.003
LYSMD3	1.749	2.513	0.764	0.003
MAPK6	4.001	4.666	0.665	0.003
MEP1A	3.31	4.037	0.728	0.003
MIER3	2.915	3.775	0.86	0.003
MT1G	0.72	1.449	0.73	0.003
NEDD8-MDP1	2.81	3.575	0.765	0.003
NFE2L2	4.011	4.775	0.765	0.003
NR1D2	1.667	2.379	0.712	0.003
P4HA1	4.35	5.149	0.799	0.003
PITX2	5.292	6.106	0.814	0.003
PJA2	3.838	4.496	0.657	0.003
PLS3	5.673	6.346	0.673	0.003
PPP4R2	4.24	4.9	0.66	0.003
PRDM1	1.862	2.607	0.744	0.003
PTBP2	3.352	4.015	0.662	0.003
PTN	6.019	6.679	0.66	0.003
PTP4A1	5.064	5.832	0.768	0.003
RBP4	7.024	7.773	0.749	0.003
RGS2	4.855	5.754	0.899	0.003
RNF128	3.158	4.021	0.863	0.003
RSRC2	4.539	5.298	0.759	0.003
SEMA3A	1.647	2.534	0.887	0.003
SEPP1	6.131	7.26	1.128	0.003
SERINC1	4.818	5.499	0.681	0.003
SESN3	3.643	4.303	0.66	0.003
SF3B1	5.969	6.666	0.697	0.003
SI	0.834	1.594	0.76	0.003
SLC30A1	2.28	3.567	1.287	0.003
SLC38A2	4.676	5.637	0.961	0.003
SLC7A2	3.04	3.79	0.75	0.003
SMC3	4.577	5.276	0.699	0.003
SOX21	2.965	3.828	0.863	0.003
SOX4	5.746	6.708	0.961	0.003
SP3	3.246	3.971	0.725	0.003
SP8	2.65	3.453	0.803	0.003
TBL1XR1	3.293	3.996	0.703	0.003
TF	5.315	6.185	0.869	0.003
TMED7	3.557	4.315	0.758	0.003
WDR43	3.473	4.156	0.683	0.003
ZBED6	1.459	2.18	0.721	0.003
ZBTB1	2.946	3.612	0.667	0.003
ZBTB11	1.547	2.252	0.706	0.003
ZNF14	1.35	2.023	0.673	0.003
ZNF703	4.226	4.917	0.691	0.003
ACTL6B	2.233	1.727	-0.506	0.004
ADAM10	3.908	4.482	0.574	0.004
ADRA2C	2.066	1.558	-0.509	0.004
AFF4	3.245	3.892	0.647	0.004
AKAP12	2.709	3.326	0.618	0.004
ALPL	4.581	4.054	-0.527	0.004
ANKZF1	4.339	3.809	-0.53	0.004
AP3S2	3.522	2.966	-0.556	0.004
AP4M1	4.462	3.945	-0.517	0.004
APOBEC2	2.74	2.174	-0.566	0.004
APOBEC3F	2.032	1.433	-0.598	0.004
APOL2	2.874	2.291	-0.583	0.004
ARID2	2.28	2.867	0.587	0.004
ARL4D	4.128	3.595	-0.533	0.004
AS3MT	4.116	3.612	-0.504	0.004
ASB13	3.013	2.46	-0.553	0.004
ATF3	5.683	5.177	-0.506	0.004
ATP2B1	3.576	4.153	0.577	0.004
BBX	1.888	2.502	0.614	0.004
BNIP2	3.259	3.848	0.589	0.004
BNIP3L	4.648	5.24	0.592	0.004
BOLA1	4.229	3.591	-0.639	0.004
BSPRY	3.904	3.409	-0.495	0.004
C10orf118	1.152	1.773	0.621	0.004
C11orf52	3.889	3.171	-0.718	0.004
C12orf23	3.043	3.682	0.638	0.004
C12orf76	3.29	2.689	-0.601	0.004
C14orf79	3.96	3.407	-0.552	0.004
C1orf112	3.466	2.911	-0.556	0.004
C1orf189	0.928	0.304	-0.624	0.004
C1orf216	2.432	1.76	-0.672	0.004
C1orf51	2.93	1.993	-0.936	0.004
C21orf67	2.112	1.396	-0.715	0.004
C2orf62	2.85	2.332	-0.519	0.004
C2orf81	2.612	2.031	-0.581	0.004
C2orf82	1.171	1.826	0.656	0.004
C5orf45	3.328	2.535	-0.793	0.004
C6orf52	2.881	2.197	-0.684	0.004
C7orf13	2.275	1.766	-0.509	0.004
C8orf56	3.144	2.644	-0.5	0.004
C9orf3	3.201	2.707	-0.495	0.004
CALD1	5.477	6.068	0.59	0.004
CANX	6.267	6.848	0.581	0.004
CAPN9	3.017	2.414	-0.603	0.004
CBX7	1.764	1.248	-0.516	0.004
CCDC103	3.824	3.322	-0.502	0.004
CCDC60	2.53	1.938	-0.592	0.004
CCL2	5.263	3.972	-1.291	0.004
CCL27	0.646	0.114	-0.533	0.004
CCPG1	0.738	1.377	0.639	0.004
CD3D	1.415	2.026	0.61	0.004
CD52	2.353	1.731	-0.623	0.004
CD72	1.829	1.249	-0.58	0.004
CDAN1	3.145	2.634	-0.511	0.004
CDC25C	4.194	3.647	-0.547	0.004
CDKN2AIP	3.42	4.036	0.616	0.004
CDV3	5.344	5.932	0.588	0.004
CELA3A	4.624	4.062	-0.562	0.004
CENPM	4.808	4.262	-0.546	0.004
CHST9	3.422	3.99	0.568	0.004
CLCF1	2.935	2.41	-0.526	0.004
CNN1	5.915	5.269	-0.647	0.004
COL11A1	1.875	2.46	0.585	0.004
COPS2	3.688	4.298	0.61	0.004
CPA1	5.045	4.464	-0.581	0.004
CPA2	7.308	6.66	-0.647	0.004
CREBZF	2.615	3.208	0.593	0.004
CRISPLD1	3.625	4.283	0.657	0.004
CST4	3.397	2.881	-0.516	0.004
CXCL1	4.85	3.897	-0.952	0.004
CXCL3	2.547	1.936	-0.611	0.004
CXCR4	3.91	3.385	-0.525	0.004
CYP2R1	2.72	2.194	-0.526	0.004
DBP	1.949	1.336	-0.613	0.004
DCTN6	4.336	4.949	0.614	0.004
DDIT3	3.919	4.525	0.607	0.004
DDIT4	5.352	4.316	-1.036	0.004
DDIT4L	2.265	2.877	0.612	0.004
DDX11	3.01	2.487	-0.523	0.004
DDX3X	5.642	6.294	0.653	0.004
DEK	5.101	5.677	0.576	0.004
DIO3	4.644	4.09	-0.554	0.004
DOK1	3.964	3.381	-0.583	0.004
DPF1	1.862	1.343	-0.519	0.004
DSP	5.721	6.292	0.571	0.004
DYRK4	2.929	2.425	-0.505	0.004
EFNA3	3.529	2.89	-0.639	0.004
EFS	4.482	3.914	-0.568	0.004
ELMOD3	3.541	2.928	-0.614	0.004
ENHO	2.839	2.18	-0.659	0.004
EPCAM	6.856	7.49	0.635	0.004
ESPL1	3.372	2.854	-0.518	0.004
ETV4	4.046	3.433	-0.613	0.004
ETV5	2.936	2.415	-0.521	0.004
F2RL1	4.65	5.271	0.621	0.004
FAM160B1	2.112	2.702	0.589	0.004
FAM166B	3.354	2.761	-0.594	0.004
FAM179A	1.967	1.331	-0.635	0.004
FAM183A	3.907	2.952	-0.954	0.004
FANCE	3.493	2.894	-0.599	0.004
FBLN2	3.744	3.173	-0.571	0.004
FBXO10	3.034	2.525	-0.508	0.004
FEM1B	3.284	3.854	0.57	0.004
FNIP1	1.304	1.927	0.624	0.004
FNTB	2.563	1.757	-0.805	0.004
FOXA1	5.603	6.221	0.618	0.004
FXYD2	3.185	2.601	-0.584	0.004
FZD5	5.026	5.621	0.595	0.004
GADD45B	2.722	2.096	-0.626	0.004
GJA4	6.165	5.508	-0.656	0.004
GNAQ	2.773	3.363	0.591	0.004
GNL3	4.919	5.546	0.626	0.004
GOLM1	5.455	6.028	0.573	0.004
GPR64	1.552	2.204	0.652	0.004
GTPBP4	4.573	5.186	0.613	0.004
GYPB	1.024	0.329	-0.695	0.004
HBA1	1.974	1.317	-0.657	0.004
HBA2	1.442	0.896	-0.546	0.004
HBE1	5.255	4.655	-0.599	0.004
HBG1	2.846	2.281	-0.565	0.004
HBG2	3.957	3.026	-0.932	0.004
HBZ	2.076	1.406	-0.671	0.004
HES1	6.115	6.692	0.577	0.004
HEXIM2	3.72	3.038	-0.682	0.004
HIAT1	4.283	4.867	0.584	0.004
HILPDA	5.337	4.838	-0.499	0.004
HIPK3	2.655	3.302	0.647	0.004
HIST1H1B	1.224	0.616	-0.608	0.004
HIST1H1E	1.217	0.624	-0.593	0.004
HIST1H2AG	2.498	1.843	-0.655	0.004
HIST1H2BE	1.186	0.67	-0.516	0.004
HIST1H2BG	2.213	1.617	-0.595	0.004
HIST1H2BI	1.038	0.428	-0.609	0.004
HIST1H2BJ	2.733	2.007	-0.726	0.004
HIST1H2BN	0.828	0.23	-0.599	0.004
HIST1H2BO	1.185	0.363	-0.822	0.004
HIST1H3F	1.365	0.649	-0.715	0.004
HIST1H4A	0.694	0.167	-0.527	0.004
HIST1H4C	1.103	0.421	-0.682	0.004
HIST1H4E	2.35	1.206	-1.143	0.004
HIST1H4H	2.188	1.593	-0.595	0.004
HIST1H4J	2.389	1.465	-0.924	0.004
HIST1H4K	0.64	0.105	-0.535	0.004
HMGCR	5.048	5.674	0.626	0.004
HNRNPR	5.657	6.286	0.629	0.004
HOGA1	2.644	2.066	-0.577	0.004
HOMEZ	3.455	2.834	-0.621	0.004
ID2	6.644	7.245	0.601	0.004
IL23A	2.987	2.306	-0.681	0.004
IL8	3.46	2.948	-0.512	0.004
IQGAP2	2.474	3.055	0.581	0.004
ITGB1	5.599	6.216	0.618	0.004
JMJD1C	2.429	3.024	0.594	0.004
KCNA6	2.366	1.793	-0.573	0.004
KCNJ13	1.495	2.086	0.591	0.004
KCNK16	5.718	5.215	-0.503	0.004
KLHDC9	3.869	3.071	-0.798	0.004
KLHL24	1.736	2.32	0.584	0.004
LCN15	2.709	1.932	-0.778	0.004
LEFTY1	3.712	2.812	-0.9	0.004
LETM2	1.245	0.71	-0.535	0.004
LGALS3	8.583	9.231	0.648	0.004
LGR4	3.591	4.165	0.573	0.004
LIF	2.007	1.383	-0.624	0.004
LIM2	1.626	0.989	-0.638	0.004
LIN7B	2.027	1.525	-0.503	0.004
LMAN1	3.697	4.352	0.655	0.004
LUM	2.701	3.272	0.571	0.004
LYSMD1	3.356	2.826	-0.53	0.004
MAN2A1	2.642	3.233	0.591	0.004
MATR3	5.882	6.472	0.59	0.004
MC1R	1.753	1.213	-0.54	0.004
MDP1	5.16	4.642	-0.518	0.004
MED18	4.05	3.373	-0.677	0.004
MED31	3.09	2.448	-0.642	0.004
METAP2	4.186	4.841	0.654	0.004
METTL3	5.334	4.656	-0.678	0.004
MIA2	0.952	1.569	0.617	0.004
MIB1	2.912	3.517	0.605	0.004
MKS1	4.419	3.889	-0.53	0.004
MMACHC	2.791	2.276	-0.514	0.004
MORN4	3.868	3.085	-0.783	0.004
MOSPD1	2.956	3.585	0.63	0.004
MRAP2	2.016	1.507	-0.508	0.004
MRM1	2.737	2.009	-0.728	0.004
MSMO1	5.098	5.737	0.639	0.004
MT1E	1.369	1.954	0.585	0.004
MT1X	2.375	3.023	0.648	0.004
MTHFSD	3.03	2.507	-0.523	0.004
NACAD	2.651	2.14	-0.511	0.004
NAIF1	2.06	1.505	-0.556	0.004
NANOS3	1.957	1.372	-0.585	0.004
NCL	7.349	7.924	0.575	0.004
NDST2	3.064	2.552	-0.513	0.004
NFE2	3.733	3.086	-0.648	0.004
NKX6-1	4.798	4.299	-0.499	0.004
NPM2	3.589	3.052	-0.537	0.004
NR1H3	3.75	3.231	-0.52	0.004
NUDT18	2.929	2.387	-0.542	0.004
OCLN	2.585	3.159	0.573	0.004
ORM2	2.025	1.499	-0.526	0.004
OTUB2	1.762	1.192	-0.57	0.004
OVOL2	3.539	3.014	-0.524	0.004
PANK3	3.623	4.233	0.61	0.004
PCSK5	2.533	3.147	0.614	0.004
PDE6B	3.095	2.592	-0.502	0.004
PDGFB	2.932	2.286	-0.646	0.004
PELI1	3.092	3.743	0.651	0.004
PEX11A	2.519	2.023	-0.496	0.004
PEX11G	3.212	2.685	-0.526	0.004
PHOSPHO2	2.495	1.906	-0.59	0.004
PIPOX	2.999	2.392	-0.607	0.004
PKN2	2.648	3.251	0.603	0.004
PLA2G4B	2.386	1.765	-0.621	0.004
PLAT	3.001	2.442	-0.558	0.004
PNN	4.252	4.836	0.584	0.004
PPAP2C	4.494	3.92	-0.575	0.004
PPP1CB	4.87	5.494	0.624	0.004
PPP1R15B	3.158	3.792	0.634	0.004
PRKAA1	2.451	3.021	0.569	0.004
PRM1	2.952	1.887	-1.065	0.004
PRR15L	4.746	3.967	-0.779	0.004
PRRT3	2.712	2.215	-0.497	0.004
PTGER4	0.575	1.172	0.597	0.004
PTPN13	3.154	3.735	0.582	0.004
PXMP4	1.502	0.984	-0.518	0.004
RAD21	5.192	5.79	0.598	0.004
RAD52	2.602	2.109	-0.494	0.004
RAD54L	4.07	3.526	-0.544	0.004
RASL12	2.194	1.646	-0.548	0.004
RBM25	4.153	4.782	0.629	0.004
RBM4B	4.211	3.647	-0.564	0.004
RCCD1	2.599	2.024	-0.575	0.004
RECQL5	3.62	2.931	-0.688	0.004
REM2	3.67	3.052	-0.618	0.004
RHOV	2.728	1.907	-0.821	0.004
RIBC2	2.372	1.645	-0.727	0.004
RNASEK-C17ORF49	0.88	0.383	-0.498	0.004
RNF146	3.968	4.571	0.604	0.004
RPL9	3.999	3.494	-0.505	0.004
RPP25	2.114	1.557	-0.557	0.004
RPS10-NUDT3	1.579	1.084	-0.496	0.004
RTL1	2.866	2.224	-0.642	0.004
S100A1	4.545	3.953	-0.593	0.004
S100A3	2.198	1.643	-0.555	0.004
SCGN	6.139	5.629	-0.509	0.004
SCNM1	4.526	3.838	-0.688	0.004
SDC1	4.843	4.348	-0.496	0.004
SDCBP	5.648	6.273	0.625	0.004
SEC24A	2.867	3.47	0.603	0.004
SEPT11	4.556	5.124	0.568	0.004
SERPINA11	3.228	2.56	-0.668	0.004
SERPINA3	5.034	4.258	-0.776	0.004
SLC15A3	2.097	1.5	-0.597	0.004
SLC16A13	3.025	2.324	-0.7	0.004
SLC25A19	3.638	3.105	-0.532	0.004
SLC27A5	2.163	1.646	-0.518	0.004
SLC48A1	3.622	3.07	-0.552	0.004
SNAI3	2.391	1.849	-0.542	0.004
SOX2	2.373	3.022	0.649	0.004
SPATA24	3.921	3.402	-0.519	0.004
SPHK1	2.992	2.424	-0.568	0.004
SPINK4	3.843	3.309	-0.534	0.004
SPPL2A	3.228	3.803	0.575	0.004
SPTY2D1	2.463	3.083	0.62	0.004
SRPX	2.381	1.784	-0.597	0.004
SST	2.082	1.561	-0.522	0.004
ST20-MTHFS	0.857	0.23	-0.627	0.004
ST3GAL4	3.398	2.792	-0.605	0.004
STOML1	2.972	2.451	-0.521	0.004
STT3B	4.616	5.204	0.587	0.004
TARS2	4.093	3.57	-0.523	0.004
TGFB1I1	2.433	1.933	-0.499	0.004
THAP8	3.671	3.156	-0.515	0.004
THPO	3.064	2.444	-0.619	0.004
TIAF1	1.223	0.344	-0.879	0.004
TIPARP	3.578	4.168	0.59	0.004
TMCO6	3.735	3.185	-0.55	0.004
TMEFF1	2.6	3.252	0.652	0.004
TMEM123	5.513	6.167	0.654	0.004
TMEM139	2.517	1.899	-0.618	0.004
TMEM171	2.762	2.257	-0.505	0.004
TMEM180	2.654	2.144	-0.51	0.004
TMEM198	3.142	2.637	-0.505	0.004
TMEM221	1.73	1.212	-0.518	0.004
TMEM30A	4.745	5.335	0.59	0.004
TMEM47	2.453	3.046	0.593	0.004
TMEM66	6.158	6.737	0.579	0.004
TMEM79	1.898	1.386	-0.511	0.004
TMEM99	3.602	3.04	-0.561	0.004
TNFAIP2	2.826	2.278	-0.547	0.004
TNK1	2.634	2.105	-0.529	0.004
TNP1	1.208	0.686	-0.522	0.004
TOB1	3.55	4.136	0.586	0.004
TOMM20	4.984	5.568	0.584	0.004
TOR1AIP1	3.497	4.12	0.623	0.004
TRAIP	3.87	3.314	-0.557	0.004
TRIM46	2.399	1.873	-0.526	0.004
TRIM68	3.064	2.453	-0.611	0.004
TSHR	1.774	1.259	-0.515	0.004
TSNAXIP1	2.396	1.869	-0.527	0.004
TTLL1	3.617	3.11	-0.507	0.004
TTYH1	4.963	4.453	-0.51	0.004
UBL3	3.152	3.745	0.593	0.004
UGT8	1.399	2.009	0.61	0.004
USP1	3.396	3.966	0.57	0.004
VOPP1	3.322	2.816	-0.506	0.004
WASL	3.632	4.274	0.641	0.004
WRAP73	4.462	3.924	-0.538	0.004
ZC2HC1C	2.181	1.468	-0.712	0.004
ZFAND5	4.258	4.859	0.601	0.004
ZNF180	2.075	2.674	0.599	0.004
ZNF195	3.551	4.171	0.62	0.004
ZNF24	3.666	4.266	0.6	0.004
ZNF253	2.82	3.425	0.605	0.004
ZNF292	1.701	2.276	0.575	0.004
ZNF32	5.566	4.969	-0.597	0.004
ZNF589	3.139	2.59	-0.549	0.004
ZNF639	2.852	3.461	0.609	0.004
ZNF691	4.005	3.294	-0.711	0.004
ZNF775	3.098	2.592	-0.506	0.004
ZNF791	1.968	2.579	0.611	0.004
ZNF92	2.656	3.265	0.609	0.004
ABTB1	2.131	1.685	-0.446	0.005
ACOX2	3.665	3.233	-0.432	0.005
ACTA1	5.161	4.694	-0.466	0.005
ALDH4A1	4.97	4.52	-0.45	0.005
ANKRD65	3.624	3.161	-0.463	0.005
AP3B2	2.129	1.681	-0.447	0.005
APEX2	4.531	4.077	-0.455	0.005
APOBEC3B	3.303	2.87	-0.433	0.005
ARC	2.043	1.601	-0.442	0.005
ARHGEF2	5.04	4.605	-0.435	0.005
ARID5A	2.512	2.037	-0.475	0.005
ASAH1	4.486	5.042	0.557	0.005
ASCL2	1.227	0.741	-0.486	0.005
BANP	3.642	3.155	-0.487	0.005
BATF2	1.062	0.598	-0.464	0.005
BCLAF1	3.923	4.485	0.563	0.005
BCORL1	2.554	2.107	-0.447	0.005
BEST4	2.07	1.618	-0.452	0.005
BMI1	1.388	1.947	0.559	0.005
BSCL2	6.261	5.818	-0.444	0.005
C14orf132	3.897	3.459	-0.439	0.005
C15orf38	3.023	2.57	-0.453	0.005
C19orf40	2.72	2.263	-0.457	0.005
C1orf158	2.575	2.134	-0.442	0.005
C1orf159	3.373	2.928	-0.445	0.005
C1orf194	4.667	4.189	-0.478	0.005
C1orf74	2.748	2.304	-0.444	0.005
C20orf195	1.964	1.507	-0.457	0.005
C3orf18	2.619	2.174	-0.445	0.005
C6orf57	5.462	5.006	-0.456	0.005
C7orf10	3.669	3.231	-0.438	0.005
C7orf55	5.01	4.562	-0.448	0.005
C8G	0.76	0.318	-0.441	0.005
CAD	4.181	3.704	-0.477	0.005
CAMK2D	3.794	4.353	0.559	0.005
CAPZA2	4.789	5.354	0.565	0.005
CASP10	2.145	1.677	-0.468	0.005
CCDC11	1.03	0.58	-0.45	0.005
CCDC135	2.424	1.985	-0.439	0.005
CCDC37	1.829	1.34	-0.489	0.005
CCDC74A	2.512	2.019	-0.493	0.005
CCL19	1.874	1.421	-0.453	0.005
CCT6A	6.076	6.634	0.558	0.005
CD300A	3.104	2.622	-0.482	0.005
CD40	2.519	2.038	-0.481	0.005
CDR2L	3.838	3.377	-0.461	0.005
CEMP1	2.851	2.386	-0.464	0.005
CERS1	4.077	3.615	-0.462	0.005
CNIH2	5.363	4.921	-0.443	0.005
COQ10A	3.741	3.304	-0.437	0.005
COQ10B	2.649	3.212	0.563	0.005
COQ9	5.058	4.623	-0.436	0.005
CREB3L4	4.434	3.95	-0.485	0.005
DBF4B	3.02	2.57	-0.45	0.005
DBNDD2	5.098	4.622	-0.476	0.005
DEFA6	1.716	1.268	-0.448	0.005
DENND2D	2.436	1.964	-0.472	0.005
DHDH	1.366	0.911	-0.455	0.005
DLX3	1.259	0.772	-0.488	0.005
DSC2	4.305	4.863	0.558	0.005
DTX2	3.31	2.829	-0.481	0.005
ECE2	4.176	3.742	-0.434	0.005
EFNA2	3.849	3.358	-0.491	0.005
EFNB1	3.332	2.882	-0.45	0.005
EIF2AK3	3.064	3.625	0.561	0.005
EML2	2.87	2.396	-0.474	0.005
EMP3	4.073	3.641	-0.432	0.005
FAHD2B	3.633	3.151	-0.483	0.005
FAM107B	5.081	5.644	0.563	0.005
FAM188B	2.925	2.476	-0.449	0.005
FAM214B	3.393	2.955	-0.438	0.005
FAM71E1	3.441	2.995	-0.446	0.005
FHL3	4.305	3.819	-0.486	0.005
FSTL3	3.195	2.707	-0.487	0.005
GAL	3.795	3.304	-0.491	0.005
GAL3ST1	3.749	3.299	-0.451	0.005
GDPD3	2.091	1.602	-0.49	0.005
GEMIN6	4.837	4.375	-0.462	0.005
GFRA3	3.62	3.176	-0.445	0.005
GJC3	1.101	0.661	-0.44	0.005
GLB1L2	4.018	3.536	-0.482	0.005
GLIPR2	4.779	4.314	-0.465	0.005
GNB3	1.141	0.702	-0.439	0.005
GNG3	2.728	2.283	-0.445	0.005
GP1BB	0.618	0.155	-0.463	0.005
GPBP1	3.988	4.545	0.558	0.005
GPRIN2	3.936	3.503	-0.433	0.005
HHLA3	3.506	3.069	-0.437	0.005
HIST1H2BD	3.351	2.889	-0.462	0.005
HIST1H2BM	1.021	0.587	-0.434	0.005
HIST1H3H	1.762	1.311	-0.451	0.005
HOXC4	0.959	0.518	-0.441	0.005
HRK	1.029	0.596	-0.433	0.005
HSPA4	5.459	6.019	0.561	0.005
IGFL3	1.378	0.921	-0.457	0.005
IMMP1L	4.63	4.198	-0.432	0.005
INPP5J	2.183	1.743	-0.44	0.005
INTS9	4.474	3.993	-0.48	0.005
IPO13	4.112	3.639	-0.473	0.005
IREB2	3.578	4.144	0.566	0.005
ITPRIP	1.933	1.493	-0.439	0.005
KANK2	3.066	2.629	-0.437	0.005
KCNE2	1.097	0.642	-0.455	0.005
KCTD11	3.426	2.966	-0.461	0.005
KIAA0907	4.023	3.559	-0.464	0.005
KIRREL2	4.96	4.494	-0.466	0.005
KLHDC8B	5.221	4.774	-0.448	0.005
KLHL22	4.645	4.187	-0.458	0.005
KTN1	4.515	5.072	0.557	0.005
LCAT	2.891	2.448	-0.443	0.005
LIMS2	3.072	2.629	-0.443	0.005
LMBR1L	4.568	4.134	-0.434	0.005
LRRC20	4.257	3.8	-0.457	0.005
LRRC23	3.952	3.501	-0.451	0.005
LRRC27	3.864	3.396	-0.468	0.005
LRTOMT	3.162	2.685	-0.477	0.005
MANEAL	2.292	1.808	-0.483	0.005
MAP6D1	2.164	1.71	-0.454	0.005
MARCH9	3.741	3.291	-0.45	0.005
METTL14	2.889	3.453	0.565	0.005
METTL2A	3.502	3.044	-0.457	0.005
MEX3C	3.826	4.382	0.556	0.005
MOB3C	2.395	1.933	-0.462	0.005
MPZ	2.482	2.012	-0.471	0.005
MRAS	2.922	2.434	-0.488	0.005
MRPL24	5.737	5.262	-0.475	0.005
MURC	1.398	1.961	0.563	0.005
MYL3	6.021	5.56	-0.461	0.005
NAB2	3.882	3.397	-0.485	0.005
NAGK	5.57	5.083	-0.487	0.005
NCAPD3	3.364	2.877	-0.487	0.005
NECAB2	2.64	2.187	-0.453	0.005
NFKBIE	3.554	3.098	-0.456	0.005
NTHL1	4.861	4.381	-0.48	0.005
NUDT6	3.106	2.669	-0.437	0.005
ORAI3	4.208	3.767	-0.44	0.005
PAN2	3.048	2.584	-0.463	0.005
PAQR7	3.34	2.908	-0.432	0.005
PARD6A	3.107	2.635	-0.471	0.005
PASK	3.11	2.677	-0.432	0.005
PDF	1.931	2.496	0.565	0.005
PDLIM3	2.975	2.537	-0.437	0.005
PIAS1	3.676	4.231	0.555	0.005
PLCG2	2.243	1.77	-0.473	0.005
PLEKHO2	2.606	2.161	-0.446	0.005
PLOD2	3.489	4.05	0.562	0.005
PLP2	2.68	2.248	-0.433	0.005
PNMA3	2.455	2.006	-0.449	0.005
POC1A	4.765	4.304	-0.461	0.005
POLA2	5.1	4.624	-0.475	0.005
PRSS27	1.724	1.29	-0.434	0.005
PTPN5	3.609	3.152	-0.457	0.005
PTPRN	3.137	2.679	-0.458	0.005
PYCRL	3.687	3.251	-0.436	0.005
RAB20	3.42	2.984	-0.436	0.005
RAB33A	1.368	0.883	-0.485	0.005
RABGGTB	4.345	4.908	0.564	0.005
RAD51D	3.135	2.658	-0.477	0.005
RASL10B	3.825	3.382	-0.442	0.005
RASSF4	4.351	3.91	-0.441	0.005
RBM14	4.715	4.275	-0.44	0.005
RBM39	5.628	6.182	0.554	0.005
RBM7	3.402	3.968	0.567	0.005
RDH13	2.717	2.274	-0.443	0.005
RELT	2.927	2.435	-0.492	0.005
RFT1	3.3	2.812	-0.488	0.005
RHBDF2	2.568	2.091	-0.478	0.005
RIIAD1	2.644	2.184	-0.46	0.005
ROPN1L	2.216	1.749	-0.467	0.005
RPS10	1.882	1.443	-0.44	0.005
RSAD1	3.721	3.237	-0.484	0.005
RSG1	2.559	2.08	-0.479	0.005
RSPH9	2.583	2.106	-0.477	0.005
SAC3D1	4.118	3.669	-0.449	0.005
SCTR	1.463	0.983	-0.481	0.005
SDSL	4.79	4.328	-0.462	0.005
SEMA3F	3.127	2.644	-0.482	0.005
SEMA7A	1.868	1.424	-0.444	0.005
SERGEF	3.88	3.441	-0.439	0.005
SERP2	3.435	2.955	-0.481	0.005
SFI1	2.988	2.528	-0.46	0.005
SFXN2	4	3.546	-0.455	0.005
SH2D3C	2.282	1.791	-0.492	0.005
SIPA1	3.168	2.73	-0.437	0.005
SIRT1	2.722	3.277	0.556	0.005
SLC19A3	3.398	2.951	-0.447	0.005
SLC1A1	3.216	3.782	0.567	0.005
SLC27A1	2.228	1.788	-0.44	0.005
SMTN	4.059	3.622	-0.437	0.005
SNX2	4.46	5.021	0.561	0.005
SPAG8	1.643	1.192	-0.451	0.005
SPHKAP	1.007	1.57	0.562	0.005
SPRN	2.212	1.731	-0.481	0.005
SSR1	3.276	3.842	0.566	0.005
ST20	4.198	3.759	-0.439	0.005
STAG2	3.186	3.747	0.562	0.005
SYDE1	2.075	1.62	-0.455	0.005
SYNGR3	2.701	2.265	-0.436	0.005
TEX11	1.65	1.218	-0.433	0.005
THOC3	2.586	2.154	-0.432	0.005
THTPA	4.146	3.709	-0.437	0.005
TICAM1	1.925	1.443	-0.482	0.005
TMCC2	2.614	2.167	-0.447	0.005
TMEM114	2.177	1.694	-0.482	0.005
TMEM159	3.996	3.532	-0.464	0.005
TMEM187	3.027	2.559	-0.468	0.005
TMEM200B	2.192	1.736	-0.457	0.005
TMEM44	3.665	3.213	-0.452	0.005
TMX2-CTNND1	3.669	3.177	-0.492	0.005
TNFAIP8L1	3.04	2.601	-0.439	0.005
TRIM21	3.687	3.204	-0.484	0.005
TRNAU1AP	5.063	4.618	-0.445	0.005
TSPAN11	2.493	2.044	-0.45	0.005
TSPAN33	4.17	3.705	-0.464	0.005
TTC4	4.468	4.006	-0.461	0.005
TTI2	4.097	3.612	-0.485	0.005
USP16	2.868	3.434	0.566	0.005
VEPH1	2.186	1.719	-0.468	0.005
YBEY	4.509	4.065	-0.443	0.005
YES1	3.227	3.789	0.562	0.005
ZBTB2	2.394	2.953	0.559	0.005
ZDHHC20	3.473	4.04	0.567	0.005
ZMAT5	5.592	5.102	-0.49	0.005
ZNF12	1.922	2.478	0.556	0.005
ZNF321P	2.23	1.778	-0.453	0.005
ADAMTS1	2.281	2.833	0.552	0.006
ADCY6	4.378	3.952	-0.426	0.006
AGXT	2.103	1.671	-0.432	0.006
AHSG	4.016	4.558	0.542	0.006
ANKRD50	2.584	3.117	0.532	0.006
ANO6	3.533	4.068	0.535	0.006
ARHGAP29	1.92	2.447	0.526	0.006
ARL6IP1	6.82	7.344	0.523	0.006
ARL8B	3.637	4.179	0.542	0.006
ARPP19	4.942	5.477	0.536	0.006
ASNSD1	3.892	4.414	0.523	0.006
ASTN2	3.883	3.452	-0.431	0.006
ATP11C	2.157	2.711	0.554	0.006
ATRIP	3.476	3.045	-0.431	0.006
BARD1	2.094	2.627	0.533	0.006
BAZ2B	2.121	2.672	0.55	0.006
BCL3	2.384	1.955	-0.43	0.006
C15orf57	3.725	3.307	-0.418	0.006
C19orf54	3.405	2.974	-0.431	0.006
C20orf196	3.468	3.042	-0.427	0.006
C22orf43	2.813	2.39	-0.423	0.006
CACNA2D1	2.305	2.832	0.527	0.006
CACNG6	3.299	2.875	-0.424	0.006
CAND1	4.426	4.966	0.54	0.006
CDC37L1	2.799	3.334	0.535	0.006
CDC45	4.568	4.139	-0.43	0.006
CEP350	1.988	2.521	0.533	0.006
CHTF8	5.955	5.537	-0.418	0.006
CIR1	3.582	4.106	0.525	0.006
CLK4	2.425	2.961	0.536	0.006
COMMD3	5.447	5.024	-0.423	0.006
CRYZ	4.532	5.053	0.521	0.006
CSDE1	6.925	7.465	0.54	0.006
CWC22	2.939	3.459	0.52	0.006
CXADR	3.173	3.723	0.551	0.006
DHRS4L2	2.372	1.947	-0.424	0.006
DHX29	2.613	3.161	0.548	0.006
DHX34	3.285	2.855	-0.429	0.006
DIS3	2.242	2.773	0.532	0.006
DNAJB11	5.196	5.717	0.522	0.006
DNAJB14	1.857	2.405	0.547	0.006
DNAJB5	4.873	4.455	-0.418	0.006
DNAJC17	4.764	4.336	-0.427	0.006
DPH5	5.152	4.727	-0.425	0.006
DPM1	4.828	5.359	0.531	0.006
DZIP1L	3.334	2.903	-0.431	0.006
EIF2A	3.418	3.941	0.523	0.006
ERLEC1	3.817	4.343	0.526	0.006
ESF1	2.169	2.69	0.52	0.006
EXD2	3.679	3.254	-0.425	0.006
FAM63A	3.557	3.131	-0.426	0.006
FAM86A	2.785	2.357	-0.428	0.006
FBXO18	4.361	3.933	-0.429	0.006
FGD4	1.687	2.213	0.525	0.006
FOSL2	4.178	4.706	0.527	0.006
FOXN2	1.186	1.717	0.53	0.006
FRS2	2.232	2.78	0.548	0.006
FUT2	1.32	0.89	-0.43	0.006
GEMIN8	3.097	2.679	-0.418	0.006
GNA13	2.885	3.434	0.549	0.006
HIST1H2AE	1.715	1.288	-0.427	0.006
HIST1H2BF	0.931	0.513	-0.418	0.006
HMGXB4	2.961	3.497	0.536	0.006
HMOX2	5.012	4.589	-0.423	0.006
HSD11B2	4.332	3.913	-0.418	0.006
HSF2	3.645	4.163	0.518	0.006
HSPB8	5.927	5.503	-0.424	0.006
IL27RA	2.763	2.346	-0.417	0.006
ING2	3.713	4.259	0.546	0.006
INPP5K	3.651	3.231	-0.42	0.006
IPO7	3.871	4.403	0.532	0.006
ITGB8	2.062	2.599	0.537	0.006
KLB	1.063	1.603	0.54	0.006
KLC3	2.445	2.027	-0.418	0.006
KRR1	3.234	3.766	0.532	0.006
KRTDAP	1.767	1.345	-0.422	0.006
LAMB1	5.902	6.426	0.523	0.006
LMCD1	3.963	3.537	-0.426	0.006
LOXL4	2.786	2.364	-0.422	0.006
MAML2	1.05	1.59	0.54	0.006
MAN1A2	2.492	3.01	0.519	0.006
MBNL2	1.887	2.417	0.53	0.006
MCL1	5.686	6.21	0.524	0.006
MECR	4.124	3.696	-0.427	0.006
MEN1	4.911	4.481	-0.43	0.006
METTL13	4.197	3.773	-0.424	0.006
MGAT3	3.121	2.698	-0.423	0.006
MMD	3.566	4.092	0.526	0.006
MOCS1	3.549	3.122	-0.428	0.006
MUS81	4.412	3.984	-0.428	0.006
MYNN	1.847	2.392	0.546	0.006
MYOZ3	0.905	0.479	-0.426	0.006
NCKAP1	4.546	5.071	0.524	0.006
NCOA2	2.023	2.573	0.55	0.006
NIT1	5.439	5.019	-0.42	0.006
NMNAT1	2.254	1.825	-0.429	0.006
NPR2	2.844	2.427	-0.417	0.006
NPRL2	4.406	3.98	-0.427	0.006
NUCB2	4.097	4.63	0.532	0.006
NUFIP2	2.61	3.144	0.534	0.006
PAFAH2	3.146	2.726	-0.42	0.006
PHF20L1	2.316	2.853	0.538	0.006
PHF3	2.756	3.278	0.522	0.006
PICK1	5.012	4.586	-0.426	0.006
PIGV	2.689	2.27	-0.42	0.006
PROX1	2.547	3.075	0.528	0.006
PRRC1	4.068	4.608	0.54	0.006
PRSS12	3.518	4.063	0.544	0.006
PSD3	1.319	1.837	0.518	0.006
PSMB10	3.455	3.024	-0.431	0.006
PUM2	3.499	4.019	0.52	0.006
PWP2	4.167	3.749	-0.418	0.006
RAB42	0.945	0.519	-0.427	0.006
RAB5A	3.93	4.465	0.535	0.006
RABGAP1L	2.771	3.321	0.55	0.006
RASSF2	2.923	2.505	-0.419	0.006
RDX	3.775	4.312	0.537	0.006
RGS19	2.726	2.299	-0.427	0.006
RHOBTB3	3.8	4.326	0.526	0.006
RNF166	3.953	3.534	-0.42	0.006
RNF38	3.076	3.596	0.521	0.006
RORA	0.882	1.42	0.539	0.006
RTKN	5.212	4.791	-0.421	0.006
SARM1	2.578	2.151	-0.427	0.006
SAT1	7.594	8.124	0.531	0.006
SCLY	3.73	3.299	-0.431	0.006
SEL1L	2.869	3.393	0.524	0.006
SLC25A45	1.694	1.276	-0.418	0.006
SLC29A3	3.43	2.998	-0.431	0.006
SLC43A1	3.034	2.616	-0.418	0.006
SLC45A3	2.565	2.145	-0.42	0.006
SLC7A11	0.804	1.343	0.539	0.006
SMARCA1	4.923	5.461	0.538	0.006
SMTNL2	2.62	2.195	-0.425	0.006
SNX16	1.644	2.164	0.52	0.006
SPIN1	4.793	5.345	0.552	0.006
SPTBN4	1.143	0.712	-0.431	0.006
SYNCRIP	5.045	5.595	0.549	0.006
TM9SF3	4.09	4.614	0.524	0.006
TMEM102	2.935	2.513	-0.423	0.006
TNPO1	4.18	4.702	0.522	0.006
TP53INP1	3.992	4.529	0.537	0.006
TRIM24	4.61	5.157	0.547	0.006
TROVE2	2.508	3.046	0.538	0.006
TSC22D2	1.949	2.471	0.522	0.006
USP35	2.475	2.054	-0.422	0.006
VCPIP1	1.136	1.678	0.542	0.006
VILL	2.69	2.263	-0.427	0.006
WAS	0.864	0.446	-0.418	0.006
WNT5A	0.56	1.085	0.525	0.006
WSCD1	2.668	2.247	-0.421	0.006
YOD1	1.399	1.925	0.525	0.006
YPEL1	3.568	3.147	-0.421	0.006
YTHDF3	3.834	4.387	0.553	0.006
ZFX	1.453	1.97	0.518	0.006
ZMYM6NB	4.203	3.777	-0.426	0.006
ZNF222	1.776	2.313	0.537	0.006
ZNF281	3.349	3.88	0.531	0.006
ZNF397	2.895	2.475	-0.42	0.006
ZNF823	2.102	2.62	0.518	0.006
ACTR2	5.337	5.841	0.504	0.007
ANP32E	4.422	4.931	0.508	0.007
ATF2	3.172	3.682	0.51	0.007
BRIX1	4.593	5.088	0.495	0.007
C6orf211	4.229	4.746	0.517	0.007
CAPN2	5.449	5.963	0.514	0.007
CCAR1	4.232	4.747	0.515	0.007
CCDC47	4.159	4.653	0.495	0.007
CCDC59	3.151	3.651	0.5	0.007
CD2AP	2.753	3.25	0.497	0.007
CLIC4	4.861	5.377	0.516	0.007
CMTM6	4.316	4.825	0.509	0.007
CNTN4	1.493	2.001	0.508	0.007
CPD	3.248	3.762	0.515	0.007
CRIM1	2.556	3.05	0.495	0.007
DDX21	4.06	4.566	0.505	0.007
DNAJC10	4.499	5.003	0.504	0.007
DNTTIP2	3.905	4.418	0.513	0.007
DPP8	1.948	2.46	0.512	0.007
E2F8	1.58	2.088	0.508	0.007
ETS2	4.388	4.894	0.506	0.007
FAM45A	1.305	1.803	0.499	0.007
FGFR2	4.814	5.309	0.495	0.007
FNBP1L	4.509	5.024	0.515	0.007
FOXJ3	3.245	3.74	0.495	0.007
FXR1	3.854	4.364	0.511	0.007
GNAI3	4.274	4.773	0.499	0.007
GSTA2	6.02	6.527	0.507	0.007
GUCY1A3	1.783	2.296	0.513	0.007
GULP1	3.056	3.564	0.508	0.007
HERPUD1	5.031	5.536	0.505	0.007
HMGCS1	5.423	5.919	0.496	0.007
IDI1	5.043	5.539	0.496	0.007
KIF5B	4.001	4.515	0.514	0.007
LGALS7B	1.557	1.14	-0.417	0.007
LOX	1.499	2.015	0.516	0.007
LPHN2	3.28	3.793	0.513	0.007
LRP6	2.667	3.163	0.496	0.007
MECOM	2.522	3.036	0.514	0.007
MGEA5	3.944	4.461	0.517	0.007
MSH6	4.871	5.385	0.514	0.007
MYO9A	1.281	1.778	0.497	0.007
MYOF	4.241	4.753	0.512	0.007
NACA	8.152	8.654	0.502	0.007
NEIL2	3.321	2.904	-0.417	0.007
OPA1	2.821	3.32	0.499	0.007
PIK3CD	2.626	2.209	-0.417	0.007
PLK2	6.034	6.532	0.498	0.007
PPM1B	3.758	4.271	0.513	0.007
RAB1A	5.507	6.01	0.503	0.007
RARB	3.084	3.598	0.514	0.007
RGN	2.265	2.767	0.501	0.007
RLIM	1.974	2.471	0.496	0.007
RNF6	2.189	2.687	0.498	0.007
RYBP	3.879	4.377	0.498	0.007
SCP2	4.613	5.123	0.51	0.007
SEPT7	4.054	4.549	0.495	0.007
SESTD1	2.335	2.836	0.502	0.007
SLC3A1	1.1	1.617	0.517	0.007
SNTB1	1.959	2.456	0.498	0.007
SOSTDC1	2.067	2.58	0.513	0.007
SP4	1.647	2.164	0.517	0.007
STAT2	4.287	3.87	-0.416	0.007
TCF12	3.847	4.352	0.504	0.007
TIMM17A	4.526	5.033	0.507	0.007
TOPORS	2.612	3.12	0.508	0.007
TRAM1	5.137	5.637	0.5	0.007
TRIM23	1.894	2.411	0.517	0.007
TTR	11.846	12.353	0.507	0.007
TXNRD1	5.078	5.586	0.508	0.007
UGT2B11	2.457	2.967	0.511	0.007
UHMK1	1.794	2.296	0.502	0.007
USP15	1.814	2.309	0.495	0.007
USP38	1.951	2.468	0.518	0.007
VBP1	4.915	5.41	0.496	0.007
YME1L1	4.784	5.296	0.512	0.007
ZBTB6	1.579	2.096	0.517	0.007
ZMYM2	3.187	3.693	0.505	0.007
ZNF484	1.279	1.781	0.502	0.007
ZNF93	3.11	3.624	0.514	0.007
ACTR5	3.027	2.615	-0.413	0.008
ADCK2	4.424	4.009	-0.414	0.008
AIMP2	5.449	5.041	-0.407	0.008
ALDH1A1	5.835	6.303	0.468	0.008
ALDH1L1	1.886	1.477	-0.409	0.008
ARCN1	5.312	5.796	0.484	0.008
ARRDC3	2.81	2.4	-0.41	0.008
ATAD1	3.396	3.883	0.487	0.008
ATG7	3.513	3.1	-0.413	0.008
ATP11B	2.674	3.145	0.47	0.008
ATP6AP2	4.973	5.463	0.489	0.008
BCAS2	4.681	5.148	0.468	0.008
C12orf73	3.096	2.681	-0.414	0.008
C17orf72	2.099	1.688	-0.412	0.008
CAB39	3.473	3.953	0.48	0.008
CCBL1	3.158	2.751	-0.407	0.008
CCDC141	0.913	1.404	0.491	0.008
CCDC142	2.371	1.964	-0.407	0.008
CCT8	6.355	6.825	0.47	0.008
CDC25B	4.497	4.081	-0.416	0.008
CDH2	5.779	6.251	0.472	0.008
CDH6	4.062	4.554	0.492	0.008
CDK12	2.58	3.061	0.481	0.008
CDKN1B	3.901	4.371	0.47	0.008
CDKN2D	2.653	2.248	-0.406	0.008
CDYL2	0.742	1.219	0.477	0.008
CEP41	3.295	2.88	-0.415	0.008
CFTR	2.355	2.822	0.467	0.008
CHMP2B	3.983	4.476	0.492	0.008
CLTC	5.015	5.495	0.479	0.008
CMAS	4.314	4.788	0.474	0.008
CMPK1	4.179	4.669	0.49	0.008
CNTROB	3.871	3.466	-0.405	0.008
COPB1	5.25	5.741	0.491	0.008
CSAG1	1.319	0.911	-0.408	0.008
CWF19L2	2.22	2.71	0.49	0.008
DCPS	4.295	3.886	-0.409	0.008
DLD	4.085	4.556	0.471	0.008
DNAJB1	6.267	5.861	-0.406	0.008
DNMT3B	3.717	3.304	-0.413	0.008
DPH1	4.442	4.037	-0.406	0.008
DST	2.129	2.606	0.477	0.008
DUSP26	2.292	1.879	-0.413	0.008
EDEM1	2.577	3.07	0.493	0.008
EFCAB4A	3.232	2.822	-0.409	0.008
FAM20C	3.927	3.521	-0.406	0.008
FAM73B	3.26	2.853	-0.407	0.008
FAM83G	3.334	2.926	-0.408	0.008
FEV	4.007	3.592	-0.415	0.008
FGF11	2.854	2.446	-0.408	0.008
FGGY	3.648	3.235	-0.413	0.008
FHOD1	2.821	2.417	-0.404	0.008
FUT8	2.524	3.002	0.478	0.008
G3BP2	5.515	6.005	0.49	0.008
GCNT3	2.615	2.211	-0.404	0.008
GGH	5.287	5.769	0.482	0.008
GHR	1.435	1.91	0.475	0.008
GMFB	4.01	4.484	0.474	0.008
GOLGA5	3.981	4.474	0.493	0.008
GSTM3	4.643	4.233	-0.41	0.008
GTF2A1	2.883	3.376	0.494	0.008
GTF2F2	4.241	4.72	0.479	0.008
HDDC3	4.745	4.329	-0.415	0.008
HIST2H2BE	2.235	1.822	-0.413	0.008
HMGB2	6.885	7.377	0.492	0.008
HNRNPH2	5.116	5.608	0.492	0.008
HRASLS5	3.188	2.775	-0.413	0.008
HS1BP3	4.268	3.86	-0.408	0.008
HS2ST1	3.11	3.579	0.469	0.008
HSD17B12	4.737	5.215	0.478	0.008
HSP90AA1	7.592	8.08	0.488	0.008
HSPA5	6.896	7.385	0.49	0.008
HSPA8	9.29	8.877	-0.413	0.008
HTATSF1	5.165	5.642	0.476	0.008
IARS2	4.39	4.876	0.486	0.008
IFT172	2.466	2.053	-0.413	0.008
IFT27	6.147	5.735	-0.412	0.008
IGF2BP3	4.09	4.565	0.475	0.008
IGFBP3	5.424	5.91	0.486	0.008
IMPAD1	2.713	3.182	0.47	0.008
IQCD	1.964	1.555	-0.409	0.008
IRAK1BP1	3.053	2.646	-0.408	0.008
KLHL7	4.556	5.03	0.475	0.008
KLRK1	1.696	1.284	-0.412	0.008
KRAS	3.899	4.377	0.478	0.008
LARP7	4.123	4.597	0.474	0.008
LIFR	2.192	2.679	0.486	0.008
LNPEP	1.218	1.699	0.481	0.008
LOXL3	3.791	3.376	-0.414	0.008
LRAT	1.536	2.009	0.473	0.008
LRIG3	4.331	4.812	0.481	0.008
LRRC1	4.073	4.562	0.489	0.008
LUC7L2	4.615	5.091	0.476	0.008
MAF	1.791	2.285	0.493	0.008
MARCH7	4.107	4.576	0.469	0.008
MAT2A	5.994	5.583	-0.411	0.008
MCFD2	4.18	4.648	0.467	0.008
MED13L	2.323	2.816	0.493	0.008
MIPEP	4.069	3.653	-0.416	0.008
MORC3	2.476	2.958	0.482	0.008
MSMB	0.827	0.413	-0.414	0.008
MST4	3.878	4.345	0.467	0.008
MYO1B	4.896	5.38	0.484	0.008
N6AMT2	4.333	3.927	-0.406	0.008
NAA15	3.023	3.492	0.469	0.008
NAP1L1	6.74	7.22	0.48	0.008
NAT10	4.489	4.075	-0.414	0.008
NKAIN1	4.491	4.08	-0.411	0.008
NLRP7	3.407	2.999	-0.408	0.008
NLRX1	3.245	2.836	-0.408	0.008
NOL4	1.615	2.104	0.489	0.008
NPY1R	2.464	2.954	0.49	0.008
NRAS	4.745	5.218	0.473	0.008
NRP2	3.831	4.308	0.477	0.008
NSMCE1	5.931	5.524	-0.407	0.008
NSUN5	4.197	3.787	-0.41	0.008
NUDT4	2.428	2.915	0.486	0.008
OAT	4.624	5.114	0.49	0.008
OSGEPL1	1.928	1.521	-0.407	0.008
PAAF1	5.592	5.188	-0.405	0.008
PAOX	3.411	2.999	-0.413	0.008
PAQR8	2.836	2.432	-0.404	0.008
PARM1	4.156	4.634	0.478	0.008
PARP16	2.852	2.447	-0.406	0.008
PDCD10	4.654	5.133	0.479	0.008
PDCD11	4.191	3.78	-0.411	0.008
PEG10	4.677	5.168	0.491	0.008
PEX6	3.814	3.409	-0.405	0.008
PGM3	4.013	4.492	0.479	0.008
PIF1	2.213	1.803	-0.41	0.008
PPIG	4.017	4.51	0.493	0.008
PPP1CC	5.969	6.445	0.476	0.008
PPP2R5B	3.319	2.904	-0.415	0.008
PRPF40A	3.614	4.107	0.493	0.008
PSMA3	6.601	7.071	0.47	0.008
PTPRH	2.193	1.785	-0.407	0.008
PVRL3	2.879	3.354	0.475	0.008
RANBP6	2.227	2.711	0.484	0.008
RAP2A	3.288	3.763	0.475	0.008
RARRES1	1.081	0.675	-0.406	0.008
RBP5	2.237	1.828	-0.409	0.008
RDM1	2.424	2.019	-0.405	0.008
RFX6	4.276	4.763	0.487	0.008
RNASE4	3.789	4.279	0.49	0.008
RND3	3.777	4.259	0.482	0.008
ROCK1	2.311	2.801	0.49	0.008
RRP12	3.84	3.428	-0.412	0.008
SAMD14	3.31	2.895	-0.415	0.008
SCAF8	3.77	4.259	0.489	0.008
SEMA4F	2.463	2.055	-0.408	0.008
SEPT5	3.96	3.544	-0.416	0.008
SERPINA4	3.101	2.697	-0.404	0.008
SIPA1L2	3.084	3.57	0.486	0.008
SLC25A36	3.005	3.473	0.469	0.008
SLC30A10	1.265	1.756	0.491	0.008
SLC35C1	3.607	3.201	-0.406	0.008
SLC43A3	3.641	3.23	-0.411	0.008
SLU7	3.243	3.722	0.478	0.008
SNX13	1.973	2.467	0.494	0.008
SNX4	3.67	4.163	0.493	0.008
SOX3	3.293	2.885	-0.408	0.008
SPOPL	2.089	2.572	0.483	0.008
SPR	4.808	4.393	-0.415	0.008
SPRYD3	2.976	2.563	-0.413	0.008
SULT2A1	1.616	2.083	0.467	0.008
SULT2B1	1.748	1.337	-0.411	0.008
SUV420H1	3.386	3.869	0.483	0.008
SWSAP1	2.716	2.305	-0.411	0.008
SYP	4.139	3.731	-0.408	0.008
TAF13	3.856	4.323	0.467	0.008
TCF4	1.97	2.458	0.488	0.008
TMED2	6.471	6.951	0.481	0.008
TMEM167B	3.516	4	0.484	0.008
TMEM207	0.57	1.048	0.479	0.008
TMF1	2.054	2.537	0.483	0.008
TMPRSS3	1.338	0.923	-0.415	0.008
TRIM33	2.584	3.057	0.473	0.008
TRIM65	2.445	2.033	-0.412	0.008
TSEN54	4.62	4.215	-0.406	0.008
UBXN4	4.755	5.227	0.473	0.008
UFM1	4.083	4.563	0.48	0.008
UGP2	4.855	5.324	0.469	0.008
USP21	4.412	4.006	-0.406	0.008
UTP23	1.56	2.045	0.484	0.008
UTRN	2.609	3.083	0.475	0.008
WDR62	3.034	2.629	-0.405	0.008
WTIP	3.989	3.576	-0.414	0.008
ZFYVE27	4.233	3.827	-0.406	0.008
ZNF135	2.606	2.192	-0.414	0.008
ZNF184	2.803	3.297	0.494	0.008
ZNF189	2.95	3.435	0.485	0.008
ZNF512	4.333	3.926	-0.408	0.008
ZNF724P	1.625	2.098	0.472	0.008
ZSCAN12	2.077	2.559	0.483	0.008
ZZZ3	2.902	3.387	0.486	0.008
ABCA1	2.401	2.849	0.447	0.009
ABCE1	3.276	3.718	0.441	0.009
ABHD13	3.003	3.447	0.443	0.009
ACTR6	3.262	3.727	0.464	0.009
ADNP	4.682	5.143	0.461	0.009
ADRA2B	1.062	0.664	-0.398	0.009
ANLN	3.396	3.861	0.464	0.009
AP3M2	3.184	2.785	-0.398	0.009
APCDD1	2.017	1.619	-0.398	0.009
AQP1	1.623	1.221	-0.403	0.009
ASF1B	5.295	4.895	-0.4	0.009
ATF7IP	3.566	4.008	0.441	0.009
ATL2	3.956	4.413	0.456	0.009
ATP13A3	3.307	3.754	0.447	0.009
ATP6V1G1	6.228	6.686	0.458	0.009
C10orf12	0.931	1.391	0.46	0.009
C14orf166	7.147	7.596	0.449	0.009
C5orf58	0.818	0.42	-0.398	0.009
C9orf37	3.695	3.294	-0.401	0.009
CAPZA1	5.041	5.497	0.456	0.009
CBX3	5.795	6.259	0.464	0.009
CCDC28B	4.91	4.509	-0.401	0.009
CCDC43	3.307	3.75	0.444	0.009
CCNG1	6.406	6.869	0.462	0.009
CCNL1	4.214	4.675	0.462	0.009
CDC42EP3	3.824	4.266	0.442	0.009
CDKL5	1.349	1.789	0.44	0.009
CELA3B	3.277	2.877	-0.399	0.009
CERS6	3.038	3.486	0.448	0.009
CLINT1	4.115	4.576	0.461	0.009
CLTCL1	2.035	1.632	-0.404	0.009
CNOT2	4.44	4.905	0.464	0.009
CNOT7	5.405	5.863	0.458	0.009
CPSF6	4.661	5.114	0.453	0.009
CSNK1A1	5.049	5.506	0.457	0.009
CUL5	2.415	2.858	0.443	0.009
DACT1	2.596	3.045	0.449	0.009
DDX18	3.823	4.282	0.459	0.009
DDX20	3.23	3.671	0.442	0.009
DENND2C	1.858	2.322	0.464	0.009
DHX15	5.855	6.304	0.449	0.009
DOCK9	1.961	2.422	0.461	0.009
DUSP6	3.855	4.32	0.465	0.009
EDARADD	3.209	2.806	-0.403	0.009
ELF1	3.741	4.195	0.454	0.009
ELL2	4.123	4.571	0.448	0.009
EML4	3.89	4.347	0.457	0.009
ENAH	3.439	3.895	0.456	0.009
ETNK1	3.361	3.811	0.449	0.009
FAM184A	2.304	2.767	0.463	0.009
FBXO5	3.612	4.056	0.444	0.009
FOXRED2	2.941	2.538	-0.402	0.009
FUBP3	4.253	4.695	0.443	0.009
GALNT1	3.795	4.238	0.443	0.009
GFPT2	1.705	1.303	-0.402	0.009
GLCCI1	1.911	2.354	0.443	0.009
GOLIM4	3.515	3.979	0.464	0.009
HAP1	2.491	2.09	-0.401	0.009
HCN3	1.47	1.069	-0.4	0.009
IFRD1	3.749	4.201	0.452	0.009
IL10RB	3.014	2.615	-0.399	0.009
IL6ST	2.716	3.16	0.444	0.009
ING3	3.127	3.568	0.441	0.009
IQGAP1	4.041	4.488	0.447	0.009
ITGB6	1.033	1.488	0.455	0.009
JMJD7-PLA2G4B	0.895	1.357	0.462	0.009
KBTBD8	0.837	1.299	0.462	0.009
KHDRBS1	6.606	7.049	0.443	0.009
KIAA1715	1.717	2.157	0.44	0.009
KLHL11	1.199	1.653	0.454	0.009
KLHL13	2.475	2.933	0.459	0.009
KPNA3	4.252	4.706	0.454	0.009
KPNA5	2.308	2.774	0.466	0.009
LIN7C	2.232	2.695	0.464	0.009
LMBRD2	1.161	1.623	0.463	0.009
LRPPRC	3.785	4.238	0.454	0.009
LSM14A	4.726	5.177	0.451	0.009
LUZP6	4.906	5.372	0.466	0.009
MAD2L1	4.983	5.446	0.463	0.009
MAFF	3.349	2.948	-0.401	0.009
MAL2	4.549	5.013	0.464	0.009
MAP3K12	1.965	1.565	-0.4	0.009
MOB4	3.313	3.778	0.465	0.009
MPP6	2.157	2.612	0.455	0.009
NAA30	2.509	2.954	0.445	0.009
NDRG1	5.725	6.186	0.462	0.009
NDUFA5	4.35	4.809	0.459	0.009
NEUROD1	3.757	4.209	0.453	0.009
NICN1	3.47	3.067	-0.403	0.009
NMD3	3.505	3.947	0.442	0.009
NOL11	4.293	4.739	0.446	0.009
NOMO1	3.404	3.001	-0.403	0.009
NPM1	7.15	7.614	0.465	0.009
NRGN	3.52	3.121	-0.399	0.009
NRTN	1.631	1.233	-0.398	0.009
NUCKS1	5.547	6.006	0.459	0.009
ODAM	0.824	0.427	-0.398	0.009
OGFRL1	2.668	3.11	0.442	0.009
OSBPL8	2.719	3.162	0.442	0.009
OTUD1	1.457	1.907	0.45	0.009
PAPOLA	4.977	5.417	0.44	0.009
PELI3	3.633	3.231	-0.402	0.009
PIEZO2	1.718	2.175	0.456	0.009
PIK3CA	1.711	2.156	0.445	0.009
PIM2	3.728	3.33	-0.398	0.009
PRKCE	1.534	1.981	0.447	0.009
PRPF38B	3.526	3.968	0.442	0.009
PSMC6	4.665	5.13	0.465	0.009
PTAR1	2.37	2.832	0.462	0.009
PTPN12	4.208	4.649	0.441	0.009
PTPN4	1.685	2.136	0.45	0.009
RAB33B	2.276	2.74	0.464	0.009
RAD23B	5.988	6.445	0.457	0.009
RAP1A	4.23	4.678	0.448	0.009
RAPGEF2	2.509	2.954	0.445	0.009
RAPGEF6	1.534	1.982	0.448	0.009
RBAK	1.714	2.164	0.45	0.009
RBM47	3.666	4.12	0.453	0.009
RGS4	5.668	6.119	0.451	0.009
RHEBL1	0.992	0.591	-0.401	0.009
RRAS2	3.797	4.255	0.458	0.009
RSL24D1	5.089	5.544	0.455	0.009
SCFD1	4.171	4.636	0.465	0.009
SCYL2	3.234	3.698	0.465	0.009
SERPINA7	1.282	1.746	0.463	0.009
SGK1	3.639	4.089	0.45	0.009
SHOC2	2.987	3.429	0.441	0.009
SLC38A1	4.044	4.503	0.459	0.009
SMARCA5	4.336	4.801	0.465	0.009
SMPDL3A	2.356	2.816	0.46	0.009
SOCS4	1.961	2.422	0.461	0.009
SRFBP1	1.85	2.303	0.453	0.009
SRRM3	1.268	0.866	-0.403	0.009
SSFA2	2.819	3.278	0.46	0.009
STRN3	2.522	2.968	0.445	0.009
STYXL1	5.646	5.244	-0.403	0.009
SUCLA2	3.891	4.343	0.452	0.009
SUSD4	2.376	1.973	-0.403	0.009
SYCE2	2.385	1.983	-0.402	0.009
TAB3	2.049	2.499	0.449	0.009
TAGLN3	5.353	4.952	-0.401	0.009
TARS	5.18	5.639	0.459	0.009
TEAD1	2.929	3.381	0.452	0.009
TES	5.635	6.096	0.46	0.009
TET2	1.362	1.821	0.459	0.009
TFF1	1.212	1.663	0.451	0.009
TFPI	2.644	3.096	0.451	0.009
THRB	1.601	2.049	0.448	0.009
TLE6	3.446	3.046	-0.4	0.009
TM9SF2	5.798	6.25	0.452	0.009
TMEM167A	4.336	4.787	0.451	0.009
TMEM218	2.992	2.592	-0.4	0.009
TMEM238	1.309	1.762	0.453	0.009
TNFAIP3	2.469	2.07	-0.399	0.009
TOP2B	4.492	4.958	0.465	0.009
TSNAX	3.559	4.022	0.463	0.009
TTC3	4.176	4.623	0.446	0.009
TTC37	3.174	3.615	0.441	0.009
UBE2V2	4.739	5.198	0.458	0.009
UNC93A	1.302	1.758	0.456	0.009
USO1	3.95	4.399	0.449	0.009
VASH1	3.687	3.289	-0.398	0.009
WTAP	5.326	5.771	0.445	0.009
YPEL5	4.982	5.428	0.446	0.009
ZBTB26	1.913	2.357	0.445	0.009
ZDHHC16	5.789	5.391	-0.398	0.009
ZDHHC17	2.599	3.064	0.465	0.009
ZFP36L2	5.48	5.928	0.449	0.009
ZFYVE26	2.557	2.154	-0.403	0.009
ZKSCAN3	2.144	1.744	-0.401	0.009
ZNF100	1.838	2.294	0.456	0.009
ZNF131	3.039	3.489	0.45	0.009
ZNF22	4.823	5.279	0.456	0.009
ZNF223	2.168	2.634	0.466	0.009
ZNF267	1.891	2.337	0.446	0.009
ZNF277	2.415	2.866	0.451	0.009
ZNF43	2.55	2.997	0.447	0.009
ZNF451	2.314	2.765	0.451	0.009
ZNF600	1.607	2.048	0.441	0.009
ABCC10	3.247	2.877	-0.37	0.01
ABHD6	2.707	2.336	-0.371	0.01
ACAD10	3.517	3.12	-0.397	0.01
ACBD4	2.963	2.567	-0.397	0.01
ACOT8	5.13	4.747	-0.383	0.01
ADORA2A	4.1	3.722	-0.377	0.01
ADSSL1	3.673	3.307	-0.366	0.01
ALAS2	0.801	0.41	-0.39	0.01
ANKRD13D	4.358	3.992	-0.366	0.01
APITD1-CORT	2.213	1.828	-0.386	0.01
APOBEC3H	0.625	0.24	-0.385	0.01
ARHGEF25	3.281	2.914	-0.367	0.01
ARRB2	5.272	4.893	-0.379	0.01
ARRDC4	2.471	2.908	0.437	0.01
ATAD2	2.603	3.041	0.439	0.01
ATP1A3	1.268	0.898	-0.37	0.01
B3GALT6	4.304	3.935	-0.369	0.01
B3GAT1	2.23	1.837	-0.393	0.01
BCDIN3D	2.369	1.983	-0.386	0.01
BOK	3.901	3.531	-0.37	0.01
C14orf159	4.75	4.358	-0.392	0.01
C17orf96	3.149	2.758	-0.391	0.01
C1orf233	2.047	1.681	-0.366	0.01
C2CD4C	2.947	2.575	-0.372	0.01
C5orf51	2.732	3.171	0.439	0.01
C9orf117	1.759	1.382	-0.377	0.01
CACNB3	5.165	4.783	-0.382	0.01
CAMK2B	2.322	1.949	-0.372	0.01
CAMTA2	2.896	2.522	-0.374	0.01
CBR1	3.896	3.499	-0.397	0.01
CBY1	6.462	6.079	-0.382	0.01
CC2D1B	3.44	3.061	-0.379	0.01
CCDC65	2.794	2.401	-0.393	0.01
CCDC8	3.95	3.559	-0.391	0.01
CDKN2AIPNL	5.393	5	-0.394	0.01
CEP164	2.704	2.325	-0.379	0.01
CEP72	2.539	2.155	-0.383	0.01
CHD1	2.471	2.91	0.438	0.01
CNKSR1	3.839	3.469	-0.37	0.01
COPS7A	5.014	4.644	-0.369	0.01
CRIP3	2.724	2.34	-0.383	0.01
CYB561D1	2.455	2.062	-0.393	0.01
CYP27A1	4.817	4.427	-0.39	0.01
DAPK2	1.232	0.859	-0.373	0.01
DCAF4	3.158	2.781	-0.377	0.01
DDB2	5.38	5.008	-0.373	0.01
DHRS12	3.125	2.737	-0.388	0.01
DIRAS1	2.245	1.865	-0.381	0.01
DNASE1L1	2.938	2.56	-0.378	0.01
DPH2	4.571	4.201	-0.37	0.01
DTWD1	2.481	2.094	-0.387	0.01
DUSP1	5.814	5.439	-0.375	0.01
DYDC2	1.975	1.594	-0.382	0.01
EIF2B3	4.377	3.993	-0.383	0.01
EME1	2.88	2.485	-0.395	0.01
ENPEP	0.563	1	0.437	0.01
EPHB3	3.114	2.742	-0.372	0.01
EPHX3	2.866	2.485	-0.38	0.01
ETF1	4.735	5.174	0.439	0.01
EXOC8	1.407	1.845	0.438	0.01
FAM110D	0.719	0.337	-0.382	0.01
FAM198B	2.608	3.048	0.44	0.01
FAM20A	2.757	2.377	-0.38	0.01
FAM57B	1.915	1.543	-0.372	0.01
FAM78B	1.191	0.802	-0.389	0.01
FAM86C1	2.089	1.703	-0.387	0.01
FAM98C	3.036	2.646	-0.39	0.01
FANCA	3.592	3.205	-0.387	0.01
FBXO16	3.036	2.652	-0.384	0.01
FBXO28	2.683	3.119	0.436	0.01
FBXO44	3.695	3.303	-0.392	0.01
FGD3	2.967	2.597	-0.371	0.01
FUZ	4.55	4.182	-0.367	0.01
FZD9	2.176	1.789	-0.387	0.01
GART	5.527	5.159	-0.368	0.01
GBAS	4.977	5.415	0.438	0.01
GDPD5	3.304	2.923	-0.382	0.01
GINS2	6.388	6.005	-0.383	0.01
GLRX2	3.552	3.183	-0.369	0.01
GNG4	3.65	3.265	-0.385	0.01
GPD1	3.033	2.636	-0.397	0.01
GPR143	3.413	3.044	-0.369	0.01
HAPLN4	1.787	1.406	-0.381	0.01
HDAC11	3.385	3.007	-0.379	0.01
HDAC2	5.011	5.451	0.44	0.01
HIST1H2AH	1.369	0.975	-0.394	0.01
HTRA2	4.684	4.3	-0.384	0.01
IFT140	4.262	3.882	-0.38	0.01
IFT46	4.947	4.562	-0.384	0.01
IKBKE	2.564	2.179	-0.385	0.01
ITGAV	4.064	4.503	0.438	0.01
JOSD2	3.831	3.438	-0.393	0.01
KCNN1	2.099	1.73	-0.369	0.01
KHK	2.307	1.912	-0.396	0.01
KIF16B	1.558	1.997	0.438	0.01
KIF24	2.495	2.098	-0.398	0.01
KIF2C	4.909	4.539	-0.37	0.01
KLK12	3.56	3.192	-0.368	0.01
LAD1	4.224	3.835	-0.389	0.01
LCN10	1.141	0.754	-0.387	0.01
LPIN3	2.418	2.048	-0.37	0.01
LRP5L	2.503	2.116	-0.387	0.01
LRRC45	3.953	3.57	-0.383	0.01
LRRC73	2.079	1.693	-0.386	0.01
LYSMD4	3.037	2.653	-0.384	0.01
MADD	3.895	3.525	-0.371	0.01
MAP4K1	1.299	0.925	-0.374	0.01
MCAT	4.143	3.749	-0.393	0.01
MED12	3.905	3.512	-0.393	0.01
METTL1	4.285	3.906	-0.379	0.01
METTL7B	2.342	1.957	-0.384	0.01
MIF4GD	4.616	4.218	-0.398	0.01
MINOS1	3.996	3.622	-0.375	0.01
MMP24	2.783	2.412	-0.371	0.01
MORC2	3.614	3.245	-0.369	0.01
MPP2	2.202	1.814	-0.388	0.01
MRI1	3.28	2.909	-0.371	0.01
MSTO1	2.356	1.973	-0.383	0.01
NCDN	3.446	3.057	-0.39	0.01
NDUFB1	7.82	7.452	-0.367	0.01
NME1-NME2	2.401	2.021	-0.379	0.01
NOL12	3.437	3.067	-0.369	0.01
NOP58	4.512	4.949	0.437	0.01
NR2C2AP	4.123	3.732	-0.391	0.01
NR2F2	2.773	3.211	0.438	0.01
NUDT2	5.358	4.984	-0.374	0.01
OAF	2.966	2.578	-0.388	0.01
OGFR	4.361	3.973	-0.388	0.01
OGG1	4.636	4.27	-0.366	0.01
PDCD2L	4.475	4.105	-0.37	0.01
PDGFRA	3.053	3.492	0.439	0.01
PGAM2	4.144	3.773	-0.37	0.01
PLA2G15	3.539	3.168	-0.372	0.01
PLAU	3.677	3.279	-0.397	0.01
PLCB3	3.408	3.017	-0.391	0.01
PPCDC	3.642	3.261	-0.38	0.01
PPOX	4.181	3.809	-0.372	0.01
PRICKLE4	2.183	1.787	-0.396	0.01
PRSS16	3.14	2.765	-0.375	0.01
PRSS35	3.64	4.079	0.439	0.01
PSD	2.37	1.994	-0.375	0.01
PSPN	1.17	0.801	-0.368	0.01
PTPN11	3.347	3.785	0.438	0.01
PTPN18	3.591	3.208	-0.383	0.01
PTPRCAP	1.254	0.86	-0.394	0.01
PXMP2	5.3	4.911	-0.389	0.01
PYCR2	5.35	4.954	-0.396	0.01
RAB3A	2.751	2.374	-0.377	0.01
RABGGTA	4.134	3.751	-0.383	0.01
RAD51	4.267	3.885	-0.383	0.01
RASGEF1B	1.72	2.158	0.438	0.01
RASL11A	2.549	2.178	-0.371	0.01
RCOR2	5.429	5.051	-0.378	0.01
RDH12	1.179	0.796	-0.383	0.01
RECQL4	3.972	3.604	-0.368	0.01
RETSAT	3.342	2.957	-0.385	0.01
RFXAP	1.825	1.432	-0.392	0.01
RGS14	3.627	3.234	-0.392	0.01
RHOBTB2	3.095	2.711	-0.385	0.01
RPA2	5.939	5.559	-0.38	0.01
RPS26	3.602	3.214	-0.389	0.01
RPS6KA3	3.172	3.611	0.439	0.01
RTDR1	1.879	1.505	-0.374	0.01
RTEL1	2.523	2.132	-0.391	0.01
RTN4IP1	2.16	1.788	-0.372	0.01
SEC14L2	2.557	2.178	-0.379	0.01
SFXN4	4.618	4.249	-0.369	0.01
SHF	5.213	4.825	-0.388	0.01
SHISA4	2.175	1.798	-0.377	0.01
SIX5	3.762	3.37	-0.392	0.01
SKA3	2.877	2.483	-0.394	0.01
SLC25A15	3.431	3.05	-0.381	0.01
SLC27A4	4.362	3.978	-0.384	0.01
SLMO1	1.726	1.341	-0.385	0.01
SMAD6	2.115	1.731	-0.385	0.01
SMAP2	4.085	3.711	-0.374	0.01
SMARCD3	3.878	3.488	-0.391	0.01
SMPD2	4.206	3.815	-0.391	0.01
SMUG1	5.501	5.124	-0.377	0.01
SNX11	4.373	4.002	-0.371	0.01
SP110	1.264	0.876	-0.388	0.01
SP5	1.47	1.074	-0.396	0.01
SQRDL	3.021	2.65	-0.371	0.01
SRSF5	7.15	7.588	0.438	0.01
ST3GAL3	3.15	2.781	-0.37	0.01
ST6GALNAC4	3.462	3.09	-0.372	0.01
STRADA	4.212	3.839	-0.372	0.01
SV2A	3.944	3.574	-0.369	0.01
TBC1D22B	3.781	3.406	-0.375	0.01
TDP1	4.482	4.108	-0.373	0.01
THRA	3.536	3.167	-0.369	0.01
TMEM176B	1.835	1.454	-0.381	0.01
TNFSF12	2.568	2.202	-0.366	0.01
TNFSF13	1.885	1.491	-0.394	0.01
TOP3B	3.943	3.564	-0.38	0.01
TPRA1	4.363	3.97	-0.393	0.01
TRMT2B	3.02	2.648	-0.372	0.01
TSPAN13	6.326	6.764	0.438	0.01
TTC39A	3.822	3.447	-0.375	0.01
TTLL4	4.167	3.799	-0.368	0.01
TUT1	4.033	3.654	-0.38	0.01
TYSND1	2.577	2.207	-0.37	0.01
ULK3	4.119	3.734	-0.385	0.01
UNC50	4.954	4.558	-0.396	0.01
URGCP	3.975	3.603	-0.371	0.01
USP20	3.719	3.339	-0.38	0.01
USP47	2.851	3.287	0.436	0.01
VMO1	1.457	1.084	-0.373	0.01
VPS37D	4.177	3.789	-0.388	0.01
WDR4	3.137	2.746	-0.39	0.01
XRCC3	3.91	3.537	-0.373	0.01
ZDHHC1	2.948	2.567	-0.381	0.01
ZFY	1.918	2.354	0.436	0.01
ZFYVE19	3.53	3.154	-0.376	0.01
ZMYND10	3.609	3.213	-0.396	0.01
ZNF304	1.832	2.272	0.44	0.01
ZNF497	2.02	1.642	-0.378	0.01
ZNF664	5.296	5.735	0.439	0.01
ZNF688	3.905	3.515	-0.39	0.01
ZNF776	2.447	2.885	0.438	0.01
ADAMTS19	2.64	3.069	0.429	0.011
ADD3	4.828	5.255	0.426	0.011
ARHGAP42	2.382	2.805	0.423	0.011
ARID4B	2.516	2.939	0.424	0.011
C11orf58	4.822	5.253	0.431	0.011
C3orf17	2.801	3.229	0.428	0.011
C3orf38	3.493	3.912	0.419	0.011
C5orf30	2.62	3.049	0.428	0.011
CACHD1	3.106	3.539	0.434	0.011
CLDN1	3.556	3.984	0.429	0.011
COL4A3BP	3.263	3.695	0.432	0.011
COPB2	5.733	6.165	0.431	0.011
CRK	3.91	4.335	0.425	0.011
CRNKL1	3.089	3.522	0.433	0.011
CSE1L	5.312	5.733	0.42	0.011
CTDSPL2	2.923	3.344	0.422	0.011
DLAT	3.889	4.308	0.419	0.011
DLG1	3.123	3.544	0.421	0.011
DNAJC25	2.258	2.685	0.427	0.011
EIF4G2	8.066	8.501	0.435	0.011
FAM64A	5.657	5.292	-0.365	0.011
FGD6	2.077	2.496	0.419	0.011
FNDC3B	2.899	3.332	0.432	0.011
FREM2	3.381	3.804	0.423	0.011
FRMD4B	2.345	2.777	0.432	0.011
FSTL1	6.359	6.791	0.432	0.011
GFPT1	3.398	3.83	0.432	0.011
GPR75-ASB3	2.206	2.636	0.431	0.011
HEXB	4.61	5.042	0.432	0.011
HEY2	1.156	1.576	0.42	0.011
HIST1H3A	0.782	1.203	0.421	0.011
HMGB1	4.144	4.568	0.423	0.011
HSPA14	3.364	3.784	0.42	0.011
LEPR	1.087	1.509	0.422	0.011
LRIG2	1.999	2.428	0.429	0.011
MAP4K3	2.81	3.238	0.428	0.011
MBNL3	1.303	1.731	0.428	0.011
MED13	2.51	2.932	0.422	0.011
MED21	3.604	4.024	0.42	0.011
METTL7A	2.427	2.853	0.426	0.011
MME	0.58	1.016	0.436	0.011
MOB1B	2.884	3.31	0.426	0.011
MYO6	3.617	4.051	0.434	0.011
NCK2	5.331	5.757	0.426	0.011
NKIRAS1	2.131	2.55	0.418	0.011
NOX4	0.745	1.172	0.427	0.011
NPTX1	0.656	1.091	0.434	0.011
NSA2	4.868	5.296	0.428	0.011
PDP1	2.27	2.701	0.431	0.011
PDZRN3	3.158	3.58	0.422	0.011
PELI2	2.224	2.659	0.435	0.011
PET112	4.203	3.837	-0.366	0.011
PNPLA8	2.395	2.823	0.427	0.011
PNRC2	4.177	4.603	0.425	0.011
PPM1A	2.551	2.981	0.43	0.011
PPP1R2	2.55	2.969	0.42	0.011
PROS1	2.677	3.108	0.431	0.011
PUM1	4.541	4.96	0.418	0.011
RAB11FIP2	1.649	2.081	0.432	0.011
RAB12	2.883	3.303	0.419	0.011
RAB6A	4.044	4.468	0.424	0.011
RALGPS2	2.966	3.385	0.419	0.011
RAMP1	6.827	7.259	0.432	0.011
RASAL2	1.737	2.155	0.418	0.011
RBMS1	3.332	3.761	0.429	0.011
RC3H2	2.891	3.319	0.427	0.011
RCN2	6.603	7.026	0.422	0.011
RNF11	4.799	5.225	0.427	0.011
RNF19A	3.041	3.462	0.421	0.011
RRM2B	2.441	2.875	0.434	0.011
RSF1	2.588	3.013	0.425	0.011
SCAF11	3.126	3.556	0.43	0.011
SCOC	5.071	5.505	0.433	0.011
SEC63	2.889	3.307	0.418	0.011
SERPIND1	2.262	2.688	0.426	0.011
SGK3	1.351	1.787	0.435	0.011
SLC40A1	2.788	3.213	0.425	0.011
SLITRK4	1.098	1.528	0.43	0.011
SPIRE1	1.874	2.301	0.427	0.011
SQLE	5.177	5.597	0.421	0.011
SSB	5.924	6.344	0.419	0.011
STAU2	3.803	4.229	0.427	0.011
SYAP1	4.231	4.652	0.421	0.011
SYF2	3.967	4.392	0.426	0.011
TANC1	2.596	3.027	0.431	0.011
TFAP4	3.251	2.886	-0.365	0.011
TFB2M	2.729	3.159	0.43	0.011
THUMPD1	2.785	3.216	0.431	0.011
TIAM2	1.338	1.762	0.425	0.011
TMEM229A	1.444	1.868	0.423	0.011
TPD52	3.989	4.42	0.431	0.011
TWF1	2.398	2.827	0.429	0.011
WBP5	6.794	7.219	0.425	0.011
ZC3H15	4.474	4.905	0.43	0.011
ZFAND6	4.957	5.392	0.435	0.011
ZFP91	3.585	4.02	0.434	0.011
ZNF225	1.015	1.447	0.432	0.011
ZNF570	1.29	1.711	0.421	0.011
ADAP1	2.69	2.333	-0.356	0.012
ADCY5	2.846	2.49	-0.356	0.012
ANKRD54	4.228	3.872	-0.356	0.012
AP5B1	2.632	2.269	-0.364	0.012
ARAP3	1.634	1.275	-0.359	0.012
BAHD1	3.063	2.707	-0.356	0.012
BPNT1	4.263	3.898	-0.364	0.012
BRSK2	2.759	2.405	-0.354	0.012
C19orf57	1.597	1.235	-0.362	0.012
C1orf54	3.211	2.856	-0.356	0.012
C22orf15	1.058	0.696	-0.362	0.012
CCDC122	1.505	1.153	-0.353	0.012
CCDC127	4.482	4.129	-0.352	0.012
CENPBD1	3.053	2.691	-0.362	0.012
CLCN2	2.355	2.002	-0.354	0.012
CMTM7	4.981	4.628	-0.353	0.012
COQ5	5.494	5.134	-0.361	0.012
CRTC1	2.869	2.511	-0.358	0.012
CST1	4.364	4.008	-0.356	0.012
CWF19L1	3.975	3.615	-0.359	0.012
DAK	4.045	3.681	-0.363	0.012
DENND2A	4.388	4.029	-0.359	0.012
DLG4	3.396	3.039	-0.357	0.012
DNAJC30	3.294	2.932	-0.362	0.012
DND1	2.11	1.755	-0.355	0.012
DPYSL5	5.186	4.822	-0.364	0.012
DUSP8	2.113	1.751	-0.363	0.012
DYNLRB2	2.25	1.898	-0.352	0.012
E2F2	1.932	1.576	-0.356	0.012
EFNB3	4.525	4.173	-0.352	0.012
FAM101B	2.948	2.586	-0.362	0.012
FAM155B	1.886	1.523	-0.363	0.012
FAM167B	1.222	0.868	-0.354	0.012
FAM198A	1.277	0.921	-0.356	0.012
FANCG	5.126	4.764	-0.362	0.012
FEZ1	3.264	2.9	-0.364	0.012
FKBP4	5.47	5.115	-0.354	0.012
FMNL3	1.811	1.454	-0.357	0.012
GAS2L1	2.45	2.091	-0.358	0.012
GCK	3.16	2.801	-0.359	0.012
GJD2	0.725	0.361	-0.364	0.012
GP2	0.919	0.555	-0.364	0.012
GSTM4	4.205	3.847	-0.358	0.012
HAUS8	4.278	3.921	-0.358	0.012
HEMK1	2.463	2.108	-0.355	0.012
HIF3A	1.628	1.265	-0.362	0.012
HIST4H4	1.11	0.758	-0.352	0.012
IP6K3	1.027	0.671	-0.357	0.012
IRF6	3.396	3.032	-0.364	0.012
ISG20	3.002	2.65	-0.352	0.012
KIF21B	2.617	2.254	-0.364	0.012
KLF1	0.942	0.578	-0.364	0.012
KLF10	3.576	3.219	-0.357	0.012
KRT23	3.057	2.705	-0.352	0.012
LBX2	2.099	1.747	-0.352	0.012
LRRC32	1.948	1.595	-0.352	0.012
LRRC48	1.766	1.414	-0.353	0.012
MFSD2A	1.243	0.889	-0.354	0.012
MON1A	2.514	2.161	-0.353	0.012
MSRB2	4.673	4.309	-0.364	0.012
MTHFR	2.782	2.429	-0.353	0.012
N6AMT1	2.161	1.801	-0.36	0.012
NARFL	4.481	4.129	-0.352	0.012
NDRG3	4.102	3.744	-0.358	0.012
NEURL4	3.561	3.201	-0.36	0.012
NHEJ1	3.917	3.558	-0.359	0.012
NIF3L1	4.898	4.536	-0.362	0.012
NPHP4	2.929	2.575	-0.354	0.012
NRARP	3.744	3.391	-0.353	0.012
NUDT8	3.335	2.971	-0.364	0.012
PAMR1	2.814	2.459	-0.355	0.012
PHLDB3	3.344	2.98	-0.363	0.012
PLA2G4C	1.262	0.903	-0.359	0.012
PLAUR	2.659	2.299	-0.36	0.012
PLEKHB1	6.635	6.276	-0.359	0.012
PLEKHH3	2.774	2.416	-0.358	0.012
PMVK	5.481	5.121	-0.36	0.012
POLL	4.405	4.045	-0.36	0.012
POLR2J3	0.764	0.411	-0.353	0.012
PPP1R21	3.794	3.439	-0.356	0.012
PSCA	2.2	1.848	-0.352	0.012
RPS3A	4.928	4.569	-0.359	0.012
RRP7A	3.893	3.539	-0.354	0.012
RTN4RL1	1.726	1.371	-0.355	0.012
SKAP1	1.207	0.854	-0.353	0.012
SPC24	3.331	2.969	-0.362	0.012
SRY	3.796	3.444	-0.352	0.012
SUOX	4.507	4.145	-0.362	0.012
TADA2A	3.491	3.128	-0.363	0.012
TBC1D2B	1.782	1.419	-0.363	0.012
TBCCD1	2.524	2.164	-0.359	0.012
TCFL5	2.159	1.799	-0.36	0.012
THBS4	1.424	1.063	-0.362	0.012
TMEM136	2.334	1.975	-0.358	0.012
TMEM169	2.293	1.932	-0.36	0.012
TPPP3	5.786	5.426	-0.36	0.012
TPST2	4.478	4.119	-0.36	0.012
TRANK1	2.459	2.104	-0.355	0.012
TRIM32	2.807	2.453	-0.354	0.012
TRIM45	3.328	2.967	-0.362	0.012
UCK2	3.387	3.033	-0.354	0.012
USP25	2.311	2.729	0.418	0.012
VRK3	4.973	4.612	-0.361	0.012
VWA5A	3.599	3.241	-0.359	0.012
WDR91	2.504	2.146	-0.358	0.012
ZNF771	2.925	2.563	-0.362	0.012
AARS2	3.266	2.915	-0.351	0.013
AHR	2.226	2.643	0.416	0.013
AIFM2	2.847	2.497	-0.35	0.013
ANKMY2	3.882	4.297	0.414	0.013
APBB3	2.818	2.467	-0.351	0.013
ARL1	4.089	4.5	0.41	0.013
ASAP1	2.672	3.086	0.414	0.013
BICD1	2.092	2.506	0.414	0.013
BIRC2	3.735	4.148	0.412	0.013
BMP4	3.298	3.711	0.413	0.013
C16orf86	2.428	2.077	-0.351	0.013
C8orf47	2.994	2.643	-0.351	0.013
CALCA	0.876	0.526	-0.35	0.013
CCNC	4.889	5.306	0.417	0.013
CDK10	5.401	5.051	-0.35	0.013
CTNNAL1	4.673	5.089	0.416	0.013
CUL3	3.345	3.758	0.413	0.013
DET1	2.87	2.52	-0.35	0.013
DHRS1	4.051	3.7	-0.351	0.013
DHX36	3.706	4.122	0.415	0.013
DMD	2.704	3.119	0.414	0.013
DR1	3.506	3.921	0.415	0.013
DSG2	4.801	5.214	0.413	0.013
DYRK3	2.763	2.413	-0.35	0.013
FAM168B	4.671	5.082	0.411	0.013
FANCC	3.384	3.033	-0.352	0.013
FBP1	2.382	2.033	-0.349	0.013
FNDC5	1.948	1.599	-0.349	0.013
GATA6	4.989	5.406	0.417	0.013
HAUS5	3.382	3.032	-0.35	0.013
HEG1	1.499	1.915	0.416	0.013
HMGCL	5.438	5.087	-0.351	0.013
IER3IP1	3.797	4.207	0.411	0.013
IFT57	4.242	4.658	0.416	0.013
INO80C	4.977	4.628	-0.349	0.013
IQGAP3	3.476	3.125	-0.351	0.013
KIF2A	3.359	3.774	0.415	0.013
KIF9	2.589	2.238	-0.351	0.013
KISS1	0.957	1.372	0.415	0.013
LEMD3	2.861	3.276	0.415	0.013
LINGO1	3.252	2.901	-0.35	0.013
MAP3K2	1.246	1.662	0.416	0.013
MPP5	2.756	3.167	0.411	0.013
MSI2	3.91	4.326	0.416	0.013
MUM1	4.715	4.363	-0.351	0.013
NIPAL1	1.606	2.021	0.416	0.013
NR2F1	2.936	3.35	0.415	0.013
NUAK2	3.759	3.408	-0.35	0.013
NUDT21	4.782	5.199	0.417	0.013
PAQR4	3.78	3.428	-0.352	0.013
PCNP	5.134	5.55	0.416	0.013
PDGFD	1.809	2.219	0.411	0.013
PGF	3.299	3.712	0.414	0.013
PLEKHA5	3.334	3.747	0.414	0.013
PNPLA4	3.81	3.46	-0.349	0.013
PPIL4	3.492	3.905	0.413	0.013
PSMD12	4.64	5.053	0.413	0.013
RBKS	3.413	3.064	-0.349	0.013
RFX3	2.401	2.813	0.412	0.013
RGAG4	2.541	2.191	-0.35	0.013
RNF138	3.118	3.534	0.416	0.013
RPUSD3	5.474	5.124	-0.35	0.013
RUNDC3A	3.179	2.828	-0.351	0.013
SFR1	2.133	1.781	-0.351	0.013
SLC7A3	3.195	2.844	-0.351	0.013
SOX11	3.72	4.131	0.411	0.013
SRP72	4.737	5.152	0.415	0.013
SRSF11	5.488	5.904	0.416	0.013
TBC1D15	2.257	2.674	0.417	0.013
TESC	2.259	1.91	-0.349	0.013
TMEM234	4.217	3.868	-0.349	0.013
TMEM53	3.466	3.117	-0.349	0.013
TOMM40L	4.144	3.793	-0.351	0.013
TRPC4	1.562	1.972	0.41	0.013
TWISTNB	2.469	2.881	0.411	0.013
TXNRD3	3.276	2.926	-0.349	0.013
UACA	2.61	3.027	0.417	0.013
UBE3A	3.545	3.958	0.414	0.013
UBQLN1	5.087	5.503	0.416	0.013
VTA1	3.954	4.366	0.412	0.013
ZNF273	1.165	1.58	0.415	0.013
ZNF675	2.275	2.686	0.411	0.013
ZNF783	2.171	1.821	-0.351	0.013
ABCD3	3.477	3.882	0.405	0.014
ABLIM2	2.246	1.899	-0.347	0.014
AGT	4.568	4.975	0.407	0.014
AKIRIN1	5.512	5.904	0.391	0.014
ALCAM	3.777	4.169	0.392	0.014
ALKBH8	1.182	1.583	0.401	0.014
ARHGAP12	2.496	2.889	0.393	0.014
ARHGEF19	5.073	4.73	-0.343	0.014
ARHGEF26	1.605	2.014	0.409	0.014
ARMC7	3.442	3.095	-0.347	0.014
ARVCF	4.004	3.659	-0.345	0.014
ASPHD1	1.615	1.266	-0.348	0.014
ATE1	3.082	3.47	0.388	0.014
ATF4	7.667	8.059	0.392	0.014
ATOH1	0.592	0.996	0.404	0.014
ATP2C1	4.239	4.634	0.395	0.014
ATRX	2.103	2.506	0.403	0.014
B3GALTL	2.523	2.929	0.405	0.014
B3GAT3	5.425	5.077	-0.348	0.014
BLOC1S2	4.161	4.55	0.389	0.014
BMPR1B	1.063	1.46	0.397	0.014
C2orf70	1.198	0.854	-0.344	0.014
CASP3	3.981	4.386	0.405	0.014
CCDC159	3.111	2.764	-0.347	0.014
CCDC19	2.861	2.513	-0.348	0.014
CCNT2	2.55	2.95	0.4	0.014
CD82	2.957	2.612	-0.344	0.014
CDC5L	3.31	3.719	0.409	0.014
CDK1	4.799	5.196	0.397	0.014
CDK14	2.522	2.925	0.404	0.014
CGGBP1	3.775	4.174	0.399	0.014
CHM	1.843	2.232	0.389	0.014
CHST6	1.618	1.27	-0.348	0.014
CREB3L2	3.685	4.076	0.392	0.014
CTC1	2.703	2.358	-0.346	0.014
CYP51A1	4.083	4.479	0.395	0.014
DAAM1	2.68	3.075	0.396	0.014
DAPL1	0.782	0.439	-0.343	0.014
DNAI1	1.261	0.915	-0.346	0.014
DNAJC3	2.908	3.304	0.396	0.014
DUSP12	4.523	4.911	0.389	0.014
EAF1	3.564	3.967	0.403	0.014
ECHDC1	4.598	5.003	0.406	0.014
EFHD1	4.064	3.718	-0.346	0.014
EFNA4	5.931	5.585	-0.346	0.014
EIF2B4	5.723	5.376	-0.347	0.014
ELMO2	4.642	4.297	-0.345	0.014
EML3	2.783	2.438	-0.345	0.014
ENG	1.174	0.827	-0.348	0.014
EPC2	2.687	3.079	0.392	0.014
EPM2AIP1	2.189	2.584	0.395	0.014
EPSTI1	3.717	4.124	0.407	0.014
ERBB2IP	2.488	2.893	0.404	0.014
EZH1	2.33	1.982	-0.348	0.014
FAM126A	3.306	3.705	0.399	0.014
FAM169A	1.949	2.348	0.399	0.014
FAM19A5	2.861	2.516	-0.345	0.014
FAM212B	2.595	2.248	-0.347	0.014
FAM35A	1.782	2.179	0.397	0.014
FAM49B	4.193	4.598	0.404	0.014
FBF1	2.141	1.796	-0.345	0.014
FBXO30	2.281	2.671	0.39	0.014
FBXW7	2.128	2.533	0.405	0.014
GNPDA2	1.676	2.083	0.406	0.014
GPATCH2	2.78	3.174	0.394	0.014
GPD2	3.031	3.433	0.402	0.014
GPRIN1	2.098	1.754	-0.344	0.014
GSK3B	3.06	3.454	0.394	0.014
GSTA1	6.247	6.643	0.396	0.014
GYS1	4.678	4.335	-0.344	0.014
HAUS7	3.951	3.604	-0.347	0.014
HDGFRP3	4.818	5.222	0.404	0.014
HHEX	5.171	5.566	0.395	0.014
HMGN1	6.734	7.142	0.408	0.014
HNF4G	1.037	1.433	0.396	0.014
HPCA	4.09	3.746	-0.344	0.014
HSD17B11	3.677	4.068	0.391	0.014
HSPB7	0.705	1.096	0.391	0.014
IFNGR1	3.799	4.203	0.404	0.014
INHA	1.416	1.07	-0.346	0.014
IRF2BP2	4.219	4.609	0.391	0.014
ITFG1	3.938	4.336	0.398	0.014
IVD	4.099	3.755	-0.344	0.014
KCTD3	3.947	4.343	0.395	0.014
KHDC1	2.398	2.054	-0.344	0.014
KLF3	3.741	4.132	0.391	0.014
LARP4	2.936	3.333	0.397	0.014
LMAN2L	4.857	4.509	-0.348	0.014
LRRC58	1.343	1.751	0.408	0.014
MACC1	1.911	2.302	0.392	0.014
MAGI1	2.591	2.985	0.395	0.014
MAGT1	4.203	4.605	0.402	0.014
MBD5	1.118	1.522	0.404	0.014
MFAP4	2.82	2.473	-0.347	0.014
MID1	2.323	2.714	0.391	0.014
MIER1	2.47	2.857	0.388	0.014
MKL2	2.766	3.176	0.41	0.014
MMADHC	5.907	6.299	0.392	0.014
MOB1A	4.82	5.212	0.392	0.014
MOSPD2	1.499	1.905	0.406	0.014
MSH2	4.451	4.845	0.394	0.014
MTF2	3.546	3.952	0.405	0.014
MTPAP	1.672	2.067	0.395	0.014
MUTYH	4.817	4.47	-0.347	0.014
MYLIP	3.995	4.387	0.392	0.014
NAT1	2.992	3.381	0.388	0.014
NAT8L	2.26	1.914	-0.346	0.014
NAT9	4.579	4.235	-0.343	0.014
NDUFAF2	4.431	4.086	-0.345	0.014
NEK2	3.293	3.702	0.409	0.014
NUP153	3.744	4.152	0.408	0.014
NUSAP1	4.687	5.08	0.392	0.014
OSBPL11	2.427	2.835	0.408	0.014
OSBPL9	4.802	5.212	0.41	0.014
PCDH18	1.553	1.943	0.39	0.014
PCDHA12	1.659	2.065	0.406	0.014
PCDHA6	1.608	2.012	0.404	0.014
PFAS	4.099	3.753	-0.346	0.014
PGRMC1	6.238	6.644	0.406	0.014
PHIP	2.298	2.691	0.394	0.014
PIGP	4.078	3.734	-0.344	0.014
PIK3CB	1.946	2.356	0.41	0.014
PIK3R1	2.515	2.923	0.408	0.014
POLB	5.643	5.295	-0.349	0.014
PPAP2B	3.434	3.822	0.388	0.014
PPIP5K2	2.633	3.031	0.398	0.014
PRDX3	6.928	7.317	0.389	0.014
PRRC2C	3.739	4.148	0.409	0.014
PTBP3	3.186	3.593	0.407	0.014
RAB14	4.288	4.683	0.394	0.014
RABGEF1	2.513	2.914	0.4	0.014
RB1CC1	2.809	3.205	0.396	0.014
RBBP6	3.382	3.788	0.406	0.014
RBBP8	3.414	3.816	0.402	0.014
RBM15	2.032	2.429	0.397	0.014
RCHY1	2.624	3.028	0.404	0.014
REG1A	1.764	1.417	-0.347	0.014
RELL1	2.358	2.761	0.403	0.014
RHOU	4.584	4.986	0.402	0.014
RICTOR	1.283	1.682	0.4	0.014
RIOK2	2.722	3.114	0.392	0.014
RNF219	2.853	3.263	0.41	0.014
ROCK2	1.954	2.358	0.404	0.014
RPL36A	0.901	1.297	0.396	0.014
RSRC1	3.275	3.679	0.404	0.014
SAPCD2	2.953	2.608	-0.345	0.014
SBDS	4.057	4.449	0.392	0.014
SCO1	4.442	4.84	0.398	0.014
SEC62	3.344	3.753	0.409	0.014
SEMA6A	4.227	4.628	0.401	0.014
SEMA6C	3.664	3.319	-0.345	0.014
SERPINC1	1.411	1.82	0.408	0.014
SH3BGRL2	3.891	4.294	0.402	0.014
SLC10A3	3.558	3.211	-0.347	0.014
SLC1A3	2.853	3.261	0.408	0.014
SLC25A24	4.11	4.508	0.398	0.014
SLC30A9	4.134	4.528	0.394	0.014
SMAD5	3.237	3.629	0.393	0.014
SNW1	5.123	5.516	0.393	0.014
SOD2	4.662	5.061	0.399	0.014
SON	4.611	5.02	0.409	0.014
SPG20	3.53	3.929	0.399	0.014
ST13	4.647	5.052	0.405	0.014
STARD4	2.72	3.115	0.395	0.014
SUMO1	5.316	5.705	0.389	0.014
SUV420H2	4.355	4.008	-0.347	0.014
SYCE1L	2.483	2.136	-0.347	0.014
SYT1	0.665	1.055	0.39	0.014
SYT4	2.322	2.728	0.407	0.014
TAF1D	3.965	4.363	0.398	0.014
TCEA1	3.472	3.871	0.398	0.014
TCEAL3	3.408	3.063	-0.344	0.014
TECPR2	3.06	2.716	-0.345	0.014
TGFBR1	3.461	3.848	0.387	0.014
TINF2	5.096	4.748	-0.348	0.014
TMEM231	3.308	2.961	-0.347	0.014
TNFRSF9	2.37	2.026	-0.343	0.014
TNKS2	3.27	3.679	0.408	0.014
TOR1AIP2	3.098	3.507	0.409	0.014
TOX2	1.914	1.57	-0.344	0.014
TRIM71	2.592	2.98	0.388	0.014
TSHZ3	0.902	1.29	0.388	0.014
UBA2	5.49	5.89	0.4	0.014
UBXN7	2.558	2.96	0.402	0.014
UFL1	2.547	2.95	0.403	0.014
URI1	3.775	4.184	0.409	0.014
USF1	5.797	5.45	-0.346	0.014
USP9X	2.669	3.063	0.394	0.014
WAC	3.905	4.314	0.409	0.014
WDR20	3.094	3.485	0.391	0.014
WDR77	5.862	5.517	-0.345	0.014
XPR1	3.303	3.705	0.402	0.014
ZBTB10	2.287	2.692	0.404	0.014
ZC3H11A	3.509	3.904	0.395	0.014
ZC3HC1	4.827	4.481	-0.346	0.014
ZHX1	2.083	2.485	0.402	0.014
ZNF141	1.354	1.75	0.395	0.014
ZNF235	1.168	1.563	0.395	0.014
ZNF550	2.383	2.771	0.388	0.014
ZNF615	1.212	1.615	0.403	0.014
ZNF711	2.517	2.906	0.389	0.014
ABCB10	2.481	2.849	0.367	0.015
ACOX3	3.179	2.838	-0.341	0.015
AK8	2.34	2.006	-0.335	0.015
ALX3	1.896	1.553	-0.343	0.015
ANGPT1	1.146	1.52	0.375	0.015
AP1G1	3.645	4.014	0.369	0.015
AP4E1	1.22	1.602	0.382	0.015
API5	4.144	4.522	0.378	0.015
ARL4A	1.394	1.762	0.368	0.015
ATAD5	1.224	1.6	0.376	0.015
ATF1	2.491	2.877	0.386	0.015
ATXN7	1.709	2.078	0.369	0.015
BAIAP3	2.867	2.526	-0.341	0.015
BCCIP	5.111	5.482	0.371	0.015
BLZF1	1.87	2.236	0.366	0.015
BTAF1	2.572	2.953	0.381	0.015
BTBD3	5.304	5.683	0.379	0.015
C6orf120	2.888	3.265	0.377	0.015
C9orf72	2.49	2.872	0.381	0.015
CADM1	5.171	5.54	0.369	0.015
CAND2	2.077	1.737	-0.34	0.015
CAPN13	2.528	2.191	-0.337	0.015
CASK	2.637	3.005	0.368	0.015
CBX1	6.101	6.469	0.368	0.015
CCDC91	2.524	2.902	0.379	0.015
CDK17	2.173	2.541	0.368	0.015
CDK5	5.439	5.098	-0.342	0.015
CDK6	1.796	2.169	0.373	0.015
CEBPZ	3.497	3.879	0.382	0.015
CECR6	1.972	1.636	-0.336	0.015
CES2	3.751	3.415	-0.336	0.015
CHRNB2	1.504	1.164	-0.34	0.015
CKAP2L	2.687	3.065	0.378	0.015
[truncated: 10,870 more rows]

## Sheet: G - poly-miR in PE+PE vs islet
Table S2 - Genes regulated by individual miRNA and poly-miR in PE cells. (G) poly-miR repressed genes also decreased in islet vs PE.
TCOF1
CHST3
CKS1B
NLGN3
B3GAT1
TAGLN
SEC61A2
ALPL
HIST1H3H
LMBR1L
TP53I3
C16orf59
ENO3
FKBP1B
RMI2
LRRN2
DENND2A
ADAM19
DPYSL4
SKA3
PPP1R13B
ASTN2
ADCY5
ADCY6
XRCC3
H2AFY2
NUP188
TSPAN11
RDM1
NOTCH1
POC1A
NKX6-2
H6PD
EDC4
ZFHX2
MOK
HSD11B2
SMARCC2
UBXN11
TRAIP
FANCG
FANCA
CHST14
PLD1
BCORL1
ANKRD52
EPHA1
COL9A1
LIMD2
ZFYVE26
RNASEH2A
RAD54L
C17orf53
TEAD3
TEAD2
SAMD1
CDCA3
TTC23
CARHSP1
FBXO46
RNF122
SLC45A4
KCNN1
C2CD4C
TNFRSF25
SLC29A3
CBX2
ERCC2
ZFPM1
HIST1H4C
HIST1H4E
HIST1H4J
HIST1H4H
TMEM206
LHFPL3
KIF21B
PRKD2
RCOR2
NRARP
EME1
PMEL
ATP7B
PTGIS
MEN1
PALM
MAT2A
PXMP2
ACTC1
SLCO2A1
RIMS3
UBQLN4
GRTP1
CERS1
RGS12
GTSE1
SMAD6
RFX5
BRD8
ASAP3
ZNF135
GLYATL1
RND2
LRRC45
CCDC157
GAL3ST1
GAL3ST3
DACT3
MORC2
BMF
CCDC8
AS3MT
RNFT2
TTYH1
GBA2
RBM4B
SUFU
PLA2G4B
GNG3
HIP1
SPRN
FAM83H
LIG1
TAF6
NDOR1
KANK2
MAPK12
FZD2
LIMS2
ARHGEF2
MTG1
SLC7A3
PHYHD1
PAQR4
CEP72
SMG9
AQP10
MGAT3
SHMT1
FAM166B
CARD10
C19orf54
ZC3H4
PABPC1L
LIMK1
FAM19A5
RCC2
HIF3A
CCDC167
PTPN5
AGBL5
CCNF
CDC25C
PIF1
GMIP
DBF4B
PFAS
GRIP2
SLC19A3
SLC19A1
CDAN1
TJP3
EPPK1
SMO
POLE
LOXL3
RANBP10
SELENBP1
NRGN
NFRKB
TCF7
NFE2
RBP1
TOR2A
SUGP1
PSRC1
TP53
NKD2
CENPM
CENPV
CENPT
DHX34
ZNF768
EPHB3
MDFI
RBPMS2
C6orf52
RAD51
KCTD15
EFS
STK36
BORA
ETV4
SP5
DPYSL5
BMP7
RASSF2
DIO3
COLQ
LBX2
LRRC61
SHF
KIF2C
KIF24
KLHL25
TRIM46
TRIM45
NES
MAD1L1
TTLL4
CCNE1
WDR90
CRH
PKN3
DZIP1L
LEFTY1
FBXW9
CACNB3
CACNG6
TNFRSF9
ANKS6
RGL4
FGFR3
MEA1
HAUS8
HAUS5
HIST1H2BE
HIST1H2BM
HIST1H2BO
HIST1H2BH
HIST1H2BJ
ESPN
ARHGEF16
ARHGEF19
RBM5
ARSE
PLEKHB1
FSD1
PLD2
TIMELESS
FANCD2
MED12
CNN1
EFNA4
EFNA3
EFNA2
PROCA1
CDC45
EPHX3
RABL2A
OGG1
FAM131B
AIF1L
CCDC65
CABLES2
ZBTB46
VEPH1
USF1
SOX12
WDR62
GPR153
ZNF467
RPAP1
GFRA3
WTIP
PRMT5
NANOS3
PRICKLE4
SPSB4
HIST1H2AG
C1orf112
SEMA6B
SEMA6C
INPPL1
ASF1B
NPPB
QRICH2
USP28
FGD1
POLA2
SLC5A6
MED22
ALDH4A1
C19orf44
PKDCC
RBM10
PLEKHG4B
KIRREL2
TMEM221
CYB5R2
PLCB3
SIX5
IFT140
C9orf129
ZNF580
SRY
C9orf116
CRYM
CDCA8
UCP2
SAC3D1
ERBB2
KLF15
KRTDAP
DNMT3B
ZDHHC16
ESPL1
E2F2
HRASLS5
NARF
PPP2R5D
LRFN4
TMEM92
PTPRU
TLE6
SLC25A15
PDE9A
PIK3CD
ZSWIM4
TBL1Y
WBP1
LCAT
AMHR2
POLR2I
ING4
VASH1
TMEM200B
HAPLN3
TOP3A
TOP3B
FAM171A2
CENPA
ZNF771
CCDC142
GDF11
PIK3AP1
RPL39L
FAM57B
DTYMK
NPFF
NYNRIN
ZNF512B
POLD1
ID3
ESRP2
RECQL4
C20orf194
ST3GAL2
CHEK2
GINS2
GINS4
CAPN9
PGA5
SAMD14
SAMD15
SAMD10
DDX11
VWCE
TMEM169
HIST2H2AC
CCDC102A
METTL3
DLK1
CCDC40
IQGAP3
SPC24
BEND3
GATA5
SH3BP1
RTL1
ZNF444
THBS3
RAB34
KIAA0907
TMEM44
TONSL
ZMYM3
ACTA1
CADM3
CAPN6
JRK
BEND5
BANP
YPEL1
SAPCD2
EFNB3
LINGO1
ZNF74
PSPN
