# Supplementary material for: A Network of microRNAs Acts to Promote Cell Cycle Exit and Differentiation of Human Pancreatic Endocrine Cells
Source: iScience. 2019 Nov 1;21:681–94. doi: 10.1016/j.isci.2019.10.063 (PMC6889369; doi:10.1016/j.isci.2019.10.063)
Supplement: Table S3. GO Analysis of Individual miRNA- and poly-miR-repressed Genes, Table S3 Is Associated with Figures 2 and 3 — GO analysis of genes that decrease in expression in islet compared with PE and are repressed by (A) Let-7a, (B) Let-7g, (C) miR-200a, (D) miR-375, (E) miR-127, and (F) poly-miR. [file mmc4.xlsx]

## Sheet: A - GO repressed by Let-7a
Table S3 - GO analysis of individual miRNA and poly-miR repressed genes. (A) GO analysis of genes repressed by Let-7a and also decreased in islet vs PE.
GroupID	Category	Term	Description	LogP	Log(q-value)	InTerm_InList	Genes	Symbols
1_Summary	Reactome Gene Sets	R-HSA-1640170	Cell Cycle	-20.8359	-16.5862	31/635	641,898,993,1058,1163,1869,1870,3978,4171,4176,4998,5888,6241,7156,8318,8338,8342,8344,8348,8357,8363,8365,8367,9700,23649,51659,55388,79019,93323,157570,220134,1663,8438,55723,80119,29128,4778,8969,10398,1392,2785,128239,2175,9636,29089,4613,5331,4144,7083,340547	BLM,CCNE1,CDC25A,CENPA,CKS1B,E2F1,E2F2,LIG1,MCM2,MCM7,ORC1,RAD51,RRM2,TOP3A,CDC45,HIST2H2AC,HIST1H2BM,HIST1H2BE,HIST1H2BO,HIST1H3H,HIST1H4J,HIST1H4H,HIST1H4E,ESPL1,POLA2,GINS2,MCM10,CENPM,HAUS8,ESCO2,SKA1,DDX11,RAD54L,ASF1B,PIF1,UHRF1,NFE2,HIST1H2AG,MYL9,CRH,GNG3,IQGAP3,FANCA,ISG15,UBE2T,MYCN,PLCB3,MAT2A,TK1,VSIG1
1_Member	Reactome Gene Sets	R-HSA-1640170	Cell Cycle	-20.8359	-16.5862	31/635	641,898,993,1058,1163,1869,1870,3978,4171,4176,4998,5888,6241,7156,8318,8338,8342,8344,8348,8357,8363,8365,8367,9700,23649,51659,55388,79019,93323,157570,220134	BLM,CCNE1,CDC25A,CENPA,CKS1B,E2F1,E2F2,LIG1,MCM2,MCM7,ORC1,RAD51,RRM2,TOP3A,CDC45,HIST2H2AC,HIST1H2BM,HIST1H2BE,HIST1H2BO,HIST1H3H,HIST1H4J,HIST1H4H,HIST1H4E,ESPL1,POLA2,GINS2,MCM10,CENPM,HAUS8,ESCO2,SKA1
1_Member	Reactome Gene Sets	R-HSA-69278	Cell Cycle, Mitotic	-19.7055	-15.7568	28/528	898,993,1058,1163,1869,1870,3978,4171,4176,4998,6241,8318,8338,8342,8344,8348,8357,8363,8365,8367,9700,23649,51659,55388,79019,93323,157570,220134	CCNE1,CDC25A,CENPA,CKS1B,E2F1,E2F2,LIG1,MCM2,MCM7,ORC1,RRM2,CDC45,HIST2H2AC,HIST1H2BM,HIST1H2BE,HIST1H2BO,HIST1H3H,HIST1H4J,HIST1H4H,HIST1H4E,ESPL1,POLA2,GINS2,MCM10,CENPM,HAUS8,ESCO2,SKA1
1_Member	GO Biological Processes	GO:0071103	DNA conformation change	-16.4273	-12.8766	20/283	641,1058,1663,4171,4176,5888,7156,8318,8342,8344,8348,8357,8363,8365,8367,8438,51659,55723,79019,80119	BLM,CENPA,DDX11,MCM2,MCM7,RAD51,TOP3A,CDC45,HIST1H2BM,HIST1H2BE,HIST1H2BO,HIST1H3H,HIST1H4J,HIST1H4H,HIST1H4E,RAD54L,GINS2,ASF1B,CENPM,PIF1
1_Member	Reactome Gene Sets	R-HSA-69620	Cell Cycle Checkpoints	-12.6315	-9.2269	15/204	641,898,993,4171,4176,4998,7156,8318,8342,8344,8348,8363,8365,8367,55388	BLM,CCNE1,CDC25A,MCM2,MCM7,ORC1,TOP3A,CDC45,HIST1H2BM,HIST1H2BE,HIST1H2BO,HIST1H4J,HIST1H4H,HIST1H4E,MCM10
1_Member	Reactome Gene Sets	R-HSA-69481	G2/M Checkpoints	-12.4201	-9.07348	14/172	641,993,4171,4176,4998,7156,8318,8342,8344,8348,8363,8365,8367,55388	BLM,CDC25A,MCM2,MCM7,ORC1,TOP3A,CDC45,HIST1H2BM,HIST1H2BE,HIST1H2BO,HIST1H4J,HIST1H4H,HIST1H4E,MCM10
1_Member	Reactome Gene Sets	R-HSA-912446	Meiotic recombination	-11.8557	-8.60601	11/89	641,5888,7156,8338,8342,8344,8348,8357,8363,8365,8367	BLM,RAD51,TOP3A,HIST2H2AC,HIST1H2BM,HIST1H2BE,HIST1H2BO,HIST1H3H,HIST1H4J,HIST1H4H,HIST1H4E
1_Member	Reactome Gene Sets	R-HSA-73886	Chromosome Maintenance	-10.8286	-7.65808	11/110	1058,3978,8338,8342,8344,8348,8363,8365,8367,23649,79019	CENPA,LIG1,HIST2H2AC,HIST1H2BM,HIST1H2BE,HIST1H2BO,HIST1H4J,HIST1H4H,HIST1H4E,POLA2,CENPM
1_Member	Reactome Gene Sets	R-HSA-1500620	Meiosis	-10.3341	-7.33971	11/122	641,5888,7156,8338,8342,8344,8348,8357,8363,8365,8367	BLM,RAD51,TOP3A,HIST2H2AC,HIST1H2BM,HIST1H2BE,HIST1H2BO,HIST1H3H,HIST1H4J,HIST1H4H,HIST1H4E
1_Member	Reactome Gene Sets	R-HSA-5334118	DNA methylation	-10.1811	-7.21015	9/66	8338,8342,8344,8348,8357,8363,8365,8367,29128	HIST2H2AC,HIST1H2BM,HIST1H2BE,HIST1H2BO,HIST1H3H,HIST1H4J,HIST1H4H,HIST1H4E,UHRF1
1_Member	GO Biological Processes	GO:0071824	protein-DNA complex subunit organization	-10.0157	-7.06703	14/259	1058,4171,4778,5888,8318,8342,8344,8348,8357,8363,8365,8367,55723,79019	CENPA,MCM2,NFE2,RAD51,CDC45,HIST1H2BM,HIST1H2BE,HIST1H2BO,HIST1H3H,HIST1H4J,HIST1H4H,HIST1H4E,ASF1B,CENPM
1_Member	GO Biological Processes	GO:0034728	nucleosome organization	-9.94856	-7.04128	12/171	1058,4171,4778,8342,8344,8348,8357,8363,8365,8367,55723,79019	CENPA,MCM2,NFE2,HIST1H2BM,HIST1H2BE,HIST1H2BO,HIST1H3H,HIST1H4J,HIST1H4H,HIST1H4E,ASF1B,CENPM
1_Member	Reactome Gene Sets	R-HSA-606279	Deposition of new CENPA-containing nucleosomes at the centromere	-9.77569	-6.90619	9/73	1058,8338,8342,8344,8348,8363,8365,8367,79019	CENPA,HIST2H2AC,HIST1H2BM,HIST1H2BE,HIST1H2BO,HIST1H4J,HIST1H4H,HIST1H4E,CENPM
1_Member	Reactome Gene Sets	R-HSA-774815	Nucleosome assembly	-9.77569	-6.90619	9/73	1058,8338,8342,8344,8348,8363,8365,8367,79019	CENPA,HIST2H2AC,HIST1H2BM,HIST1H2BE,HIST1H2BO,HIST1H4J,HIST1H4H,HIST1H4E,CENPM
1_Member	GO Biological Processes	GO:0006334	nucleosome assembly	-9.55256	-6.7035	11/144	1058,4171,8342,8344,8348,8357,8363,8365,8367,55723,79019	CENPA,MCM2,HIST1H2BM,HIST1H2BE,HIST1H2BO,HIST1H3H,HIST1H4J,HIST1H4H,HIST1H4E,ASF1B,CENPM
1_Member	GO Biological Processes	GO:0006333	chromatin assembly or disassembly	-9.52486	-6.7035	12/186	1058,4171,4778,8342,8344,8348,8357,8363,8365,8367,55723,79019	CENPA,MCM2,NFE2,HIST1H2BM,HIST1H2BE,HIST1H2BO,HIST1H3H,HIST1H4J,HIST1H4H,HIST1H4E,ASF1B,CENPM
1_Member	GO Biological Processes	GO:0065004	protein-DNA complex assembly	-9.52185	-6.7035	13/232	1058,4171,5888,8318,8342,8344,8348,8357,8363,8365,8367,55723,79019	CENPA,MCM2,RAD51,CDC45,HIST1H2BM,HIST1H2BE,HIST1H2BO,HIST1H3H,HIST1H4J,HIST1H4H,HIST1H4E,ASF1B,CENPM
1_Member	Reactome Gene Sets	R-HSA-157579	Telomere Maintenance	-9.26511	-6.50676	9/83	3978,8338,8342,8344,8348,8363,8365,8367,23649	LIG1,HIST2H2AC,HIST1H2BM,HIST1H2BE,HIST1H2BO,HIST1H4J,HIST1H4H,HIST1H4E,POLA2
1_Member	GO Biological Processes	GO:0031497	chromatin assembly	-9.03358	-6.31535	11/161	1058,4171,8342,8344,8348,8357,8363,8365,8367,55723,79019	CENPA,MCM2,HIST1H2BM,HIST1H2BE,HIST1H2BO,HIST1H3H,HIST1H4J,HIST1H4H,HIST1H4E,ASF1B,CENPM
1_Member	Reactome Gene Sets	R-HSA-2559580	Oxidative Stress Induced Senescence	-8.85619	-6.15055	10/127	1869,1870,8338,8342,8344,8348,8357,8363,8365,8367	E2F1,E2F2,HIST2H2AC,HIST1H2BM,HIST1H2BE,HIST1H2BO,HIST1H3H,HIST1H4J,HIST1H4H,HIST1H4E
1_Member	Reactome Gene Sets	R-HSA-3214815	HDACs deacetylate histones	-8.81787	-6.12446	9/93	8338,8342,8344,8348,8357,8363,8365,8367,8969	HIST2H2AC,HIST1H2BM,HIST1H2BE,HIST1H2BO,HIST1H3H,HIST1H4J,HIST1H4H,HIST1H4E,HIST1H2AG
1_Member	Reactome Gene Sets	R-HSA-73728	RNA Polymerase I Promoter Opening	-8.79266	-6.11115	8/64	8338,8342,8344,8348,8357,8363,8365,8367	HIST2H2AC,HIST1H2BM,HIST1H2BE,HIST1H2BO,HIST1H3H,HIST1H4J,HIST1H4H,HIST1H4E
1_Member	Reactome Gene Sets	R-HSA-5625740	RHO GTPases activate PKNs	-8.77607	-6.10614	9/94	8338,8342,8344,8348,8357,8363,8365,8367,10398	HIST2H2AC,HIST1H2BM,HIST1H2BE,HIST1H2BO,HIST1H3H,HIST1H4J,HIST1H4H,HIST1H4E,MYL9
1_Member	Reactome Gene Sets	R-HSA-5625886	Activated PKN1 stimulates transcription of AR (androgen receptor) regulated genes KLK2 and KLK3	-8.57752	-5.91888	8/68	8338,8342,8344,8348,8357,8363,8365,8367	HIST2H2AC,HIST1H2BM,HIST1H2BE,HIST1H2BO,HIST1H3H,HIST1H4J,HIST1H4H,HIST1H4E
1_Member	KEGG Pathway	hsa05034	Alcoholism	-8.52064	-5.88371	11/180	1392,2785,8338,8342,8344,8348,8357,8363,8365,8367,8969	CRH,GNG3,HIST2H2AC,HIST1H2BM,HIST1H2BE,HIST1H2BO,HIST1H3H,HIST1H4J,HIST1H4H,HIST1H4E,HIST1H2AG
1_Member	KEGG Pathway	ko05034	Alcoholism	-8.52064	-5.88371	11/180	1392,2785,8338,8342,8344,8348,8357,8363,8365,8367,8969	CRH,GNG3,HIST2H2AC,HIST1H2BM,HIST1H2BE,HIST1H2BO,HIST1H3H,HIST1H4J,HIST1H4H,HIST1H4E,HIST1H2AG
1_Member	Reactome Gene Sets	R-HSA-427359	SIRT1 negatively regulates rRNA Expression	-8.4751	-5.84864	8/70	8338,8342,8344,8348,8357,8363,8365,8367	HIST2H2AC,HIST1H2BM,HIST1H2BE,HIST1H2BO,HIST1H3H,HIST1H4J,HIST1H4H,HIST1H4E
1_Member	Reactome Gene Sets	R-HSA-212300	PRC2 methylates histones and DNA	-8.23244	-5.63594	8/75	8338,8342,8344,8348,8357,8363,8365,8367	HIST2H2AC,HIST1H2BM,HIST1H2BE,HIST1H2BO,HIST1H3H,HIST1H4J,HIST1H4H,HIST1H4E
1_Member	Reactome Gene Sets	R-HSA-2299718	Condensation of Prophase Chromosomes	-8.23244	-5.63594	8/75	8338,8342,8344,8348,8357,8363,8365,8367	HIST2H2AC,HIST1H2BM,HIST1H2BE,HIST1H2BO,HIST1H3H,HIST1H4J,HIST1H4H,HIST1H4E
1_Member	Reactome Gene Sets	R-HSA-427389	ERCC6 (CSB) and EHMT2 (G9a) positively regulate rRNA expression	-8.14029	-5.55334	8/77	8338,8342,8344,8348,8357,8363,8365,8367	HIST2H2AC,HIST1H2BM,HIST1H2BE,HIST1H2BO,HIST1H3H,HIST1H4J,HIST1H4H,HIST1H4E
1_Member	Reactome Gene Sets	R-HSA-2559583	Cellular Senescence	-8.11011	-5.53249	11/197	898,1869,1870,8338,8342,8344,8348,8357,8363,8365,8367	CCNE1,E2F1,E2F2,HIST2H2AC,HIST1H2BM,HIST1H2BE,HIST1H2BO,HIST1H3H,HIST1H4J,HIST1H4H,HIST1H4E
1_Member	GO Biological Processes	GO:0006323	DNA packaging	-8.06441	-5.49594	11/199	1058,4171,8342,8344,8348,8357,8363,8365,8367,55723,79019	CENPA,MCM2,HIST1H2BM,HIST1H2BE,HIST1H2BO,HIST1H3H,HIST1H4J,HIST1H4H,HIST1H4E,ASF1B,CENPM
1_Member	Reactome Gene Sets	R-HSA-2559586	DNA Damage/Telomere Stress Induced Senescence	-8.00687	-5.44735	8/80	898,8338,8342,8344,8348,8363,8365,8367	CCNE1,HIST2H2AC,HIST1H2BM,HIST1H2BE,HIST1H2BO,HIST1H4J,HIST1H4H,HIST1H4E
1_Member	Reactome Gene Sets	R-HSA-171306	Packaging Of Telomere Ends	-7.98614	-5.43748	7/52	8338,8342,8344,8348,8363,8365,8367	HIST2H2AC,HIST1H2BM,HIST1H2BE,HIST1H2BO,HIST1H4J,HIST1H4H,HIST1H4E
1_Member	Reactome Gene Sets	R-HSA-195258	RHO GTPase Effectors	-7.97962	-5.43748	13/311	1058,8338,8342,8344,8348,8357,8363,8365,8367,10398,79019,128239,220134	CENPA,HIST2H2AC,HIST1H2BM,HIST1H2BE,HIST1H2BO,HIST1H3H,HIST1H4J,HIST1H4H,HIST1H4E,MYL9,CENPM,IQGAP3,SKA1
1_Member	Reactome Gene Sets	R-HSA-73894	DNA Repair	-7.84868	-5.31497	13/319	641,2175,3978,5888,7156,8342,8344,8348,8363,8365,8367,9636,29089	BLM,FANCA,LIG1,RAD51,TOP3A,HIST1H2BM,HIST1H2BE,HIST1H2BO,HIST1H4J,HIST1H4H,HIST1H4E,ISG15,UBE2T
1_Member	Reactome Gene Sets	R-HSA-201722	Formation of the beta-catenin:TCF transactivating complex	-7.52301	-5.06569	8/92	8338,8342,8344,8348,8357,8363,8365,8367	HIST2H2AC,HIST1H2BM,HIST1H2BE,HIST1H2BO,HIST1H3H,HIST1H4J,HIST1H4H,HIST1H4E
1_Member	Reactome Gene Sets	R-HSA-73777	RNA Polymerase I Chain Elongation	-7.52301	-5.06569	8/92	8338,8342,8344,8348,8357,8363,8365,8367	HIST2H2AC,HIST1H2BM,HIST1H2BE,HIST1H2BO,HIST1H3H,HIST1H4J,HIST1H4H,HIST1H4E
1_Member	Reactome Gene Sets	R-HSA-5250924	B-WICH complex positively regulates rRNA expression	-7.44911	-5.00569	8/94	8338,8342,8344,8348,8357,8363,8365,8367	HIST2H2AC,HIST1H2BM,HIST1H2BE,HIST1H2BO,HIST1H3H,HIST1H4J,HIST1H4H,HIST1H4E
1_Member	KEGG Pathway	ko05322	Systemic lupus erythematosus	-7.44249	-5.00569	9/133	8338,8342,8344,8348,8357,8363,8365,8367,8969	HIST2H2AC,HIST1H2BM,HIST1H2BE,HIST1H2BO,HIST1H3H,HIST1H4J,HIST1H4H,HIST1H4E,HIST1H2AG
1_Member	KEGG Pathway	hsa05322	Systemic lupus erythematosus	-7.44249	-5.00569	9/133	8338,8342,8344,8348,8357,8363,8365,8367,8969	HIST2H2AC,HIST1H2BM,HIST1H2BE,HIST1H2BO,HIST1H3H,HIST1H4J,HIST1H4H,HIST1H4E,HIST1H2AG
1_Member	Reactome Gene Sets	R-HSA-5693567	HDR through Homologous Recombination (HR) or Single Strand Annealing (SSA)	-7.4142	-4.99057	9/134	641,5888,7156,8342,8344,8348,8363,8365,8367	BLM,RAD51,TOP3A,HIST1H2BM,HIST1H2BE,HIST1H2BO,HIST1H4J,HIST1H4H,HIST1H4E
1_Member	Reactome Gene Sets	R-HSA-69473	G2/M DNA damage checkpoint	-7.37692	-4.95971	8/96	641,7156,8342,8344,8348,8363,8365,8367	BLM,TOP3A,HIST1H2BM,HIST1H2BE,HIST1H2BO,HIST1H4J,HIST1H4H,HIST1H4E
1_Member	Reactome Gene Sets	R-HSA-5693607	Processing of DNA double-strand break ends	-7.27165	-4.87204	8/99	641,7156,8342,8344,8348,8363,8365,8367	BLM,TOP3A,HIST1H2BM,HIST1H2BE,HIST1H2BO,HIST1H4J,HIST1H4H,HIST1H4E
1_Member	Reactome Gene Sets	R-HSA-5693538	Homology Directed Repair	-7.24921	-4.85684	9/140	641,5888,7156,8342,8344,8348,8363,8365,8367	BLM,RAD51,TOP3A,HIST1H2BM,HIST1H2BE,HIST1H2BO,HIST1H4J,HIST1H4H,HIST1H4E
1_Member	Reactome Gene Sets	R-HSA-977225	Amyloid fiber formation	-7.2034	-4.81701	8/101	8338,8342,8344,8348,8357,8363,8365,8367	HIST2H2AC,HIST1H2BM,HIST1H2BE,HIST1H2BO,HIST1H3H,HIST1H4J,HIST1H4H,HIST1H4E
1_Member	Reactome Gene Sets	R-HSA-3214847	HATs acetylate histones	-7.16962	-4.78914	9/143	8338,8342,8344,8348,8357,8363,8365,8367,8969	HIST2H2AC,HIST1H2BM,HIST1H2BE,HIST1H2BO,HIST1H3H,HIST1H4J,HIST1H4H,HIST1H4E,HIST1H2AG
1_Member	Reactome Gene Sets	R-HSA-5578749	Transcriptional regulation by small RNAs	-7.03905	-4.67583	8/106	8338,8342,8344,8348,8357,8363,8365,8367	HIST2H2AC,HIST1H2BM,HIST1H2BE,HIST1H2BO,HIST1H3H,HIST1H4J,HIST1H4H,HIST1H4E
1_Member	Reactome Gene Sets	R-HSA-427413	NoRC negatively regulates rRNA expression	-6.97567	-4.61805	8/108	8338,8342,8344,8348,8357,8363,8365,8367	HIST2H2AC,HIST1H2BM,HIST1H2BE,HIST1H2BO,HIST1H3H,HIST1H4J,HIST1H4H,HIST1H4E
1_Member	Reactome Gene Sets	R-HSA-5250913	Positive epigenetic regulation of rRNA expression	-6.94446	-4.59485	8/109	8338,8342,8344,8348,8357,8363,8365,8367	HIST2H2AC,HIST1H2BM,HIST1H2BE,HIST1H2BO,HIST1H3H,HIST1H4J,HIST1H4H,HIST1H4E
1_Member	Reactome Gene Sets	R-HSA-212165	Epigenetic regulation of gene expression	-6.94148	-4.59485	9/152	8338,8342,8344,8348,8357,8363,8365,8367,29128	HIST2H2AC,HIST1H2BM,HIST1H2BE,HIST1H2BO,HIST1H3H,HIST1H4J,HIST1H4H,HIST1H4E,UHRF1
1_Member	Reactome Gene Sets	R-HSA-2559582	Senescence-Associated Secretory Phenotype (SASP)	-6.88298	-4.55235	8/111	8338,8342,8344,8348,8357,8363,8365,8367	HIST2H2AC,HIST1H2BM,HIST1H2BE,HIST1H2BO,HIST1H3H,HIST1H4J,HIST1H4H,HIST1H4E
1_Member	Reactome Gene Sets	R-HSA-5250941	Negative epigenetic regulation of rRNA expression	-6.88298	-4.55235	8/111	8338,8342,8344,8348,8357,8363,8365,8367	HIST2H2AC,HIST1H2BM,HIST1H2BE,HIST1H2BO,HIST1H3H,HIST1H4J,HIST1H4H,HIST1H4E
1_Member	Reactome Gene Sets	R-HSA-73854	RNA Polymerase I Promoter Clearance	-6.88298	-4.55235	8/111	8338,8342,8344,8348,8357,8363,8365,8367	HIST2H2AC,HIST1H2BM,HIST1H2BE,HIST1H2BO,HIST1H3H,HIST1H4J,HIST1H4H,HIST1H4E
1_Member	Reactome Gene Sets	R-HSA-73864	RNA Polymerase I Transcription	-6.793	-4.47271	8/114	8338,8342,8344,8348,8357,8363,8365,8367	HIST2H2AC,HIST1H2BM,HIST1H2BE,HIST1H2BO,HIST1H3H,HIST1H4J,HIST1H4H,HIST1H4E
1_Member	Reactome Gene Sets	R-HSA-68886	M Phase	-6.78511	-4.4699	12/327	1058,8338,8342,8344,8348,8357,8363,8365,8367,9700,79019,220134	CENPA,HIST2H2AC,HIST1H2BM,HIST1H2BE,HIST1H2BO,HIST1H3H,HIST1H4J,HIST1H4H,HIST1H4E,ESPL1,CENPM,SKA1
1_Member	GO Biological Processes	GO:0032200	telomere organization	-6.72782	-4.41763	9/161	641,898,5888,8357,8363,8365,8367,23649,80119	BLM,CCNE1,RAD51,HIST1H3H,HIST1H4J,HIST1H4H,HIST1H4E,POLA2,PIF1
1_Member	GO Biological Processes	GO:0006342	chromatin silencing	-6.677	-4.37668	8/118	8318,8338,8357,8363,8365,8367,8969,29128	CDC45,HIST2H2AC,HIST1H3H,HIST1H4J,HIST1H4H,HIST1H4E,HIST1H2AG,UHRF1
1_Member	Reactome Gene Sets	R-HSA-1221632	Meiotic synapsis	-6.66334	-4.36787	7/80	8338,8342,8344,8348,8363,8365,8367	HIST2H2AC,HIST1H2BM,HIST1H2BE,HIST1H2BO,HIST1H4J,HIST1H4H,HIST1H4E
1_Member	Reactome Gene Sets	R-HSA-5693532	DNA Double-Strand Break Repair	-6.54876	-4.26284	9/169	641,5888,7156,8342,8344,8348,8363,8365,8367	BLM,RAD51,TOP3A,HIST1H2BM,HIST1H2BE,HIST1H2BO,HIST1H4J,HIST1H4H,HIST1H4E
1_Member	GO Biological Processes	GO:0006336	DNA replication-independent nucleosome assembly	-6.45348	-4.17689	6/53	1058,8363,8365,8367,55723,79019	CENPA,HIST1H4J,HIST1H4H,HIST1H4E,ASF1B,CENPM
1_Member	Reactome Gene Sets	R-HSA-5617472	Activation of anterior HOX genes in hindbrain development during early embryogenesis	-6.43109	-4.16365	8/127	8338,8342,8344,8348,8357,8363,8365,8367	HIST2H2AC,HIST1H2BM,HIST1H2BE,HIST1H2BO,HIST1H3H,HIST1H4J,HIST1H4H,HIST1H4E
1_Member	Reactome Gene Sets	R-HSA-5619507	Activation of HOX genes during differentiation	-6.43109	-4.16365	8/127	8338,8342,8344,8348,8357,8363,8365,8367	HIST2H2AC,HIST1H2BM,HIST1H2BE,HIST1H2BO,HIST1H3H,HIST1H4J,HIST1H4H,HIST1H4E
1_Member	GO Biological Processes	GO:0006325	chromatin organization	-6.40546	-4.1457	17/747	1058,1663,4171,4778,8318,8338,8342,8344,8348,8357,8363,8365,8367,8969,29128,55723,79019	CENPA,DDX11,MCM2,NFE2,CDC45,HIST2H2AC,HIST1H2BM,HIST1H2BE,HIST1H2BO,HIST1H3H,HIST1H4J,HIST1H4H,HIST1H4E,HIST1H2AG,UHRF1,ASF1B,CENPM
1_Member	GO Biological Processes	GO:0034724	DNA replication-independent nucleosome organization	-6.40419	-4.1457	6/54	1058,8363,8365,8367,55723,79019	CENPA,HIST1H4J,HIST1H4H,HIST1H4E,ASF1B,CENPM
1_Member	GO Biological Processes	GO:0045814	negative regulation of gene expression, epigenetic	-6.25276	-3.99868	8/134	8318,8338,8357,8363,8365,8367,8969,29128	CDC45,HIST2H2AC,HIST1H3H,HIST1H4J,HIST1H4H,HIST1H4E,HIST1H2AG,UHRF1
1_Member	Reactome Gene Sets	R-HSA-211000	Gene Silencing by RNA	-6.17946	-3.93399	8/137	8338,8342,8344,8348,8357,8363,8365,8367	HIST2H2AC,HIST1H2BM,HIST1H2BE,HIST1H2BO,HIST1H3H,HIST1H4J,HIST1H4H,HIST1H4E
1_Member	GO Biological Processes	GO:0006335	DNA replication-dependent nucleosome assembly	-6.1751	-3.93399	5/32	8357,8363,8365,8367,55723	HIST1H3H,HIST1H4J,HIST1H4H,HIST1H4E,ASF1B
1_Member	GO Biological Processes	GO:0034723	DNA replication-dependent nucleosome organization	-6.1751	-3.93399	5/32	8357,8363,8365,8367,55723	HIST1H3H,HIST1H4J,HIST1H4H,HIST1H4E,ASF1B
1_Member	Reactome Gene Sets	R-HSA-194315	Signaling by Rho GTPases	-6.16814	-3.93127	13/446	1058,8338,8342,8344,8348,8357,8363,8365,8367,10398,79019,128239,220134	CENPA,HIST2H2AC,HIST1H2BM,HIST1H2BE,HIST1H2BO,HIST1H3H,HIST1H4J,HIST1H4H,HIST1H4E,MYL9,CENPM,IQGAP3,SKA1
1_Member	Reactome Gene Sets	R-HSA-68875	Mitotic Prophase	-6.08445	-3.85177	8/141	8338,8342,8344,8348,8357,8363,8365,8367	HIST2H2AC,HIST1H2BM,HIST1H2BE,HIST1H2BO,HIST1H3H,HIST1H4J,HIST1H4H,HIST1H4E
1_Member	GO Biological Processes	GO:0000723	telomere maintenance	-5.92516	-3.69663	8/148	641,898,5888,8363,8365,8367,23649,80119	BLM,CCNE1,RAD51,HIST1H4J,HIST1H4H,HIST1H4E,POLA2,PIF1
1_Member	Reactome Gene Sets	R-HSA-504046	RNA Polymerase I, RNA Polymerase III, and Mitochondrial Transcription	-5.83785	-3.62556	8/152	8338,8342,8344,8348,8357,8363,8365,8367	HIST2H2AC,HIST1H2BM,HIST1H2BE,HIST1H2BO,HIST1H3H,HIST1H4J,HIST1H4H,HIST1H4E
1_Member	Reactome Gene Sets	R-HSA-5693571	Nonhomologous End-Joining (NHEJ)	-5.72838	-3.52006	6/70	8342,8344,8348,8363,8365,8367	HIST1H2BM,HIST1H2BE,HIST1H2BO,HIST1H4J,HIST1H4H,HIST1H4E
1_Member	GO Biological Processes	GO:0051290	protein heterotetramerization	-5.5676	-3.37097	5/42	6241,8357,8363,8365,8367	RRM2,HIST1H3H,HIST1H4J,HIST1H4H,HIST1H4E
1_Member	GO Biological Processes	GO:0034080	CENP-A containing nucleosome assembly	-5.5676	-3.37097	5/42	1058,8363,8365,8367,79019	CENPA,HIST1H4J,HIST1H4H,HIST1H4E,CENPM
1_Member	GO Biological Processes	GO:0061641	CENP-A containing chromatin organization	-5.5676	-3.37097	5/42	1058,8363,8365,8367,79019	CENPA,HIST1H4J,HIST1H4H,HIST1H4E,CENPM
1_Member	Reactome Gene Sets	R-HSA-5693565	Recruitment and ATM-mediated phosphorylation of repair and signaling proteins at DNA double strand b	-5.5175	-3.32849	6/76	8342,8344,8348,8363,8365,8367	HIST1H2BM,HIST1H2BE,HIST1H2BO,HIST1H4J,HIST1H4H,HIST1H4E
1_Member	Reactome Gene Sets	R-HSA-5693606	DNA Double Strand Break Response	-5.48413	-3.29888	6/77	8342,8344,8348,8363,8365,8367	HIST1H2BM,HIST1H2BE,HIST1H2BO,HIST1H4J,HIST1H4H,HIST1H4E
1_Member	Reactome Gene Sets	R-HSA-3214858	RMTs methylate histone arginines	-5.41878	-3.24095	6/79	8338,8357,8363,8365,8367,8969	HIST2H2AC,HIST1H3H,HIST1H4J,HIST1H4H,HIST1H4E,HIST1H2AG
1_Member	GO Biological Processes	GO:0031055	chromatin remodeling at centromere	-5.3677	-3.19354	5/46	1058,8363,8365,8367,79019	CENPA,HIST1H4J,HIST1H4H,HIST1H4E,CENPM
1_Member	GO Biological Processes	GO:0016458	gene silencing	-5.08631	-2.93697	9/254	4613,8318,8338,8357,8363,8365,8367,8969,29128	MYCN,CDC45,HIST2H2AC,HIST1H3H,HIST1H4J,HIST1H4H,HIST1H4E,HIST1H2AG,UHRF1
1_Member	GO Biological Processes	GO:0043486	histone exchange	-5.05959	-2.91368	5/53	1058,8363,8365,8367,79019	CENPA,HIST1H4J,HIST1H4H,HIST1H4E,CENPM
1_Member	GO Biological Processes	GO:0034508	centromere complex assembly	-5.01921	-2.87671	5/54	1058,8363,8365,8367,79019	CENPA,HIST1H4J,HIST1H4H,HIST1H4E,CENPM
1_Member	GO Biological Processes	GO:0040029	regulation of gene expression, epigenetic	-4.93893	-2.80649	9/265	4613,8318,8338,8357,8363,8365,8367,8969,29128	MYCN,CDC45,HIST2H2AC,HIST1H3H,HIST1H4J,HIST1H4H,HIST1H4E,HIST1H2AG,UHRF1
1_Member	Reactome Gene Sets	R-HSA-195721	Signaling by Wnt	-4.90862	-2.77948	10/338	2785,5331,8338,8342,8344,8348,8357,8363,8365,8367	GNG3,PLCB3,HIST2H2AC,HIST1H2BM,HIST1H2BE,HIST1H2BO,HIST1H3H,HIST1H4J,HIST1H4H,HIST1H4E
1_Member	Reactome Gene Sets	R-HSA-3247509	Chromatin modifying enzymes	-4.77367	-2.66068	9/278	8338,8342,8344,8348,8357,8363,8365,8367,8969	HIST2H2AC,HIST1H2BM,HIST1H2BE,HIST1H2BO,HIST1H3H,HIST1H4J,HIST1H4H,HIST1H4E,HIST1H2AG
1_Member	Reactome Gene Sets	R-HSA-4839726	Chromatin organization	-4.77367	-2.66068	9/278	8338,8342,8344,8348,8357,8363,8365,8367,8969	HIST2H2AC,HIST1H2BM,HIST1H2BE,HIST1H2BO,HIST1H3H,HIST1H4J,HIST1H4H,HIST1H4E,HIST1H2AG
1_Member	Reactome Gene Sets	R-HSA-2262752	Cellular responses to stress	-4.55135	-2.44777	11/453	898,1869,1870,8338,8342,8344,8348,8357,8363,8365,8367	CCNE1,E2F1,E2F2,HIST2H2AC,HIST1H2BM,HIST1H2BE,HIST1H2BO,HIST1H3H,HIST1H4J,HIST1H4H,HIST1H4E
1_Member	GO Biological Processes	GO:0051291	protein heterooligomerization	-4.50175	-2.40125	6/114	4144,6241,8357,8363,8365,8367	MAT2A,RRM2,HIST1H3H,HIST1H4J,HIST1H4H,HIST1H4E
1_Member	Reactome Gene Sets	R-HSA-201681	TCF dependent signaling in response to WNT	-4.38747	-2.29612	8/240	8338,8342,8344,8348,8357,8363,8365,8367	HIST2H2AC,HIST1H2BM,HIST1H2BE,HIST1H2BO,HIST1H3H,HIST1H4J,HIST1H4H,HIST1H4E
1_Member	GO Biological Processes	GO:0043044	ATP-dependent chromatin remodeling	-4.3486	-2.26025	5/74	1058,8363,8365,8367,79019	CENPA,HIST1H4J,HIST1H4H,HIST1H4E,CENPM
1_Member	GO Biological Processes	GO:0000183	chromatin silencing at rDNA	-4.23919	-2.15679	4/40	8357,8363,8365,8367	HIST1H3H,HIST1H4J,HIST1H4H,HIST1H4E
1_Member	GO Biological Processes	GO:0051262	protein tetramerization	-4.09094	-2.02307	6/135	6241,7083,8357,8363,8365,8367	RRM2,TK1,HIST1H3H,HIST1H4J,HIST1H4H,HIST1H4E
1_Member	KEGG Pathway	hsa05203	Viral carcinogenesis	-4.01869	-1.9565	7/201	898,8342,8344,8348,8363,8365,8367	CCNE1,HIST1H2BM,HIST1H2BE,HIST1H2BO,HIST1H4J,HIST1H4H,HIST1H4E
1_Member	KEGG Pathway	ko05203	Viral carcinogenesis	-4.01869	-1.9565	7/201	898,8342,8344,8348,8363,8365,8367	CCNE1,HIST1H2BM,HIST1H2BE,HIST1H2BO,HIST1H4J,HIST1H4H,HIST1H4E
1_Member	GO Biological Processes	GO:0045653	negative regulation of megakaryocyte differentiation	-3.96025	-1.90087	3/18	8363,8365,8367	HIST1H4J,HIST1H4H,HIST1H4E
1_Member	GO Biological Processes	GO:0060249	anatomical structure homeostasis	-3.80821	-1.7544	9/371	641,898,5888,8363,8365,8367,23649,80119,340547	BLM,CCNE1,RAD51,HIST1H4J,HIST1H4H,HIST1H4E,POLA2,PIF1,VSIG1
1_Member	Reactome Gene Sets	R-HSA-3214842	HDMs demethylate histones	-3.7887	-1.73765	4/52	8357,8363,8365,8367	HIST1H3H,HIST1H4J,HIST1H4H,HIST1H4E
1_Member	GO Biological Processes	GO:0045652	regulation of megakaryocyte differentiation	-3.32752	-1.29529	3/29	8363,8365,8367	HIST1H4J,HIST1H4H,HIST1H4E
1_Member	Reactome Gene Sets	R-HSA-3214841	PKMTs methylate histone lysines	-3.22134	-1.19694	4/73	8357,8363,8365,8367	HIST1H3H,HIST1H4J,HIST1H4H,HIST1H4E
1_Member	GO Biological Processes	GO:0051259	protein oligomerization	-3.14182	-1.12763	9/458	641,4144,5888,6241,7083,8357,8363,8365,8367	BLM,MAT2A,RAD51,RRM2,TK1,HIST1H3H,HIST1H4J,HIST1H4H,HIST1H4E
1_Member	GO Biological Processes	GO:0045815	positive regulation of gene expression, epigenetic	-3.07133	-1.06465	4/80	8357,8363,8365,8367	HIST1H3H,HIST1H4J,HIST1H4H,HIST1H4E
1_Member	GO Biological Processes	GO:0031047	gene silencing by RNA	-2.80942	-0.838465	5/159	4613,8357,8363,8365,8367	MYCN,HIST1H3H,HIST1H4J,HIST1H4H,HIST1H4E
1_Member	GO Biological Processes	GO:0006338	chromatin remodeling	-2.79744	-0.828761	5/160	1058,8363,8365,8367,79019	CENPA,HIST1H4J,HIST1H4H,HIST1H4E,CENPM
1_Member	GO Biological Processes	GO:1904837	beta-catenin-TCF complex assembly	-2.79321	-0.827375	3/44	8363,8365,8367	HIST1H4J,HIST1H4H,HIST1H4E
1_Member	GO Biological Processes	GO:0034622	cellular macromolecular complex assembly	-2.71168	-0.754222	13/978	1058,4171,5888,8318,8342,8344,8348,8357,8363,8365,8367,55723,79019	CENPA,MCM2,RAD51,CDC45,HIST1H2BM,HIST1H2BE,HIST1H2BO,HIST1H3H,HIST1H4J,HIST1H4H,HIST1H4E,ASF1B,CENPM
1_Member	GO Biological Processes	GO:0030219	megakaryocyte differentiation	-2.65814	-0.707278	3/49	8363,8365,8367	HIST1H4J,HIST1H4H,HIST1H4E
1_Member	GO Biological Processes	GO:0016233	telomere capping	-2.53728	-0.595067	3/54	8363,8365,8367	HIST1H4J,HIST1H4H,HIST1H4E
1_Member	GO Biological Processes	GO:0006303	double-strand break repair via nonhomologous end joining	-2.16943	-0.264112	3/73	8363,8365,8367	HIST1H4J,HIST1H4H,HIST1H4E
1_Member	GO Biological Processes	GO:0000726	non-recombinational repair	-2.06006	-0.170185	3/80	8363,8365,8367	HIST1H4J,HIST1H4H,HIST1H4E
2_Summary	GO Biological Processes	GO:0006260	DNA replication	-17.3716	-13.7115	21/293	641,898,993,1663,3978,4171,4176,4998,5888,6241,7156,8318,10189,10535,23649,51659,55388,63922,79075,80119,157570,2175,7083,8363,8365,8367,8438,9636,10715,23503,27063,29089,29128,1869	BLM,CCNE1,CDC25A,DDX11,LIG1,MCM2,MCM7,ORC1,RAD51,RRM2,TOP3A,CDC45,ALYREF,RNASEH2A,POLA2,GINS2,MCM10,CHTF18,DSCC1,PIF1,ESCO2,FANCA,TK1,HIST1H4J,HIST1H4H,HIST1H4E,RAD54L,ISG15,CERS1,ZFYVE26,ANKRD1,UBE2T,UHRF1,E2F1
2_Member	GO Biological Processes	GO:0006260	DNA replication	-17.3716	-13.7115	21/293	641,898,993,1663,3978,4171,4176,4998,5888,6241,7156,8318,10189,10535,23649,51659,55388,63922,79075,80119,157570	BLM,CCNE1,CDC25A,DDX11,LIG1,MCM2,MCM7,ORC1,RAD51,RRM2,TOP3A,CDC45,ALYREF,RNASEH2A,POLA2,GINS2,MCM10,CHTF18,DSCC1,PIF1,ESCO2
2_Member	GO Biological Processes	GO:0006259	DNA metabolic process	-17.3592	-13.7115	33/977	641,898,993,1663,2175,3978,4171,4176,4998,5888,6241,7083,7156,8318,8363,8365,8367,8438,9636,10189,10535,10715,23503,23649,27063,29089,29128,51659,55388,63922,79075,80119,157570	BLM,CCNE1,CDC25A,DDX11,FANCA,LIG1,MCM2,MCM7,ORC1,RAD51,RRM2,TK1,TOP3A,CDC45,HIST1H4J,HIST1H4H,HIST1H4E,RAD54L,ISG15,ALYREF,RNASEH2A,CERS1,ZFYVE26,POLA2,ANKRD1,UBE2T,UHRF1,GINS2,MCM10,CHTF18,DSCC1,PIF1,ESCO2
2_Member	GO Biological Processes	GO:0006261	DNA-dependent DNA replication	-15.1191	-11.6476	15/139	641,898,1663,3978,4171,4176,4998,5888,8318,10189,23649,51659,55388,63922,79075	BLM,CCNE1,DDX11,LIG1,MCM2,MCM7,ORC1,RAD51,CDC45,ALYREF,POLA2,GINS2,MCM10,CHTF18,DSCC1
2_Member	GO Biological Processes	GO:0006974	cellular response to DNA damage stimulus	-10.6605	-7.55693	23/791	641,1663,1869,2175,3978,4176,5888,7156,8318,8363,8365,8367,8438,9636,10535,23503,27063,29089,29128,51659,55388,80119,157570	BLM,DDX11,E2F1,FANCA,LIG1,MCM7,RAD51,TOP3A,CDC45,HIST1H4J,HIST1H4H,HIST1H4E,RAD54L,ISG15,RNASEH2A,ZFYVE26,ANKRD1,UBE2T,UHRF1,GINS2,MCM10,PIF1,ESCO2
2_Member	GO Biological Processes	GO:0006281	DNA repair	-10.4531	-7.40749	19/523	641,1663,2175,3978,5888,7156,8318,8363,8365,8367,8438,9636,10535,23503,29089,29128,51659,80119,157570	BLM,DDX11,FANCA,LIG1,RAD51,TOP3A,CDC45,HIST1H4J,HIST1H4H,HIST1H4E,RAD54L,ISG15,RNASEH2A,ZFYVE26,UBE2T,UHRF1,GINS2,PIF1,ESCO2
2_Member	GO Biological Processes	GO:0032392	DNA geometric change	-9.2178	-6.47324	9/84	641,1663,4171,4176,5888,8318,8438,51659,80119	BLM,DDX11,MCM2,MCM7,RAD51,CDC45,RAD54L,GINS2,PIF1
2_Member	GO Biological Processes	GO:0032508	DNA duplex unwinding	-8.27953	-5.66329	8/74	641,1663,4171,4176,5888,8318,51659,80119	BLM,DDX11,MCM2,MCM7,RAD51,CDC45,GINS2,PIF1
2_Member	GO Biological Processes	GO:0006302	double-strand break repair	-7.8219	-5.30872	11/210	641,1663,5888,8318,8363,8365,8367,8438,23503,51659,157570	BLM,DDX11,RAD51,CDC45,HIST1H4J,HIST1H4H,HIST1H4E,RAD54L,ZFYVE26,GINS2,ESCO2
2_Member	GO Biological Processes	GO:0006310	DNA recombination	-6.69388	-4.38866	11/271	641,3978,5888,7156,8318,8438,10189,23503,23649,51659,80119	BLM,LIG1,RAD51,TOP3A,CDC45,RAD54L,ALYREF,ZFYVE26,POLA2,GINS2,PIF1
2_Member	GO Biological Processes	GO:0000724	double-strand break repair via homologous recombination	-4.80074	-2.67813	6/101	641,5888,8318,8438,23503,51659	BLM,RAD51,CDC45,RAD54L,ZFYVE26,GINS2
2_Member	GO Biological Processes	GO:0000725	recombinational repair	-4.77627	-2.66068	6/102	641,5888,8318,8438,23503,51659	BLM,RAD51,CDC45,RAD54L,ZFYVE26,GINS2
3_Summary	GO Biological Processes	GO:1903047	mitotic cell cycle process	-11.9878	-8.69235	26/901	641,655,898,993,1058,1163,1869,3978,4171,4176,4998,6241,8318,9700,23649,25886,29901,51659,55388,55872,79075,93323,128239,220134,221150,284403,2175,5888,7156,8438,23503	BLM,BMP7,CCNE1,CDC25A,CENPA,CKS1B,E2F1,LIG1,MCM2,MCM7,ORC1,RRM2,CDC45,ESPL1,POLA2,POC1A,SAC3D1,GINS2,MCM10,PBK,DSCC1,HAUS8,IQGAP3,SKA1,SKA3,WDR62,FANCA,RAD51,TOP3A,RAD54L,ZFYVE26
3_Member	GO Biological Processes	GO:1903047	mitotic cell cycle process	-11.9878	-8.69235	26/901	641,655,898,993,1058,1163,1869,3978,4171,4176,4998,6241,8318,9700,23649,25886,29901,51659,55388,55872,79075,93323,128239,220134,221150,284403	BLM,BMP7,CCNE1,CDC25A,CENPA,CKS1B,E2F1,LIG1,MCM2,MCM7,ORC1,RRM2,CDC45,ESPL1,POLA2,POC1A,SAC3D1,GINS2,MCM10,PBK,DSCC1,HAUS8,IQGAP3,SKA1,SKA3,WDR62
3_Member	GO Biological Processes	GO:0000278	mitotic cell cycle	-11.0495	-7.84121	26/992	641,655,898,993,1058,1163,1869,3978,4171,4176,4998,6241,8318,9700,23649,25886,29901,51659,55388,55872,79075,93323,128239,220134,221150,284403	BLM,BMP7,CCNE1,CDC25A,CENPA,CKS1B,E2F1,LIG1,MCM2,MCM7,ORC1,RRM2,CDC45,ESPL1,POLA2,POC1A,SAC3D1,GINS2,MCM10,PBK,DSCC1,HAUS8,IQGAP3,SKA1,SKA3,WDR62
3_Member	GO Biological Processes	GO:0000280	nuclear division	-7.72294	-5.22184	17/604	655,898,993,1058,2175,5888,7156,8438,9700,25886,29901,55872,79075,93323,220134,221150,284403	BMP7,CCNE1,CDC25A,CENPA,FANCA,RAD51,TOP3A,RAD54L,ESPL1,POC1A,SAC3D1,PBK,DSCC1,HAUS8,SKA1,SKA3,WDR62
3_Member	GO Biological Processes	GO:0048285	organelle fission	-7.27049	-4.87204	17/649	655,898,993,1058,2175,5888,7156,8438,9700,25886,29901,55872,79075,93323,220134,221150,284403	BMP7,CCNE1,CDC25A,CENPA,FANCA,RAD51,TOP3A,RAD54L,ESPL1,POC1A,SAC3D1,PBK,DSCC1,HAUS8,SKA1,SKA3,WDR62
3_Member	GO Biological Processes	GO:0007067	mitotic nuclear division	-5.20654	-3.05025	12/463	655,993,1058,9700,25886,29901,55872,79075,93323,220134,221150,284403	BMP7,CDC25A,CENPA,ESPL1,POC1A,SAC3D1,PBK,DSCC1,HAUS8,SKA1,SKA3,WDR62
3_Member	GO Biological Processes	GO:0051301	cell division	-4.39749	-2.30311	12/559	641,898,993,1058,1163,3978,9700,23503,29901,93323,220134,221150	BLM,CCNE1,CDC25A,CENPA,CKS1B,LIG1,ESPL1,ZFYVE26,SAC3D1,HAUS8,SKA1,SKA3
3_Member	GO Biological Processes	GO:0007051	spindle organization	-2.05628	-0.170183	4/153	9700,25886,93323,284403	ESPL1,POC1A,HAUS8,WDR62
3_Member	GO Biological Processes	GO:0000226	microtubule cytoskeleton organization	-2.01196	-0.131465	7/449	1058,9700,25886,93323,220134,221150,284403	CENPA,ESPL1,POC1A,HAUS8,SKA1,SKA3,WDR62
4_Summary	Reactome Gene Sets	R-HSA-453279	Mitotic G1-G1/S phases	-10.7901	-7.65433	12/145	898,993,1163,1869,1870,4171,4176,4998,6241,8318,23649,55388,51659,3978,157570,9700,128239,641,93323,10535,5888	CCNE1,CDC25A,CKS1B,E2F1,E2F2,MCM2,MCM7,ORC1,RRM2,CDC45,POLA2,MCM10,GINS2,LIG1,ESCO2,ESPL1,IQGAP3,BLM,HAUS8,RNASEH2A,RAD51
4_Member	Reactome Gene Sets	R-HSA-453279	Mitotic G1-G1/S phases	-10.7901	-7.65433	12/145	898,993,1163,1869,1870,4171,4176,4998,6241,8318,23649,55388	CCNE1,CDC25A,CKS1B,E2F1,E2F2,MCM2,MCM7,ORC1,RRM2,CDC45,POLA2,MCM10
4_Member	GO Biological Processes	GO:0006270	DNA replication initiation	-10.6021	-7.52852	8/39	898,4171,4176,4998,8318,23649,51659,55388	CCNE1,MCM2,MCM7,ORC1,CDC45,POLA2,GINS2,MCM10
4_Member	Reactome Gene Sets	R-HSA-69206	G1/S Transition	-10.3733	-7.35401	11/121	898,993,1163,1869,4171,4176,4998,6241,8318,23649,55388	CCNE1,CDC25A,CKS1B,E2F1,MCM2,MCM7,ORC1,RRM2,CDC45,POLA2,MCM10
4_Member	Reactome Gene Sets	R-HSA-69242	S Phase	-9.9612	-7.04128	11/132	898,993,1163,3978,4171,4176,4998,8318,23649,51659,157570	CCNE1,CDC25A,CKS1B,LIG1,MCM2,MCM7,ORC1,CDC45,POLA2,GINS2,ESCO2
4_Member	Reactome Gene Sets	R-HSA-69205	G1/S-Specific Transcription	-9.48052	-6.67796	6/18	898,993,1869,4998,6241,8318	CCNE1,CDC25A,E2F1,ORC1,RRM2,CDC45
4_Member	Reactome Gene Sets	R-HSA-69306	DNA Replication	-9.43387	-6.64656	10/111	1869,1870,3978,4171,4176,4998,8318,23649,51659,55388	E2F1,E2F2,LIG1,MCM2,MCM7,ORC1,CDC45,POLA2,GINS2,MCM10
4_Member	Reactome Gene Sets	R-HSA-113510	E2F mediated regulation of DNA replication	-9.34784	-6.57525	7/34	898,993,1869,4998,6241,8318,23649	CCNE1,CDC25A,E2F1,ORC1,RRM2,CDC45,POLA2
4_Member	Reactome Gene Sets	R-HSA-69190	DNA strand elongation	-7.81807	-5.30872	6/32	3978,4171,4176,8318,23649,51659	LIG1,MCM2,MCM7,CDC45,POLA2,GINS2
4_Member	Reactome Gene Sets	R-HSA-68962	Activation of the pre-replicative complex	-7.81807	-5.30872	6/32	4171,4176,4998,8318,23649,55388	MCM2,MCM7,ORC1,CDC45,POLA2,MCM10
4_Member	KEGG Pathway	hsa04110	Cell cycle	-7.70813	-5.22184	9/124	898,993,1869,1870,4171,4176,4998,8318,9700	CCNE1,CDC25A,E2F1,E2F2,MCM2,MCM7,ORC1,CDC45,ESPL1
4_Member	KEGG Pathway	ko04110	Cell cycle	-7.70813	-5.22184	9/124	898,993,1869,1870,4171,4176,4998,8318,9700	CCNE1,CDC25A,E2F1,E2F2,MCM2,MCM7,ORC1,CDC45,ESPL1
4_Member	Reactome Gene Sets	R-HSA-69002	DNA Replication Pre-Initiation	-7.67622	-5.20466	8/88	1869,1870,4171,4176,4998,8318,23649,55388	E2F1,E2F2,MCM2,MCM7,ORC1,CDC45,POLA2,MCM10
4_Member	Reactome Gene Sets	R-HSA-68874	M/G1 Transition	-7.67622	-5.20466	8/88	1869,1870,4171,4176,4998,8318,23649,55388	E2F1,E2F2,MCM2,MCM7,ORC1,CDC45,POLA2,MCM10
4_Member	Reactome Gene Sets	R-HSA-176187	Activation of ATR in response to replication stress	-7.41822	-4.99057	6/37	993,4171,4176,4998,8318,55388	CDC25A,MCM2,MCM7,ORC1,CDC45,MCM10
4_Member	GO Biological Processes	GO:0000082	G1/S transition of mitotic cell cycle	-7.28232	-4.87204	11/237	898,993,1869,4171,4176,4998,6241,8318,23649,55388,128239	CCNE1,CDC25A,E2F1,MCM2,MCM7,ORC1,RRM2,CDC45,POLA2,MCM10,IQGAP3
4_Member	GO Biological Processes	GO:0044772	mitotic cell cycle phase transition	-7.14803	-4.77338	15/506	641,898,993,1163,1869,4171,4176,4998,6241,8318,9700,23649,55388,93323,128239	BLM,CCNE1,CDC25A,CKS1B,E2F1,MCM2,MCM7,ORC1,RRM2,CDC45,ESPL1,POLA2,MCM10,HAUS8,IQGAP3
4_Member	GO Biological Processes	GO:0044843	cell cycle G1/S phase transition	-7.04666	-4.67777	11/250	898,993,1869,4171,4176,4998,6241,8318,23649,55388,128239	CCNE1,CDC25A,E2F1,MCM2,MCM7,ORC1,RRM2,CDC45,POLA2,MCM10,IQGAP3
4_Member	GO Biological Processes	GO:0044770	cell cycle phase transition	-6.85607	-4.53063	15/533	641,898,993,1163,1869,4171,4176,4998,6241,8318,9700,23649,55388,93323,128239	BLM,CCNE1,CDC25A,CKS1B,E2F1,MCM2,MCM7,ORC1,RRM2,CDC45,ESPL1,POLA2,MCM10,HAUS8,IQGAP3
4_Member	GO Biological Processes	GO:0000083	regulation of transcription involved in G1/S transition of mitotic cell cycle	-6.56294	-4.27227	5/27	898,1869,4998,6241,8318	CCNE1,E2F1,ORC1,RRM2,CDC45
4_Member	Reactome Gene Sets	R-HSA-176974	Unwinding of DNA	-6.45601	-4.17689	4/12	4171,4176,8318,51659	MCM2,MCM7,CDC45,GINS2
4_Member	Reactome Gene Sets	R-HSA-69239	Synthesis of DNA	-5.91167	-3.69379	7/103	3978,4171,4176,4998,8318,23649,51659	LIG1,MCM2,MCM7,ORC1,CDC45,POLA2,GINS2
4_Member	KEGG Pathway	ko03030	DNA replication	-5.91008	-3.69379	5/36	3978,4171,4176,10535,23649	LIG1,MCM2,MCM7,RNASEH2A,POLA2
4_Member	KEGG Pathway	hsa03030	DNA replication	-5.91008	-3.69379	5/36	3978,4171,4176,10535,23649	LIG1,MCM2,MCM7,RNASEH2A,POLA2
4_Member	Reactome Gene Sets	R-HSA-69304	Regulation of DNA replication	-5.41878	-3.24095	6/79	1869,1870,4171,4176,4998,55388	E2F1,E2F2,MCM2,MCM7,ORC1,MCM10
4_Member	GO Biological Processes	GO:1902969	mitotic DNA replication	-5.30948	-3.14968	3/7	3978,8318,51659	LIG1,CDC45,GINS2
4_Member	GO Biological Processes	GO:0006268	DNA unwinding involved in DNA replication	-5.10704	-2.95423	3/8	4171,4176,5888	MCM2,MCM7,RAD51
4_Member	Reactome Gene Sets	R-HSA-68867	Assembly of the pre-replicative complex	-4.43559	-2.33817	5/71	1869,1870,4171,4176,4998	E2F1,E2F2,MCM2,MCM7,ORC1
4_Member	GO Biological Processes	GO:0033260	nuclear DNA replication	-3.47031	-1.43012	3/26	3978,8318,51659	LIG1,CDC45,GINS2
4_Member	Reactome Gene Sets	R-HSA-69300	Removal of licensing factors from origins	-3.15518	-1.13847	4/76	4171,4176,4998,55388	MCM2,MCM7,ORC1,MCM10
4_Member	GO Biological Processes	GO:0044786	cell cycle DNA replication	-3.08436	-1.0752	3/35	3978,8318,51659	LIG1,CDC45,GINS2
4_Member	Reactome Gene Sets	R-HSA-69052	Switching of origins to a post-replicative state	-2.15311	-0.255577	3/74	4171,4176,4998	MCM2,MCM7,ORC1
4_Member	Reactome Gene Sets	R-HSA-68949	Orc1 removal from chromatin	-2.15311	-0.255577	3/74	4171,4176,4998	MCM2,MCM7,ORC1
5_Summary	GO Biological Processes	GO:0071897	DNA biosynthetic process	-9.06366	-6.33246	12/204	641,3978,5888,7083,7156,9636,10715,23649,27063,63922,79075,80119,1663,10189,29128,157570	BLM,LIG1,RAD51,TK1,TOP3A,ISG15,CERS1,POLA2,ANKRD1,CHTF18,DSCC1,PIF1,DDX11,ALYREF,UHRF1,ESCO2
5_Member	GO Biological Processes	GO:0071897	DNA biosynthetic process	-9.06366	-6.33246	12/204	641,3978,5888,7083,7156,9636,10715,23649,27063,63922,79075,80119	BLM,LIG1,RAD51,TK1,TOP3A,ISG15,CERS1,POLA2,ANKRD1,CHTF18,DSCC1,PIF1
5_Member	GO Biological Processes	GO:0044806	G-quadruplex DNA unwinding	-5.55085	-3.35804	3/6	641,1663,80119	BLM,DDX11,PIF1
5_Member	GO Biological Processes	GO:0051052	regulation of DNA metabolic process	-5.31608	-3.14968	11/375	641,1663,5888,10189,10715,27063,29128,63922,79075,80119,157570	BLM,DDX11,RAD51,ALYREF,CERS1,ANKRD1,UHRF1,CHTF18,DSCC1,PIF1,ESCO2
5_Member	GO Biological Processes	GO:2000278	regulation of DNA biosynthetic process	-3.80943	-1.7544	5/96	10715,27063,63922,79075,80119	CERS1,ANKRD1,CHTF18,DSCC1,PIF1
5_Member	GO Biological Processes	GO:2000279	negative regulation of DNA biosynthetic process	-3.24089	-1.21389	3/31	10715,27063,80119	CERS1,ANKRD1,PIF1
5_Member	GO Biological Processes	GO:0051053	negative regulation of DNA metabolic process	-2.37504	-0.44547	4/124	641,10715,27063,80119	BLM,CERS1,ANKRD1,PIF1
6_Summary	GO Biological Processes	GO:0072710	response to hydroxyurea	-5.30948	-3.14968	3/7	641,1663,5888,2175,7156,29089,10189,8438,898,9700,9636,1392	BLM,DDX11,RAD51,FANCA,TOP3A,UBE2T,ALYREF,RAD54L,CCNE1,ESPL1,ISG15,CRH
6_Member	GO Biological Processes	GO:0072710	response to hydroxyurea	-5.30948	-3.14968	3/7	641,1663,5888	BLM,DDX11,RAD51
6_Member	GO Biological Processes	GO:0072711	cellular response to hydroxyurea	-5.30948	-3.14968	3/7	641,1663,5888	BLM,DDX11,RAD51
6_Member	KEGG Pathway	hsa03460	Fanconi anemia pathway	-4.97964	-2.84387	5/55	641,2175,5888,7156,29089	BLM,FANCA,RAD51,TOP3A,UBE2T
6_Member	KEGG Pathway	ko03460	Fanconi anemia pathway	-4.97964	-2.84387	5/55	641,2175,5888,7156,29089	BLM,FANCA,RAD51,TOP3A,UBE2T
6_Member	GO Biological Processes	GO:0031297	replication fork processing	-4.86768	-2.74182	4/28	641,1663,5888,10189	BLM,DDX11,RAD51,ALYREF
6_Member	GO Biological Processes	GO:0045005	DNA-dependent DNA replication maintenance of fidelity	-4.63015	-2.52346	4/32	641,1663,5888,10189	BLM,DDX11,RAD51,ALYREF
6_Member	KEGG Pathway	hsa03440	Homologous recombination	-4.19637	-2.12275	4/41	641,5888,7156,8438	BLM,RAD51,TOP3A,RAD54L
6_Member	KEGG Pathway	ko03440	Homologous recombination	-4.19637	-2.12275	4/41	641,5888,7156,8438	BLM,RAD51,TOP3A,RAD54L
6_Member	GO Biological Processes	GO:0000732	strand displacement	-3.47031	-1.43012	3/26	641,5888,7156	BLM,RAD51,TOP3A
6_Member	Reactome Gene Sets	R-HSA-5693554	Resolution of D-loop Structures through Synthesis-Dependent Strand Annealing (SDSA)	-3.42083	-1.38596	3/27	641,5888,7156	BLM,RAD51,TOP3A
6_Member	GO Biological Processes	GO:0007126	meiotic nuclear division	-3.32431	-1.29471	6/187	898,2175,5888,7156,8438,9700	CCNE1,FANCA,RAD51,TOP3A,RAD54L,ESPL1
6_Member	GO Biological Processes	GO:0000731	DNA synthesis involved in DNA repair	-3.19896	-1.17713	4/74	641,5888,7156,9636	BLM,RAD51,TOP3A,ISG15
6_Member	GO Biological Processes	GO:1903046	meiotic cell cycle process	-3.1937	-1.17443	6/198	898,2175,5888,7156,8438,9700	CCNE1,FANCA,RAD51,TOP3A,RAD54L,ESPL1
6_Member	Reactome Gene Sets	R-HSA-5693568	Resolution of D-loop Structures through Holliday Junction Intermediates	-3.08436	-1.0752	3/35	641,5888,7156	BLM,RAD51,TOP3A
6_Member	Reactome Gene Sets	R-HSA-5693537	Resolution of D-Loop Structures	-3.04824	-1.04895	3/36	641,5888,7156	BLM,RAD51,TOP3A
6_Member	GO Biological Processes	GO:0071312	cellular response to alkaloid	-3.04824	-1.04895	3/36	641,1392,5888	BLM,CRH,RAD51
6_Member	Reactome Gene Sets	R-HSA-5685938	HDR through Single Strand Annealing (SSA)	-2.97912	-0.987091	3/38	641,5888,7156	BLM,RAD51,TOP3A
6_Member	Reactome Gene Sets	R-HSA-5693616	Presynaptic phase of homologous DNA pairing and strand exchange	-2.91383	-0.931287	3/40	641,5888,7156	BLM,RAD51,TOP3A
6_Member	Reactome Gene Sets	R-HSA-5693579	Homologous DNA Pairing and Strand Exchange	-2.82222	-0.848966	3/43	641,5888,7156	BLM,RAD51,TOP3A
6_Member	GO Biological Processes	GO:0051321	meiotic cell cycle	-2.79153	-0.827375	6/237	898,2175,5888,7156,8438,9700	CCNE1,FANCA,RAD51,TOP3A,RAD54L,ESPL1
6_Member	GO Biological Processes	GO:0036297	interstrand cross-link repair	-2.65814	-0.707278	3/49	2175,5888,29089	FANCA,RAD51,UBE2T
6_Member	GO Biological Processes	GO:0000018	regulation of DNA recombination	-2.27292	-0.355643	3/67	641,5888,10189	BLM,RAD51,ALYREF
6_Member	Reactome Gene Sets	R-HSA-5685942	HDR through Homologous Recombination (HRR)	-2.23732	-0.324064	3/69	641,5888,7156	BLM,RAD51,TOP3A
7_Summary	Reactome Gene Sets	R-HSA-68689	CDC6 association with the ORC:origin complex	-4.64276	-2.53293	3/11	1869,1870,4998,898,1163,5888,2785,5331	E2F1,E2F2,ORC1,CCNE1,CKS1B,RAD51,GNG3,PLCB3
7_Member	Reactome Gene Sets	R-HSA-68689	CDC6 association with the ORC:origin complex	-4.64276	-2.53293	3/11	1869,1870,4998	E2F1,E2F2,ORC1
7_Member	Reactome Gene Sets	R-HSA-69298	Association of licensing factors with the pre-replicative complex	-4.20892	-2.12947	3/15	1869,1870,4998	E2F1,E2F2,ORC1
7_Member	KEGG Pathway	hsa05222	Small cell lung cancer	-2.99198	-0.997543	4/84	898,1163,1869,1870	CCNE1,CKS1B,E2F1,E2F2
7_Member	KEGG Pathway	ko05222	Small cell lung cancer	-2.99198	-0.997543	4/84	898,1163,1869,1870	CCNE1,CKS1B,E2F1,E2F2
7_Member	Reactome Gene Sets	R-HSA-69236	G1 Phase	-2.94602	-0.96113	3/39	1163,1869,1870	CKS1B,E2F1,E2F2
7_Member	Reactome Gene Sets	R-HSA-69231	Cyclin D associated events in G1	-2.94602	-0.96113	3/39	1163,1869,1870	CKS1B,E2F1,E2F2
7_Member	KEGG Pathway	hsa05212	Pancreatic cancer	-2.32858	-0.403153	3/64	1869,1870,5888	E2F1,E2F2,RAD51
7_Member	KEGG Pathway	ko05212	Pancreatic cancer	-2.32858	-0.403153	3/64	1869,1870,5888	E2F1,E2F2,RAD51
7_Member	KEGG Pathway	hsa05200	Pathways in cancer	-2.30425	-0.380874	7/395	898,1163,1869,1870,2785,5331,5888	CCNE1,CKS1B,E2F1,E2F2,GNG3,PLCB3,RAD51
8_Summary	GO Biological Processes	GO:0007062	sister chromatid cohesion	-4.25759	-2.17223	6/126	1058,1663,9700,79019,79075,220134,898,157570,221150	CENPA,DDX11,ESPL1,CENPM,DSCC1,SKA1,CCNE1,ESCO2,SKA3
8_Member	GO Biological Processes	GO:0007062	sister chromatid cohesion	-4.25759	-2.17223	6/126	1058,1663,9700,79019,79075,220134	CENPA,DDX11,ESPL1,CENPM,DSCC1,SKA1
8_Member	GO Biological Processes	GO:0007059	chromosome segregation	-4.15327	-2.08254	9/334	898,1058,1663,9700,79019,79075,157570,220134,221150	CCNE1,CENPA,DDX11,ESPL1,CENPM,DSCC1,ESCO2,SKA1,SKA3
8_Member	GO Biological Processes	GO:0098813	nuclear chromosome segregation	-3.05663	-1.05243	7/290	898,1058,1663,9700,79019,79075,220134	CCNE1,CENPA,DDX11,ESPL1,CENPM,DSCC1,SKA1
8_Member	GO Biological Processes	GO:0000819	sister chromatid segregation	-2.95635	-0.966712	6/220	1058,1663,9700,79019,79075,220134	CENPA,DDX11,ESPL1,CENPM,DSCC1,SKA1
9_Summary	Reactome Gene Sets	R-HSA-1538133	G0 and Early G1	-3.52189	-1.47358	3/25	898,993,1869,641,5888,10715,55872,27063,1163	CCNE1,CDC25A,E2F1,BLM,RAD51,CERS1,PBK,ANKRD1,CKS1B
9_Member	Reactome Gene Sets	R-HSA-1538133	G0 and Early G1	-3.52189	-1.47358	3/25	898,993,1869	CCNE1,CDC25A,E2F1
9_Member	GO Biological Processes	GO:0071478	cellular response to radiation	-2.77373	-0.81182	5/162	641,993,5888,10715,55872	BLM,CDC25A,RAD51,CERS1,PBK
9_Member	GO Biological Processes	GO:0071214	cellular response to abiotic stimulus	-2.39438	-0.462734	6/285	641,993,5888,10715,27063,55872	BLM,CDC25A,RAD51,CERS1,ANKRD1,PBK
9_Member	GO Biological Processes	GO:0034644	cellular response to UV	-2.27292	-0.355643	3/67	993,10715,55872	CDC25A,CERS1,PBK
9_Member	Reactome Gene Sets	R-HSA-69656	Cyclin A:Cdk2-associated events at S phase entry	-2.16943	-0.264112	3/73	898,993,1163	CCNE1,CDC25A,CKS1B
9_Member	Reactome Gene Sets	R-HSA-69202	Cyclin E associated events during G1/S transition	-2.15311	-0.255577	3/74	898,993,1163	CCNE1,CDC25A,CKS1B
9_Member	GO Biological Processes	GO:0000079	regulation of cyclin-dependent protein serine/threonine kinase activity	-2.03077	-0.147268	3/82	641,993,1163	BLM,CDC25A,CKS1B
9_Member	GO Biological Processes	GO:1904029	regulation of cyclin-dependent protein kinase activity	-2.00228	-0.123636	3/84	641,993,1163	BLM,CDC25A,CKS1B
10_Summary	Reactome Gene Sets	R-HSA-8852135	Protein ubiquitination	-3.49231	-1.44671	4/62	8342,8344,8348,29089,993,8338,8969	HIST1H2BM,HIST1H2BE,HIST1H2BO,UBE2T,CDC25A,HIST2H2AC,HIST1H2AG
10_Member	Reactome Gene Sets	R-HSA-8852135	Protein ubiquitination	-3.49231	-1.44671	4/62	8342,8344,8348,29089	HIST1H2BM,HIST1H2BE,HIST1H2BO,UBE2T
10_Member	Reactome Gene Sets	R-HSA-5689880	Ub-specific processing proteases	-2.90633	-0.926132	6/225	993,8338,8342,8344,8348,8969	CDC25A,HIST2H2AC,HIST1H2BM,HIST1H2BE,HIST1H2BO,HIST1H2AG
10_Member	Reactome Gene Sets	R-HSA-8866654	E3 ubiquitin ligases ubiquitinate target proteins	-2.85196	-0.87641	3/42	8342,8344,8348	HIST1H2BM,HIST1H2BE,HIST1H2BO
10_Member	Reactome Gene Sets	R-HSA-5688426	Deubiquitination	-2.26638	-0.351125	6/303	993,8338,8342,8344,8348,8969	CDC25A,HIST2H2AC,HIST1H2BM,HIST1H2BE,HIST1H2BO,HIST1H2AG
11_Summary	GO Biological Processes	GO:0060968	regulation of gene silencing	-3.46557	-1.42805	4/63	4613,8318,8357,29128	MYCN,CDC45,HIST1H3H,UHRF1
11_Member	GO Biological Processes	GO:0060968	regulation of gene silencing	-3.46557	-1.42805	4/63	4613,8318,8357,29128	MYCN,CDC45,HIST1H3H,UHRF1
12_Summary	GO Biological Processes	GO:0090329	regulation of DNA-dependent DNA replication	-2.85196	-0.87641	3/42	641,63922,79075,249,157570,503542	BLM,CHTF18,DSCC1,ALPL,ESCO2,SPRN
12_Member	GO Biological Processes	GO:0090329	regulation of DNA-dependent DNA replication	-2.85196	-0.87641	3/42	641,63922,79075	BLM,CHTF18,DSCC1
12_Member	GO Biological Processes	GO:0043687	post-translational protein modification	-2.64984	-0.703319	4/104	249,79075,157570,503542	ALPL,DSCC1,ESCO2,SPRN
12_Member	GO Biological Processes	GO:0006275	regulation of DNA replication	-2.50556	-0.565475	4/114	641,63922,79075,157570	BLM,CHTF18,DSCC1,ESCO2
13_Summary	GO Biological Processes	GO:0009887	animal organ morphogenesis	-2.73514	-0.775465	13/972	58,70,249,655,1297,2118,4613,10637,25886,27063,55679,79192,80004,23245	ACTA1,ACTC1,ALPL,BMP7,COL9A1,ETV4,MYCN,LEFTY1,POC1A,ANKRD1,LIMS2,IRX1,ESRP2,ASTN2
13_Member	GO Biological Processes	GO:0009887	animal organ morphogenesis	-2.73514	-0.775465	13/972	58,70,249,655,1297,2118,4613,10637,25886,27063,55679,79192,80004	ACTA1,ACTC1,ALPL,BMP7,COL9A1,ETV4,MYCN,LEFTY1,POC1A,ANKRD1,LIMS2,IRX1,ESRP2
13_Member	GO Biological Processes	GO:0022612	gland morphogenesis	-2.41289	-0.479145	4/121	655,2118,55679,80004	BMP7,ETV4,LIMS2,ESRP2
13_Member	GO Biological Processes	GO:0048729	tissue morphogenesis	-2.278	-0.356665	9/615	58,70,655,2118,4613,23245,27063,79192,80004	ACTA1,ACTC1,BMP7,ETV4,MYCN,ASTN2,ANKRD1,IRX1,ESRP2
13_Member	GO Biological Processes	GO:0048754	branching morphogenesis of an epithelial tube	-2.10592	-0.212231	4/148	655,2118,4613,80004	BMP7,ETV4,MYCN,ESRP2
14_Summary	GO Biological Processes	GO:0072132	mesenchyme morphogenesis	-2.65814	-0.707278	3/49	58,70,655,27063,2318	ACTA1,ACTC1,BMP7,ANKRD1,FLNC
14_Member	GO Biological Processes	GO:0072132	mesenchyme morphogenesis	-2.65814	-0.707278	3/49	58,70,655	ACTA1,ACTC1,BMP7
14_Member	GO Biological Processes	GO:0030239	myofibril assembly	-2.42808	-0.492231	3/59	58,70,27063	ACTA1,ACTC1,ANKRD1
14_Member	GO Biological Processes	GO:0055002	striated muscle cell development	-2.21139	-0.302118	4/138	58,70,2318,27063	ACTA1,ACTC1,FLNC,ANKRD1
14_Member	GO Biological Processes	GO:0055001	muscle cell development	-2.05628	-0.170183	4/153	58,70,2318,27063	ACTA1,ACTC1,FLNC,ANKRD1
15_Summary	GO Biological Processes	GO:0051726	regulation of cell cycle	-2.65395	-0.70527	13/993	641,655,898,993,1163,1663,1869,1870,5891,8318,9700,25886,342977	BLM,BMP7,CCNE1,CDC25A,CKS1B,DDX11,E2F1,E2F2,MOK,CDC45,ESPL1,POC1A,NANOS3
15_Member	GO Biological Processes	GO:0051726	regulation of cell cycle	-2.65395	-0.70527	13/993	641,655,898,993,1163,1663,1869,1870,5891,8318,9700,25886,342977	BLM,BMP7,CCNE1,CDC25A,CKS1B,DDX11,E2F1,E2F2,MOK,CDC45,ESPL1,POC1A,NANOS3
15_Member	GO Biological Processes	GO:0045787	positive regulation of cell cycle	-2.07931	-0.187535	6/332	1163,1663,1869,8318,9700,25886	CKS1B,DDX11,E2F1,CDC45,ESPL1,POC1A
15_Member	GO Biological Processes	GO:0090068	positive regulation of cell cycle process	-2.02962	-0.147268	5/243	1663,1869,8318,9700,25886	DDX11,E2F1,CDC45,ESPL1,POC1A
16_Summary	GO Biological Processes	GO:0051865	protein autoubiquitination	-2.56045	-0.61609	3/53	29089,29128,51127	UBE2T,UHRF1,TRIM17
16_Member	GO Biological Processes	GO:0051865	protein autoubiquitination	-2.56045	-0.61609	3/53	29089,29128,51127	UBE2T,UHRF1,TRIM17
17_Summary	GO Biological Processes	GO:0051093	negative regulation of developmental process	-2.43352	-0.495558	11/810	655,1869,2118,4613,4879,8363,8365,8367,55679,83723,147906	BMP7,E2F1,ETV4,MYCN,NPPB,HIST1H4J,HIST1H4H,HIST1H4E,LIMS2,FAM57B,DACT3
17_Member	GO Biological Processes	GO:0051093	negative regulation of developmental process	-2.43352	-0.495558	11/810	655,1869,2118,4613,4879,8363,8365,8367,55679,83723,147906	BMP7,E2F1,ETV4,MYCN,NPPB,HIST1H4J,HIST1H4H,HIST1H4E,LIMS2,FAM57B,DACT3
18_Summary	GO Biological Processes	GO:0042493	response to drug	-2.22918	-0.317929	7/408	70,1392,4176,5888,8438,10715,27063,249,641,655,898,4613	ACTC1,CRH,MCM7,RAD51,RAD54L,CERS1,ANKRD1,ALPL,BLM,BMP7,CCNE1,MYCN
18_Member	GO Biological Processes	GO:0042493	response to drug	-2.22918	-0.317929	7/408	70,1392,4176,5888,8438,10715,27063	ACTC1,CRH,MCM7,RAD51,RAD54L,CERS1,ANKRD1
18_Member	GO Biological Processes	GO:0071407	cellular response to organic cyclic compound	-2.16708	-0.263721	8/527	249,641,655,898,1392,4613,5888,27063	ALPL,BLM,BMP7,CCNE1,CRH,MYCN,RAD51,ANKRD1
19_Summary	GO Biological Processes	GO:0006672	ceramide metabolic process	-2.13703	-0.241422	3/75	10715,83723,256435	CERS1,FAM57B,ST6GALNAC3
19_Member	GO Biological Processes	GO:0006672	ceramide metabolic process	-2.13703	-0.241422	3/75	10715,83723,256435	CERS1,FAM57B,ST6GALNAC3

## Sheet: B - GO repressed by Let-7g
Table S3 - GO analysis of individual miRNA and poly-miR repressed genes. (B) GO analysis of genes repressed by Let-7g and also decreased in islet vs PE.
GroupID	Category	Term	Description	LogP	Log(q-value)	InTerm_InList	Genes	Symbols
1_Summary	GO Biological Processes	GO:0010903	negative regulation of very-low-density lipoprotein particle remodeling	-6.66332	-2.41361	3/3	335,336,345,341,100137049,5046,2719,259,710,5345,7157,7448,3199,7138,8363,8365,8620,10293,10385,55679,57447,2027,3913,10076,7301,7018,9056,23632,84647,84889,147011,1852,2041,80119,503542,57348,432,6470,4968,5768,11178,5740,89872	APOA1,APOA2,APOC3,APOC1,PLA2G4B,PCSK6,GPC3,AMBP,SERPING1,SERPINF2,TP53,VTN,HOXA2,TNNT1,HIST1H4J,HIST1H4H,NPFF,TRAIP,BTN2A2,LIMS2,NDRG2,ENO3,LAMB2,PTPRU,TYRO3,TF,SLC7A7,CA14,PLA2G12B,SLC7A3,PROCA1,DUSP9,EPHA1,PIF1,SPRN,TTYH1,ASGR1,SHMT1,OGG1,QSOX1,LZTS1,PTGIS,AQP10
1_Member	GO Biological Processes	GO:0010903	negative regulation of very-low-density lipoprotein particle remodeling	-6.66332	-2.41361	3/3	335,336,345	APOA1,APOA2,APOC3
1_Member	GO Biological Processes	GO:0033700	phospholipid efflux	-6.21254	-2.26386	4/12	335,336,341,345	APOA1,APOA2,APOC1,APOC3
1_Member	GO Biological Processes	GO:0060192	negative regulation of lipase activity	-5.77814	-2.2274	4/15	335,336,341,345	APOA1,APOA2,APOC1,APOC3
1_Member	GO Biological Processes	GO:0034375	high-density lipoprotein particle remodeling	-5.77814	-2.2274	4/15	335,336,341,345	APOA1,APOA2,APOC1,APOC3
1_Member	GO Biological Processes	GO:0010901	regulation of very-low-density lipoprotein particle remodeling	-5.66719	-2.19563	3/5	335,336,345	APOA1,APOA2,APOC3
1_Member	GO Biological Processes	GO:0034377	plasma lipoprotein particle assembly	-5.2382	-1.85353	4/20	335,336,341,345	APOA1,APOA2,APOC1,APOC3
1_Member	GO Biological Processes	GO:0065005	protein-lipid complex assembly	-4.98243	-1.7562	4/23	335,336,341,345	APOA1,APOA2,APOC1,APOC3
1_Member	GO Biological Processes	GO:0034367	macromolecular complex remodeling	-4.83161	-1.7562	4/25	335,336,341,345	APOA1,APOA2,APOC1,APOC3
1_Member	GO Biological Processes	GO:0034369	plasma lipoprotein particle remodeling	-4.83161	-1.7562	4/25	335,336,341,345	APOA1,APOA2,APOC1,APOC3
1_Member	GO Biological Processes	GO:0034368	protein-lipid complex remodeling	-4.83161	-1.7562	4/25	335,336,341,345	APOA1,APOA2,APOC1,APOC3
1_Member	GO Biological Processes	GO:0046503	glycerolipid catabolic process	-4.76497	-1.7562	5/53	335,336,341,345,100137049	APOA1,APOA2,APOC1,APOC3,PLA2G4B
1_Member	GO Biological Processes	GO:0010873	positive regulation of cholesterol esterification	-4.75064	-1.7562	3/9	335,336,341	APOA1,APOA2,APOC1
1_Member	GO Biological Processes	GO:0070508	cholesterol import	-4.75064	-1.7562	3/9	335,336,345	APOA1,APOA2,APOC3
1_Member	GO Biological Processes	GO:0035376	sterol import	-4.75064	-1.7562	3/9	335,336,345	APOA1,APOA2,APOC3
1_Member	GO Biological Processes	GO:0034384	high-density lipoprotein particle clearance	-4.75064	-1.7562	3/9	335,336,345	APOA1,APOA2,APOC3
1_Member	Reactome Gene Sets	R-HSA-174800	Chylomicron-mediated lipid transport	-4.6935	-1.72255	4/27	335,336,345,5046	APOA1,APOA2,APOC3,PCSK6
1_Member	GO Biological Processes	GO:0010872	regulation of cholesterol esterification	-4.46129	-1.57331	3/11	335,336,341	APOA1,APOA2,APOC1
1_Member	GO Biological Processes	GO:0034372	very-low-density lipoprotein particle remodeling	-4.46129	-1.57331	3/11	335,336,345	APOA1,APOA2,APOC3
1_Member	GO Biological Processes	GO:0034370	triglyceride-rich lipoprotein particle remodeling	-4.46129	-1.57331	3/11	335,336,345	APOA1,APOA2,APOC3
1_Member	GO Biological Processes	GO:0034381	plasma lipoprotein particle clearance	-4.39216	-1.52266	4/32	335,336,341,345	APOA1,APOA2,APOC1,APOC3
1_Member	GO Biological Processes	GO:0032372	negative regulation of sterol transport	-4.33828	-1.51994	3/12	336,341,345	APOA2,APOC1,APOC3
1_Member	GO Biological Processes	GO:0032375	negative regulation of cholesterol transport	-4.33828	-1.51994	3/12	336,341,345	APOA2,APOC1,APOC3
1_Member	GO Biological Processes	GO:0071827	plasma lipoprotein particle organization	-4.23509	-1.46005	4/35	335,336,341,345	APOA1,APOA2,APOC1,APOC3
1_Member	GO Biological Processes	GO:0034435	cholesterol esterification	-4.12346	-1.3948	3/14	335,336,341	APOA1,APOA2,APOC1
1_Member	GO Biological Processes	GO:0034434	sterol esterification	-4.12346	-1.3948	3/14	335,336,341	APOA1,APOA2,APOC1
1_Member	GO Biological Processes	GO:0034433	steroid esterification	-4.12346	-1.3948	3/14	335,336,341	APOA1,APOA2,APOC1
1_Member	GO Biological Processes	GO:0071825	protein-lipid complex subunit organization	-4.09206	-1.3948	4/38	335,336,341,345	APOA1,APOA2,APOC1,APOC3
1_Member	Reactome Gene Sets	R-HSA-174824	Lipoprotein metabolism	-4.08821	-1.3948	5/73	335,336,341,345,5046	APOA1,APOA2,APOC1,APOC3,PCSK6
1_Member	GO Biological Processes	GO:0051004	regulation of lipoprotein lipase activity	-4.02848	-1.35855	3/15	335,341,345	APOA1,APOC1,APOC3
1_Member	GO Biological Processes	GO:0033344	cholesterol efflux	-4.00337	-1.34473	4/40	335,336,341,345	APOA1,APOA2,APOC1,APOC3
1_Member	GO Biological Processes	GO:0032371	regulation of sterol transport	-3.9194	-1.29293	4/42	335,336,341,345	APOA1,APOA2,APOC1,APOC3
1_Member	GO Biological Processes	GO:0032374	regulation of cholesterol transport	-3.9194	-1.29293	4/42	335,336,341,345	APOA1,APOA2,APOC1,APOC3
1_Member	Reactome Gene Sets	R-HSA-975634	Retinoid metabolism and transport	-3.87903	-1.26278	4/43	335,336,345,2719	APOA1,APOA2,APOC3,GPC3
1_Member	GO Biological Processes	GO:0043691	reverse cholesterol transport	-3.85784	-1.25182	3/17	335,336,345	APOA1,APOA2,APOC3
1_Member	GO Biological Processes	GO:0051346	negative regulation of hydrolase activity	-3.83114	-1.24419	10/394	259,335,336,341,345,710,2719,5345,7157,7448	AMBP,APOA1,APOA2,APOC1,APOC3,SERPING1,GPC3,SERPINF2,TP53,VTN
1_Member	Reactome Gene Sets	R-HSA-6806667	Metabolism of fat-soluble vitamins	-3.55615	-1.03883	4/52	335,336,345,2719	APOA1,APOA2,APOC3,GPC3
1_Member	GO Biological Processes	GO:0051241	negative regulation of multicellular organismal process	-3.51344	-1.01862	16/983	335,336,341,345,710,3199,5345,7138,7448,8363,8365,8620,10293,10385,55679,57447	APOA1,APOA2,APOC1,APOC3,SERPING1,HOXA2,SERPINF2,TNNT1,VTN,HIST1H4J,HIST1H4H,NPFF,TRAIP,BTN2A2,LIMS2,NDRG2
1_Member	GO Biological Processes	GO:0050995	negative regulation of lipid catabolic process	-3.51245	-1.01862	3/22	336,341,345	APOA2,APOC1,APOC3
1_Member	GO Biological Processes	GO:0050994	regulation of lipid catabolic process	-3.46194	-0.996359	4/55	335,336,341,345	APOA1,APOA2,APOC1,APOC3
1_Member	GO Biological Processes	GO:0045940	positive regulation of steroid metabolic process	-3.45368	-0.996359	3/23	335,336,341	APOA1,APOA2,APOC1
1_Member	GO Biological Processes	GO:0097006	regulation of plasma lipoprotein particle levels	-3.40222	-0.967442	4/57	335,336,341,345	APOA1,APOA2,APOC1,APOC3
1_Member	GO Biological Processes	GO:0015914	phospholipid transport	-3.37322	-0.956012	4/58	335,336,341,345	APOA1,APOA2,APOC1,APOC3
1_Member	GO Biological Processes	GO:0032369	negative regulation of lipid transport	-3.34402	-0.951636	3/25	336,341,345	APOA2,APOC1,APOC3
1_Member	Reactome Gene Sets	R-HSA-73923	Lipid digestion, mobilization, and transport	-3.21907	-0.861456	5/112	335,336,341,345,5046	APOA1,APOA2,APOC1,APOC3,PCSK6
1_Member	GO Biological Processes	GO:0031099	regeneration	-3.19445	-0.853221	6/172	335,336,2027,3913,7448,10076	APOA1,APOA2,ENO3,LAMB2,VTN,PTPRU
1_Member	GO Biological Processes	GO:0050777	negative regulation of immune response	-3.11628	-0.785644	5/118	259,335,336,710,7301	AMBP,APOA1,APOA2,SERPING1,TYRO3
1_Member	GO Biological Processes	GO:0030301	cholesterol transport	-2.92911	-0.691675	4/76	335,336,341,345	APOA1,APOA2,APOC1,APOC3
1_Member	GO Biological Processes	GO:0048259	regulation of receptor-mediated endocytosis	-2.90796	-0.691675	4/77	341,345,7018,7448	APOC1,APOC3,TF,VTN
1_Member	GO Biological Processes	GO:0031100	animal organ regeneration	-2.90796	-0.691675	4/77	335,336,7448,10076	APOA1,APOA2,VTN,PTPRU
1_Member	GO Biological Processes	GO:0009395	phospholipid catabolic process	-2.87316	-0.673772	3/36	336,341,100137049	APOA2,APOC1,PLA2G4B
1_Member	GO Biological Processes	GO:0060191	regulation of lipase activity	-2.86658	-0.673772	4/79	335,336,341,345	APOA1,APOA2,APOC1,APOC3
1_Member	GO Biological Processes	GO:0046470	phosphatidylcholine metabolic process	-2.86658	-0.673772	4/79	335,336,341,100137049	APOA1,APOA2,APOC1,PLA2G4B
1_Member	GO Biological Processes	GO:0042304	regulation of fatty acid biosynthetic process	-2.83835	-0.660525	3/37	335,341,345	APOA1,APOC1,APOC3
1_Member	GO Biological Processes	GO:1905953	negative regulation of lipid localization	-2.80456	-0.641203	3/38	336,341,345	APOA2,APOC1,APOC3
1_Member	GO Biological Processes	GO:0015711	organic anion transport	-2.79966	-0.639853	9/445	335,336,341,345,9056,23632,84647,84889,147011	APOA1,APOA2,APOC1,APOC3,SLC7A7,CA14,PLA2G12B,SLC7A3,PROCA1
1_Member	GO Biological Processes	GO:0015918	sterol transport	-2.78722	-0.635612	4/83	335,336,341,345	APOA1,APOA2,APOC1,APOC3
1_Member	GO Biological Processes	GO:0043086	negative regulation of catalytic activity	-2.77734	-0.635612	13/833	259,335,336,341,345,710,1852,2041,2719,5345,7157,7448,80119	AMBP,APOA1,APOA2,APOC1,APOC3,SERPING1,DUSP9,EPHA1,GPC3,SERPINF2,TP53,VTN,PIF1
1_Member	GO Biological Processes	GO:0046461	neutral lipid catabolic process	-2.77171	-0.635612	3/39	335,336,345	APOA1,APOA2,APOC3
1_Member	GO Biological Processes	GO:0046464	acylglycerol catabolic process	-2.77171	-0.635612	3/39	335,336,345	APOA1,APOA2,APOC3
1_Member	GO Biological Processes	GO:0015748	organophosphate ester transport	-2.76805	-0.635612	4/84	335,336,341,345	APOA1,APOA2,APOC1,APOC3
1_Member	GO Biological Processes	GO:0042157	lipoprotein metabolic process	-2.70704	-0.600338	6/214	335,336,341,345,5046,503542	APOA1,APOA2,APOC1,APOC3,PCSK6,SPRN
1_Member	GO Biological Processes	GO:0002683	negative regulation of immune system process	-2.66999	-0.5876	8/377	259,335,336,710,7301,8363,8365,10385	AMBP,APOA1,APOA2,SERPING1,TYRO3,HIST1H4J,HIST1H4H,BTN2A2
1_Member	GO Biological Processes	GO:0001523	retinoid metabolic process	-2.65819	-0.584566	4/90	335,336,345,2719	APOA1,APOA2,APOC3,GPC3
1_Member	GO Biological Processes	GO:0032368	regulation of lipid transport	-2.55631	-0.51879	4/96	335,336,341,345	APOA1,APOA2,APOC1,APOC3
1_Member	GO Biological Processes	GO:0016101	diterpenoid metabolic process	-2.54004	-0.508794	4/97	335,336,345,2719	APOA1,APOA2,APOC3,GPC3
1_Member	GO Biological Processes	GO:0050710	negative regulation of cytokine secretion	-2.53799	-0.508794	3/47	335,336,10385	APOA1,APOA2,BTN2A2
1_Member	Reactome Gene Sets	R-HSA-2187338	Visual phototransduction	-2.52396	-0.502133	4/98	335,336,345,2719	APOA1,APOA2,APOC3,GPC3
1_Member	GO Biological Processes	GO:0006820	anion transport	-2.51487	-0.50021	10/586	335,336,341,345,9056,23632,57348,84647,84889,147011	APOA1,APOA2,APOC1,APOC3,SLC7A7,CA14,TTYH1,PLA2G12B,SLC7A3,PROCA1
1_Member	GO Biological Processes	GO:0050709	negative regulation of protein secretion	-2.41638	-0.425805	4/105	335,336,8620,10385	APOA1,APOA2,NPFF,BTN2A2
1_Member	GO Biological Processes	GO:0006641	triglyceride metabolic process	-2.40169	-0.421491	4/106	335,336,341,345	APOA1,APOA2,APOC1,APOC3
1_Member	GO Biological Processes	GO:0006721	terpenoid metabolic process	-2.38715	-0.413905	4/107	335,336,345,2719	APOA1,APOA2,APOC3,GPC3
1_Member	GO Biological Processes	GO:0002792	negative regulation of peptide secretion	-2.33054	-0.381862	4/111	335,336,8620,10385	APOA1,APOA2,NPFF,BTN2A2
1_Member	GO Biological Processes	GO:0006898	receptor-mediated endocytosis	-2.3041	-0.365158	7/343	259,335,341,345,432,7018,7448	AMBP,APOA1,APOC1,APOC3,ASGR1,TF,VTN
1_Member	GO Biological Processes	GO:0044242	cellular lipid catabolic process	-2.21751	-0.308246	5/190	335,336,341,345,100137049	APOA1,APOA2,APOC1,APOC3,PLA2G4B
1_Member	GO Biological Processes	GO:0006639	acylglycerol metabolic process	-2.18632	-0.294543	4/122	335,336,341,345	APOA1,APOA2,APOC1,APOC3
1_Member	GO Biological Processes	GO:0097164	ammonium ion metabolic process	-2.18008	-0.291763	5/194	335,336,341,6470,100137049	APOA1,APOA2,APOC1,SHMT1,PLA2G4B
1_Member	GO Biological Processes	GO:0006638	neutral lipid metabolic process	-2.17397	-0.289743	4/123	335,336,341,345	APOA1,APOA2,APOC1,APOC3
1_Member	GO Biological Processes	GO:0046434	organophosphate catabolic process	-2.17397	-0.289743	4/123	336,341,4968,100137049	APOA2,APOC1,OGG1,PLA2G4B
1_Member	GO Biological Processes	GO:1905952	regulation of lipid localization	-2.16173	-0.287421	4/124	335,336,341,345	APOA1,APOA2,APOC1,APOC3
1_Member	GO Biological Processes	GO:0009895	negative regulation of catabolic process	-2.14358	-0.274077	5/198	336,341,345,5768,11178	APOA2,APOC1,APOC3,QSOX1,LZTS1
1_Member	GO Biological Processes	GO:0006720	isoprenoid metabolic process	-2.11393	-0.248029	4/128	335,336,345,2719	APOA1,APOA2,APOC3,GPC3
1_Member	GO Biological Processes	GO:0006633	fatty acid biosynthetic process	-2.10225	-0.245703	4/129	335,341,345,5740	APOA1,APOC1,APOC3,PTGIS
1_Member	GO Biological Processes	GO:0030100	regulation of endocytosis	-2.09922	-0.245703	5/203	341,345,2719,7018,7448	APOC1,APOC3,GPC3,TF,VTN
1_Member	GO Biological Processes	GO:0055092	sterol homeostasis	-2.07054	-0.229065	3/69	335,336,345	APOA1,APOA2,APOC3
1_Member	GO Biological Processes	GO:0042632	cholesterol homeostasis	-2.07054	-0.229065	3/69	335,336,345	APOA1,APOA2,APOC3
1_Member	GO Biological Processes	GO:0016042	lipid catabolic process	-2.02012	-0.201627	6/297	335,336,341,345,84647,100137049	APOA1,APOA2,APOC1,APOC3,PLA2G12B,PLA2G4B
1_Member	KEGG Pathway	hsa03320	PPAR signaling pathway	-2.01997	-0.201627	3/72	335,336,345	APOA1,APOA2,APOC3
1_Member	KEGG Pathway	ko03320	PPAR signaling pathway	-2.01997	-0.201627	3/72	335,336,345	APOA1,APOA2,APOC3
1_Member	GO Biological Processes	GO:0015850	organic hydroxy compound transport	-2.01444	-0.197695	5/213	335,336,341,345,89872	APOA1,APOA2,APOC1,APOC3,AQP10
2_Summary	Reactome Gene Sets	R-HSA-196854	Metabolism of vitamins and cofactors	-5.88714	-2.2274	9/176	335,336,345,2694,2719,5740,5826,6470,80704,259	APOA1,APOA2,APOC3,GIF,GPC3,PTGIS,ABCD4,SHMT1,SLC19A3,AMBP
2_Member	Reactome Gene Sets	R-HSA-196854	Metabolism of vitamins and cofactors	-5.88714	-2.2274	9/176	335,336,345,2694,2719,5740,5826,6470,80704	APOA1,APOA2,APOC3,GIF,GPC3,PTGIS,ABCD4,SHMT1,SLC19A3
2_Member	KEGG Pathway	ko04977	Vitamin digestion and absorption	-3.39761	-0.967442	3/24	335,2694,80704	APOA1,GIF,SLC19A3
2_Member	KEGG Pathway	hsa04977	Vitamin digestion and absorption	-3.39761	-0.967442	3/24	335,2694,80704	APOA1,GIF,SLC19A3
2_Member	Reactome Gene Sets	R-HSA-196849	Metabolism of water-soluble vitamins and cofactors	-3.00365	-0.708532	5/125	2694,5740,5826,6470,80704	GIF,PTGIS,ABCD4,SHMT1,SLC19A3
2_Member	GO Biological Processes	GO:0051180	vitamin transport	-2.90903	-0.691675	3/35	335,2694,80704	APOA1,GIF,SLC19A3
2_Member	GO Biological Processes	GO:0006767	water-soluble vitamin metabolic process	-2.73047	-0.6143	4/86	2694,5826,6470,80704	GIF,ABCD4,SHMT1,SLC19A3
2_Member	GO Biological Processes	GO:0033013	tetrapyrrole metabolic process	-2.30072	-0.364873	3/57	259,2694,5826	AMBP,GIF,ABCD4
2_Member	GO Biological Processes	GO:0006766	vitamin metabolic process	-2.10225	-0.245703	4/129	2694,5826,6470,80704	GIF,ABCD4,SHMT1,SLC19A3
3_Summary	Reactome Gene Sets	R-HSA-212300	PRC2 methylates histones and DNA	-5.20015	-1.85353	6/75	1789,8348,8357,8363,8365,26147,995,7157,116028,1663,4968,7517,8318,23503,146956,1058,80119,4778,1773,80174,225689,335,3199,6470,9700,10382,57528,79047,90427,114904,111	DNMT3B,HIST1H2BO,HIST1H3H,HIST1H4J,HIST1H4H,PHF19,CDC25C,TP53,RMI2,DDX11,OGG1,XRCC3,CDC45,ZFYVE26,EME1,CENPA,PIF1,NFE2,DNASE1,DBF4B,MAPK15,APOA1,HOXA2,SHMT1,ESPL1,TUBB4A,KCTD16,KCTD15,BMF,C1QTNF6,ADCY5
3_Member	Reactome Gene Sets	R-HSA-212300	PRC2 methylates histones and DNA	-5.20015	-1.85353	6/75	1789,8348,8357,8363,8365,26147	DNMT3B,HIST1H2BO,HIST1H3H,HIST1H4J,HIST1H4H,PHF19
3_Member	Reactome Gene Sets	R-HSA-69473	G2/M DNA damage checkpoint	-4.58216	-1.63348	6/96	995,7157,8348,8363,8365,116028	CDC25C,TP53,HIST1H2BO,HIST1H4J,HIST1H4H,RMI2
3_Member	GO Biological Processes	GO:0006302	double-strand break repair	-4.364	-1.51994	8/210	1663,4968,7517,8318,8363,8365,23503,146956	DDX11,OGG1,XRCC3,CDC45,HIST1H4J,HIST1H4H,ZFYVE26,EME1
3_Member	Reactome Gene Sets	R-HSA-5334118	DNA methylation	-4.29898	-1.49643	5/66	1789,8348,8357,8363,8365	DNMT3B,HIST1H2BO,HIST1H3H,HIST1H4J,HIST1H4H
3_Member	GO Biological Processes	GO:0071103	DNA conformation change	-4.23264	-1.46005	9/283	1058,1663,7157,8318,8348,8357,8363,8365,80119	CENPA,DDX11,TP53,CDC45,HIST1H2BO,HIST1H3H,HIST1H4J,HIST1H4H,PIF1
3_Member	Reactome Gene Sets	R-HSA-5693532	DNA Double-Strand Break Repair	-4.10784	-1.3948	7/169	7157,7517,8348,8363,8365,116028,146956	TP53,XRCC3,HIST1H2BO,HIST1H4J,HIST1H4H,RMI2,EME1
3_Member	Reactome Gene Sets	R-HSA-69481	G2/M Checkpoints	-4.0599	-1.37839	7/172	995,7157,8318,8348,8363,8365,116028	CDC25C,TP53,CDC45,HIST1H2BO,HIST1H4J,HIST1H4H,RMI2
3_Member	GO Biological Processes	GO:0006333	chromatin assembly or disassembly	-3.84832	-1.25182	7/186	1058,4778,7157,8348,8357,8363,8365	CENPA,NFE2,TP53,HIST1H2BO,HIST1H3H,HIST1H4J,HIST1H4H
3_Member	Reactome Gene Sets	R-HSA-5693567	HDR through Homologous Recombination (HR) or Single Strand Annealing (SSA)	-3.77476	-1.21524	6/134	7517,8348,8363,8365,116028,146956	XRCC3,HIST1H2BO,HIST1H4J,HIST1H4H,RMI2,EME1
3_Member	GO Biological Processes	GO:0045814	negative regulation of gene expression, epigenetic	-3.77476	-1.21524	6/134	1789,8318,8357,8363,8365,26147	DNMT3B,CDC45,HIST1H3H,HIST1H4J,HIST1H4H,PHF19
3_Member	GO Biological Processes	GO:0071824	protein-DNA complex subunit organization	-3.73157	-1.18083	8/259	1058,4778,7517,8318,8348,8357,8363,8365	CENPA,NFE2,XRCC3,CDC45,HIST1H2BO,HIST1H3H,HIST1H4J,HIST1H4H
3_Member	Reactome Gene Sets	R-HSA-5693538	Homology Directed Repair	-3.67132	-1.12918	6/140	7517,8348,8363,8365,116028,146956	XRCC3,HIST1H2BO,HIST1H4J,HIST1H4H,RMI2,EME1
3_Member	Reactome Gene Sets	R-HSA-69620	Cell Cycle Checkpoints	-3.60213	-1.06842	7/204	995,7157,8318,8348,8363,8365,116028	CDC25C,TP53,CDC45,HIST1H2BO,HIST1H4J,HIST1H4H,RMI2
3_Member	Reactome Gene Sets	R-HSA-5625740	RHO GTPases activate PKNs	-3.56947	-1.04404	5/94	995,8348,8357,8363,8365	CDC25C,HIST1H2BO,HIST1H3H,HIST1H4J,HIST1H4H
3_Member	GO Biological Processes	GO:0006259	DNA metabolic process	-3.54293	-1.03358	16/977	995,1663,1773,1789,4968,7157,7517,8318,8363,8365,23503,80119,80174,116028,146956,225689	CDC25C,DDX11,DNASE1,DNMT3B,OGG1,TP53,XRCC3,CDC45,HIST1H4J,HIST1H4H,ZFYVE26,PIF1,DBF4B,RMI2,EME1,MAPK15
3_Member	Reactome Gene Sets	R-HSA-212165	Epigenetic regulation of gene expression	-3.47893	-1.00007	6/152	1789,8348,8357,8363,8365,26147	DNMT3B,HIST1H2BO,HIST1H3H,HIST1H4J,HIST1H4H,PHF19
3_Member	GO Biological Processes	GO:0006281	DNA repair	-3.45655	-0.996359	11/523	1663,4968,7157,7517,8318,8363,8365,23503,80119,116028,146956	DDX11,OGG1,TP53,XRCC3,CDC45,HIST1H4J,HIST1H4H,ZFYVE26,PIF1,RMI2,EME1
3_Member	Reactome Gene Sets	R-HSA-977225	Amyloid fiber formation	-3.42487	-0.974503	5/101	335,8348,8357,8363,8365	APOA1,HIST1H2BO,HIST1H3H,HIST1H4J,HIST1H4H
3_Member	GO Biological Processes	GO:0031497	chromatin assembly	-3.34582	-0.951636	6/161	1058,7157,8348,8357,8363,8365	CENPA,TP53,HIST1H2BO,HIST1H3H,HIST1H4J,HIST1H4H
3_Member	Reactome Gene Sets	R-HSA-427413	NoRC negatively regulates rRNA expression	-3.29115	-0.910671	5/108	1789,8348,8357,8363,8365	DNMT3B,HIST1H2BO,HIST1H3H,HIST1H4J,HIST1H4H
3_Member	GO Biological Processes	GO:0065004	protein-DNA complex assembly	-3.26628	-0.891633	7/232	1058,7517,8318,8348,8357,8363,8365	CENPA,XRCC3,CDC45,HIST1H2BO,HIST1H3H,HIST1H4J,HIST1H4H
3_Member	Reactome Gene Sets	R-HSA-5250941	Negative epigenetic regulation of rRNA expression	-3.23682	-0.872776	5/111	1789,8348,8357,8363,8365	DNMT3B,HIST1H2BO,HIST1H3H,HIST1H4J,HIST1H4H
3_Member	Reactome Gene Sets	R-HSA-73728	RNA Polymerase I Promoter Opening	-3.21	-0.861112	4/64	8348,8357,8363,8365	HIST1H2BO,HIST1H3H,HIST1H4J,HIST1H4H
3_Member	GO Biological Processes	GO:0034728	nucleosome organization	-3.20773	-0.861112	6/171	1058,4778,8348,8357,8363,8365	CENPA,NFE2,HIST1H2BO,HIST1H3H,HIST1H4J,HIST1H4H
3_Member	Reactome Gene Sets	R-HSA-73894	DNA Repair	-3.12987	-0.793971	8/319	4968,7157,7517,8348,8363,8365,116028,146956	OGG1,TP53,XRCC3,HIST1H2BO,HIST1H4J,HIST1H4H,RMI2,EME1
3_Member	Reactome Gene Sets	R-HSA-5625886	Activated PKN1 stimulates transcription of AR (androgen receptor) regulated genes KLK2 and KLK3	-3.1103	-0.78487	4/68	8348,8357,8363,8365	HIST1H2BO,HIST1H3H,HIST1H4J,HIST1H4H
3_Member	Reactome Gene Sets	R-HSA-427359	SIRT1 negatively regulates rRNA Expression	-3.06286	-0.74765	4/70	8348,8357,8363,8365	HIST1H2BO,HIST1H3H,HIST1H4J,HIST1H4H
3_Member	GO Biological Processes	GO:0034723	DNA replication-dependent nucleosome organization	-3.02371	-0.718477	3/32	8357,8363,8365	HIST1H3H,HIST1H4J,HIST1H4H
3_Member	GO Biological Processes	GO:0006335	DNA replication-dependent nucleosome assembly	-3.02371	-0.718477	3/32	8357,8363,8365	HIST1H3H,HIST1H4J,HIST1H4H
3_Member	Reactome Gene Sets	R-HSA-606279	Deposition of new CENPA-containing nucleosomes at the centromere	-2.99446	-0.708532	4/73	1058,8348,8363,8365	CENPA,HIST1H2BO,HIST1H4J,HIST1H4H
3_Member	Reactome Gene Sets	R-HSA-774815	Nucleosome assembly	-2.99446	-0.708532	4/73	1058,8348,8363,8365	CENPA,HIST1H2BO,HIST1H4J,HIST1H4H
3_Member	Reactome Gene Sets	R-HSA-2559580	Oxidative Stress Induced Senescence	-2.9728	-0.700812	5/127	7157,8348,8357,8363,8365	TP53,HIST1H2BO,HIST1H3H,HIST1H4J,HIST1H4H
3_Member	Reactome Gene Sets	R-HSA-5619507	Activation of HOX genes during differentiation	-2.9728	-0.700812	5/127	3199,8348,8357,8363,8365	HOXA2,HIST1H2BO,HIST1H3H,HIST1H4J,HIST1H4H
3_Member	Reactome Gene Sets	R-HSA-5617472	Activation of anterior HOX genes in hindbrain development during early embryogenesis	-2.9728	-0.700812	5/127	3199,8348,8357,8363,8365	HOXA2,HIST1H2BO,HIST1H3H,HIST1H4J,HIST1H4H
3_Member	Reactome Gene Sets	R-HSA-2299718	Condensation of Prophase Chromosomes	-2.95057	-0.691675	4/75	8348,8357,8363,8365	HIST1H2BO,HIST1H3H,HIST1H4J,HIST1H4H
3_Member	Reactome Gene Sets	R-HSA-5693565	Recruitment and ATM-mediated phosphorylation of repair and signaling proteins at DNA double strand b	-2.92911	-0.691675	4/76	7157,8348,8363,8365	TP53,HIST1H2BO,HIST1H4J,HIST1H4H
3_Member	Reactome Gene Sets	R-HSA-427389	ERCC6 (CSB) and EHMT2 (G9a) positively regulate rRNA expression	-2.90796	-0.691675	4/77	8348,8357,8363,8365	HIST1H2BO,HIST1H3H,HIST1H4J,HIST1H4H
3_Member	Reactome Gene Sets	R-HSA-5693606	DNA Double Strand Break Response	-2.90796	-0.691675	4/77	7157,8348,8363,8365	TP53,HIST1H2BO,HIST1H4J,HIST1H4H
3_Member	GO Biological Processes	GO:0006323	DNA packaging	-2.86682	-0.673772	6/199	1058,7157,8348,8357,8363,8365	CENPA,TP53,HIST1H2BO,HIST1H3H,HIST1H4J,HIST1H4H
3_Member	GO Biological Processes	GO:0051262	protein tetramerization	-2.85477	-0.66576	5/135	6470,7157,8357,8363,8365	SHMT1,TP53,HIST1H3H,HIST1H4J,HIST1H4H
3_Member	Reactome Gene Sets	R-HSA-2559586	DNA Damage/Telomere Stress Induced Senescence	-2.84632	-0.661765	4/80	7157,8348,8363,8365	TP53,HIST1H2BO,HIST1H4J,HIST1H4H
3_Member	Reactome Gene Sets	R-HSA-69278	Cell Cycle, Mitotic	-2.84329	-0.661765	10/528	995,1058,7157,8318,8348,8357,8363,8365,9700,10382	CDC25C,CENPA,TP53,CDC45,HIST1H2BO,HIST1H3H,HIST1H4J,HIST1H4H,ESPL1,TUBB4A
3_Member	Reactome Gene Sets	R-HSA-1640170	Cell Cycle	-2.76979	-0.635612	11/635	995,1058,7157,8318,8348,8357,8363,8365,9700,10382,116028	CDC25C,CENPA,TP53,CDC45,HIST1H2BO,HIST1H3H,HIST1H4J,HIST1H4H,ESPL1,TUBB4A,RMI2
3_Member	GO Biological Processes	GO:0000183	chromatin silencing at rDNA	-2.73976	-0.6143	3/40	8357,8363,8365	HIST1H3H,HIST1H4J,HIST1H4H
3_Member	GO Biological Processes	GO:0006334	nucleosome assembly	-2.73134	-0.6143	5/144	1058,8348,8357,8363,8365	CENPA,HIST1H2BO,HIST1H3H,HIST1H4J,HIST1H4H
3_Member	GO Biological Processes	GO:0051259	protein oligomerization	-2.71463	-0.604799	9/458	6470,7157,8357,8363,8365,57528,79047,90427,114904	SHMT1,TP53,HIST1H3H,HIST1H4J,HIST1H4H,KCTD16,KCTD15,BMF,C1QTNF6
3_Member	GO Biological Processes	GO:0051290	protein heterotetramerization	-2.67841	-0.590554	3/42	8357,8363,8365	HIST1H3H,HIST1H4J,HIST1H4H
3_Member	GO Biological Processes	GO:0034080	CENP-A containing nucleosome assembly	-2.67841	-0.590554	3/42	1058,8363,8365	CENPA,HIST1H4J,HIST1H4H
3_Member	GO Biological Processes	GO:0061641	CENP-A containing chromatin organization	-2.67841	-0.590554	3/42	1058,8363,8365	CENPA,HIST1H4J,HIST1H4H
3_Member	Reactome Gene Sets	R-HSA-912446	Meiotic recombination	-2.67591	-0.590554	4/89	8348,8357,8363,8365	HIST1H2BO,HIST1H3H,HIST1H4J,HIST1H4H
3_Member	Reactome Gene Sets	R-HSA-201722	Formation of the beta-catenin:TCF transactivating complex	-2.62339	-0.566807	4/92	8348,8357,8363,8365	HIST1H2BO,HIST1H3H,HIST1H4J,HIST1H4H
3_Member	Reactome Gene Sets	R-HSA-73777	RNA Polymerase I Chain Elongation	-2.62339	-0.566807	4/92	8348,8357,8363,8365	HIST1H2BO,HIST1H3H,HIST1H4J,HIST1H4H
3_Member	Reactome Gene Sets	R-HSA-3214815	HDACs deacetylate histones	-2.60632	-0.552506	4/93	8348,8357,8363,8365	HIST1H2BO,HIST1H3H,HIST1H4J,HIST1H4H
3_Member	Reactome Gene Sets	R-HSA-5250924	B-WICH complex positively regulates rRNA expression	-2.58945	-0.543857	4/94	8348,8357,8363,8365	HIST1H2BO,HIST1H3H,HIST1H4J,HIST1H4H
3_Member	GO Biological Processes	GO:0031055	chromatin remodeling at centromere	-2.56473	-0.524531	3/46	1058,8363,8365	CENPA,HIST1H4J,HIST1H4H
3_Member	Reactome Gene Sets	R-HSA-195258	RHO GTPase Effectors	-2.53579	-0.508794	7/311	995,1058,8348,8357,8363,8365,10382	CDC25C,CENPA,HIST1H2BO,HIST1H3H,HIST1H4J,HIST1H4H,TUBB4A
3_Member	Reactome Gene Sets	R-HSA-5693607	Processing of DNA double-strand break ends	-2.50806	-0.498898	4/99	8348,8363,8365,116028	HIST1H2BO,HIST1H4J,HIST1H4H,RMI2
3_Member	GO Biological Processes	GO:0006974	cellular response to DNA damage stimulus	-2.50008	-0.493405	12/791	995,1663,4968,7157,7517,8318,8363,8365,23503,80119,116028,146956	CDC25C,DDX11,OGG1,TP53,XRCC3,CDC45,HIST1H4J,HIST1H4H,ZFYVE26,PIF1,RMI2,EME1
3_Member	Reactome Gene Sets	R-HSA-68886	M Phase	-2.41625	-0.425805	7/327	1058,8348,8357,8363,8365,9700,10382	CENPA,HIST1H2BO,HIST1H3H,HIST1H4J,HIST1H4H,ESPL1,TUBB4A
3_Member	Reactome Gene Sets	R-HSA-171306	Packaging Of Telomere Ends	-2.41307	-0.425805	3/52	8348,8363,8365	HIST1H2BO,HIST1H4J,HIST1H4H
3_Member	Reactome Gene Sets	R-HSA-3214842	HDMs demethylate histones	-2.41307	-0.425805	3/52	8357,8363,8365	HIST1H3H,HIST1H4J,HIST1H4H
3_Member	Reactome Gene Sets	R-HSA-5578749	Transcriptional regulation by small RNAs	-2.40169	-0.421491	4/106	8348,8357,8363,8365	HIST1H2BO,HIST1H3H,HIST1H4J,HIST1H4H
3_Member	GO Biological Processes	GO:0006336	DNA replication-independent nucleosome assembly	-2.38967	-0.414114	3/53	1058,8363,8365	CENPA,HIST1H4J,HIST1H4H
3_Member	GO Biological Processes	GO:0043486	histone exchange	-2.38967	-0.414114	3/53	1058,8363,8365	CENPA,HIST1H4J,HIST1H4H
3_Member	GO Biological Processes	GO:0034724	DNA replication-independent nucleosome organization	-2.36675	-0.400341	3/54	1058,8363,8365	CENPA,HIST1H4J,HIST1H4H
3_Member	GO Biological Processes	GO:0034508	centromere complex assembly	-2.36675	-0.400341	3/54	1058,8363,8365	CENPA,HIST1H4J,HIST1H4H
3_Member	Reactome Gene Sets	R-HSA-5250913	Positive epigenetic regulation of rRNA expression	-2.35855	-0.398872	4/109	8348,8357,8363,8365	HIST1H2BO,HIST1H3H,HIST1H4J,HIST1H4H
3_Member	Reactome Gene Sets	R-HSA-73886	Chromosome Maintenance	-2.34447	-0.389054	4/110	1058,8348,8363,8365	CENPA,HIST1H2BO,HIST1H4J,HIST1H4H
3_Member	Reactome Gene Sets	R-HSA-2559582	Senescence-Associated Secretory Phenotype (SASP)	-2.33054	-0.381862	4/111	8348,8357,8363,8365	HIST1H2BO,HIST1H3H,HIST1H4J,HIST1H4H
3_Member	Reactome Gene Sets	R-HSA-73854	RNA Polymerase I Promoter Clearance	-2.33054	-0.381862	4/111	8348,8357,8363,8365	HIST1H2BO,HIST1H3H,HIST1H4J,HIST1H4H
3_Member	KEGG Pathway	hsa05034	Alcoholism	-2.31548	-0.373269	5/180	111,8348,8357,8363,8365	ADCY5,HIST1H2BO,HIST1H3H,HIST1H4J,HIST1H4H
3_Member	KEGG Pathway	ko05034	Alcoholism	-2.31548	-0.373269	5/180	111,8348,8357,8363,8365	ADCY5,HIST1H2BO,HIST1H3H,HIST1H4J,HIST1H4H
3_Member	GO Biological Processes	GO:0051291	protein heterooligomerization	-2.28961	-0.36212	4/114	8357,8363,8365,114904	HIST1H3H,HIST1H4J,HIST1H4H,C1QTNF6
3_Member	Reactome Gene Sets	R-HSA-73864	RNA Polymerase I Transcription	-2.28961	-0.36212	4/114	8348,8357,8363,8365	HIST1H2BO,HIST1H3H,HIST1H4J,HIST1H4H
3_Member	GO Biological Processes	GO:0040029	regulation of gene expression, epigenetic	-2.25227	-0.330937	6/265	1789,8318,8357,8363,8365,26147	DNMT3B,CDC45,HIST1H3H,HIST1H4J,HIST1H4H,PHF19
3_Member	GO Biological Processes	GO:0006342	chromatin silencing	-2.23694	-0.322622	4/118	8318,8357,8363,8365	CDC45,HIST1H3H,HIST1H4J,HIST1H4H
3_Member	GO Biological Processes	GO:0006325	chromatin organization	-2.23587	-0.322622	11/747	1058,1663,1789,4778,7157,8318,8348,8357,8363,8365,26147	CENPA,DDX11,DNMT3B,NFE2,TP53,CDC45,HIST1H2BO,HIST1H3H,HIST1H4J,HIST1H4H,PHF19
3_Member	Reactome Gene Sets	R-HSA-1500620	Meiosis	-2.18632	-0.294543	4/122	8348,8357,8363,8365	HIST1H2BO,HIST1H3H,HIST1H4J,HIST1H4H
3_Member	Reactome Gene Sets	R-HSA-2559583	Cellular Senescence	-2.15262	-0.281303	5/197	7157,8348,8357,8363,8365	TP53,HIST1H2BO,HIST1H3H,HIST1H4J,HIST1H4H
3_Member	KEGG Pathway	hsa05322	Systemic lupus erythematosus	-2.05659	-0.222001	4/133	8348,8357,8363,8365	HIST1H2BO,HIST1H3H,HIST1H4J,HIST1H4H
3_Member	KEGG Pathway	ko05322	Systemic lupus erythematosus	-2.05659	-0.222001	4/133	8348,8357,8363,8365	HIST1H2BO,HIST1H3H,HIST1H4J,HIST1H4H
3_Member	Reactome Gene Sets	R-HSA-5693571	Nonhomologous End-Joining (NHEJ)	-2.05341	-0.222001	3/70	8348,8363,8365	HIST1H2BO,HIST1H4J,HIST1H4H
3_Member	Reactome Gene Sets	R-HSA-211000	Gene Silencing by RNA	-2.01253	-0.197391	4/137	8348,8357,8363,8365	HIST1H2BO,HIST1H3H,HIST1H4J,HIST1H4H
3_Member	Reactome Gene Sets	R-HSA-3214841	PKMTs methylate histone lysines	-2.00365	-0.193268	3/73	8357,8363,8365	HIST1H3H,HIST1H4J,HIST1H4H
4_Summary	GO Biological Processes	GO:0033044	regulation of chromosome organization	-4.98895	-1.7562	10/287	1663,1789,7157,7517,8318,9700,26147,80119,116028,225689,335,2041,5345,25886,90427,336,341,345,83715	DDX11,DNMT3B,TP53,XRCC3,CDC45,ESPL1,PHF19,PIF1,RMI2,MAPK15,APOA1,EPHA1,SERPINF2,POC1A,BMF,APOA2,APOC1,APOC3,ESPN
4_Member	GO Biological Processes	GO:0033044	regulation of chromosome organization	-4.98895	-1.7562	10/287	1663,1789,7157,7517,8318,9700,26147,80119,116028,225689	DDX11,DNMT3B,TP53,XRCC3,CDC45,ESPL1,PHF19,PIF1,RMI2,MAPK15
4_Member	GO Biological Processes	GO:2001252	positive regulation of chromosome organization	-3.49428	-1.008	6/151	1663,1789,7157,9700,26147,225689	DDX11,DNMT3B,TP53,ESPL1,PHF19,MAPK15
4_Member	GO Biological Processes	GO:0010638	positive regulation of organelle organization	-2.93066	-0.691675	11/606	335,1663,1789,2041,5345,7157,9700,25886,26147,90427,225689	APOA1,DDX11,DNMT3B,EPHA1,SERPINF2,TP53,ESPL1,POC1A,PHF19,BMF,MAPK15
4_Member	GO Biological Processes	GO:2001251	negative regulation of chromosome organization	-2.35855	-0.398872	4/109	1789,7517,9700,80119	DNMT3B,XRCC3,ESPL1,PIF1
4_Member	GO Biological Processes	GO:0051129	negative regulation of cellular component organization	-2.04211	-0.213997	9/582	335,336,341,345,1789,7517,9700,80119,83715	APOA1,APOA2,APOC1,APOC3,DNMT3B,XRCC3,ESPL1,PIF1,ESPN
5_Summary	GO Biological Processes	GO:0090068	positive regulation of cell cycle process	-3.92123	-1.29293	8/243	995,1663,7157,7517,8318,9700,25886,80174,80119,116028,146956,1058,10382,11178,57348	CDC25C,DDX11,TP53,XRCC3,CDC45,ESPL1,POC1A,DBF4B,PIF1,RMI2,EME1,CENPA,TUBB4A,LZTS1,TTYH1
5_Member	GO Biological Processes	GO:0090068	positive regulation of cell cycle process	-3.92123	-1.29293	8/243	995,1663,7157,7517,8318,9700,25886,80174	CDC25C,DDX11,TP53,XRCC3,CDC45,ESPL1,POC1A,DBF4B
5_Member	GO Biological Processes	GO:0045787	positive regulation of cell cycle	-3.01796	-0.717634	8/332	995,1663,7157,7517,8318,9700,25886,80174	CDC25C,DDX11,TP53,XRCC3,CDC45,ESPL1,POC1A,DBF4B
5_Member	GO Biological Processes	GO:0032392	DNA geometric change	-2.76805	-0.635612	4/84	1663,7157,8318,80119	DDX11,TP53,CDC45,PIF1
5_Member	GO Biological Processes	GO:0006260	DNA replication	-2.68009	-0.590554	7/293	995,1663,8318,80119,80174,116028,146956	CDC25C,DDX11,CDC45,PIF1,DBF4B,RMI2,EME1
5_Member	GO Biological Processes	GO:1901992	positive regulation of mitotic cell cycle phase transition	-2.3443	-0.389054	3/55	8318,9700,80174	CDC45,ESPL1,DBF4B
5_Member	GO Biological Processes	GO:1901989	positive regulation of cell cycle phase transition	-2.19879	-0.303188	3/62	8318,9700,80174	CDC45,ESPL1,DBF4B
5_Member	KEGG Pathway	hsa04110	Cell cycle	-2.16173	-0.287421	4/124	995,7157,8318,9700	CDC25C,TP53,CDC45,ESPL1
5_Member	GO Biological Processes	GO:0045931	positive regulation of mitotic cell cycle	-2.16173	-0.287421	4/124	7517,8318,9700,80174	XRCC3,CDC45,ESPL1,DBF4B
5_Member	KEGG Pathway	ko04110	Cell cycle	-2.16173	-0.287421	4/124	995,7157,8318,9700	CDC25C,TP53,CDC45,ESPL1
5_Member	GO Biological Processes	GO:0010564	regulation of cell cycle process	-2.0885	-0.238459	9/572	995,1663,7157,7517,8318,9700,25886,80174,116028	CDC25C,DDX11,TP53,XRCC3,CDC45,ESPL1,POC1A,DBF4B,RMI2
5_Member	GO Biological Processes	GO:1903047	mitotic cell cycle process	-2.06095	-0.222863	12/901	995,1058,7157,7517,8318,9700,10382,11178,25886,57348,80174,146956	CDC25C,CENPA,TP53,XRCC3,CDC45,ESPL1,TUBB4A,LZTS1,POC1A,TTYH1,DBF4B,EME1
6_Summary	GO Biological Processes	GO:0002526	acute inflammatory response	-3.79251	-1.21524	6/133	336,710,4968,5345,7448,8620,335,5740,7301,5768,7018,2041,4778,8357,140628,2027,3913,100137049,83715	APOA2,SERPING1,OGG1,SERPINF2,VTN,NPFF,APOA1,PTGIS,TYRO3,QSOX1,TF,EPHA1,NFE2,HIST1H3H,GATA5,ENO3,LAMB2,PLA2G4B,ESPN
6_Member	GO Biological Processes	GO:0002526	acute inflammatory response	-3.79251	-1.21524	6/133	336,710,4968,5345,7448,8620	APOA2,SERPING1,OGG1,SERPINF2,VTN,NPFF
6_Member	GO Biological Processes	GO:0032102	negative regulation of response to external stimulus	-3.07518	-0.754886	7/250	335,710,5345,5740,7301,7448,8620	APOA1,SERPING1,SERPINF2,PTGIS,TYRO3,VTN,NPFF
6_Member	Reactome Gene Sets	R-HSA-114608	Platelet degranulation	-2.95758	-0.691675	5/128	335,710,5345,5768,7018	APOA1,SERPING1,SERPINF2,QSOX1,TF
6_Member	GO Biological Processes	GO:0002576	platelet degranulation	-2.92756	-0.691675	5/130	335,710,5345,5768,7018	APOA1,SERPING1,SERPINF2,QSOX1,TF
6_Member	Reactome Gene Sets	R-HSA-76005	Response to elevated platelet cytosolic Ca2+	-2.88351	-0.673772	5/133	335,710,5345,5768,7018	APOA1,SERPING1,SERPINF2,QSOX1,TF
6_Member	GO Biological Processes	GO:0051496	positive regulation of stress fiber assembly	-2.64891	-0.581871	3/43	335,2041,5345	APOA1,EPHA1,SERPINF2
6_Member	GO Biological Processes	GO:0030195	negative regulation of blood coagulation	-2.51188	-0.50021	3/48	710,5345,7448	SERPING1,SERPINF2,VTN
6_Member	GO Biological Processes	GO:1900047	negative regulation of hemostasis	-2.51188	-0.50021	3/48	710,5345,7448	SERPING1,SERPINF2,VTN
6_Member	GO Biological Processes	GO:0050819	negative regulation of coagulation	-2.43696	-0.440106	3/51	710,5345,7448	SERPING1,SERPINF2,VTN
6_Member	GO Biological Processes	GO:0032233	positive regulation of actin filament bundle assembly	-2.43696	-0.440106	3/51	335,2041,5345	APOA1,EPHA1,SERPINF2
6_Member	GO Biological Processes	GO:0007596	blood coagulation	-2.2638	-0.338373	7/349	710,4778,5345,7301,7448,8357,140628	SERPING1,NFE2,SERPINF2,TYRO3,VTN,HIST1H3H,GATA5
6_Member	GO Biological Processes	GO:0009611	response to wounding	-2.24808	-0.328785	10/640	335,710,2027,3913,4778,5345,7301,7448,8357,140628	APOA1,SERPING1,ENO3,LAMB2,NFE2,SERPINF2,TYRO3,VTN,HIST1H3H,GATA5
6_Member	GO Biological Processes	GO:0050817	coagulation	-2.23744	-0.322622	7/353	710,4778,5345,7301,7448,8357,140628	SERPING1,NFE2,SERPINF2,TYRO3,VTN,HIST1H3H,GATA5
6_Member	GO Biological Processes	GO:0007599	hemostasis	-2.23092	-0.319662	7/354	710,4778,5345,7301,7448,8357,140628	SERPING1,NFE2,SERPINF2,TYRO3,VTN,HIST1H3H,GATA5
6_Member	GO Biological Processes	GO:0006954	inflammatory response	-2.21135	-0.304134	10/648	335,336,710,4968,5345,5740,7301,7448,8620,100137049	APOA1,APOA2,SERPING1,OGG1,SERPINF2,PTGIS,TYRO3,VTN,NPFF,PLA2G4B
6_Member	GO Biological Processes	GO:0061045	negative regulation of wound healing	-2.19879	-0.303188	3/62	710,5345,7448	SERPING1,SERPINF2,VTN
6_Member	GO Biological Processes	GO:0051017	actin filament bundle assembly	-2.12571	-0.258015	4/127	335,2041,5345,83715	APOA1,EPHA1,SERPINF2,ESPN
6_Member	GO Biological Processes	GO:0051492	regulation of stress fiber assembly	-2.10564	-0.245703	3/67	335,2041,5345	APOA1,EPHA1,SERPINF2
6_Member	GO Biological Processes	GO:0061572	actin filament bundle organization	-2.07921	-0.232622	4/131	335,2041,5345,83715	APOA1,EPHA1,SERPINF2,ESPN
7_Summary	GO Biological Processes	GO:1901565	organonitrogen compound catabolic process	-3.38045	-0.956816	9/368	259,275,341,1428,1889,2719,4968,6470,8659,335,336,345,1280,2027,84647,100137049,9563	AMBP,AMT,APOC1,CRYM,ECE1,GPC3,OGG1,SHMT1,ALDH4A1,APOA1,APOA2,APOC3,COL2A1,ENO3,PLA2G12B,PLA2G4B,H6PD
7_Member	GO Biological Processes	GO:1901565	organonitrogen compound catabolic process	-3.38045	-0.956816	9/368	259,275,341,1428,1889,2719,4968,6470,8659	AMBP,AMT,APOC1,CRYM,ECE1,GPC3,OGG1,SHMT1,ALDH4A1
7_Member	GO Biological Processes	GO:0044712	single-organism catabolic process	-2.7821	-0.635612	14/936	259,275,335,336,341,345,1280,1428,2027,4968,6470,8659,84647,100137049	AMBP,AMT,APOA1,APOA2,APOC1,APOC3,COL2A1,CRYM,ENO3,OGG1,SHMT1,ALDH4A1,PLA2G12B,PLA2G4B
7_Member	GO Biological Processes	GO:1901606	alpha-amino acid catabolic process	-2.52396	-0.502133	4/98	275,1428,6470,8659	AMT,CRYM,SHMT1,ALDH4A1
7_Member	GO Biological Processes	GO:0009063	cellular amino acid catabolic process	-2.30312	-0.365158	4/113	275,1428,6470,8659	AMT,CRYM,SHMT1,ALDH4A1
7_Member	KEGG Pathway	hsa01200	Carbon metabolism	-2.28961	-0.36212	4/114	275,2027,6470,9563	AMT,ENO3,SHMT1,H6PD
7_Member	KEGG Pathway	ko01200	Carbon metabolism	-2.28961	-0.36212	4/114	275,2027,6470,9563	AMT,ENO3,SHMT1,H6PD
8_Summary	GO Biological Processes	GO:0060249	anatomical structure homeostasis	-3.35497	-0.951636	9/371	1280,7018,7301,7517,8363,8365,11272,80119,225689,8357,7157,4968,1663,80174,116028	COL2A1,TF,TYRO3,XRCC3,HIST1H4J,HIST1H4H,PRR4,PIF1,MAPK15,HIST1H3H,TP53,OGG1,DDX11,DBF4B,RMI2
8_Member	GO Biological Processes	GO:0060249	anatomical structure homeostasis	-3.35497	-0.951636	9/371	1280,7018,7301,7517,8363,8365,11272,80119,225689	COL2A1,TF,TYRO3,XRCC3,HIST1H4J,HIST1H4H,PRR4,PIF1,MAPK15
8_Member	GO Biological Processes	GO:0032200	telomere organization	-3.34582	-0.951636	6/161	7517,8357,8363,8365,80119,225689	XRCC3,HIST1H3H,HIST1H4J,HIST1H4H,PIF1,MAPK15
8_Member	GO Biological Processes	GO:0000723	telomere maintenance	-2.67935	-0.590554	5/148	7517,8363,8365,80119,225689	XRCC3,HIST1H4J,HIST1H4H,PIF1,MAPK15
8_Member	GO Biological Processes	GO:0051972	regulation of telomerase activity	-2.48635	-0.482148	3/49	7157,80119,225689	TP53,PIF1,MAPK15
8_Member	GO Biological Processes	GO:0016233	telomere capping	-2.36675	-0.400341	3/54	8363,8365,225689	HIST1H4J,HIST1H4H,MAPK15
8_Member	GO Biological Processes	GO:1904356	regulation of telomere maintenance via telomere lengthening	-2.32229	-0.375778	3/56	7517,80119,225689	XRCC3,PIF1,MAPK15
8_Member	GO Biological Processes	GO:0051053	negative regulation of DNA metabolic process	-2.16173	-0.287421	4/124	4968,7157,7517,80119	OGG1,TP53,XRCC3,PIF1
8_Member	GO Biological Processes	GO:0051052	regulation of DNA metabolic process	-2.09929	-0.245703	7/375	1663,4968,7157,7517,80119,80174,225689	DDX11,OGG1,TP53,XRCC3,PIF1,DBF4B,MAPK15
8_Member	GO Biological Processes	GO:0071897	DNA biosynthetic process	-2.09051	-0.238734	5/204	7157,7517,80119,116028,225689	TP53,XRCC3,PIF1,RMI2,MAPK15
8_Member	GO Biological Processes	GO:0010833	telomere maintenance via telomere lengthening	-2.00365	-0.193268	3/73	7517,80119,225689	XRCC3,PIF1,MAPK15
8_Member	GO Biological Processes	GO:0032204	regulation of telomere maintenance	-2.00365	-0.193268	3/73	7517,80119,225689	XRCC3,PIF1,MAPK15
9_Summary	Reactome Gene Sets	R-HSA-1474244	Extracellular matrix organization	-3.30417	-0.917778	8/300	827,1280,1297,3913,7448,10753,81578,170690,9056,5623,111,1852,2676,7157	CAPN6,COL2A1,COL9A1,LAMB2,VTN,CAPN9,COL21A1,ADAMTS16,SLC7A7,PSPN,ADCY5,DUSP9,GFRA3,TP53
9_Member	Reactome Gene Sets	R-HSA-1474244	Extracellular matrix organization	-3.30417	-0.917778	8/300	827,1280,1297,3913,7448,10753,81578,170690	CAPN6,COL2A1,COL9A1,LAMB2,VTN,CAPN9,COL21A1,ADAMTS16
9_Member	Reactome Gene Sets	R-HSA-3000178	ECM proteoglycans	-2.90796	-0.691675	4/77	1280,1297,3913,7448	COL2A1,COL9A1,LAMB2,VTN
9_Member	KEGG Pathway	hsa04512	ECM-receptor interaction	-2.80665	-0.641203	4/82	1280,1297,3913,7448	COL2A1,COL9A1,LAMB2,VTN
9_Member	KEGG Pathway	ko04512	ECM-receptor interaction	-2.80665	-0.641203	4/82	1280,1297,3913,7448	COL2A1,COL9A1,LAMB2,VTN
9_Member	Reactome Gene Sets	R-HSA-1474228	Degradation of the extracellular matrix	-2.75798	-0.628839	5/142	827,1280,1297,10753,170690	CAPN6,COL2A1,COL9A1,CAPN9,ADAMTS16
9_Member	KEGG Pathway	ko04974	Protein digestion and absorption	-2.65819	-0.584566	4/90	1280,1297,9056,81578	COL2A1,COL9A1,SLC7A7,COL21A1
9_Member	KEGG Pathway	hsa04974	Protein digestion and absorption	-2.65819	-0.584566	4/90	1280,1297,9056,81578	COL2A1,COL9A1,SLC7A7,COL21A1
9_Member	Reactome Gene Sets	R-HSA-419037	NCAM1 interactions	-2.64891	-0.581871	3/43	1280,1297,5623	COL2A1,COL9A1,PSPN
9_Member	Reactome Gene Sets	R-HSA-8948216	Collagen chain trimerization	-2.53799	-0.508794	3/47	1280,1297,81578	COL2A1,COL9A1,COL21A1
9_Member	Reactome Gene Sets	R-HSA-3000171	Non-integrin membrane-ECM interactions	-2.16056	-0.287421	3/64	1280,3913,7448	COL2A1,LAMB2,VTN
9_Member	Reactome Gene Sets	R-HSA-1650814	Collagen biosynthesis and modifying enzymes	-2.05341	-0.222001	3/70	1280,1297,81578	COL2A1,COL9A1,COL21A1
9_Member	Reactome Gene Sets	R-HSA-186797	Signaling by PDGF	-2.02847	-0.202006	7/387	111,1280,1297,1852,2676,5623,7157	ADCY5,COL2A1,COL9A1,DUSP9,GFRA3,PSPN,TP53
10_Summary	GO Biological Processes	GO:0033045	regulation of sister chromatid segregation	-3.236	-0.872776	4/63	1663,7517,9700,116028,146956,8318,23503,80119,1058	DDX11,XRCC3,ESPL1,RMI2,EME1,CDC45,ZFYVE26,PIF1,CENPA
10_Member	GO Biological Processes	GO:0033045	regulation of sister chromatid segregation	-3.236	-0.872776	4/63	1663,7517,9700,116028	DDX11,XRCC3,ESPL1,RMI2
10_Member	Reactome Gene Sets	R-HSA-5693568	Resolution of D-loop Structures through Holliday Junction Intermediates	-2.90903	-0.691675	3/35	7517,116028,146956	XRCC3,RMI2,EME1
10_Member	Reactome Gene Sets	R-HSA-5693537	Resolution of D-Loop Structures	-2.87316	-0.673772	3/36	7517,116028,146956	XRCC3,RMI2,EME1
10_Member	GO Biological Processes	GO:0051983	regulation of chromosome segregation	-2.80665	-0.641203	4/82	1663,7517,9700,116028	DDX11,XRCC3,ESPL1,RMI2
10_Member	GO Biological Processes	GO:0006310	DNA recombination	-2.20607	-0.303188	6/271	7517,8318,23503,80119,116028,146956	XRCC3,CDC45,ZFYVE26,PIF1,RMI2,EME1
10_Member	GO Biological Processes	GO:0051304	chromosome separation	-2.10564	-0.245703	3/67	7517,9700,146956	XRCC3,ESPL1,EME1
10_Member	Reactome Gene Sets	R-HSA-5685942	HDR through Homologous Recombination (HRR)	-2.07054	-0.229065	3/69	7517,116028,146956	XRCC3,RMI2,EME1
10_Member	GO Biological Processes	GO:0098813	nuclear chromosome segregation	-2.06804	-0.228257	6/290	1058,1663,7517,9700,116028,146956	CENPA,DDX11,XRCC3,ESPL1,RMI2,EME1
11_Summary	Reactome Gene Sets	R-HSA-109582	Hemostasis	-2.73251	-0.6143	11/642	335,710,4778,5345,5768,7018,7157,8357,9056,10382,140628	APOA1,SERPING1,NFE2,SERPINF2,QSOX1,TF,TP53,HIST1H3H,SLC7A7,TUBB4A,GATA5
11_Member	Reactome Gene Sets	R-HSA-109582	Hemostasis	-2.73251	-0.6143	11/642	335,710,4778,5345,5768,7018,7157,8357,9056,10382,140628	APOA1,SERPING1,NFE2,SERPINF2,QSOX1,TF,TP53,HIST1H3H,SLC7A7,TUBB4A,GATA5
11_Member	Reactome Gene Sets	R-HSA-983231	Factors involved in megakaryocyte development and platelet production	-2.40948	-0.424588	5/171	4778,7157,8357,10382,140628	NFE2,TP53,HIST1H3H,TUBB4A,GATA5
12_Summary	GO Biological Processes	GO:0051384	response to glucocorticoid	-2.71818	-0.605193	5/145	336,1789,6586,10076,23462	APOA2,DNMT3B,SLIT3,PTPRU,HEY1
12_Member	GO Biological Processes	GO:0051384	response to glucocorticoid	-2.71818	-0.605193	5/145	336,1789,6586,10076,23462	APOA2,DNMT3B,SLIT3,PTPRU,HEY1
12_Member	GO Biological Processes	GO:0031960	response to corticosteroid	-2.52116	-0.501898	5/161	336,1789,6586,10076,23462	APOA2,DNMT3B,SLIT3,PTPRU,HEY1
13_Summary	GO Biological Processes	GO:0001960	negative regulation of cytokine-mediated signaling pathway	-2.67841	-0.590554	3/42	335,6586,10293	APOA1,SLIT3,TRAIP
13_Member	GO Biological Processes	GO:0001960	negative regulation of cytokine-mediated signaling pathway	-2.67841	-0.590554	3/42	335,6586,10293	APOA1,SLIT3,TRAIP
13_Member	GO Biological Processes	GO:0060761	negative regulation of response to cytokine stimulus	-2.56473	-0.524531	3/46	335,6586,10293	APOA1,SLIT3,TRAIP
14_Summary	GO Biological Processes	GO:0007411	axon guidance	-2.64689	-0.581871	6/220	2676,3199,3913,5623,6586,10500,1280,2691,4900,7301,7448,8620,57447,145864,256297,335,2041,11178,6284,51177	GFRA3,HOXA2,LAMB2,PSPN,SLIT3,SEMA6C,COL2A1,GHRH,NRGN,TYRO3,VTN,NPFF,NDRG2,HAPLN3,PTF1A,APOA1,EPHA1,LZTS1,S100A13,PLEKHO1
14_Member	GO Biological Processes	GO:0007411	axon guidance	-2.64689	-0.581871	6/220	2676,3199,3913,5623,6586,10500	GFRA3,HOXA2,LAMB2,PSPN,SLIT3,SEMA6C
14_Member	GO Biological Processes	GO:0097485	neuron projection guidance	-2.62729	-0.566807	6/222	2676,3199,3913,5623,6586,10500	GFRA3,HOXA2,LAMB2,PSPN,SLIT3,SEMA6C
14_Member	GO Biological Processes	GO:0007417	central nervous system development	-2.48256	-0.480821	13/901	1280,2691,3199,3913,4900,5623,6586,7301,7448,8620,57447,145864,256297	COL2A1,GHRH,HOXA2,LAMB2,NRGN,PSPN,SLIT3,TYRO3,VTN,NPFF,NDRG2,HAPLN3,PTF1A
14_Member	GO Biological Processes	GO:0000904	cell morphogenesis involved in differentiation	-2.17975	-0.291763	10/655	335,2041,2676,3199,3913,5623,6586,7301,10500,11178	APOA1,EPHA1,GFRA3,HOXA2,LAMB2,PSPN,SLIT3,TYRO3,SEMA6C,LZTS1
14_Member	GO Biological Processes	GO:0000902	cell morphogenesis	-2.02523	-0.201627	12/911	335,2041,2676,3199,3913,5623,6284,6586,7301,10500,11178,51177	APOA1,EPHA1,GFRA3,HOXA2,LAMB2,PSPN,S100A13,SLIT3,TYRO3,SEMA6C,LZTS1,PLEKHO1
15_Summary	GO Biological Processes	GO:0071773	cellular response to BMP stimulus	-2.59222	-0.543901	5/155	1280,2719,5046,10637,140628	COL2A1,GPC3,PCSK6,LEFTY1,GATA5
15_Member	GO Biological Processes	GO:0071773	cellular response to BMP stimulus	-2.59222	-0.543901	5/155	1280,2719,5046,10637,140628	COL2A1,GPC3,PCSK6,LEFTY1,GATA5
15_Member	GO Biological Processes	GO:0071772	response to BMP	-2.59222	-0.543901	5/155	1280,2719,5046,10637,140628	COL2A1,GPC3,PCSK6,LEFTY1,GATA5
16_Summary	GO Biological Processes	GO:0072009	nephron epithelium development	-2.35855	-0.398872	4/109	2719,3913,28999,170690	GPC3,LAMB2,KLF15,ADAMTS16
16_Member	GO Biological Processes	GO:0072009	nephron epithelium development	-2.35855	-0.398872	4/109	2719,3913,28999,170690	GPC3,LAMB2,KLF15,ADAMTS16
16_Member	GO Biological Processes	GO:0072006	nephron development	-2.00176	-0.192956	4/138	2719,3913,28999,170690	GPC3,LAMB2,KLF15,ADAMTS16
17_Summary	GO Biological Processes	GO:1904888	cranial skeletal system development	-2.2588	-0.335423	3/59	3199,9742,158326,1280,1297,2719,6586,10637,23462,25886,55679,170690,256297,415,80263,145864	HOXA2,IFT140,FREM1,COL2A1,COL9A1,GPC3,SLIT3,LEFTY1,HEY1,POC1A,LIMS2,ADAMTS16,PTF1A,ARSE,TRIM45,HAPLN3
17_Member	GO Biological Processes	GO:1904888	cranial skeletal system development	-2.2588	-0.335423	3/59	3199,9742,158326	HOXA2,IFT140,FREM1
17_Member	GO Biological Processes	GO:0009887	animal organ morphogenesis	-2.20945	-0.304134	13/972	1280,1297,2719,3199,6586,9742,10637,23462,25886,55679,158326,170690,256297	COL2A1,COL9A1,GPC3,HOXA2,SLIT3,IFT140,LEFTY1,HEY1,POC1A,LIMS2,FREM1,ADAMTS16,PTF1A
17_Member	GO Biological Processes	GO:0048705	skeletal system morphogenesis	-2.08185	-0.233538	5/205	1280,3199,9742,25886,158326	COL2A1,HOXA2,IFT140,POC1A,FREM1
17_Member	GO Biological Processes	GO:0001501	skeletal system development	-2.0423	-0.213997	8/481	415,1280,3199,9742,25886,80263,145864,158326	ARSE,COL2A1,HOXA2,IFT140,POC1A,TRIM45,HAPLN3,FREM1
18_Summary	KEGG Pathway	ko00590	Arachidonic acid metabolism	-2.19879	-0.303188	3/62	5740,84647,100137049,259,6866,8620	PTGIS,PLA2G12B,PLA2G4B,AMBP,TAC3,NPFF
18_Member	KEGG Pathway	ko00590	Arachidonic acid metabolism	-2.19879	-0.303188	3/62	5740,84647,100137049	PTGIS,PLA2G12B,PLA2G4B
18_Member	KEGG Pathway	hsa00590	Arachidonic acid metabolism	-2.19879	-0.303188	3/62	5740,84647,100137049	PTGIS,PLA2G12B,PLA2G4B
18_Member	GO Biological Processes	GO:0044706	multi-multicellular organism process	-2.02269	-0.201627	5/212	259,5740,6866,8620,100137049	AMBP,PTGIS,TAC3,NPFF,PLA2G4B
19_Summary	GO Biological Processes	GO:0042440	pigment metabolic process	-2.10564	-0.245703	3/67	259,6470,6490	AMBP,SHMT1,PMEL
19_Member	GO Biological Processes	GO:0042440	pigment metabolic process	-2.10564	-0.245703	3/67	259,6470,6490	AMBP,SHMT1,PMEL

## Sheet: C - GO repressed by miR-200a
Table S3 - GO analysis of individual miRNA and poly-miR repressed genes. (C) GO analysis of genes repressed by miR-200a and also decreased in islet vs PE.
GroupID	Category	Term	Description	LogP	Log(q-value)	InTerm_InList	Genes	Symbols
1_Summary	GO Biological Processes	GO:0071103	DNA conformation change	-10.3145	-6.32614	25/283	1663,2068,5888,7156,7157,8318,8342,8344,8345,8348,8356,8357,8363,8365,8367,8438,8940,8970,9401,9918,51659,55723,79019,80119,146059,991,995,1870,3978,5424,5426,5528,8379,9700,11004,23354,23511,23649,29893,51512,54820,55143,79866,93323,116028,147841,2245,4221,9181,9828,27237,29127,29941,51291,57449,64857,128239,128272,2175,2177,2189,4798,4968,5430,7517,8914,146956,1789,26147,8336,8969,10902,51147,5…	DDX11,ERCC2,RAD51,TOP3A,TP53,CDC45,HIST1H2BM,HIST1H2BE,HIST1H2BH,HIST1H2BO,HIST1H3J,HIST1H3H,HIST1H4J,HIST1H4H,HIST1H4E,RAD54L,TOP3B,HIST1H2BJ,RECQL4,NCAPD2,GINS2,ASF1B,CENPM,PIF1,CDAN1,CDC20,CDC25C,E2F2,LIG1,POLD1,POLE,PPP2R5D,MAD1L1,ESPL1,KIF2C,HAUS5,NUP188,POLA2,PSMC3IP,GTSE1,NDE1,CDCA8,BORA,HAUS8,RMI2,SPC24,FGD1,MEN1,ARHGEF2,ARHGEF17,ARHGEF16,RACGAP1,PKN3,GMIP,PLEKHG5,PLEKHG2,IQGAP3,ARHGEF19,…
1_Member	GO Biological Processes	GO:0071103	DNA conformation change	-10.3145	-6.32614	25/283	1663,2068,5888,7156,7157,8318,8342,8344,8345,8348,8356,8357,8363,8365,8367,8438,8940,8970,9401,9918,51659,55723,79019,80119,146059	DDX11,ERCC2,RAD51,TOP3A,TP53,CDC45,HIST1H2BM,HIST1H2BE,HIST1H2BH,HIST1H2BO,HIST1H3J,HIST1H3H,HIST1H4J,HIST1H4H,HIST1H4E,RAD54L,TOP3B,HIST1H2BJ,RECQL4,NCAPD2,GINS2,ASF1B,CENPM,PIF1,CDAN1
1_Member	Reactome Gene Sets	R-HSA-1640170	Cell Cycle	-10.1902	-6.32614	38/635	991,995,1870,3978,5424,5426,5528,5888,7156,7157,8318,8342,8344,8345,8348,8356,8357,8363,8365,8367,8379,8970,9700,9918,11004,23354,23511,23649,29893,51512,51659,54820,55143,79019,79866,93323,116028,147841	CDC20,CDC25C,E2F2,LIG1,POLD1,POLE,PPP2R5D,RAD51,TOP3A,TP53,CDC45,HIST1H2BM,HIST1H2BE,HIST1H2BH,HIST1H2BO,HIST1H3J,HIST1H3H,HIST1H4J,HIST1H4H,HIST1H4E,MAD1L1,HIST1H2BJ,ESPL1,NCAPD2,KIF2C,HAUS5,NUP188,POLA2,PSMC3IP,GTSE1,GINS2,NDE1,CDCA8,CENPM,BORA,HAUS8,RMI2,SPC24
1_Member	Reactome Gene Sets	R-HSA-69278	Cell Cycle, Mitotic	-9.99852	-6.32614	34/528	991,995,1870,3978,5424,5426,5528,7157,8318,8342,8344,8345,8348,8356,8357,8363,8365,8367,8379,8970,9700,9918,11004,23354,23511,23649,51512,51659,54820,55143,79019,79866,93323,147841	CDC20,CDC25C,E2F2,LIG1,POLD1,POLE,PPP2R5D,TP53,CDC45,HIST1H2BM,HIST1H2BE,HIST1H2BH,HIST1H2BO,HIST1H3J,HIST1H3H,HIST1H4J,HIST1H4H,HIST1H4E,MAD1L1,HIST1H2BJ,ESPL1,NCAPD2,KIF2C,HAUS5,NUP188,POLA2,GTSE1,GINS2,NDE1,CDCA8,CENPM,BORA,HAUS8,SPC24
1_Member	Reactome Gene Sets	R-HSA-194315	Signaling by Rho GTPases	-9.97379	-6.32614	31/446	991,995,2245,4221,5528,8342,8344,8345,8348,8356,8357,8363,8365,8367,8379,8970,9181,9828,11004,27237,29127,29941,51291,54820,55143,57449,64857,79019,128239,128272,147841	CDC20,CDC25C,FGD1,MEN1,PPP2R5D,HIST1H2BM,HIST1H2BE,HIST1H2BH,HIST1H2BO,HIST1H3J,HIST1H3H,HIST1H4J,HIST1H4H,HIST1H4E,MAD1L1,HIST1H2BJ,ARHGEF2,ARHGEF17,KIF2C,ARHGEF16,RACGAP1,PKN3,GMIP,NDE1,CDCA8,PLEKHG5,PLEKHG2,CENPM,IQGAP3,ARHGEF19,SPC24
1_Member	Reactome Gene Sets	R-HSA-73894	DNA Repair	-9.21197	-5.74041	25/319	2068,2175,2177,2189,3978,4798,4968,5424,5426,5430,5888,7156,7157,7517,8342,8344,8345,8348,8363,8365,8367,8914,8970,116028,146956	ERCC2,FANCA,FANCD2,FANCG,LIG1,NFRKB,OGG1,POLD1,POLE,POLR2A,RAD51,TOP3A,TP53,XRCC3,HIST1H2BM,HIST1H2BE,HIST1H2BH,HIST1H2BO,HIST1H4J,HIST1H4H,HIST1H4E,TIMELESS,HIST1H2BJ,RMI2,EME1
1_Member	Reactome Gene Sets	R-HSA-5693567	HDR through Homologous Recombination (HR) or Single Strand Annealing (SSA)	-8.68619	-5.28157	16/134	5424,5426,5888,7156,7517,8342,8344,8345,8348,8363,8365,8367,8914,8970,116028,146956	POLD1,POLE,RAD51,TOP3A,XRCC3,HIST1H2BM,HIST1H2BE,HIST1H2BH,HIST1H2BO,HIST1H4J,HIST1H4H,HIST1H4E,TIMELESS,HIST1H2BJ,RMI2,EME1
1_Member	Reactome Gene Sets	R-HSA-5693538	Homology Directed Repair	-8.40567	-5.05904	16/140	5424,5426,5888,7156,7517,8342,8344,8345,8348,8363,8365,8367,8914,8970,116028,146956	POLD1,POLE,RAD51,TOP3A,XRCC3,HIST1H2BM,HIST1H2BE,HIST1H2BH,HIST1H2BO,HIST1H4J,HIST1H4H,HIST1H4E,TIMELESS,HIST1H2BJ,RMI2,EME1
1_Member	Reactome Gene Sets	R-HSA-912446	Meiotic recombination	-8.24637	-4.99666	13/89	5888,7156,8342,8344,8345,8348,8356,8357,8363,8365,8367,8970,29893	RAD51,TOP3A,HIST1H2BM,HIST1H2BE,HIST1H2BH,HIST1H2BO,HIST1H3J,HIST1H3H,HIST1H4J,HIST1H4H,HIST1H4E,HIST1H2BJ,PSMC3IP
1_Member	Reactome Gene Sets	R-HSA-212300	PRC2 methylates histones and DNA	-8.12003	-4.91171	12/75	1789,8342,8344,8345,8348,8356,8357,8363,8365,8367,8970,26147	DNMT3B,HIST1H2BM,HIST1H2BE,HIST1H2BH,HIST1H2BO,HIST1H3J,HIST1H3H,HIST1H4J,HIST1H4H,HIST1H4E,HIST1H2BJ,PHF19
1_Member	Reactome Gene Sets	R-HSA-5693532	DNA Double-Strand Break Repair	-8.04152	-4.87099	17/169	5424,5426,5888,7156,7157,7517,8342,8344,8345,8348,8363,8365,8367,8914,8970,116028,146956	POLD1,POLE,RAD51,TOP3A,TP53,XRCC3,HIST1H2BM,HIST1H2BE,HIST1H2BH,HIST1H2BO,HIST1H4J,HIST1H4H,HIST1H4E,TIMELESS,HIST1H2BJ,RMI2,EME1
1_Member	Reactome Gene Sets	R-HSA-5334118	DNA methylation	-7.68452	-4.58093	11/66	1789,8342,8344,8345,8348,8356,8357,8363,8365,8367,8970	DNMT3B,HIST1H2BM,HIST1H2BE,HIST1H2BH,HIST1H2BO,HIST1H3J,HIST1H3H,HIST1H4J,HIST1H4H,HIST1H4E,HIST1H2BJ
1_Member	Reactome Gene Sets	R-HSA-157579	Telomere Maintenance	-7.60621	-4.53259	12/83	3978,5424,5426,8342,8344,8345,8348,8363,8365,8367,8970,23649	LIG1,POLD1,POLE,HIST1H2BM,HIST1H2BE,HIST1H2BH,HIST1H2BO,HIST1H4J,HIST1H4H,HIST1H4E,HIST1H2BJ,POLA2
1_Member	Reactome Gene Sets	R-HSA-3214847	HATs acetylate histones	-7.41049	-4.3649	15/143	8336,8342,8344,8345,8348,8356,8357,8363,8365,8367,8969,8970,10902,51147,55689	HIST1H2AM,HIST1H2BM,HIST1H2BE,HIST1H2BH,HIST1H2BO,HIST1H3J,HIST1H3H,HIST1H4J,HIST1H4H,HIST1H4E,HIST1H2AG,HIST1H2BJ,BRD8,ING4,YEATS2
1_Member	Reactome Gene Sets	R-HSA-195258	RHO GTPase Effectors	-7.37188	-4.35262	22/311	991,995,4221,5528,8342,8344,8345,8348,8356,8357,8363,8365,8367,8379,8970,11004,29941,54820,55143,79019,128239,147841	CDC20,CDC25C,MEN1,PPP2R5D,HIST1H2BM,HIST1H2BE,HIST1H2BH,HIST1H2BO,HIST1H3J,HIST1H3H,HIST1H4J,HIST1H4H,HIST1H4E,MAD1L1,HIST1H2BJ,KIF2C,PKN3,NDE1,CDCA8,CENPM,IQGAP3,SPC24
1_Member	Reactome Gene Sets	R-HSA-2559580	Oxidative Stress Induced Senescence	-7.22971	-4.23527	14/127	1870,4343,7157,8342,8344,8345,8348,8356,8357,8363,8365,8367,8970,84733	E2F2,MOV10,TP53,HIST1H2BM,HIST1H2BE,HIST1H2BH,HIST1H2BO,HIST1H3J,HIST1H3H,HIST1H4J,HIST1H4H,HIST1H4E,HIST1H2BJ,CBX2
1_Member	Reactome Gene Sets	R-HSA-73886	Chromosome Maintenance	-7.11638	-4.20909	13/110	3978,5424,5426,8342,8344,8345,8348,8363,8365,8367,8970,23649,79019	LIG1,POLD1,POLE,HIST1H2BM,HIST1H2BE,HIST1H2BH,HIST1H2BO,HIST1H4J,HIST1H4H,HIST1H4E,HIST1H2BJ,POLA2,CENPM
1_Member	Reactome Gene Sets	R-HSA-201722	Formation of the beta-catenin:TCF transactivating complex	-7.09473	-4.20675	12/92	4221,7089,8342,8344,8345,8348,8356,8357,8363,8365,8367,8970	MEN1,TLE2,HIST1H2BM,HIST1H2BE,HIST1H2BH,HIST1H2BO,HIST1H3J,HIST1H3H,HIST1H4J,HIST1H4H,HIST1H4E,HIST1H2BJ
1_Member	Reactome Gene Sets	R-HSA-3214815	HDACs deacetylate histones	-7.04163	-4.17213	12/93	8336,8342,8344,8345,8348,8356,8357,8363,8365,8367,8969,8970	HIST1H2AM,HIST1H2BM,HIST1H2BE,HIST1H2BH,HIST1H2BO,HIST1H3J,HIST1H3H,HIST1H4J,HIST1H4H,HIST1H4E,HIST1H2AG,HIST1H2BJ
1_Member	Reactome Gene Sets	R-HSA-5625740	RHO GTPases activate PKNs	-6.98922	-4.15448	12/94	995,8342,8344,8345,8348,8356,8357,8363,8365,8367,8970,29941	CDC25C,HIST1H2BM,HIST1H2BE,HIST1H2BH,HIST1H2BO,HIST1H3J,HIST1H3H,HIST1H4J,HIST1H4H,HIST1H4E,HIST1H2BJ,PKN3
1_Member	Reactome Gene Sets	R-HSA-69473	G2/M DNA damage checkpoint	-6.88638	-4.06803	12/96	995,7156,7157,8342,8344,8345,8348,8363,8365,8367,8970,116028	CDC25C,TOP3A,TP53,HIST1H2BM,HIST1H2BE,HIST1H2BH,HIST1H2BO,HIST1H4J,HIST1H4H,HIST1H4E,HIST1H2BJ,RMI2
1_Member	Reactome Gene Sets	R-HSA-73728	RNA Polymerase I Promoter Opening	-6.7627	-3.97539	10/64	8342,8344,8345,8348,8356,8357,8363,8365,8367,8970	HIST1H2BM,HIST1H2BE,HIST1H2BH,HIST1H2BO,HIST1H3J,HIST1H3H,HIST1H4J,HIST1H4H,HIST1H4E,HIST1H2BJ
1_Member	GO Biological Processes	GO:0006325	chromatin organization	-6.73426	-3.96167	35/747	1663,1789,4221,4778,6601,7157,8318,8336,8342,8344,8345,8348,8356,8357,8363,8365,8367,8861,8969,8970,10419,10902,25865,26147,51147,54971,55689,55723,63035,79019,80336,84733,90665,146059,161882	DDX11,DNMT3B,MEN1,NFE2,SMARCC2,TP53,CDC45,HIST1H2AM,HIST1H2BM,HIST1H2BE,HIST1H2BH,HIST1H2BO,HIST1H3J,HIST1H3H,HIST1H4J,HIST1H4H,HIST1H4E,LDB1,HIST1H2AG,HIST1H2BJ,PRMT5,BRD8,PRKD2,PHF19,ING4,BANP,YEATS2,ASF1B,BCORL1,CENPM,PABPC1L,CBX2,TBL1Y,CDAN1,ZFPM1
1_Member	GO Biological Processes	GO:0006333	chromatin assembly or disassembly	-6.65393	-3.89558	16/186	4778,6601,7157,8342,8344,8345,8348,8356,8357,8363,8365,8367,8970,55723,79019,146059	NFE2,SMARCC2,TP53,HIST1H2BM,HIST1H2BE,HIST1H2BH,HIST1H2BO,HIST1H3J,HIST1H3H,HIST1H4J,HIST1H4H,HIST1H4E,HIST1H2BJ,ASF1B,CENPM,CDAN1
1_Member	Reactome Gene Sets	R-HSA-1500620	Meiosis	-6.5822	-3.83764	13/122	5888,7156,8342,8344,8345,8348,8356,8357,8363,8365,8367,8970,29893	RAD51,TOP3A,HIST1H2BM,HIST1H2BE,HIST1H2BH,HIST1H2BO,HIST1H3J,HIST1H3H,HIST1H4J,HIST1H4H,HIST1H4E,HIST1H2BJ,PSMC3IP
1_Member	Reactome Gene Sets	R-HSA-5625886	Activated PKN1 stimulates transcription of AR (androgen receptor) regulated genes KLK2 and KLK3	-6.50681	-3.77562	10/68	8342,8344,8345,8348,8356,8357,8363,8365,8367,8970	HIST1H2BM,HIST1H2BE,HIST1H2BH,HIST1H2BO,HIST1H3J,HIST1H3H,HIST1H4J,HIST1H4H,HIST1H4E,HIST1H2BJ
1_Member	Reactome Gene Sets	R-HSA-5578749	Transcriptional regulation by small RNAs	-6.4084	-3.69016	12/106	5430,8342,8344,8345,8348,8356,8357,8363,8365,8367,8970,23511	POLR2A,HIST1H2BM,HIST1H2BE,HIST1H2BH,HIST1H2BO,HIST1H3J,HIST1H3H,HIST1H4J,HIST1H4H,HIST1H4E,HIST1H2BJ,NUP188
1_Member	Reactome Gene Sets	R-HSA-427359	SIRT1 negatively regulates rRNA Expression	-6.38551	-3.67987	10/70	8342,8344,8345,8348,8356,8357,8363,8365,8367,8970	HIST1H2BM,HIST1H2BE,HIST1H2BH,HIST1H2BO,HIST1H3J,HIST1H3H,HIST1H4J,HIST1H4H,HIST1H4E,HIST1H2BJ
1_Member	Reactome Gene Sets	R-HSA-68886	M Phase	-6.36306	-3.66965	21/327	991,5528,8342,8344,8345,8348,8356,8357,8363,8365,8367,8379,8970,9700,9918,11004,23511,54820,55143,79019,147841	CDC20,PPP2R5D,HIST1H2BM,HIST1H2BE,HIST1H2BH,HIST1H2BO,HIST1H3J,HIST1H3H,HIST1H4J,HIST1H4H,HIST1H4E,MAD1L1,HIST1H2BJ,ESPL1,NCAPD2,KIF2C,NUP188,NDE1,CDCA8,CENPM,SPC24
1_Member	Reactome Gene Sets	R-HSA-427413	NoRC negatively regulates rRNA expression	-6.31937	-3.63786	12/108	1789,2068,8342,8344,8345,8348,8356,8357,8363,8365,8367,8970	DNMT3B,ERCC2,HIST1H2BM,HIST1H2BE,HIST1H2BH,HIST1H2BO,HIST1H3J,HIST1H3H,HIST1H4J,HIST1H4H,HIST1H4E,HIST1H2BJ
1_Member	Reactome Gene Sets	R-HSA-5250941	Negative epigenetic regulation of rRNA expression	-6.18953	-3.5196	12/111	1789,2068,8342,8344,8345,8348,8356,8357,8363,8365,8367,8970	DNMT3B,ERCC2,HIST1H2BM,HIST1H2BE,HIST1H2BH,HIST1H2BO,HIST1H3J,HIST1H3H,HIST1H4J,HIST1H4H,HIST1H4E,HIST1H2BJ
1_Member	Reactome Gene Sets	R-HSA-73777	RNA Polymerase I Chain Elongation	-6.16368	-3.50513	11/92	2068,8342,8344,8345,8348,8356,8357,8363,8365,8367,8970	ERCC2,HIST1H2BM,HIST1H2BE,HIST1H2BH,HIST1H2BO,HIST1H3J,HIST1H3H,HIST1H4J,HIST1H4H,HIST1H4E,HIST1H2BJ
1_Member	Reactome Gene Sets	R-HSA-69620	Cell Cycle Checkpoints	-6.11137	-3.47444	16/204	991,995,7156,7157,8318,8342,8344,8345,8348,8363,8365,8367,8379,8970,51512,116028	CDC20,CDC25C,TOP3A,TP53,CDC45,HIST1H2BM,HIST1H2BE,HIST1H2BH,HIST1H2BO,HIST1H4J,HIST1H4H,HIST1H4E,MAD1L1,HIST1H2BJ,GTSE1,RMI2
1_Member	Reactome Gene Sets	R-HSA-2299718	Condensation of Prophase Chromosomes	-6.09956	-3.4731	10/75	8342,8344,8345,8348,8356,8357,8363,8365,8367,8970	HIST1H2BM,HIST1H2BE,HIST1H2BH,HIST1H2BO,HIST1H3J,HIST1H3H,HIST1H4J,HIST1H4H,HIST1H4E,HIST1H2BJ
1_Member	GO Biological Processes	GO:0071824	protein-DNA complex subunit organization	-6.02701	-3.41077	18/259	2068,4778,5888,6601,7517,8318,8342,8344,8345,8348,8356,8357,8363,8365,8367,8970,55723,79019	ERCC2,NFE2,RAD51,SMARCC2,XRCC3,CDC45,HIST1H2BM,HIST1H2BE,HIST1H2BH,HIST1H2BO,HIST1H3J,HIST1H3H,HIST1H4J,HIST1H4H,HIST1H4E,HIST1H2BJ,ASF1B,CENPM
1_Member	Reactome Gene Sets	R-HSA-427389	ERCC6 (CSB) and EHMT2 (G9a) positively regulate rRNA expression	-5.99151	-3.38525	10/77	8342,8344,8345,8348,8356,8357,8363,8365,8367,8970	HIST1H2BM,HIST1H2BE,HIST1H2BH,HIST1H2BO,HIST1H3J,HIST1H3H,HIST1H4J,HIST1H4H,HIST1H4E,HIST1H2BJ
1_Member	GO Biological Processes	GO:0031497	chromatin assembly	-5.95314	-3.35664	14/161	7157,8342,8344,8345,8348,8356,8357,8363,8365,8367,8970,55723,79019,146059	TP53,HIST1H2BM,HIST1H2BE,HIST1H2BH,HIST1H2BO,HIST1H3J,HIST1H3H,HIST1H4J,HIST1H4H,HIST1H4E,HIST1H2BJ,ASF1B,CENPM,CDAN1
1_Member	Reactome Gene Sets	R-HSA-5693607	Processing of DNA double-strand break ends	-5.84152	-3.25456	11/99	7156,8342,8344,8345,8348,8363,8365,8367,8914,8970,116028	TOP3A,HIST1H2BM,HIST1H2BE,HIST1H2BH,HIST1H2BO,HIST1H4J,HIST1H4H,HIST1H4E,TIMELESS,HIST1H2BJ,RMI2
1_Member	Reactome Gene Sets	R-HSA-977225	Amyloid fiber formation	-5.75453	-3.17692	11/101	8342,8344,8345,8348,8356,8357,8363,8365,8367,8970,23163	HIST1H2BM,HIST1H2BE,HIST1H2BH,HIST1H2BO,HIST1H3J,HIST1H3H,HIST1H4J,HIST1H4H,HIST1H4E,HIST1H2BJ,GGA3
1_Member	GO Biological Processes	GO:0034728	nucleosome organization	-5.64088	-3.08137	14/171	4778,6601,8342,8344,8345,8348,8356,8357,8363,8365,8367,8970,55723,79019	NFE2,SMARCC2,HIST1H2BM,HIST1H2BE,HIST1H2BH,HIST1H2BO,HIST1H3J,HIST1H3H,HIST1H4J,HIST1H4H,HIST1H4E,HIST1H2BJ,ASF1B,CENPM
1_Member	Reactome Gene Sets	R-HSA-69481	G2/M Checkpoints	-5.61094	-3.0602	14/172	995,7156,7157,8318,8342,8344,8345,8348,8363,8365,8367,8970,51512,116028	CDC25C,TOP3A,TP53,CDC45,HIST1H2BM,HIST1H2BE,HIST1H2BH,HIST1H2BO,HIST1H4J,HIST1H4H,HIST1H4E,HIST1H2BJ,GTSE1,RMI2
1_Member	GO Biological Processes	GO:0006323	DNA packaging	-5.55187	-3.00973	15/199	7157,8342,8344,8345,8348,8356,8357,8363,8365,8367,8970,9918,55723,79019,146059	TP53,HIST1H2BM,HIST1H2BE,HIST1H2BH,HIST1H2BO,HIST1H3J,HIST1H3H,HIST1H4J,HIST1H4H,HIST1H4E,HIST1H2BJ,NCAPD2,ASF1B,CENPM,CDAN1
1_Member	Reactome Gene Sets	R-HSA-212165	Epigenetic regulation of gene expression	-5.48986	-2.97254	13/152	1789,2068,8342,8344,8345,8348,8356,8357,8363,8365,8367,8970,26147	DNMT3B,ERCC2,HIST1H2BM,HIST1H2BE,HIST1H2BH,HIST1H2BO,HIST1H3J,HIST1H3H,HIST1H4J,HIST1H4H,HIST1H4E,HIST1H2BJ,PHF19
1_Member	Reactome Gene Sets	R-HSA-171306	Packaging Of Telomere Ends	-5.46925	-2.95991	8/52	8342,8344,8345,8348,8363,8365,8367,8970	HIST1H2BM,HIST1H2BE,HIST1H2BH,HIST1H2BO,HIST1H4J,HIST1H4H,HIST1H4E,HIST1H2BJ
1_Member	GO Biological Processes	GO:0065004	protein-DNA complex assembly	-5.38021	-2.90031	16/232	2068,5888,7517,8318,8342,8344,8345,8348,8356,8357,8363,8365,8367,8970,55723,79019	ERCC2,RAD51,XRCC3,CDC45,HIST1H2BM,HIST1H2BE,HIST1H2BH,HIST1H2BO,HIST1H3J,HIST1H3H,HIST1H4J,HIST1H4H,HIST1H4E,HIST1H2BJ,ASF1B,CENPM
1_Member	KEGG Pathway	hsa05034	Alcoholism	-5.37917	-2.90031	14/180	111,2785,8336,8342,8344,8345,8348,8356,8357,8363,8365,8367,8969,8970	ADCY5,GNG3,HIST1H2AM,HIST1H2BM,HIST1H2BE,HIST1H2BH,HIST1H2BO,HIST1H3J,HIST1H3H,HIST1H4J,HIST1H4H,HIST1H4E,HIST1H2AG,HIST1H2BJ
1_Member	KEGG Pathway	ko05034	Alcoholism	-5.37917	-2.90031	14/180	111,2785,8336,8342,8344,8345,8348,8356,8357,8363,8365,8367,8969,8970	ADCY5,GNG3,HIST1H2AM,HIST1H2BM,HIST1H2BE,HIST1H2BH,HIST1H2BO,HIST1H3J,HIST1H3H,HIST1H4J,HIST1H4H,HIST1H4E,HIST1H2AG,HIST1H2BJ
1_Member	KEGG Pathway	hsa05322	Systemic lupus erythematosus	-5.35299	-2.89185	12/133	8336,8342,8344,8345,8348,8356,8357,8363,8365,8367,8969,8970	HIST1H2AM,HIST1H2BM,HIST1H2BE,HIST1H2BH,HIST1H2BO,HIST1H3J,HIST1H3H,HIST1H4J,HIST1H4H,HIST1H4E,HIST1H2AG,HIST1H2BJ
1_Member	KEGG Pathway	ko05322	Systemic lupus erythematosus	-5.35299	-2.89185	12/133	8336,8342,8344,8345,8348,8356,8357,8363,8365,8367,8969,8970	HIST1H2AM,HIST1H2BM,HIST1H2BE,HIST1H2BH,HIST1H2BO,HIST1H3J,HIST1H3H,HIST1H4J,HIST1H4H,HIST1H4E,HIST1H2AG,HIST1H2BJ
1_Member	Reactome Gene Sets	R-HSA-73854	RNA Polymerase I Promoter Clearance	-5.34917	-2.89185	11/111	2068,8342,8344,8345,8348,8356,8357,8363,8365,8367,8970	ERCC2,HIST1H2BM,HIST1H2BE,HIST1H2BH,HIST1H2BO,HIST1H3J,HIST1H3H,HIST1H4J,HIST1H4H,HIST1H4E,HIST1H2BJ
1_Member	Reactome Gene Sets	R-HSA-606279	Deposition of new CENPA-containing nucleosomes at the centromere	-5.25823	-2.83459	9/73	8342,8344,8345,8348,8363,8365,8367,8970,79019	HIST1H2BM,HIST1H2BE,HIST1H2BH,HIST1H2BO,HIST1H4J,HIST1H4H,HIST1H4E,HIST1H2BJ,CENPM
1_Member	Reactome Gene Sets	R-HSA-774815	Nucleosome assembly	-5.25823	-2.83459	9/73	8342,8344,8345,8348,8363,8365,8367,8970,79019	HIST1H2BM,HIST1H2BE,HIST1H2BH,HIST1H2BO,HIST1H4J,HIST1H4H,HIST1H4E,HIST1H2BJ,CENPM
1_Member	Reactome Gene Sets	R-HSA-73864	RNA Polymerase I Transcription	-5.23626	-2.81905	11/114	2068,8342,8344,8345,8348,8356,8357,8363,8365,8367,8970	ERCC2,HIST1H2BM,HIST1H2BE,HIST1H2BH,HIST1H2BO,HIST1H3J,HIST1H3H,HIST1H4J,HIST1H4H,HIST1H4E,HIST1H2BJ
1_Member	Reactome Gene Sets	R-HSA-211000	Gene Silencing by RNA	-5.21939	-2.80944	12/137	5430,8342,8344,8345,8348,8356,8357,8363,8365,8367,8970,23511	POLR2A,HIST1H2BM,HIST1H2BE,HIST1H2BH,HIST1H2BO,HIST1H3J,HIST1H3H,HIST1H4J,HIST1H4H,HIST1H4E,HIST1H2BJ,NUP188
1_Member	Reactome Gene Sets	R-HSA-201681	TCF dependent signaling in response to WNT	-5.19246	-2.79886	16/240	2535,4041,4221,5528,6736,7089,8342,8344,8345,8348,8356,8357,8363,8365,8367,8970	FZD2,LRP5,MEN1,PPP2R5D,SRY,TLE2,HIST1H2BM,HIST1H2BE,HIST1H2BH,HIST1H2BO,HIST1H3J,HIST1H3H,HIST1H4J,HIST1H4H,HIST1H4E,HIST1H2BJ
1_Member	Reactome Gene Sets	R-HSA-5250924	B-WICH complex positively regulates rRNA expression	-5.19124	-2.79886	10/94	8342,8344,8345,8348,8356,8357,8363,8365,8367,8970	HIST1H2BM,HIST1H2BE,HIST1H2BH,HIST1H2BO,HIST1H3J,HIST1H3H,HIST1H4J,HIST1H4H,HIST1H4E,HIST1H2BJ
1_Member	Reactome Gene Sets	R-HSA-5693565	Recruitment and ATM-mediated phosphorylation of repair and signaling proteins at DNA double strand b	-5.11191	-2.73726	9/76	7157,8342,8344,8345,8348,8363,8365,8367,8970	TP53,HIST1H2BM,HIST1H2BE,HIST1H2BH,HIST1H2BO,HIST1H4J,HIST1H4H,HIST1H4E,HIST1H2BJ
1_Member	Reactome Gene Sets	R-HSA-5693606	DNA Double Strand Break Response	-5.06468	-2.69578	9/77	7157,8342,8344,8345,8348,8363,8365,8367,8970	TP53,HIST1H2BM,HIST1H2BE,HIST1H2BH,HIST1H2BO,HIST1H4J,HIST1H4H,HIST1H4E,HIST1H2BJ
1_Member	GO Biological Processes	GO:0006334	nucleosome assembly	-4.99703	-2.63942	12/144	8342,8344,8345,8348,8356,8357,8363,8365,8367,8970,55723,79019	HIST1H2BM,HIST1H2BE,HIST1H2BH,HIST1H2BO,HIST1H3J,HIST1H3H,HIST1H4J,HIST1H4H,HIST1H4E,HIST1H2BJ,ASF1B,CENPM
1_Member	Reactome Gene Sets	R-HSA-4839726	Chromatin organization	-4.98284	-2.6365	17/278	6601,8336,8342,8344,8345,8348,8356,8357,8363,8365,8367,8969,8970,10419,10902,51147,55689	SMARCC2,HIST1H2AM,HIST1H2BM,HIST1H2BE,HIST1H2BH,HIST1H2BO,HIST1H3J,HIST1H3H,HIST1H4J,HIST1H4H,HIST1H4E,HIST1H2AG,HIST1H2BJ,PRMT5,BRD8,ING4,YEATS2
1_Member	Reactome Gene Sets	R-HSA-3247509	Chromatin modifying enzymes	-4.98284	-2.6365	17/278	6601,8336,8342,8344,8345,8348,8356,8357,8363,8365,8367,8969,8970,10419,10902,51147,55689	SMARCC2,HIST1H2AM,HIST1H2BM,HIST1H2BE,HIST1H2BH,HIST1H2BO,HIST1H3J,HIST1H3H,HIST1H4J,HIST1H4H,HIST1H4E,HIST1H2AG,HIST1H2BJ,PRMT5,BRD8,ING4,YEATS2
1_Member	Reactome Gene Sets	R-HSA-195721	Signaling by Wnt	-4.97599	-2.6365	19/338	2535,2785,4041,4221,4343,5331,5528,6736,7089,8342,8344,8345,8348,8356,8357,8363,8365,8367,8970	FZD2,GNG3,LRP5,MEN1,MOV10,PLCB3,PPP2R5D,SRY,TLE2,HIST1H2BM,HIST1H2BE,HIST1H2BH,HIST1H2BO,HIST1H3J,HIST1H3H,HIST1H4J,HIST1H4H,HIST1H4E,HIST1H2BJ
1_Member	Reactome Gene Sets	R-HSA-3214858	RMTs methylate histone arginines	-4.9724	-2.6365	9/79	6601,8336,8356,8357,8363,8365,8367,8969,10419	SMARCC2,HIST1H2AM,HIST1H3J,HIST1H3H,HIST1H4J,HIST1H4H,HIST1H4E,HIST1H2AG,PRMT5
1_Member	Reactome Gene Sets	R-HSA-2559583	Cellular Senescence	-4.92822	-2.60188	14/197	1870,4343,7157,8342,8344,8345,8348,8356,8357,8363,8365,8367,8970,84733	E2F2,MOV10,TP53,HIST1H2BM,HIST1H2BE,HIST1H2BH,HIST1H2BO,HIST1H3J,HIST1H3H,HIST1H4J,HIST1H4H,HIST1H4E,HIST1H2BJ,CBX2
1_Member	Reactome Gene Sets	R-HSA-2559586	DNA Damage/Telomere Stress Induced Senescence	-4.92731	-2.60188	9/80	7157,8342,8344,8345,8348,8363,8365,8367,8970	TP53,HIST1H2BM,HIST1H2BE,HIST1H2BH,HIST1H2BO,HIST1H4J,HIST1H4H,HIST1H4E,HIST1H2BJ
1_Member	Reactome Gene Sets	R-HSA-5619507	Activation of HOX genes during differentiation	-4.78648	-2.47127	11/127	5430,8342,8344,8345,8348,8356,8357,8363,8365,8367,8970	POLR2A,HIST1H2BM,HIST1H2BE,HIST1H2BH,HIST1H2BO,HIST1H3J,HIST1H3H,HIST1H4J,HIST1H4H,HIST1H4E,HIST1H2BJ
1_Member	Reactome Gene Sets	R-HSA-5617472	Activation of anterior HOX genes in hindbrain development during early embryogenesis	-4.78648	-2.47127	11/127	5430,8342,8344,8345,8348,8356,8357,8363,8365,8367,8970	POLR2A,HIST1H2BM,HIST1H2BE,HIST1H2BH,HIST1H2BO,HIST1H3J,HIST1H3H,HIST1H4J,HIST1H4H,HIST1H4E,HIST1H2BJ
1_Member	GO Biological Processes	GO:0034723	DNA replication-dependent nucleosome organization	-4.74321	-2.45254	6/32	8356,8357,8363,8365,8367,55723	HIST1H3J,HIST1H3H,HIST1H4J,HIST1H4H,HIST1H4E,ASF1B
1_Member	GO Biological Processes	GO:0006335	DNA replication-dependent nucleosome assembly	-4.74321	-2.45254	6/32	8356,8357,8363,8365,8367,55723	HIST1H3J,HIST1H3H,HIST1H4J,HIST1H4H,HIST1H4E,ASF1B
1_Member	Reactome Gene Sets	R-HSA-5250913	Positive epigenetic regulation of rRNA expression	-4.61965	-2.34306	10/109	8342,8344,8345,8348,8356,8357,8363,8365,8367,8970	HIST1H2BM,HIST1H2BE,HIST1H2BH,HIST1H2BO,HIST1H3J,HIST1H3H,HIST1H4J,HIST1H4H,HIST1H4E,HIST1H2BJ
1_Member	Reactome Gene Sets	R-HSA-2559582	Senescence-Associated Secretory Phenotype (SASP)	-4.55083	-2.27884	10/111	8342,8344,8345,8348,8356,8357,8363,8365,8367,8970	HIST1H2BM,HIST1H2BE,HIST1H2BH,HIST1H2BO,HIST1H3J,HIST1H3H,HIST1H4J,HIST1H4H,HIST1H4E,HIST1H2BJ
1_Member	Reactome Gene Sets	R-HSA-5693571	Nonhomologous End-Joining (NHEJ)	-4.49109	-2.22815	8/70	8342,8344,8345,8348,8363,8365,8367,8970	HIST1H2BM,HIST1H2BE,HIST1H2BH,HIST1H2BO,HIST1H4J,HIST1H4H,HIST1H4E,HIST1H2BJ
1_Member	Reactome Gene Sets	R-HSA-68875	Mitotic Prophase	-4.36279	-2.11308	11/141	8342,8344,8345,8348,8356,8357,8363,8365,8367,8970,23511	HIST1H2BM,HIST1H2BE,HIST1H2BH,HIST1H2BO,HIST1H3J,HIST1H3H,HIST1H4J,HIST1H4H,HIST1H4E,HIST1H2BJ,NUP188
1_Member	KEGG Pathway	hsa05203	Viral carcinogenesis	-4.19293	-1.95605	13/201	991,5293,7157,8342,8344,8345,8348,8363,8365,8367,8379,8970,23352	CDC20,PIK3CD,TP53,HIST1H2BM,HIST1H2BE,HIST1H2BH,HIST1H2BO,HIST1H4J,HIST1H4H,HIST1H4E,MAD1L1,HIST1H2BJ,UBR4
1_Member	KEGG Pathway	ko05203	Viral carcinogenesis	-4.19293	-1.95605	13/201	991,5293,7157,8342,8344,8345,8348,8363,8365,8367,8379,8970,23352	CDC20,PIK3CD,TP53,HIST1H2BM,HIST1H2BE,HIST1H2BH,HIST1H2BO,HIST1H4J,HIST1H4H,HIST1H4E,MAD1L1,HIST1H2BJ,UBR4
1_Member	Reactome Gene Sets	R-HSA-1221632	Meiotic synapsis	-4.07052	-1.85823	8/80	8342,8344,8345,8348,8363,8365,8367,8970	HIST1H2BM,HIST1H2BE,HIST1H2BH,HIST1H2BO,HIST1H4J,HIST1H4H,HIST1H4E,HIST1H2BJ
1_Member	Reactome Gene Sets	R-HSA-504046	RNA Polymerase I, RNA Polymerase III, and Mitochondrial Transcription	-4.06604	-1.85772	11/152	2068,8342,8344,8345,8348,8356,8357,8363,8365,8367,8970	ERCC2,HIST1H2BM,HIST1H2BE,HIST1H2BH,HIST1H2BO,HIST1H3J,HIST1H3H,HIST1H4J,HIST1H4H,HIST1H4E,HIST1H2BJ
1_Member	GO Biological Processes	GO:0045814	negative regulation of gene expression, epigenetic	-3.85698	-1.67915	10/134	1789,8318,8336,8356,8357,8363,8365,8367,8969,26147	DNMT3B,CDC45,HIST1H2AM,HIST1H3J,HIST1H3H,HIST1H4J,HIST1H4H,HIST1H4E,HIST1H2AG,PHF19
1_Member	GO Biological Processes	GO:0040029	regulation of gene expression, epigenetic	-3.54098	-1.41184	14/265	1789,4343,8318,8336,8356,8357,8363,8365,8367,8969,26147,56339,80336,126374	DNMT3B,MOV10,CDC45,HIST1H2AM,HIST1H3J,HIST1H3H,HIST1H4J,HIST1H4H,HIST1H4E,HIST1H2AG,PHF19,METTL3,PABPC1L,WTIP
1_Member	GO Biological Processes	GO:1903707	negative regulation of hemopoiesis	-3.31028	-1.24526	9/129	2064,8363,8365,8367,8861,84695,140685,161882,441478	ERBB2,HIST1H4J,HIST1H4H,HIST1H4E,LDB1,LOXL3,ZBTB46,ZFPM1,NRARP
1_Member	GO Biological Processes	GO:0031047	gene silencing by RNA	-3.25891	-1.19953	10/159	4343,5430,8356,8357,8363,8365,8367,23511,56339,126374	MOV10,POLR2A,HIST1H3J,HIST1H3H,HIST1H4J,HIST1H4H,HIST1H4E,NUP188,METTL3,WTIP
1_Member	GO Biological Processes	GO:0016458	gene silencing	-3.19884	-1.15238	13/254	4343,5430,8318,8336,8356,8357,8363,8365,8367,8969,23511,56339,126374	MOV10,POLR2A,CDC45,HIST1H2AM,HIST1H3J,HIST1H3H,HIST1H4J,HIST1H4H,HIST1H4E,HIST1H2AG,NUP188,METTL3,WTIP
1_Member	GO Biological Processes	GO:0000183	chromatin silencing at rDNA	-3.17638	-1.14151	5/40	8356,8357,8363,8365,8367	HIST1H3J,HIST1H3H,HIST1H4J,HIST1H4H,HIST1H4E
1_Member	Reactome Gene Sets	R-HSA-8866654	E3 ubiquitin ligases ubiquitinate target proteins	-3.0774	-1.06069	5/42	8342,8344,8345,8348,8970	HIST1H2BM,HIST1H2BE,HIST1H2BH,HIST1H2BO,HIST1H2BJ
1_Member	GO Biological Processes	GO:0051290	protein heterotetramerization	-3.0774	-1.06069	5/42	8356,8357,8363,8365,8367	HIST1H3J,HIST1H3H,HIST1H4J,HIST1H4H,HIST1H4E
1_Member	GO Biological Processes	GO:0051291	protein heterooligomerization	-3.01768	-1.01348	8/114	4144,5590,8356,8357,8363,8365,8367,114904	MAT2A,PRKCZ,HIST1H3J,HIST1H3H,HIST1H4J,HIST1H4H,HIST1H4E,C1QTNF6
1_Member	GO Biological Processes	GO:1904837	beta-catenin-TCF complex assembly	-2.98387	-0.989426	5/44	4221,7089,8363,8365,8367	MEN1,TLE2,HIST1H4J,HIST1H4H,HIST1H4E
1_Member	GO Biological Processes	GO:0006342	chromatin silencing	-2.92051	-0.937966	8/118	8318,8336,8356,8357,8363,8365,8367,8969	CDC45,HIST1H2AM,HIST1H3J,HIST1H3H,HIST1H4J,HIST1H4H,HIST1H4E,HIST1H2AG
1_Member	Reactome Gene Sets	R-HSA-3214842	HDMs demethylate histones	-2.65493	-0.743677	5/52	8356,8357,8363,8365,8367	HIST1H3J,HIST1H3H,HIST1H4J,HIST1H4H,HIST1H4E
1_Member	GO Biological Processes	GO:0006336	DNA replication-independent nucleosome assembly	-2.61814	-0.711119	5/53	8363,8365,8367,55723,79019	HIST1H4J,HIST1H4H,HIST1H4E,ASF1B,CENPM
1_Member	GO Biological Processes	GO:0016233	telomere capping	-2.58218	-0.694679	5/54	8363,8365,8367,9401,225689	HIST1H4J,HIST1H4H,HIST1H4E,RECQL4,MAPK15
1_Member	GO Biological Processes	GO:0034724	DNA replication-independent nucleosome organization	-2.58218	-0.694679	5/54	8363,8365,8367,55723,79019	HIST1H4J,HIST1H4H,HIST1H4E,ASF1B,CENPM
1_Member	GO Biological Processes	GO:0051262	protein tetramerization	-2.55142	-0.667198	8/135	6470,7157,7442,8356,8357,8363,8365,8367	SHMT1,TP53,TRPV1,HIST1H3J,HIST1H3H,HIST1H4J,HIST1H4H,HIST1H4E
1_Member	GO Biological Processes	GO:0045815	positive regulation of gene expression, epigenetic	-2.53146	-0.656495	6/80	8356,8357,8363,8365,8367,80336	HIST1H3J,HIST1H3H,HIST1H4J,HIST1H4H,HIST1H4E,PABPC1L
1_Member	Reactome Gene Sets	R-HSA-2262752	Cellular responses to stress	-2.50678	-0.633643	17/453	1870,4343,7157,8342,8344,8345,8348,8356,8357,8363,8365,8367,8970,23511,64344,84733,126374	E2F2,MOV10,TP53,HIST1H2BM,HIST1H2BE,HIST1H2BH,HIST1H2BO,HIST1H3J,HIST1H3H,HIST1H4J,HIST1H4H,HIST1H4E,HIST1H2BJ,NUP188,HIF3A,CBX2,WTIP
1_Member	GO Biological Processes	GO:0045653	negative regulation of megakaryocyte differentiation	-2.43488	-0.579624	3/18	8363,8365,8367	HIST1H4J,HIST1H4H,HIST1H4E
1_Member	GO Biological Processes	GO:0045638	negative regulation of myeloid cell differentiation	-2.40035	-0.550346	6/85	8363,8365,8367,8861,140685,161882	HIST1H4J,HIST1H4H,HIST1H4E,LDB1,ZBTB46,ZFPM1
1_Member	Reactome Gene Sets	R-HSA-8852135	Protein ubiquitination	-2.32104	-0.496255	5/62	8342,8344,8345,8348,8970	HIST1H2BM,HIST1H2BE,HIST1H2BH,HIST1H2BO,HIST1H2BJ
1_Member	GO Biological Processes	GO:0034080	CENP-A containing nucleosome assembly	-2.19782	-0.420265	4/42	8363,8365,8367,79019	HIST1H4J,HIST1H4H,HIST1H4E,CENPM
1_Member	GO Biological Processes	GO:0061641	CENP-A containing chromatin organization	-2.19782	-0.420265	4/42	8363,8365,8367,79019	HIST1H4J,HIST1H4H,HIST1H4E,CENPM
1_Member	Reactome Gene Sets	R-HSA-5689880	Ub-specific processing proteases	-2.15618	-0.400627	10/225	991,7157,8336,8342,8344,8345,8348,8969,8970,57646	CDC20,TP53,HIST1H2AM,HIST1H2BM,HIST1H2BE,HIST1H2BH,HIST1H2BO,HIST1H2AG,HIST1H2BJ,USP28
1_Member	GO Biological Processes	GO:0031055	chromatin remodeling at centromere	-2.05801	-0.338501	4/46	8363,8365,8367,79019	HIST1H4J,HIST1H4H,HIST1H4E,CENPM
1_Member	Reactome Gene Sets	R-HSA-3214841	PKMTs methylate histone lysines	-2.0235	-0.320334	5/73	8356,8357,8363,8365,8367	HIST1H3J,HIST1H3H,HIST1H4J,HIST1H4H,HIST1H4E
2_Summary	GO Biological Processes	GO:0006259	DNA metabolic process	-9.7743	-6.22356	48/977	995,1663,1773,1789,2068,2175,2177,2189,2264,3399,3978,4221,4796,4798,4968,5424,5426,5430,5888,7156,7157,7517,8318,8363,8365,8367,8438,8914,8940,9401,10419,10535,10715,23503,23649,25865,29893,51147,51659,57523,57646,80119,80174,116028,124751,146059,146956,225689,51512,83596	CDC25C,DDX11,DNASE1,DNMT3B,ERCC2,FANCA,FANCD2,FANCG,FGFR4,ID3,LIG1,MEN1,TONSL,NFRKB,OGG1,POLD1,POLE,POLR2A,RAD51,TOP3A,TP53,XRCC3,CDC45,HIST1H4J,HIST1H4H,HIST1H4E,RAD54L,TIMELESS,TOP3B,RECQL4,PRMT5,RNASEH2A,CERS1,ZFYVE26,POLA2,PRKD2,PSMC3IP,ING4,GINS2,NYNRIN,USP28,PIF1,DBF4B,RMI2,KRBA2,CDAN1,EME1,MAPK15,GTSE1,BCL2L12
2_Member	GO Biological Processes	GO:0006259	DNA metabolic process	-9.7743	-6.22356	48/977	995,1663,1773,1789,2068,2175,2177,2189,2264,3399,3978,4221,4796,4798,4968,5424,5426,5430,5888,7156,7157,7517,8318,8363,8365,8367,8438,8914,8940,9401,10419,10535,10715,23503,23649,25865,29893,51147,51659,57523,57646,80119,80174,116028,124751,146059,146956,225689	CDC25C,DDX11,DNASE1,DNMT3B,ERCC2,FANCA,FANCD2,FANCG,FGFR4,ID3,LIG1,MEN1,TONSL,NFRKB,OGG1,POLD1,POLE,POLR2A,RAD51,TOP3A,TP53,XRCC3,CDC45,HIST1H4J,HIST1H4H,HIST1H4E,RAD54L,TIMELESS,TOP3B,RECQL4,PRMT5,RNASEH2A,CERS1,ZFYVE26,POLA2,PRKD2,PSMC3IP,ING4,GINS2,NYNRIN,USP28,PIF1,DBF4B,RMI2,KRBA2,CDAN1,EME1,MAPK15
2_Member	GO Biological Processes	GO:0006281	DNA repair	-8.29909	-5.00363	31/523	1663,2068,2175,2177,2189,3978,4221,4796,4798,4968,5424,5426,5430,5888,7156,7157,7517,8318,8363,8365,8367,8438,8914,9401,10535,23503,51659,57646,80119,116028,146956	DDX11,ERCC2,FANCA,FANCD2,FANCG,LIG1,MEN1,TONSL,NFRKB,OGG1,POLD1,POLE,POLR2A,RAD51,TOP3A,TP53,XRCC3,CDC45,HIST1H4J,HIST1H4H,HIST1H4E,RAD54L,TIMELESS,RECQL4,RNASEH2A,ZFYVE26,GINS2,USP28,PIF1,RMI2,EME1
2_Member	GO Biological Processes	GO:0006260	DNA replication	-7.1599	-4.22444	21/293	995,1663,3399,3978,4796,5424,5426,5888,7156,8318,8914,9401,10535,23649,51147,51659,80119,80174,116028,146059,146956	CDC25C,DDX11,ID3,LIG1,TONSL,POLD1,POLE,RAD51,TOP3A,CDC45,TIMELESS,RECQL4,RNASEH2A,POLA2,ING4,GINS2,PIF1,DBF4B,RMI2,CDAN1,EME1
2_Member	GO Biological Processes	GO:0006974	cellular response to DNA damage stimulus	-6.15278	-3.50513	35/791	995,1663,2068,2175,2177,2189,3978,4221,4796,4798,4968,5424,5426,5430,5888,7156,7157,7517,8318,8363,8365,8367,8438,8914,9401,10535,23503,51147,51512,51659,57646,80119,83596,116028,146956	CDC25C,DDX11,ERCC2,FANCA,FANCD2,FANCG,LIG1,MEN1,TONSL,NFRKB,OGG1,POLD1,POLE,POLR2A,RAD51,TOP3A,TP53,XRCC3,CDC45,HIST1H4J,HIST1H4H,HIST1H4E,RAD54L,TIMELESS,RECQL4,RNASEH2A,ZFYVE26,ING4,GTSE1,GINS2,USP28,PIF1,BCL2L12,RMI2,EME1
2_Member	GO Biological Processes	GO:0006310	DNA recombination	-5.7449	-3.17643	18/271	3978,4796,4798,5424,5426,5888,7156,7517,8318,8438,9401,23503,23649,29893,51659,80119,116028,146956	LIG1,TONSL,NFRKB,POLD1,POLE,RAD51,TOP3A,XRCC3,CDC45,RAD54L,RECQL4,ZFYVE26,POLA2,PSMC3IP,GINS2,PIF1,RMI2,EME1
2_Member	GO Biological Processes	GO:0006302	double-strand break repair	-5.26516	-2.83459	15/210	1663,4796,4968,5888,7517,8318,8363,8365,8367,8438,8914,9401,23503,51659,146956	DDX11,TONSL,OGG1,RAD51,XRCC3,CDC45,HIST1H4J,HIST1H4H,HIST1H4E,RAD54L,TIMELESS,RECQL4,ZFYVE26,GINS2,EME1
2_Member	GO Biological Processes	GO:0032392	DNA geometric change	-4.75358	-2.45254	9/84	1663,2068,5888,7157,8318,8438,9401,51659,80119	DDX11,ERCC2,RAD51,TP53,CDC45,RAD54L,RECQL4,GINS2,PIF1
2_Member	GO Biological Processes	GO:0006261	DNA-dependent DNA replication	-4.41996	-2.16147	11/139	1663,3978,4796,5424,5426,5888,8318,23649,51659,80174,146956	DDX11,LIG1,TONSL,POLD1,POLE,RAD51,CDC45,POLA2,GINS2,DBF4B,EME1
2_Member	GO Biological Processes	GO:0032508	DNA duplex unwinding	-3.47747	-1.35487	7/74	1663,2068,5888,8318,9401,51659,80119	DDX11,ERCC2,RAD51,CDC45,RECQL4,GINS2,PIF1
2_Member	GO Biological Processes	GO:0000724	double-strand break repair via homologous recombination	-3.36669	-1.28133	8/101	4796,5888,7517,8318,8438,9401,23503,51659	TONSL,RAD51,XRCC3,CDC45,RAD54L,RECQL4,ZFYVE26,GINS2
2_Member	GO Biological Processes	GO:0000725	recombinational repair	-3.33785	-1.26713	8/102	4796,5888,7517,8318,8438,9401,23503,51659	TONSL,RAD51,XRCC3,CDC45,RAD54L,RECQL4,ZFYVE26,GINS2
3_Summary	GO Biological Processes	GO:0000280	nuclear division	-7.93253	-4.79676	33/604	899,991,995,2175,2177,4041,5888,7156,7517,8379,8438,8914,9181,9700,9918,10419,11004,23354,25886,29127,29901,54820,55143,57348,79187,79866,83987,84722,93323,146956,147841,221150,284403,2068,3978,5426,7157,8318,23511,23649,25959,51512,51659,80174,128239,4221,5017,7005,23503,81928,5590,9696,55036,80128,347240,2064,9742,23046,27148	CCNF,CDC20,CDC25C,FANCA,FANCD2,LRP5,RAD51,TOP3A,XRCC3,MAD1L1,RAD54L,TIMELESS,ARHGEF2,ESPL1,NCAPD2,PRMT5,KIF2C,HAUS5,POC1A,RACGAP1,SAC3D1,NDE1,CDCA8,TTYH1,FSD1,BORA,CCDC8,PSRC1,HAUS8,EME1,SPC24,SKA3,WDR62,ERCC2,LIG1,POLE,TP53,CDC45,NUP188,POLA2,KANK2,GTSE1,GINS2,DBF4B,IQGAP3,MEN1,OVOL1,TEAD3,ZFYVE26,CABLES2,PRKCZ,CROCC,CCDC40,TRIM46,KIF24,ERBB2,IFT140,KIF21B,STK36
3_Member	GO Biological Processes	GO:0000280	nuclear division	-7.93253	-4.79676	33/604	899,991,995,2175,2177,4041,5888,7156,7517,8379,8438,8914,9181,9700,9918,10419,11004,23354,25886,29127,29901,54820,55143,57348,79187,79866,83987,84722,93323,146956,147841,221150,284403	CCNF,CDC20,CDC25C,FANCA,FANCD2,LRP5,RAD51,TOP3A,XRCC3,MAD1L1,RAD54L,TIMELESS,ARHGEF2,ESPL1,NCAPD2,PRMT5,KIF2C,HAUS5,POC1A,RACGAP1,SAC3D1,NDE1,CDCA8,TTYH1,FSD1,BORA,CCDC8,PSRC1,HAUS8,EME1,SPC24,SKA3,WDR62
3_Member	GO Biological Processes	GO:0048285	organelle fission	-7.19059	-4.22444	33/649	899,991,995,2175,2177,4041,5888,7156,7517,8379,8438,8914,9181,9700,9918,10419,11004,23354,25886,29127,29901,54820,55143,57348,79187,79866,83987,84722,93323,146956,147841,221150,284403	CCNF,CDC20,CDC25C,FANCA,FANCD2,LRP5,RAD51,TOP3A,XRCC3,MAD1L1,RAD54L,TIMELESS,ARHGEF2,ESPL1,NCAPD2,PRMT5,KIF2C,HAUS5,POC1A,RACGAP1,SAC3D1,NDE1,CDCA8,TTYH1,FSD1,BORA,CCDC8,PSRC1,HAUS8,EME1,SPC24,SKA3,WDR62
3_Member	GO Biological Processes	GO:0007067	mitotic nuclear division	-7.15193	-4.22444	27/463	899,991,995,4041,7517,8379,8914,9181,9700,9918,10419,11004,23354,25886,29127,29901,54820,55143,57348,79187,79866,83987,84722,93323,147841,221150,284403	CCNF,CDC20,CDC25C,LRP5,XRCC3,MAD1L1,TIMELESS,ARHGEF2,ESPL1,NCAPD2,PRMT5,KIF2C,HAUS5,POC1A,RACGAP1,SAC3D1,NDE1,CDCA8,TTYH1,FSD1,BORA,CCDC8,PSRC1,HAUS8,SPC24,SKA3,WDR62
3_Member	GO Biological Processes	GO:1903047	mitotic cell cycle process	-7.00453	-4.15448	40/901	899,991,995,2068,3978,4041,5426,7157,7517,8318,8379,8914,9181,9700,9918,10419,11004,23354,23511,23649,25886,25959,29127,29901,51512,51659,54820,55143,57348,79187,79866,80174,83987,84722,93323,128239,146956,147841,221150,284403	CCNF,CDC20,CDC25C,ERCC2,LIG1,LRP5,POLE,TP53,XRCC3,CDC45,MAD1L1,TIMELESS,ARHGEF2,ESPL1,NCAPD2,PRMT5,KIF2C,HAUS5,NUP188,POLA2,POC1A,KANK2,RACGAP1,SAC3D1,GTSE1,GINS2,NDE1,CDCA8,TTYH1,FSD1,BORA,DBF4B,CCDC8,PSRC1,HAUS8,IQGAP3,EME1,SPC24,SKA3,WDR62
3_Member	GO Biological Processes	GO:0000278	mitotic cell cycle	-6.77097	-3.97539	42/992	899,991,995,2068,3978,4041,4221,5017,5426,7157,7517,8318,8379,8914,9181,9700,9918,10419,11004,23354,23511,23649,25886,25959,29127,29901,51512,51659,54820,55143,57348,79187,79866,80174,83987,84722,93323,128239,146956,147841,221150,284403	CCNF,CDC20,CDC25C,ERCC2,LIG1,LRP5,MEN1,OVOL1,POLE,TP53,XRCC3,CDC45,MAD1L1,TIMELESS,ARHGEF2,ESPL1,NCAPD2,PRMT5,KIF2C,HAUS5,NUP188,POLA2,POC1A,KANK2,RACGAP1,SAC3D1,GTSE1,GINS2,NDE1,CDCA8,TTYH1,FSD1,BORA,DBF4B,CCDC8,PSRC1,HAUS8,IQGAP3,EME1,SPC24,SKA3,WDR62
3_Member	GO Biological Processes	GO:0051301	cell division	-4.6228	-2.34306	25/559	899,991,995,2068,3978,7005,8379,8914,9181,9700,9918,11004,23354,23503,29127,29901,54820,55143,79187,79866,81928,84722,93323,147841,221150	CCNF,CDC20,CDC25C,ERCC2,LIG1,TEAD3,MAD1L1,TIMELESS,ARHGEF2,ESPL1,NCAPD2,KIF2C,HAUS5,ZFYVE26,RACGAP1,SAC3D1,NDE1,CDCA8,FSD1,BORA,CABLES2,PSRC1,HAUS8,SPC24,SKA3
3_Member	GO Biological Processes	GO:0000226	microtubule cytoskeleton organization	-4.24687	-2.00148	21/449	899,991,5590,7517,9181,9696,9700,11004,23354,25886,29127,54820,55036,79866,80128,83987,84722,93323,221150,284403,347240	CCNF,CDC20,PRKCZ,XRCC3,ARHGEF2,CROCC,ESPL1,KIF2C,HAUS5,POC1A,RACGAP1,NDE1,CCDC40,BORA,TRIM46,CCDC8,PSRC1,HAUS8,SKA3,WDR62,KIF24
3_Member	GO Biological Processes	GO:0007017	microtubule-based process	-4.01278	-1.80839	26/647	899,991,2064,5590,7517,9181,9696,9700,9742,11004,23046,23354,25886,27148,29127,51512,54820,55036,79866,80128,83987,84722,93323,221150,284403,347240	CCNF,CDC20,ERBB2,PRKCZ,XRCC3,ARHGEF2,CROCC,ESPL1,IFT140,KIF2C,KIF21B,HAUS5,POC1A,STK36,RACGAP1,GTSE1,NDE1,CCDC40,BORA,TRIM46,CCDC8,PSRC1,HAUS8,SKA3,WDR62,KIF24
3_Member	GO Biological Processes	GO:0051297	centrosome organization	-3.04266	-1.03599	8/113	899,7517,9696,23354,25886,54820,93323,284403	CCNF,XRCC3,CROCC,HAUS5,POC1A,NDE1,HAUS8,WDR62
3_Member	GO Biological Processes	GO:0032886	regulation of microtubule-based process	-2.88392	-0.908361	9/148	899,2064,7517,9181,25886,55036,79866,84722,221150	CCNF,ERBB2,XRCC3,ARHGEF2,POC1A,CCDC40,BORA,PSRC1,SKA3
3_Member	GO Biological Processes	GO:0031023	microtubule organizing center organization	-2.85042	-0.892962	8/121	899,7517,9696,23354,25886,54820,93323,284403	CCNF,XRCC3,CROCC,HAUS5,POC1A,NDE1,HAUS8,WDR62
3_Member	GO Biological Processes	GO:0007051	spindle organization	-2.78378	-0.842502	9/153	991,9700,23354,25886,29127,79866,84722,93323,284403	CDC20,ESPL1,HAUS5,POC1A,RACGAP1,BORA,PSRC1,HAUS8,WDR62
3_Member	GO Biological Processes	GO:0051298	centrosome duplication	-2.29134	-0.480964	5/63	899,7517,25886,54820,284403	CCNF,XRCC3,POC1A,NDE1,WDR62
3_Member	GO Biological Processes	GO:0070507	regulation of microtubule cytoskeleton organization	-2.16273	-0.404454	7/125	899,7517,9181,25886,79866,84722,221150	CCNF,XRCC3,ARHGEF2,POC1A,BORA,PSRC1,SKA3
3_Member	GO Biological Processes	GO:0007052	mitotic spindle organization	-2.0807	-0.352413	6/99	991,25886,29127,79866,84722,284403	CDC20,POC1A,RACGAP1,BORA,PSRC1,WDR62
3_Member	GO Biological Processes	GO:1902850	microtubule cytoskeleton organization involved in mitosis	-2.0807	-0.352413	6/99	991,25886,29127,79866,84722,284403	CDC20,POC1A,RACGAP1,BORA,PSRC1,WDR62
4_Summary	KEGG Pathway	ko04360	Axon guidance	-5.52243	-2.997	14/175	1943,1944,1945,1949,2041,2048,2049,5293,5335,5364,5590,6608,10500,56896,2064,2118,2676,5623,8153,10446,54413,78999,80128,101,2245,5064,7694,8904,9181,9203,126374,161882,353116,784,2065,2261,2264,5528,23396,566,25865,27237,57449,123920	EFNA2,EFNA3,EFNA4,EFNB3,EPHA1,EPHB2,EPHB3,PIK3CD,PLCG1,PLXNB1,PRKCZ,SMO,SEMA6C,DPYSL5,ERBB2,ETV4,GFRA3,PSPN,RND2,LRRN2,NLGN3,LRFN4,TRIM46,ADAM8,FGD1,PALM,ZNF135,CPNE1,ARHGEF2,ZMYM3,WTIP,ZFPM1,RILPL1,CACNB3,ERBB3,FGFR3,FGFR4,PPP2R5D,PIP5K1C,AZU1,PRKD2,ARHGEF16,PLEKHG5,CMTM3
4_Member	KEGG Pathway	ko04360	Axon guidance	-5.52243	-2.997	14/175	1943,1944,1945,1949,2041,2048,2049,5293,5335,5364,5590,6608,10500,56896	EFNA2,EFNA3,EFNA4,EFNB3,EPHA1,EPHB2,EPHB3,PIK3CD,PLCG1,PLXNB1,PRKCZ,SMO,SEMA6C,DPYSL5
4_Member	KEGG Pathway	hsa04360	Axon guidance	-5.52243	-2.997	14/175	1943,1944,1945,1949,2041,2048,2049,5293,5335,5364,5590,6608,10500,56896	EFNA2,EFNA3,EFNA4,EFNB3,EPHA1,EPHB2,EPHB3,PIK3CD,PLCG1,PLXNB1,PRKCZ,SMO,SEMA6C,DPYSL5
4_Member	Reactome Gene Sets	R-HSA-3928665	EPH-ephrin mediated repulsion of cells	-4.63434	-2.34841	7/49	1943,1944,1945,1949,2041,2048,2049	EFNA2,EFNA3,EFNA4,EFNB3,EPHA1,EPHB2,EPHB3
4_Member	GO Biological Processes	GO:0007411	axon guidance	-3.23659	-1.18	12/220	1943,1949,2048,2049,2064,2118,2676,5293,5335,5623,10500,56896	EFNA2,EFNB3,EPHB2,EPHB3,ERBB2,ETV4,GFRA3,PIK3CD,PLCG1,PSPN,SEMA6C,DPYSL5
4_Member	GO Biological Processes	GO:0097485	neuron projection guidance	-3.20184	-1.15238	12/222	1943,1949,2048,2049,2064,2118,2676,5293,5335,5623,10500,56896	EFNA2,EFNB3,EPHB2,EPHB3,ERBB2,ETV4,GFRA3,PIK3CD,PLCG1,PSPN,SEMA6C,DPYSL5
4_Member	GO Biological Processes	GO:0007409	axonogenesis	-3.13766	-1.11009	18/431	1943,1949,2048,2049,2064,2118,2676,5293,5335,5364,5623,8153,10446,10500,54413,56896,78999,80128	EFNA2,EFNB3,EPHB2,EPHB3,ERBB2,ETV4,GFRA3,PIK3CD,PLCG1,PLXNB1,PSPN,RND2,LRRN2,SEMA6C,NLGN3,DPYSL5,LRFN4,TRIM46
4_Member	GO Biological Processes	GO:0000902	cell morphogenesis	-3.06095	-1.04676	30/911	101,1943,1949,2041,2048,2049,2064,2118,2245,2676,5064,5293,5335,5364,5590,5623,7694,8153,8904,9181,9203,10446,10500,54413,56896,78999,80128,126374,161882,353116	ADAM8,EFNA2,EFNB3,EPHA1,EPHB2,EPHB3,ERBB2,ETV4,FGD1,GFRA3,PALM,PIK3CD,PLCG1,PLXNB1,PRKCZ,PSPN,ZNF135,RND2,CPNE1,ARHGEF2,ZMYM3,LRRN2,SEMA6C,NLGN3,DPYSL5,LRFN4,TRIM46,WTIP,ZFPM1,RILPL1
4_Member	GO Biological Processes	GO:0048013	ephrin receptor signaling pathway	-3.05101	-1.04184	7/87	1943,1944,1945,1949,2041,2048,2049	EFNA2,EFNA3,EFNA4,EFNB3,EPHA1,EPHB2,EPHB3
4_Member	Reactome Gene Sets	R-HSA-2682334	EPH-Ephrin signaling	-2.8532	-0.892962	7/94	1943,1944,1945,1949,2041,2048,2049	EFNA2,EFNA3,EFNA4,EFNB3,EPHA1,EPHB2,EPHB3
4_Member	GO Biological Processes	GO:0061564	axon development	-2.7479	-0.814154	18/467	1943,1949,2048,2049,2064,2118,2676,5293,5335,5364,5623,8153,10446,10500,54413,56896,78999,80128	EFNA2,EFNB3,EPHB2,EPHB3,ERBB2,ETV4,GFRA3,PIK3CD,PLCG1,PLXNB1,PSPN,RND2,LRRN2,SEMA6C,NLGN3,DPYSL5,LRFN4,TRIM46
4_Member	Reactome Gene Sets	R-HSA-3928663	EPHA-mediated growth cone collapse	-2.53244	-0.656495	4/34	1943,1944,1945,2041	EFNA2,EFNA3,EFNA4,EPHA1
4_Member	Reactome Gene Sets	R-HSA-422475	Axon guidance	-2.49167	-0.622166	20/573	784,1943,1944,1945,1949,2041,2048,2049,2064,2065,2261,2264,2676,5293,5335,5364,5528,5623,23396,56896	CACNB3,EFNA2,EFNA3,EFNA4,EFNB3,EPHA1,EPHB2,EPHB3,ERBB2,ERBB3,FGFR3,FGFR4,GFRA3,PIK3CD,PLCG1,PLXNB1,PPP2R5D,PSPN,PIP5K1C,DPYSL5
4_Member	GO Biological Processes	GO:0048812	neuron projection morphogenesis	-2.44129	-0.579624	20/579	1943,1949,2048,2049,2064,2118,2676,5293,5335,5364,5590,5623,8153,8904,10446,10500,54413,56896,78999,80128	EFNA2,EFNB3,EPHB2,EPHB3,ERBB2,ETV4,GFRA3,PIK3CD,PLCG1,PLXNB1,PRKCZ,PSPN,RND2,CPNE1,LRRN2,SEMA6C,NLGN3,DPYSL5,LRFN4,TRIM46
4_Member	Reactome Gene Sets	R-HSA-3928664	Ephrin signaling	-2.43488	-0.579624	3/18	1949,2048,2049	EFNB3,EPHB2,EPHB3
4_Member	GO Biological Processes	GO:0006935	chemotaxis	-2.36279	-0.529328	19/548	101,566,1943,1949,2048,2049,2064,2118,2676,5293,5335,5623,10500,23396,25865,27237,56896,57449,123920	ADAM8,AZU1,EFNA2,EFNB3,EPHB2,EPHB3,ERBB2,ETV4,GFRA3,PIK3CD,PLCG1,PSPN,SEMA6C,PIP5K1C,PRKD2,ARHGEF16,DPYSL5,PLEKHG5,CMTM3
4_Member	GO Biological Processes	GO:0042330	taxis	-2.35441	-0.523004	19/549	101,566,1943,1949,2048,2049,2064,2118,2676,5293,5335,5623,10500,23396,25865,27237,56896,57449,123920	ADAM8,AZU1,EFNA2,EFNB3,EPHB2,EPHB3,ERBB2,ETV4,GFRA3,PIK3CD,PLCG1,PSPN,SEMA6C,PIP5K1C,PRKD2,ARHGEF16,DPYSL5,PLEKHG5,CMTM3
4_Member	GO Biological Processes	GO:0048858	cell projection morphogenesis	-2.31946	-0.496255	20/594	1943,1949,2048,2049,2064,2118,2676,5293,5335,5364,5590,5623,8153,8904,10446,10500,54413,56896,78999,80128	EFNA2,EFNB3,EPHB2,EPHB3,ERBB2,ETV4,GFRA3,PIK3CD,PLCG1,PLXNB1,PRKCZ,PSPN,RND2,CPNE1,LRRN2,SEMA6C,NLGN3,DPYSL5,LRFN4,TRIM46
4_Member	GO Biological Processes	GO:0048667	cell morphogenesis involved in neuron differentiation	-2.20106	-0.420265	18/527	1943,1949,2048,2049,2064,2118,2676,5293,5335,5364,5623,8153,10446,10500,54413,56896,78999,80128	EFNA2,EFNB3,EPHB2,EPHB3,ERBB2,ETV4,GFRA3,PIK3CD,PLCG1,PLXNB1,PSPN,RND2,LRRN2,SEMA6C,NLGN3,DPYSL5,LRFN4,TRIM46
4_Member	GO Biological Processes	GO:0032990	cell part morphogenesis	-2.17318	-0.410056	20/613	1943,1949,2048,2049,2064,2118,2676,5293,5335,5364,5590,5623,8153,8904,10446,10500,54413,56896,78999,80128	EFNA2,EFNB3,EPHB2,EPHB3,ERBB2,ETV4,GFRA3,PIK3CD,PLCG1,PLXNB1,PRKCZ,PSPN,RND2,CPNE1,LRRN2,SEMA6C,NLGN3,DPYSL5,LRFN4,TRIM46
4_Member	GO Biological Processes	GO:0000904	cell morphogenesis involved in differentiation	-2.17263	-0.410056	21/655	1943,1949,2041,2048,2049,2064,2118,2676,5293,5335,5364,5623,8153,10446,10500,54413,56896,78999,80128,161882,353116	EFNA2,EFNB3,EPHA1,EPHB2,EPHB3,ERBB2,ETV4,GFRA3,PIK3CD,PLCG1,PLXNB1,PSPN,RND2,LRRN2,SEMA6C,NLGN3,DPYSL5,LRFN4,TRIM46,ZFPM1,RILPL1
5_Summary	GO Biological Processes	GO:0071897	DNA biosynthetic process	-5.41904	-2.91752	15/204	2264,3978,4221,5424,5426,5888,7156,7157,7517,10715,23649,25865,80119,116028,225689,1663,3399,4968,8914,9401,10419,80174,146059,1789,2068,2177,2189,7391,8438,8692,54413,57646,58473,83759	FGFR4,LIG1,MEN1,POLD1,POLE,RAD51,TOP3A,TP53,XRCC3,CERS1,POLA2,PRKD2,PIF1,RMI2,MAPK15,DDX11,ID3,OGG1,TIMELESS,RECQL4,PRMT5,DBF4B,CDAN1,DNMT3B,ERCC2,FANCD2,FANCG,USF1,RAD54L,HYAL2,NLGN3,USP28,PLEKHB1,RBM4B
5_Member	GO Biological Processes	GO:0071897	DNA biosynthetic process	-5.41904	-2.91752	15/204	2264,3978,4221,5424,5426,5888,7156,7157,7517,10715,23649,25865,80119,116028,225689	FGFR4,LIG1,MEN1,POLD1,POLE,RAD51,TOP3A,TP53,XRCC3,CERS1,POLA2,PRKD2,PIF1,RMI2,MAPK15
5_Member	GO Biological Processes	GO:0051974	negative regulation of telomerase activity	-4.07717	-1.86089	4/14	4221,7157,10715,80119	MEN1,TP53,CERS1,PIF1
5_Member	GO Biological Processes	GO:0051052	regulation of DNA metabolic process	-3.39033	-1.29291	17/375	1663,2264,3399,4221,4968,5888,7157,7517,8914,9401,10419,10715,25865,80119,80174,146059,225689	DDX11,FGFR4,ID3,MEN1,OGG1,RAD51,TP53,XRCC3,TIMELESS,RECQL4,PRMT5,CERS1,PRKD2,PIF1,DBF4B,CDAN1,MAPK15
5_Member	GO Biological Processes	GO:0009314	response to radiation	-3.18428	-1.14676	18/427	1789,2068,2177,2189,4221,4968,5424,5888,7157,7391,7517,8438,8692,10715,54413,57646,58473,83759	DNMT3B,ERCC2,FANCD2,FANCG,MEN1,OGG1,POLD1,RAD51,TP53,USF1,XRCC3,RAD54L,HYAL2,CERS1,NLGN3,USP28,PLEKHB1,RBM4B
5_Member	GO Biological Processes	GO:2000278	regulation of DNA biosynthetic process	-2.80011	-0.847059	7/96	2264,4221,7157,10715,25865,80119,225689	FGFR4,MEN1,TP53,CERS1,PRKD2,PIF1,MAPK15
5_Member	GO Biological Processes	GO:0009411	response to UV	-2.78258	-0.842502	8/124	2068,4221,5424,7157,7391,8692,10715,57646	ERCC2,MEN1,POLD1,TP53,USF1,HYAL2,CERS1,USP28
5_Member	GO Biological Processes	GO:0051053	negative regulation of DNA metabolic process	-2.78258	-0.842502	8/124	4221,4968,7157,7517,9401,10715,80119,146059	MEN1,OGG1,TP53,XRCC3,RECQL4,CERS1,PIF1,CDAN1
5_Member	GO Biological Processes	GO:0051972	regulation of telomerase activity	-2.77067	-0.832708	5/49	4221,7157,10715,80119,225689	MEN1,TP53,CERS1,PIF1,MAPK15
5_Member	GO Biological Processes	GO:2000279	negative regulation of DNA biosynthetic process	-2.68283	-0.763535	4/31	4221,7157,10715,80119	MEN1,TP53,CERS1,PIF1
5_Member	GO Biological Processes	GO:0010212	response to ionizing radiation	-2.3624	-0.529328	8/145	1789,2177,4221,5888,7157,7517,8438,57646	DNMT3B,FANCD2,MEN1,RAD51,TP53,XRCC3,RAD54L,USP28
5_Member	GO Biological Processes	GO:0009416	response to light stimulus	-2.2166	-0.430783	12/292	2068,4221,4968,5424,7157,7391,8692,10715,54413,57646,58473,83759	ERCC2,MEN1,OGG1,POLD1,TP53,USF1,HYAL2,CERS1,NLGN3,USP28,PLEKHB1,RBM4B
5_Member	GO Biological Processes	GO:0034644	cellular response to UV	-2.17817	-0.411582	5/67	5424,7157,8692,10715,57646	POLD1,TP53,HYAL2,CERS1,USP28
6_Summary	KEGG Pathway	hsa03460	Fanconi anemia pathway	-5.28037	-2.83684	8/55	2175,2177,2189,5888,7156,8940,116028,146956,5424,7517,8438,5426,991,5017,9700,9918,29893	FANCA,FANCD2,FANCG,RAD51,TOP3A,TOP3B,RMI2,EME1,POLD1,XRCC3,RAD54L,POLE,CDC20,OVOL1,ESPL1,NCAPD2,PSMC3IP
6_Member	KEGG Pathway	hsa03460	Fanconi anemia pathway	-5.28037	-2.83684	8/55	2175,2177,2189,5888,7156,8940,116028,146956	FANCA,FANCD2,FANCG,RAD51,TOP3A,TOP3B,RMI2,EME1
6_Member	KEGG Pathway	ko03460	Fanconi anemia pathway	-5.28037	-2.83684	8/55	2175,2177,2189,5888,7156,8940,116028,146956	FANCA,FANCD2,FANCG,RAD51,TOP3A,TOP3B,RMI2,EME1
6_Member	KEGG Pathway	ko03440	Homologous recombination	-5.1637	-2.78322	7/41	5424,5888,7156,7517,8438,8940,146956	POLD1,RAD51,TOP3A,XRCC3,RAD54L,TOP3B,EME1
6_Member	KEGG Pathway	hsa03440	Homologous recombination	-5.1637	-2.78322	7/41	5424,5888,7156,7517,8438,8940,146956	POLD1,RAD51,TOP3A,XRCC3,RAD54L,TOP3B,EME1
6_Member	Reactome Gene Sets	R-HSA-5685942	HDR through Homologous Recombination (HRR)	-3.66689	-1.51542	7/69	5424,5426,5888,7156,7517,116028,146956	POLD1,POLE,RAD51,TOP3A,XRCC3,RMI2,EME1
6_Member	GO Biological Processes	GO:0036297	interstrand cross-link repair	-3.66476	-1.51542	6/49	2175,2177,2189,5888,7517,146956	FANCA,FANCD2,FANCG,RAD51,XRCC3,EME1
6_Member	Reactome Gene Sets	R-HSA-5693568	Resolution of D-loop Structures through Holliday Junction Intermediates	-3.4518	-1.33243	5/35	5888,7156,7517,116028,146956	RAD51,TOP3A,XRCC3,RMI2,EME1
6_Member	Reactome Gene Sets	R-HSA-5693537	Resolution of D-Loop Structures	-3.39315	-1.29291	5/36	5888,7156,7517,116028,146956	RAD51,TOP3A,XRCC3,RMI2,EME1
6_Member	GO Biological Processes	GO:1903046	meiotic cell cycle process	-3.0775	-1.06069	11/198	991,2175,2177,5017,5888,7156,7517,8438,9700,9918,146956	CDC20,FANCA,FANCD2,OVOL1,RAD51,TOP3A,XRCC3,RAD54L,ESPL1,NCAPD2,EME1
6_Member	GO Biological Processes	GO:0000732	strand displacement	-2.97582	-0.986179	4/26	5888,7156,7517,116028	RAD51,TOP3A,XRCC3,RMI2
6_Member	GO Biological Processes	GO:0051321	meiotic cell cycle	-2.95479	-0.969901	12/237	991,2175,2177,5017,5888,7156,7517,8438,9700,9918,29893,146956	CDC20,FANCA,FANCD2,OVOL1,RAD51,TOP3A,XRCC3,RAD54L,ESPL1,NCAPD2,PSMC3IP,EME1
6_Member	Reactome Gene Sets	R-HSA-5693554	Resolution of D-loop Structures through Synthesis-Dependent Strand Annealing (SDSA)	-2.91223	-0.932032	4/27	5888,7156,7517,116028	RAD51,TOP3A,XRCC3,RMI2
6_Member	GO Biological Processes	GO:0000731	DNA synthesis involved in DNA repair	-2.70321	-0.779834	6/74	5424,5426,5888,7156,7517,116028	POLD1,POLE,RAD51,TOP3A,XRCC3,RMI2
6_Member	Reactome Gene Sets	R-HSA-6783310	Fanconi Anemia Pathway	-2.27389	-0.468218	4/40	2175,2177,2189,146956	FANCA,FANCD2,FANCG,EME1
6_Member	GO Biological Processes	GO:0007126	meiotic nuclear division	-2.20589	-0.423041	9/187	991,2175,2177,5888,7156,7517,8438,9700,146956	CDC20,FANCA,FANCD2,RAD51,TOP3A,XRCC3,RAD54L,ESPL1,EME1
6_Member	Reactome Gene Sets	R-HSA-5693579	Homologous DNA Pairing and Strand Exchange	-2.16141	-0.404454	4/43	5888,7156,7517,116028	RAD51,TOP3A,XRCC3,RMI2
7_Summary	GO Biological Processes	GO:0032200	telomere organization	-5.21406	-2.80944	13/161	5424,5426,5888,7517,8356,8357,8363,8365,8367,9401,23649,80119,225689,101,6608,8861,9696,10518	POLD1,POLE,RAD51,XRCC3,HIST1H3J,HIST1H3H,HIST1H4J,HIST1H4H,HIST1H4E,RECQL4,POLA2,PIF1,MAPK15,ADAM8,SMO,LDB1,CROCC,CIB2
7_Member	GO Biological Processes	GO:0032200	telomere organization	-5.21406	-2.80944	13/161	5424,5426,5888,7517,8356,8357,8363,8365,8367,9401,23649,80119,225689	POLD1,POLE,RAD51,XRCC3,HIST1H3J,HIST1H3H,HIST1H4J,HIST1H4H,HIST1H4E,RECQL4,POLA2,PIF1,MAPK15
7_Member	GO Biological Processes	GO:0000723	telomere maintenance	-4.17064	-1.94212	11/148	5424,5426,5888,7517,8363,8365,8367,9401,23649,80119,225689	POLD1,POLE,RAD51,XRCC3,HIST1H4J,HIST1H4H,HIST1H4E,RECQL4,POLA2,PIF1,MAPK15
7_Member	GO Biological Processes	GO:0000722	telomere maintenance via recombination	-3.39315	-1.29291	5/36	5424,5426,5888,7517,23649	POLD1,POLE,RAD51,XRCC3,POLA2
7_Member	GO Biological Processes	GO:0060249	anatomical structure homeostasis	-2.99436	-0.997499	16/371	101,5424,5426,5888,6608,7517,8363,8365,8367,8861,9401,9696,10518,23649,80119,225689	ADAM8,POLD1,POLE,RAD51,SMO,XRCC3,HIST1H4J,HIST1H4H,HIST1H4E,LDB1,RECQL4,CROCC,CIB2,POLA2,PIF1,MAPK15
7_Member	GO Biological Processes	GO:0006312	mitotic recombination	-2.73116	-0.79951	5/50	5424,5426,5888,7517,23649	POLD1,POLE,RAD51,XRCC3,POLA2
8_Summary	GO Biological Processes	GO:0007059	chromosome segregation	-5.04901	-2.68579	19/334	991,1663,2068,2177,7517,8379,8940,9700,9918,11004,29127,54820,55143,79019,84722,116028,146956,147841,221150,5528	CDC20,DDX11,ERCC2,FANCD2,XRCC3,MAD1L1,TOP3B,ESPL1,NCAPD2,KIF2C,RACGAP1,NDE1,CDCA8,CENPM,PSRC1,RMI2,EME1,SPC24,SKA3,PPP2R5D
8_Member	GO Biological Processes	GO:0007059	chromosome segregation	-5.04901	-2.68579	19/334	991,1663,2068,2177,7517,8379,8940,9700,9918,11004,29127,54820,55143,79019,84722,116028,146956,147841,221150	CDC20,DDX11,ERCC2,FANCD2,XRCC3,MAD1L1,TOP3B,ESPL1,NCAPD2,KIF2C,RACGAP1,NDE1,CDCA8,CENPM,PSRC1,RMI2,EME1,SPC24,SKA3
8_Member	GO Biological Processes	GO:0000819	sister chromatid segregation	-4.3939	-2.13982	14/220	991,1663,7517,8379,9700,9918,11004,29127,54820,55143,79019,84722,116028,147841	CDC20,DDX11,XRCC3,MAD1L1,ESPL1,NCAPD2,KIF2C,RACGAP1,NDE1,CDCA8,CENPM,PSRC1,RMI2,SPC24
8_Member	GO Biological Processes	GO:0098813	nuclear chromosome segregation	-4.18585	-1.95317	16/290	991,1663,2177,7517,8379,9700,9918,11004,29127,54820,55143,79019,84722,116028,146956,147841	CDC20,DDX11,FANCD2,XRCC3,MAD1L1,ESPL1,NCAPD2,KIF2C,RACGAP1,NDE1,CDCA8,CENPM,PSRC1,RMI2,EME1,SPC24
8_Member	GO Biological Processes	GO:0007062	sister chromatid cohesion	-3.3852	-1.29082	9/126	991,1663,8379,9700,11004,54820,55143,79019,147841	CDC20,DDX11,MAD1L1,ESPL1,KIF2C,NDE1,CDCA8,CENPM,SPC24
8_Member	Reactome Gene Sets	R-HSA-68877	Mitotic Prometaphase	-3.335	-1.26713	9/128	991,5528,8379,9918,11004,54820,55143,79019,147841	CDC20,PPP2R5D,MAD1L1,NCAPD2,KIF2C,NDE1,CDCA8,CENPM,SPC24
8_Member	GO Biological Processes	GO:0000070	mitotic sister chromatid segregation	-3.16708	-1.13485	9/135	991,7517,8379,9700,9918,11004,29127,55143,84722	CDC20,XRCC3,MAD1L1,ESPL1,NCAPD2,KIF2C,RACGAP1,CDCA8,PSRC1
8_Member	Reactome Gene Sets	R-HSA-2500257	Resolution of Sister Chromatid Cohesion	-2.87352	-0.900274	8/120	991,5528,8379,11004,54820,55143,79019,147841	CDC20,PPP2R5D,MAD1L1,KIF2C,NDE1,CDCA8,CENPM,SPC24
8_Member	Reactome Gene Sets	R-HSA-5663220	RHO GTPases Activate Formins	-2.59153	-0.694679	8/133	991,5528,8379,11004,54820,55143,79019,147841	CDC20,PPP2R5D,MAD1L1,KIF2C,NDE1,CDCA8,CENPM,SPC24
8_Member	Reactome Gene Sets	R-HSA-2467813	Separation of Sister Chromatids	-2.20589	-0.423041	9/187	991,5528,8379,9700,11004,54820,55143,79019,147841	CDC20,PPP2R5D,MAD1L1,ESPL1,KIF2C,NDE1,CDCA8,CENPM,SPC24
8_Member	GO Biological Processes	GO:0007080	mitotic metaphase plate congression	-2.16141	-0.404454	4/43	8379,11004,55143,84722	MAD1L1,KIF2C,CDCA8,PSRC1
8_Member	GO Biological Processes	GO:0051303	establishment of chromosome localization	-2.07321	-0.352413	5/71	8379,11004,54820,55143,84722	MAD1L1,KIF2C,NDE1,CDCA8,PSRC1
8_Member	Reactome Gene Sets	R-HSA-68882	Mitotic Anaphase	-2.05035	-0.332117	9/198	991,5528,8379,9700,11004,54820,55143,79019,147841	CDC20,PPP2R5D,MAD1L1,ESPL1,KIF2C,NDE1,CDCA8,CENPM,SPC24
8_Member	GO Biological Processes	GO:0050000	chromosome localization	-2.04814	-0.331178	5/72	8379,11004,54820,55143,84722	MAD1L1,KIF2C,NDE1,CDCA8,PSRC1
8_Member	Reactome Gene Sets	R-HSA-2555396	Mitotic Metaphase and Anaphase	-2.03685	-0.326212	9/199	991,5528,8379,9700,11004,54820,55143,79019,147841	CDC20,PPP2R5D,MAD1L1,ESPL1,KIF2C,NDE1,CDCA8,CENPM,SPC24
9_Summary	GO Biological Processes	GO:0001501	skeletal system development	-4.7481	-2.45254	23/481	249,2261,3636,4041,4188,5307,5364,7059,8692,9742,9770,9968,10220,25886,51684,80263,85301,91461,117166,130497,145864,158326,161882,1735,2048,2118,2177,2245,2535,3399,4091,6608,7089,8463,10637,55036,55679,128272,170690,286204	ALPL,FGFR3,INPPL1,LRP5,MDFI,PITX1,PLXNB1,THBS3,HYAL2,IFT140,RASSF2,MED12,GDF11,POC1A,SUFU,TRIM45,COL27A1,PKDCC,WFIKKN1,OSR1,HAPLN3,FREM1,ZFPM1,DIO3,EPHB2,ETV4,FANCD2,FGD1,FZD2,ID3,SMAD6,SMO,TLE2,TEAD2,LEFTY1,CCDC40,LIMS2,ARHGEF19,ADAMTS16,CRB2
9_Member	GO Biological Processes	GO:0001501	skeletal system development	-4.7481	-2.45254	23/481	249,2261,3636,4041,4188,5307,5364,7059,8692,9742,9770,9968,10220,25886,51684,80263,85301,91461,117166,130497,145864,158326,161882	ALPL,FGFR3,INPPL1,LRP5,MDFI,PITX1,PLXNB1,THBS3,HYAL2,IFT140,RASSF2,MED12,GDF11,POC1A,SUFU,TRIM45,COL27A1,PKDCC,WFIKKN1,OSR1,HAPLN3,FREM1,ZFPM1
9_Member	GO Biological Processes	GO:0048705	skeletal system morphogenesis	-4.10576	-1.88543	13/205	249,2261,3636,4041,4188,7059,8692,9742,9968,25886,85301,130497,158326	ALPL,FGFR3,INPPL1,LRP5,MDFI,THBS3,HYAL2,IFT140,MED12,POC1A,COL27A1,OSR1,FREM1
9_Member	GO Biological Processes	GO:0060349	bone morphogenesis	-3.95672	-1.77147	8/83	249,2261,3636,4041,7059,25886,85301,158326	ALPL,FGFR3,INPPL1,LRP5,THBS3,POC1A,COL27A1,FREM1
9_Member	GO Biological Processes	GO:0060350	endochondral bone morphogenesis	-3.71504	-1.55523	6/48	249,2261,3636,7059,25886,85301	ALPL,FGFR3,INPPL1,THBS3,POC1A,COL27A1
9_Member	GO Biological Processes	GO:0009887	animal organ morphogenesis	-3.54809	-1.41565	33/972	249,1735,2048,2118,2177,2245,2261,2535,3399,3636,4041,4091,4188,6608,7059,7089,8463,8692,9742,9968,10220,10637,25886,51684,55036,55679,85301,128272,130497,158326,161882,170690,286204	ALPL,DIO3,EPHB2,ETV4,FANCD2,FGD1,FGFR3,FZD2,ID3,INPPL1,LRP5,SMAD6,MDFI,SMO,THBS3,TLE2,TEAD2,HYAL2,IFT140,MED12,GDF11,LEFTY1,POC1A,SUFU,CCDC40,LIMS2,COL27A1,ARHGEF19,OSR1,FREM1,ZFPM1,ADAMTS16,CRB2
9_Member	GO Biological Processes	GO:0060348	bone development	-3.48552	-1.35966	11/177	249,2261,3636,4041,5364,7059,25886,80263,85301,158326,161882	ALPL,FGFR3,INPPL1,LRP5,PLXNB1,THBS3,POC1A,TRIM45,COL27A1,FREM1,ZFPM1
9_Member	GO Biological Processes	GO:0003416	endochondral bone growth	-3.3431	-1.26713	4/21	2261,7059,25886,85301	FGFR3,THBS3,POC1A,COL27A1
9_Member	GO Biological Processes	GO:0098868	bone growth	-3.18511	-1.14676	4/23	2261,7059,25886,85301	FGFR3,THBS3,POC1A,COL27A1
9_Member	GO Biological Processes	GO:0003417	growth plate cartilage development	-2.6715	-0.758245	3/15	7059,25886,85301	THBS3,POC1A,COL27A1
9_Member	GO Biological Processes	GO:0070977	bone maturation	-2.36593	-0.529517	3/19	2261,5364,7059	FGFR3,PLXNB1,THBS3
9_Member	GO Biological Processes	GO:0060351	cartilage development involved in endochondral bone morphogenesis	-2.1267	-0.38414	3/23	7059,25886,85301	THBS3,POC1A,COL27A1
9_Member	GO Biological Processes	GO:0048799	animal organ maturation	-2.1267	-0.38414	3/23	2261,5364,7059	FGFR3,PLXNB1,THBS3
10_Summary	GO Biological Processes	GO:0045005	DNA-dependent DNA replication maintenance of fidelity	-4.74321	-2.45254	6/32	1663,4796,5424,5426,5888,146956,8914,4968	DDX11,TONSL,POLD1,POLE,RAD51,EME1,TIMELESS,OGG1
10_Member	GO Biological Processes	GO:0045005	DNA-dependent DNA replication maintenance of fidelity	-4.74321	-2.45254	6/32	1663,4796,5424,5426,5888,146956	DDX11,TONSL,POLD1,POLE,RAD51,EME1
10_Member	GO Biological Processes	GO:0072719	cellular response to cisplatin	-3.977	-1.7842	3/6	1663,5888,8914	DDX11,RAD51,TIMELESS
10_Member	GO Biological Processes	GO:0072711	cellular response to hydroxyurea	-3.73971	-1.57635	3/7	1663,5888,8914	DDX11,RAD51,TIMELESS
10_Member	GO Biological Processes	GO:0072710	response to hydroxyurea	-3.73971	-1.57635	3/7	1663,5888,8914	DDX11,RAD51,TIMELESS
10_Member	GO Biological Processes	GO:0072718	response to cisplatin	-3.37096	-1.28261	3/9	1663,5888,8914	DDX11,RAD51,TIMELESS
10_Member	GO Biological Processes	GO:0031297	replication fork processing	-2.85133	-0.892962	4/28	1663,4796,5888,146956	DDX11,TONSL,RAD51,EME1
10_Member	GO Biological Processes	GO:2000779	regulation of double-strand break repair	-2.126	-0.38414	4/44	1663,4968,5888,8914	DDX11,OGG1,RAD51,TIMELESS
11_Summary	Reactome Gene Sets	R-HSA-416482	G alpha (12/13) signalling events	-4.51107	-2.24363	9/90	2245,2785,5364,9181,9828,27237,57449,64857,128272,2041,2049,2064,2065,2261,2264,2676,5623,6002,23616,27147,29127,51291,55616,79774,128239,153478,266747,1663,3092,5590,9170,25865,130872,101,3399,5740,7157,7442,8692,9770,10181,23368,51147,90427	FGD1,GNG3,PLXNB1,ARHGEF2,ARHGEF17,ARHGEF16,PLEKHG5,PLEKHG2,ARHGEF19,EPHA1,EPHB3,ERBB2,ERBB3,FGFR3,FGFR4,GFRA3,PSPN,RGS12,SH3BP1,DENND2A,RACGAP1,GMIP,ASAP3,GRTP1,IQGAP3,PLEKHG4B,RGL4,DDX11,HIP1,PRKCZ,LPAR2,PRKD2,AHSA2,ADAM8,ID3,PTGIS,TP53,TRPV1,HYAL2,RASSF2,RBM5,PPP1R13B,ING4,BMF
11_Member	Reactome Gene Sets	R-HSA-416482	G alpha (12/13) signalling events	-4.51107	-2.24363	9/90	2245,2785,5364,9181,9828,27237,57449,64857,128272	FGD1,GNG3,PLXNB1,ARHGEF2,ARHGEF17,ARHGEF16,PLEKHG5,PLEKHG2,ARHGEF19
11_Member	Reactome Gene Sets	R-HSA-193648	NRAGE signals death through JNK	-3.96212	-1.7731	7/62	2245,9181,9828,27237,57449,64857,128272	FGD1,ARHGEF2,ARHGEF17,ARHGEF16,PLEKHG5,PLEKHG2,ARHGEF19
11_Member	GO Biological Processes	GO:0043087	regulation of GTPase activity	-3.39461	-1.29291	26/709	2041,2049,2064,2065,2245,2261,2264,2676,5364,5623,6002,9181,9828,23616,27147,27237,29127,51291,55616,57449,64857,79774,128239,128272,153478,266747	EPHA1,EPHB3,ERBB2,ERBB3,FGD1,FGFR3,FGFR4,GFRA3,PLXNB1,PSPN,RGS12,ARHGEF2,ARHGEF17,SH3BP1,DENND2A,ARHGEF16,RACGAP1,GMIP,ASAP3,PLEKHG5,PLEKHG2,GRTP1,IQGAP3,ARHGEF19,PLEKHG4B,RGL4
11_Member	Reactome Gene Sets	R-HSA-204998	Cell death signalling via NRAGE, NRIF and NADE	-3.33692	-1.26713	7/78	2245,9181,9828,27237,57449,64857,128272	FGD1,ARHGEF2,ARHGEF17,ARHGEF16,PLEKHG5,PLEKHG2,ARHGEF19
11_Member	GO Biological Processes	GO:0043547	positive regulation of GTPase activity	-3.19797	-1.15238	24/652	2041,2064,2065,2245,2261,2264,2676,5364,5623,6002,9181,9828,23616,27147,27237,29127,51291,55616,57449,64857,79774,128272,153478,266747	EPHA1,ERBB2,ERBB3,FGD1,FGFR3,FGFR4,GFRA3,PLXNB1,PSPN,RGS12,ARHGEF2,ARHGEF17,SH3BP1,DENND2A,ARHGEF16,RACGAP1,GMIP,ASAP3,PLEKHG5,PLEKHG2,GRTP1,ARHGEF19,PLEKHG4B,RGL4
11_Member	Reactome Gene Sets	R-HSA-194840	Rho GTPase cycle	-2.96738	-0.980121	9/144	2245,9181,9828,27237,29127,51291,57449,64857,128272	FGD1,ARHGEF2,ARHGEF17,ARHGEF16,RACGAP1,GMIP,PLEKHG5,PLEKHG2,ARHGEF19
11_Member	GO Biological Processes	GO:0051345	positive regulation of hydrolase activity	-2.88512	-0.908361	30/935	1663,2041,2064,2065,2245,2261,2264,2676,3092,5364,5590,5623,6002,9170,9181,9828,23616,25865,27147,27237,29127,51291,55616,57449,64857,79774,128272,130872,153478,266747	DDX11,EPHA1,ERBB2,ERBB3,FGD1,FGFR3,FGFR4,GFRA3,HIP1,PLXNB1,PRKCZ,PSPN,RGS12,LPAR2,ARHGEF2,ARHGEF17,SH3BP1,PRKD2,DENND2A,ARHGEF16,RACGAP1,GMIP,ASAP3,PLEKHG5,PLEKHG2,GRTP1,ARHGEF19,AHSA2,PLEKHG4B,RGL4
11_Member	GO Biological Processes	GO:0035023	regulation of Rho protein signal transduction	-2.78258	-0.842502	8/124	2245,9181,9828,27237,57449,64857,128272,153478	FGD1,ARHGEF2,ARHGEF17,ARHGEF16,PLEKHG5,PLEKHG2,ARHGEF19,PLEKHG4B
11_Member	Reactome Gene Sets	R-HSA-193704	p75 NTR receptor-mediated signalling	-2.67337	-0.758245	7/101	2245,9181,9828,27237,57449,64857,128272	FGD1,ARHGEF2,ARHGEF17,ARHGEF16,PLEKHG5,PLEKHG2,ARHGEF19
11_Member	GO Biological Processes	GO:0043065	positive regulation of apoptotic process	-2.22411	-0.435292	19/565	101,2245,3092,3399,5740,7157,7442,8692,9181,9770,9828,10181,23368,27237,51147,57449,64857,90427,128272	ADAM8,FGD1,HIP1,ID3,PTGIS,TP53,TRPV1,HYAL2,ARHGEF2,RASSF2,ARHGEF17,RBM5,PPP1R13B,ARHGEF16,ING4,PLEKHG5,PLEKHG2,BMF,ARHGEF19
11_Member	GO Biological Processes	GO:0043068	positive regulation of programmed cell death	-2.17699	-0.411582	19/571	101,2245,3092,3399,5740,7157,7442,8692,9181,9770,9828,10181,23368,27237,51147,57449,64857,90427,128272	ADAM8,FGD1,HIP1,ID3,PTGIS,TP53,TRPV1,HYAL2,ARHGEF2,RASSF2,ARHGEF17,RBM5,PPP1R13B,ARHGEF16,ING4,PLEKHG5,PLEKHG2,BMF,ARHGEF19
11_Member	GO Biological Processes	GO:0007266	Rho protein signal transduction	-2.00413	-0.304649	8/167	2245,9181,9828,27237,57449,64857,128272,153478	FGD1,ARHGEF2,ARHGEF17,ARHGEF16,PLEKHG5,PLEKHG2,ARHGEF19,PLEKHG4B
12_Summary	GO Biological Processes	GO:0006284	base-excision repair	-4.10585	-1.88543	6/41	3978,4968,5424,5426,7157,9401,8318,51659,23649,10535,80174,1870,2068,5430,5888	LIG1,OGG1,POLD1,POLE,TP53,RECQL4,CDC45,GINS2,POLA2,RNASEH2A,DBF4B,E2F2,ERCC2,POLR2A,RAD51
12_Member	GO Biological Processes	GO:0006284	base-excision repair	-4.10585	-1.88543	6/41	3978,4968,5424,5426,7157,9401	LIG1,OGG1,POLD1,POLE,TP53,RECQL4
12_Member	GO Biological Processes	GO:1902969	mitotic DNA replication	-3.73971	-1.57635	3/7	3978,8318,51659	LIG1,CDC45,GINS2
12_Member	Reactome Gene Sets	R-HSA-69190	DNA strand elongation	-3.6403	-1.4944	5/32	3978,5424,8318,23649,51659	LIG1,POLD1,CDC45,POLA2,GINS2
12_Member	KEGG Pathway	hsa03030	DNA replication	-3.39315	-1.29291	5/36	3978,5424,5426,10535,23649	LIG1,POLD1,POLE,RNASEH2A,POLA2
12_Member	KEGG Pathway	ko03030	DNA replication	-3.39315	-1.29291	5/36	3978,5424,5426,10535,23649	LIG1,POLD1,POLE,RNASEH2A,POLA2
12_Member	Reactome Gene Sets	R-HSA-174417	Telomere C-strand (Lagging Strand) Synthesis	-3.11198	-1.08758	4/24	3978,5424,5426,23649	LIG1,POLD1,POLE,POLA2
12_Member	GO Biological Processes	GO:0033260	nuclear DNA replication	-2.97582	-0.986179	4/26	3978,8318,51659,80174	LIG1,CDC45,GINS2,DBF4B
12_Member	Reactome Gene Sets	R-HSA-180786	Extension of Telomeres	-2.68283	-0.763535	4/31	3978,5424,5426,23649	LIG1,POLD1,POLE,POLA2
12_Member	Reactome Gene Sets	R-HSA-69183	Processive synthesis on the lagging strand	-2.6715	-0.758245	3/15	3978,5424,23649	LIG1,POLD1,POLA2
12_Member	KEGG Pathway	ko03410	Base excision repair	-2.58078	-0.694679	4/33	3978,4968,5424,5426	LIG1,OGG1,POLD1,POLE
12_Member	KEGG Pathway	hsa03410	Base excision repair	-2.58078	-0.694679	4/33	3978,4968,5424,5426	LIG1,OGG1,POLD1,POLE
12_Member	GO Biological Processes	GO:0044786	cell cycle DNA replication	-2.48575	-0.618059	4/35	3978,8318,51659,80174	LIG1,CDC45,GINS2,DBF4B
12_Member	Reactome Gene Sets	R-HSA-69306	DNA Replication	-2.44281	-0.579624	7/111	1870,3978,5424,5426,8318,23649,51659	E2F2,LIG1,POLD1,POLE,CDC45,POLA2,GINS2
12_Member	GO Biological Processes	GO:0006271	DNA strand elongation involved in DNA replication	-2.43488	-0.579624	3/18	3978,5426,51659	LIG1,POLE,GINS2
12_Member	Reactome Gene Sets	R-HSA-73933	Resolution of Abasic Sites (AP sites)	-2.39694	-0.550346	4/37	3978,4968,5424,5426	LIG1,OGG1,POLD1,POLE
12_Member	Reactome Gene Sets	R-HSA-73884	Base Excision Repair	-2.39694	-0.550346	4/37	3978,4968,5424,5426	LIG1,OGG1,POLD1,POLE
12_Member	GO Biological Processes	GO:0006289	nucleotide-excision repair	-2.33758	-0.509471	7/116	2068,3978,4968,5424,5426,5430,7157	ERCC2,LIG1,OGG1,POLD1,POLE,POLR2A,TP53
12_Member	GO Biological Processes	GO:0006270	DNA replication initiation	-2.31364	-0.492067	4/39	5426,8318,23649,51659	POLE,CDC45,POLA2,GINS2
12_Member	Reactome Gene Sets	R-HSA-69186	Lagging Strand Synthesis	-2.30102	-0.482673	3/20	3978,5424,23649	LIG1,POLD1,POLA2
12_Member	Reactome Gene Sets	R-HSA-5651801	PCNA-Dependent Long Patch Base Excision Repair	-2.23974	-0.443349	3/21	3978,5424,5426	LIG1,POLD1,POLE
12_Member	Reactome Gene Sets	R-HSA-6782210	Gap-filling DNA repair synthesis and ligation in TC-NER	-2.23367	-0.443349	5/65	2068,3978,5424,5426,5430	ERCC2,LIG1,POLD1,POLE,POLR2A
12_Member	GO Biological Processes	GO:0006266	DNA ligation	-2.07436	-0.352413	3/24	3978,5424,5888	LIG1,POLD1,RAD51
12_Member	Reactome Gene Sets	R-HSA-110373	Resolution of AP sites via the multiple-nucleotide patch replacement pathway	-2.07436	-0.352413	3/24	3978,5424,5426	LIG1,POLD1,POLE
12_Member	GO Biological Processes	GO:0006297	nucleotide-excision repair, DNA gap filling	-2.07436	-0.352413	3/24	3978,5424,5426	LIG1,POLD1,POLE
12_Member	KEGG Pathway	ko03420	Nucleotide excision repair	-2.02536	-0.320334	4/47	2068,3978,5424,5426	ERCC2,LIG1,POLD1,POLE
12_Member	KEGG Pathway	hsa03420	Nucleotide excision repair	-2.02536	-0.320334	4/47	2068,3978,5424,5426	ERCC2,LIG1,POLD1,POLE
12_Member	GO Biological Processes	GO:0022616	DNA strand elongation	-2.02449	-0.320334	3/25	3978,5426,51659	LIG1,POLE,GINS2
12_Member	Reactome Gene Sets	R-HSA-5696397	Gap-filling DNA repair synthesis and ligation in GG-NER	-2.02449	-0.320334	3/25	3978,5424,5426	LIG1,POLD1,POLE
12_Member	Reactome Gene Sets	R-HSA-69239	Synthesis of DNA	-2.00017	-0.301904	6/103	3978,5424,5426,8318,23649,51659	LIG1,POLD1,POLE,CDC45,POLA2,GINS2
13_Summary	KEGG Pathway	ko04015	Rap1 signaling pathway	-3.99998	-1.80335	13/210	111,112,1943,1944,1945,2261,2264,5293,5331,5335,5590,9170,25865,23396,7442,3636	ADCY5,ADCY6,EFNA2,EFNA3,EFNA4,FGFR3,FGFR4,PIK3CD,PLCB3,PLCG1,PRKCZ,LPAR2,PRKD2,PIP5K1C,TRPV1,INPPL1
13_Member	KEGG Pathway	ko04015	Rap1 signaling pathway	-3.99998	-1.80335	13/210	111,112,1943,1944,1945,2261,2264,5293,5331,5335,5590,9170,25865	ADCY5,ADCY6,EFNA2,EFNA3,EFNA4,FGFR3,FGFR4,PIK3CD,PLCB3,PLCG1,PRKCZ,LPAR2,PRKD2
13_Member	KEGG Pathway	hsa04015	Rap1 signaling pathway	-3.99998	-1.80335	13/210	111,112,1943,1944,1945,2261,2264,5293,5331,5335,5590,9170,25865	ADCY5,ADCY6,EFNA2,EFNA3,EFNA4,FGFR3,FGFR4,PIK3CD,PLCB3,PLCG1,PRKCZ,LPAR2,PRKD2
13_Member	KEGG Pathway	hsa_M00130	Inositol phosphate metabolism, PI=> PIP2 => Ins(1,4,5)P3 => Ins(1,3,4,5)P4	-2.18174	-0.411595	3/22	5331,5335,23396	PLCB3,PLCG1,PIP5K1C
13_Member	KEGG Pathway	M00130	Inositol phosphate metabolism, PI=> PIP2 => Ins(1,4,5)P3 => Ins(1,3,4,5)P4	-2.18174	-0.411595	3/22	5331,5335,23396	PLCB3,PLCG1,PIP5K1C
13_Member	KEGG Pathway	hsa04750	Inflammatory mediator regulation of TRP channels	-2.12262	-0.383451	6/97	111,112,5293,5331,5335,7442	ADCY5,ADCY6,PIK3CD,PLCB3,PLCG1,TRPV1
13_Member	KEGG Pathway	ko04750	Inflammatory mediator regulation of TRP channels	-2.12262	-0.383451	6/97	111,112,5293,5331,5335,7442	ADCY5,ADCY6,PIK3CD,PLCB3,PLCG1,TRPV1
13_Member	KEGG Pathway	hsa00562	Inositol phosphate metabolism	-2.07321	-0.352413	5/71	3636,5293,5331,5335,23396	INPPL1,PIK3CD,PLCB3,PLCG1,PIP5K1C
13_Member	KEGG Pathway	ko00562	Inositol phosphate metabolism	-2.07321	-0.352413	5/71	3636,5293,5331,5335,23396	INPPL1,PIK3CD,PLCB3,PLCG1,PIP5K1C
14_Summary	GO Biological Processes	GO:0060021	palate development	-3.88364	-1.70211	8/85	2048,2049,2535,10220,84695,91461,117166,130497	EPHB2,EPHB3,FZD2,GDF11,LOXL3,PKDCC,WFIKKN1,OSR1
14_Member	GO Biological Processes	GO:0060021	palate development	-3.88364	-1.70211	8/85	2048,2049,2535,10220,84695,91461,117166,130497	EPHB2,EPHB3,FZD2,GDF11,LOXL3,PKDCC,WFIKKN1,OSR1
15_Summary	Reactome Gene Sets	R-HSA-166520	Signalling by NGF	-3.76733	-1.59316	21/486	111,112,2064,2065,2245,2261,2264,2676,4343,5293,5335,5528,5623,7157,9181,9828,23396,27237,57449,64857,128272,1870,7059,5888	ADCY5,ADCY6,ERBB2,ERBB3,FGD1,FGFR3,FGFR4,GFRA3,MOV10,PIK3CD,PLCG1,PPP2R5D,PSPN,TP53,ARHGEF2,ARHGEF17,PIP5K1C,ARHGEF16,PLEKHG5,PLEKHG2,ARHGEF19,E2F2,THBS3,RAD51
15_Member	Reactome Gene Sets	R-HSA-166520	Signalling by NGF	-3.76733	-1.59316	21/486	111,112,2064,2065,2245,2261,2264,2676,4343,5293,5335,5528,5623,7157,9181,9828,23396,27237,57449,64857,128272	ADCY5,ADCY6,ERBB2,ERBB3,FGD1,FGFR3,FGFR4,GFRA3,MOV10,PIK3CD,PLCG1,PPP2R5D,PSPN,TP53,ARHGEF2,ARHGEF17,PIP5K1C,ARHGEF16,PLEKHG5,PLEKHG2,ARHGEF19
15_Member	Reactome Gene Sets	R-HSA-1257604	PIP3 activates AKT signaling	-3.41069	-1.29451	9/125	2064,2065,2261,2264,4343,5293,5528,7157,23396	ERBB2,ERBB3,FGFR3,FGFR4,MOV10,PIK3CD,PPP2R5D,TP53,PIP5K1C
15_Member	Reactome Gene Sets	R-HSA-180292	GAB1 signalosome	-3.335	-1.26713	9/128	2064,2065,2261,2264,4343,5293,5528,7157,23396	ERBB2,ERBB3,FGFR3,FGFR4,MOV10,PIK3CD,PPP2R5D,TP53,PIP5K1C
15_Member	Reactome Gene Sets	R-HSA-198203	PI3K/AKT activation	-3.335	-1.26713	9/128	2064,2065,2261,2264,4343,5293,5528,7157,23396	ERBB2,ERBB3,FGFR3,FGFR4,MOV10,PIK3CD,PPP2R5D,TP53,PIP5K1C
15_Member	Reactome Gene Sets	R-HSA-2730905	Role of LAT2/NTAL/LAB on calcium mobilization	-3.19036	-1.14747	9/134	2064,2065,2261,2264,4343,5293,5528,7157,23396	ERBB2,ERBB3,FGFR3,FGFR4,MOV10,PIK3CD,PPP2R5D,TP53,PIP5K1C
15_Member	Reactome Gene Sets	R-HSA-6811558	PI5P, PP2A and IER3 Regulate PI3K/AKT Signaling	-3.05101	-1.04184	7/87	2064,2065,2261,2264,5293,5528,23396	ERBB2,ERBB3,FGFR3,FGFR4,PIK3CD,PPP2R5D,PIP5K1C
15_Member	Reactome Gene Sets	R-HSA-199418	Negative regulation of the PI3K/AKT network	-2.8532	-0.892962	7/94	2064,2065,2261,2264,5293,5528,23396	ERBB2,ERBB3,FGFR3,FGFR4,PIK3CD,PPP2R5D,PIP5K1C
15_Member	KEGG Pathway	ko05223	Non-small cell lung cancer	-2.58218	-0.694679	5/54	1870,2064,5293,5335,7157	E2F2,ERBB2,PIK3CD,PLCG1,TP53
15_Member	KEGG Pathway	hsa05223	Non-small cell lung cancer	-2.58218	-0.694679	5/54	1870,2064,5293,5335,7157	E2F2,ERBB2,PIK3CD,PLCG1,TP53
15_Member	Reactome Gene Sets	R-HSA-186797	Signaling by PDGF	-2.40136	-0.550346	15/387	111,112,2064,2065,2261,2264,2676,4343,5293,5335,5528,5623,7059,7157,23396	ADCY5,ADCY6,ERBB2,ERBB3,FGFR3,FGFR4,GFRA3,MOV10,PIK3CD,PLCG1,PPP2R5D,PSPN,THBS3,TP53,PIP5K1C
15_Member	Reactome Gene Sets	R-HSA-186763	Downstream signal transduction	-2.3201	-0.496255	14/357	111,112,2064,2065,2261,2264,2676,4343,5293,5335,5528,5623,7157,23396	ADCY5,ADCY6,ERBB2,ERBB3,FGFR3,FGFR4,GFRA3,MOV10,PIK3CD,PLCG1,PPP2R5D,PSPN,TP53,PIP5K1C
15_Member	Reactome Gene Sets	R-HSA-2424491	DAP12 signaling	-2.27839	-0.469584	14/361	111,112,2064,2065,2261,2264,2676,4343,5293,5335,5528,5623,7157,23396	ADCY5,ADCY6,ERBB2,ERBB3,FGFR3,FGFR4,GFRA3,MOV10,PIK3CD,PLCG1,PPP2R5D,PSPN,TP53,PIP5K1C
15_Member	KEGG Pathway	hsa05212	Pancreatic cancer	-2.26222	-0.460512	5/64	1870,2064,5293,5888,7157	E2F2,ERBB2,PIK3CD,RAD51,TP53
15_Member	KEGG Pathway	ko05212	Pancreatic cancer	-2.26222	-0.460512	5/64	1870,2064,5293,5888,7157	E2F2,ERBB2,PIK3CD,RAD51,TP53
15_Member	KEGG Pathway	hsa05219	Bladder cancer	-2.2353	-0.443349	4/41	1870,2064,2261,7157	E2F2,ERBB2,FGFR3,TP53
15_Member	KEGG Pathway	ko05219	Bladder cancer	-2.2353	-0.443349	4/41	1870,2064,2261,7157	E2F2,ERBB2,FGFR3,TP53
15_Member	Reactome Gene Sets	R-HSA-2219530	Constitutive Signaling by Aberrant PI3K in Cancer	-2.23367	-0.443349	5/65	2064,2065,2261,2264,5293	ERBB2,ERBB3,FGFR3,FGFR4,PIK3CD
15_Member	Reactome Gene Sets	R-HSA-177929	Signaling by EGFR	-2.19722	-0.420265	14/369	111,112,2064,2065,2261,2264,2676,4343,5293,5335,5528,5623,7157,23396	ADCY5,ADCY6,ERBB2,ERBB3,FGFR3,FGFR4,GFRA3,MOV10,PIK3CD,PLCG1,PPP2R5D,PSPN,TP53,PIP5K1C
15_Member	Reactome Gene Sets	R-HSA-2172127	DAP12 interactions	-2.14798	-0.396578	14/374	111,112,2064,2065,2261,2264,2676,4343,5293,5335,5528,5623,7157,23396	ADCY5,ADCY6,ERBB2,ERBB3,FGFR3,FGFR4,GFRA3,MOV10,PIK3CD,PLCG1,PPP2R5D,PSPN,TP53,PIP5K1C
15_Member	KEGG Pathway	ko01522	Endocrine resistance	-2.14401	-0.395354	6/96	111,112,1870,2064,5293,7157	ADCY5,ADCY6,E2F2,ERBB2,PIK3CD,TP53
15_Member	KEGG Pathway	hsa01522	Endocrine resistance	-2.14401	-0.395354	6/96	111,112,1870,2064,5293,7157	ADCY5,ADCY6,E2F2,ERBB2,PIK3CD,TP53
15_Member	Reactome Gene Sets	R-HSA-983705	Signaling by the B Cell Receptor (BCR)	-2.09209	-0.3556	10/230	2064,2065,2261,2264,4343,5293,5335,5528,7157,23396	ERBB2,ERBB3,FGFR3,FGFR4,MOV10,PIK3CD,PLCG1,PPP2R5D,TP53,PIP5K1C
15_Member	GO Biological Processes	GO:0046854	phosphatidylinositol phosphorylation	-2.0807	-0.352413	6/99	2064,2065,2261,2264,5293,23396	ERBB2,ERBB3,FGFR3,FGFR4,PIK3CD,PIP5K1C
15_Member	Reactome Gene Sets	R-HSA-1168372	Downstream signaling events of B Cell Receptor (BCR)	-2.03685	-0.326212	9/199	2064,2065,2261,2264,4343,5293,5528,7157,23396	ERBB2,ERBB3,FGFR3,FGFR4,MOV10,PIK3CD,PPP2R5D,TP53,PIP5K1C
16_Summary	GO Biological Processes	GO:0051726	regulation of cell cycle	-3.70802	-1.55173	34/993	899,991,995,1663,1870,2068,2189,3399,4041,4221,5017,5891,7157,7517,8318,8379,9700,10419,22846,23368,25886,25959,29127,51147,51512,57646,79866,80174,81928,83987,84722,116028,146956,342977,5426,8914,23354,23649,54820,93323,128239	CCNF,CDC20,CDC25C,DDX11,E2F2,ERCC2,FANCG,ID3,LRP5,MEN1,OVOL1,MOK,TP53,XRCC3,CDC45,MAD1L1,ESPL1,PRMT5,VASH1,PPP1R13B,POC1A,KANK2,RACGAP1,ING4,GTSE1,USP28,BORA,DBF4B,CABLES2,CCDC8,PSRC1,RMI2,EME1,NANOS3,POLE,TIMELESS,HAUS5,POLA2,NDE1,HAUS8,IQGAP3
16_Member	GO Biological Processes	GO:0051726	regulation of cell cycle	-3.70802	-1.55173	34/993	899,991,995,1663,1870,2068,2189,3399,4041,4221,5017,5891,7157,7517,8318,8379,9700,10419,22846,23368,25886,25959,29127,51147,51512,57646,79866,80174,81928,83987,84722,116028,146956,342977	CCNF,CDC20,CDC25C,DDX11,E2F2,ERCC2,FANCG,ID3,LRP5,MEN1,OVOL1,MOK,TP53,XRCC3,CDC45,MAD1L1,ESPL1,PRMT5,VASH1,PPP1R13B,POC1A,KANK2,RACGAP1,ING4,GTSE1,USP28,BORA,DBF4B,CABLES2,CCDC8,PSRC1,RMI2,EME1,NANOS3
16_Member	GO Biological Processes	GO:0010564	regulation of cell cycle process	-3.61714	-1.47464	23/572	899,991,995,1663,2068,4041,4221,5017,7157,7517,8318,8379,9700,10419,25886,25959,29127,51512,79866,80174,83987,84722,116028	CCNF,CDC20,CDC25C,DDX11,ERCC2,LRP5,MEN1,OVOL1,TP53,XRCC3,CDC45,MAD1L1,ESPL1,PRMT5,POC1A,KANK2,RACGAP1,GTSE1,BORA,DBF4B,CCDC8,PSRC1,RMI2
16_Member	GO Biological Processes	GO:0051783	regulation of nuclear division	-2.99548	-0.997499	10/172	991,995,4041,7517,8379,9700,10419,79866,83987,84722	CDC20,CDC25C,LRP5,XRCC3,MAD1L1,ESPL1,PRMT5,BORA,CCDC8,PSRC1
16_Member	GO Biological Processes	GO:0044770	cell cycle phase transition	-2.85343	-0.892962	20/533	995,2068,4221,5017,5426,7157,7517,8318,8379,8914,9700,23354,23649,25959,51512,54820,79866,80174,93323,128239	CDC25C,ERCC2,MEN1,OVOL1,POLE,TP53,XRCC3,CDC45,MAD1L1,TIMELESS,ESPL1,HAUS5,POLA2,KANK2,GTSE1,NDE1,BORA,DBF4B,HAUS8,IQGAP3
16_Member	GO Biological Processes	GO:0007088	regulation of mitotic nuclear division	-2.84332	-0.888071	9/150	995,4041,7517,8379,9700,10419,79866,83987,84722	CDC25C,LRP5,XRCC3,MAD1L1,ESPL1,PRMT5,BORA,CCDC8,PSRC1
16_Member	GO Biological Processes	GO:0007346	regulation of mitotic cell cycle	-2.41485	-0.561336	18/502	991,995,2068,4041,5017,7157,7517,8318,8379,9700,10419,25959,51512,79866,80174,83987,84722,146956	CDC20,CDC25C,ERCC2,LRP5,OVOL1,TP53,XRCC3,CDC45,MAD1L1,ESPL1,PRMT5,KANK2,GTSE1,BORA,DBF4B,CCDC8,PSRC1,EME1
16_Member	GO Biological Processes	GO:0090068	positive regulation of cell cycle process	-2.37993	-0.535761	11/243	995,1663,4041,7157,7517,8318,9700,25886,29127,51512,80174	CDC25C,DDX11,LRP5,TP53,XRCC3,CDC45,ESPL1,POC1A,RACGAP1,GTSE1,DBF4B
16_Member	GO Biological Processes	GO:1901987	regulation of cell cycle phase transition	-2.21814	-0.430825	13/329	991,995,2068,4221,5017,7157,7517,8318,8379,9700,25959,51512,80174	CDC20,CDC25C,ERCC2,MEN1,OVOL1,TP53,XRCC3,CDC45,MAD1L1,ESPL1,KANK2,GTSE1,DBF4B
16_Member	GO Biological Processes	GO:0045787	positive regulation of cell cycle	-2.18629	-0.411595	13/332	995,1663,4041,5017,7157,7517,8318,9700,25886,29127,51512,80174,84722	CDC25C,DDX11,LRP5,OVOL1,TP53,XRCC3,CDC45,ESPL1,POC1A,RACGAP1,GTSE1,DBF4B,PSRC1
16_Member	KEGG Pathway	hsa04110	Cell cycle	-2.1813	-0.411595	7/124	991,995,1870,7157,8318,8379,9700	CDC20,CDC25C,E2F2,TP53,CDC45,MAD1L1,ESPL1
16_Member	KEGG Pathway	ko04110	Cell cycle	-2.1813	-0.411595	7/124	991,995,1870,7157,8318,8379,9700	CDC20,CDC25C,E2F2,TP53,CDC45,MAD1L1,ESPL1
16_Member	GO Biological Processes	GO:0044772	mitotic cell cycle phase transition	-2.04071	-0.326749	17/506	995,2068,5426,7157,7517,8318,8379,9700,23354,23649,25959,51512,54820,79866,80174,93323,128239	CDC25C,ERCC2,POLE,TP53,XRCC3,CDC45,MAD1L1,ESPL1,HAUS5,POLA2,KANK2,GTSE1,NDE1,BORA,DBF4B,HAUS8,IQGAP3
17_Summary	GO Biological Processes	GO:0051093	negative regulation of developmental process	-3.55159	-1.41565	29/810	112,2048,2064,2118,2261,3399,4041,4221,4320,6608,7442,8363,8365,8367,8861,9181,10220,10419,22846,51684,54413,55679,83596,83723,84695,130497,140685,161882,441478,1943,2049,2068,2177,5050,5307,5623,8620,9968,27148,54820,56006,57447,57704,145864,284403,3604,4091,7391,10293	ADCY6,EPHB2,ERBB2,ETV4,FGFR3,ID3,LRP5,MEN1,MMP11,SMO,TRPV1,HIST1H4J,HIST1H4H,HIST1H4E,LDB1,ARHGEF2,GDF11,PRMT5,VASH1,SUFU,NLGN3,LIMS2,BCL2L12,FAM57B,LOXL3,OSR1,ZBTB46,ZFPM1,NRARP,EFNA2,EPHB3,ERCC2,FANCD2,PAFAH1B3,PITX1,PSPN,NPFF,MED12,STK36,NDE1,SMG9,NDRG2,GBA2,HAPLN3,WDR62,TNFRSF9,SMAD6,USF1,TRAIP
17_Member	GO Biological Processes	GO:0051093	negative regulation of developmental process	-3.55159	-1.41565	29/810	112,2048,2064,2118,2261,3399,4041,4221,4320,6608,7442,8363,8365,8367,8861,9181,10220,10419,22846,51684,54413,55679,83596,83723,84695,130497,140685,161882,441478	ADCY6,EPHB2,ERBB2,ETV4,FGFR3,ID3,LRP5,MEN1,MMP11,SMO,TRPV1,HIST1H4J,HIST1H4H,HIST1H4E,LDB1,ARHGEF2,GDF11,PRMT5,VASH1,SUFU,NLGN3,LIMS2,BCL2L12,FAM57B,LOXL3,OSR1,ZBTB46,ZFPM1,NRARP
17_Member	GO Biological Processes	GO:0045596	negative regulation of cell differentiation	-3.54907	-1.41565	24/616	112,2048,2064,3399,4041,4221,4320,6608,7442,8363,8365,8367,8861,9181,10220,10419,51684,54413,83723,84695,130497,140685,161882,441478	ADCY6,EPHB2,ERBB2,ID3,LRP5,MEN1,MMP11,SMO,TRPV1,HIST1H4J,HIST1H4H,HIST1H4E,LDB1,ARHGEF2,GDF11,PRMT5,SUFU,NLGN3,FAM57B,LOXL3,OSR1,ZBTB46,ZFPM1,NRARP
17_Member	GO Biological Processes	GO:0007417	central nervous system development	-2.25166	-0.452193	27/901	1943,2048,2049,2064,2068,2177,3399,4221,5050,5307,5623,6608,8620,8861,9968,10220,10419,27148,51684,54413,54820,56006,57447,57704,84695,145864,284403	EFNA2,EPHB2,EPHB3,ERBB2,ERCC2,FANCD2,ID3,MEN1,PAFAH1B3,PITX1,PSPN,SMO,NPFF,LDB1,MED12,GDF11,PRMT5,STK36,SUFU,NLGN3,NDE1,SMG9,NDRG2,GBA2,LOXL3,HAPLN3,WDR62
17_Member	GO Biological Processes	GO:0051241	negative regulation of multicellular organismal process	-2.03025	-0.320866	28/983	112,2048,2064,2118,3399,3604,4041,4091,4221,6608,7391,8363,8365,8367,8620,8861,9181,10293,22846,51684,54413,55679,57447,84695,130497,140685,161882,441478	ADCY6,EPHB2,ERBB2,ETV4,ID3,TNFRSF9,LRP5,SMAD6,MEN1,SMO,USF1,HIST1H4J,HIST1H4H,HIST1H4E,NPFF,LDB1,ARHGEF2,TRAIP,VASH1,SUFU,NLGN3,LIMS2,NDRG2,LOXL3,OSR1,ZBTB46,ZFPM1,NRARP
18_Summary	GO Biological Processes	GO:0000733	DNA strand renaturation	-3.37096	-1.28261	3/9	7157,8438,9401	TP53,RAD54L,RECQL4
18_Member	GO Biological Processes	GO:0000733	DNA strand renaturation	-3.37096	-1.28261	3/9	7157,8438,9401	TP53,RAD54L,RECQL4
19_Summary	GO Biological Processes	GO:0048568	embryonic organ development	-3.29177	-1.22958	18/418	2048,2068,2535,3399,4188,5426,6608,7005,8463,9742,9968,22846,51684,55036,91461,130497,161882,286204,2049,2118,4041,4091,8914,10220,25865,84695,140628,170690,441478,101,2041,2064,2065,5335,5740,10637,56006,64344	EPHB2,ERCC2,FZD2,ID3,MDFI,POLE,SMO,TEAD3,TEAD2,IFT140,MED12,VASH1,SUFU,CCDC40,PKDCC,OSR1,ZFPM1,CRB2,EPHB3,ETV4,LRP5,SMAD6,TIMELESS,GDF11,PRKD2,LOXL3,GATA5,ADAMTS16,NRARP,ADAM8,EPHA1,ERBB2,ERBB3,PLCG1,PTGIS,LEFTY1,SMG9,HIF3A
19_Member	GO Biological Processes	GO:0048568	embryonic organ development	-3.29177	-1.22958	18/418	2048,2068,2535,3399,4188,5426,6608,7005,8463,9742,9968,22846,51684,55036,91461,130497,161882,286204	EPHB2,ERCC2,FZD2,ID3,MDFI,POLE,SMO,TEAD3,TEAD2,IFT140,MED12,VASH1,SUFU,CCDC40,PKDCC,OSR1,ZFPM1,CRB2
19_Member	GO Biological Processes	GO:0035295	tube development	-2.49167	-0.622166	20/573	2049,2118,2535,4041,4091,6608,8463,8914,9742,9968,10220,25865,51684,55036,84695,91461,130497,140628,170690,441478	EPHB3,ETV4,FZD2,LRP5,SMAD6,SMO,TEAD2,TIMELESS,IFT140,MED12,GDF11,PRKD2,SUFU,CCDC40,LOXL3,PKDCC,OSR1,GATA5,ADAMTS16,NRARP
19_Member	GO Biological Processes	GO:0060562	epithelial tube morphogenesis	-2.44315	-0.579624	13/309	2118,2535,4041,6608,8463,8914,9968,25865,51684,55036,130497,170690,441478	ETV4,FZD2,LRP5,SMO,TEAD2,TIMELESS,MED12,PRKD2,SUFU,CCDC40,OSR1,ADAMTS16,NRARP
19_Member	GO Biological Processes	GO:0035239	tube morphogenesis	-2.43891	-0.579624	14/346	2049,2118,2535,4041,6608,8463,8914,9968,25865,51684,55036,130497,170690,441478	EPHB3,ETV4,FZD2,LRP5,SMO,TEAD2,TIMELESS,MED12,PRKD2,SUFU,CCDC40,OSR1,ADAMTS16,NRARP
19_Member	GO Biological Processes	GO:0072359	circulatory system development	-2.13019	-0.38414	27/921	101,2041,2048,2049,2064,2065,2535,3399,4041,4091,5335,5740,6608,8463,9742,9968,10637,22846,25865,51684,55036,56006,64344,130497,161882,286204,441478	ADAM8,EPHA1,EPHB2,EPHB3,ERBB2,ERBB3,FZD2,ID3,LRP5,SMAD6,PLCG1,PTGIS,SMO,TEAD2,IFT140,MED12,LEFTY1,VASH1,PRKD2,SUFU,CCDC40,SMG9,HIF3A,OSR1,ZFPM1,CRB2,NRARP
20_Summary	GO Biological Processes	GO:0051983	regulation of chromosome segregation	-3.20502	-1.15238	7/82	1663,7517,8379,9700,11004,29127,116028,1789,7157,8318,9401,25865,26147,80119,225689,9918,146956	DDX11,XRCC3,MAD1L1,ESPL1,KIF2C,RACGAP1,RMI2,DNMT3B,TP53,CDC45,RECQL4,PRKD2,PHF19,PIF1,MAPK15,NCAPD2,EME1
20_Member	GO Biological Processes	GO:0051983	regulation of chromosome segregation	-3.20502	-1.15238	7/82	1663,7517,8379,9700,11004,29127,116028	DDX11,XRCC3,MAD1L1,ESPL1,KIF2C,RACGAP1,RMI2
20_Member	GO Biological Processes	GO:0033044	regulation of chromosome organization	-2.71891	-0.791415	13/287	1663,1789,7157,7517,8318,8379,9401,9700,25865,26147,80119,116028,225689	DDX11,DNMT3B,TP53,XRCC3,CDC45,MAD1L1,RECQL4,ESPL1,PRKD2,PHF19,PIF1,RMI2,MAPK15
20_Member	GO Biological Processes	GO:0033045	regulation of sister chromatid segregation	-2.29134	-0.480964	5/63	1663,7517,8379,9700,116028	DDX11,XRCC3,MAD1L1,ESPL1,RMI2
20_Member	GO Biological Processes	GO:0051304	chromosome separation	-2.17817	-0.411582	5/67	7517,8379,9700,9918,146956	XRCC3,MAD1L1,ESPL1,NCAPD2,EME1

## Sheet: D - GO repressed by miR-375
Table S3 - GO analysis of individual miRNA and poly-miR repressed genes. (D) GO analysis of genes repressed by miR-375 and also decreased in islet vs PE.
GroupID	Category	Term	Description	LogP	Log(q-value)	InTerm_InList	Genes	Symbols
1_Summary	GO Biological Processes	GO:0006259	DNA metabolic process	-12.0934	-7.84364	57/977	875,898,995,1663,1789,2068,2175,2177,2189,2264,3399,4221,4796,4798,4968,5424,5426,5430,5888,6932,7156,7157,7517,8318,8363,8364,8365,8367,8438,8914,8940,9219,9401,10419,10459,10535,10715,23503,23649,25865,27063,29089,29893,51147,51659,57523,57646,57673,63922,80119,80174,84444,116028,124751,146059,146956,225689,6300,25946,51512,83596	CBS,CCNE1,CDC25C,DDX11,DNMT3B,ERCC2,FANCA,FANCD2,FANCG,FGFR4,ID3,MEN1,TONSL,NFRKB,OGG1,POLD1,POLE,POLR2A,RAD51,TCF7,TOP3A,TP53,XRCC3,CDC45,HIST1H4J,HIST1H4C,HIST1H4H,HIST1H4E,RAD54L,TIMELESS,TOP3B,MTA2,RECQL4,PRMT5,MAD2L2,RNASEH2A,CERS1,ZFYVE26,POLA2,PRKD2,ANKRD1,UBE2T,PSMC3IP,ING4,GINS2,NYNRIN,USP28,BEND3,CHTF18,PIF1,DBF4B,DOT1L,RMI2,KRBA2,CDAN1,EME1,MAPK15,MAPK12,ZNF385A,GTSE1,BCL2L12
1_Member	GO Biological Processes	GO:0006259	DNA metabolic process	-12.0934	-7.84364	57/977	875,898,995,1663,1789,2068,2175,2177,2189,2264,3399,4221,4796,4798,4968,5424,5426,5430,5888,6932,7156,7157,7517,8318,8363,8364,8365,8367,8438,8914,8940,9219,9401,10419,10459,10535,10715,23503,23649,25865,27063,29089,29893,51147,51659,57523,57646,57673,63922,80119,80174,84444,116028,124751,146059,146956,225689	CBS,CCNE1,CDC25C,DDX11,DNMT3B,ERCC2,FANCA,FANCD2,FANCG,FGFR4,ID3,MEN1,TONSL,NFRKB,OGG1,POLD1,POLE,POLR2A,RAD51,TCF7,TOP3A,TP53,XRCC3,CDC45,HIST1H4J,HIST1H4C,HIST1H4H,HIST1H4E,RAD54L,TIMELESS,TOP3B,MTA2,RECQL4,PRMT5,MAD2L2,RNASEH2A,CERS1,ZFYVE26,POLA2,PRKD2,ANKRD1,UBE2T,PSMC3IP,ING4,GINS2,NYNRIN,USP28,BEND3,CHTF18,PIF1,DBF4B,DOT1L,RMI2,KRBA2,CDAN1,EME1,MAPK15
1_Member	GO Biological Processes	GO:0006281	DNA repair	-8.53065	-4.92468	34/523	1663,2068,2175,2177,2189,4221,4796,4798,4968,5424,5426,5430,5888,7156,7157,7517,8318,8363,8364,8365,8367,8438,8914,9401,10459,10535,23503,29089,51659,57646,80119,84444,116028,146956	DDX11,ERCC2,FANCA,FANCD2,FANCG,MEN1,TONSL,NFRKB,OGG1,POLD1,POLE,POLR2A,RAD51,TOP3A,TP53,XRCC3,CDC45,HIST1H4J,HIST1H4C,HIST1H4H,HIST1H4E,RAD54L,TIMELESS,RECQL4,MAD2L2,RNASEH2A,ZFYVE26,UBE2T,GINS2,USP28,PIF1,DOT1L,RMI2,EME1
1_Member	GO Biological Processes	GO:0006974	cellular response to DNA damage stimulus	-7.33473	-4.23114	41/791	995,1663,2068,2175,2177,2189,4221,4796,4798,4968,5424,5426,5430,5888,6300,7156,7157,7517,8318,8363,8364,8365,8367,8438,8914,9401,10459,10535,23503,25946,27063,29089,51147,51512,51659,57646,80119,83596,84444,116028,146956	CDC25C,DDX11,ERCC2,FANCA,FANCD2,FANCG,MEN1,TONSL,NFRKB,OGG1,POLD1,POLE,POLR2A,RAD51,MAPK12,TOP3A,TP53,XRCC3,CDC45,HIST1H4J,HIST1H4C,HIST1H4H,HIST1H4E,RAD54L,TIMELESS,RECQL4,MAD2L2,RNASEH2A,ZFYVE26,ZNF385A,ANKRD1,UBE2T,ING4,GTSE1,GINS2,USP28,PIF1,BCL2L12,DOT1L,RMI2,EME1
1_Member	GO Biological Processes	GO:0006260	DNA replication	-6.77677	-3.82808	22/293	898,995,1663,3399,4796,5424,5426,5888,7156,8318,8914,9401,10535,23649,51147,51659,63922,80119,80174,116028,146059,146956	CCNE1,CDC25C,DDX11,ID3,TONSL,POLD1,POLE,RAD51,TOP3A,CDC45,TIMELESS,RECQL4,RNASEH2A,POLA2,ING4,GINS2,CHTF18,PIF1,DBF4B,RMI2,CDAN1,EME1
1_Member	GO Biological Processes	GO:0006302	double-strand break repair	-5.81792	-3.22142	17/210	1663,4796,4968,5888,7517,8318,8363,8364,8365,8367,8438,8914,9401,10459,23503,51659,146956	DDX11,TONSL,OGG1,RAD51,XRCC3,CDC45,HIST1H4J,HIST1H4C,HIST1H4H,HIST1H4E,RAD54L,TIMELESS,RECQL4,MAD2L2,ZFYVE26,GINS2,EME1
1_Member	GO Biological Processes	GO:0006310	DNA recombination	-4.91407	-2.59378	18/271	4796,4798,5424,5426,5888,6932,7156,7517,8318,8438,9401,23503,23649,29893,51659,80119,116028,146956	TONSL,NFRKB,POLD1,POLE,RAD51,TCF7,TOP3A,XRCC3,CDC45,RAD54L,RECQL4,ZFYVE26,POLA2,PSMC3IP,GINS2,PIF1,RMI2,EME1
1_Member	GO Biological Processes	GO:0006261	DNA-dependent DNA replication	-4.55639	-2.33984	12/139	898,1663,4796,5424,5426,5888,8318,23649,51659,63922,80174,146956	CCNE1,DDX11,TONSL,POLD1,POLE,RAD51,CDC45,POLA2,GINS2,CHTF18,DBF4B,EME1
1_Member	GO Biological Processes	GO:0032392	DNA geometric change	-4.28351	-2.1237	9/84	1663,2068,5888,7157,8318,8438,9401,51659,80119	DDX11,ERCC2,RAD51,TP53,CDC45,RAD54L,RECQL4,GINS2,PIF1
1_Member	GO Biological Processes	GO:0032508	DNA duplex unwinding	-3.11949	-1.25324	7/74	1663,2068,5888,8318,9401,51659,80119	DDX11,ERCC2,RAD51,CDC45,RECQL4,GINS2,PIF1
1_Member	GO Biological Processes	GO:0000724	double-strand break repair via homologous recombination	-2.97467	-1.14656	8/101	4796,5888,7517,8318,8438,9401,23503,51659	TONSL,RAD51,XRCC3,CDC45,RAD54L,RECQL4,ZFYVE26,GINS2
1_Member	GO Biological Processes	GO:0000725	recombinational repair	-2.94681	-1.13167	8/102	4796,5888,7517,8318,8438,9401,23503,51659	TONSL,RAD51,XRCC3,CDC45,RAD54L,RECQL4,ZFYVE26,GINS2
2_Summary	Reactome Gene Sets	R-HSA-73894	DNA Repair	-9.31505	-5.36637	27/319	60,2068,2175,2177,2189,4798,4968,5424,5426,5430,5888,7156,7157,7517,8342,8344,8348,8363,8364,8365,8367,8914,8970,10459,29089,116028,146956,995,2245,3984,4221,4650,5528,8356,8357,8379,9181,9639,9828,11004,27237,29941,51291,57449,64857,79019,128239,128272,147841,1663,8318,8438,8940,9401,51659,55723,80119,146059,29893,1789,898,9088,25946,51512,23225,23511,4778,6601,9219,1870,4343,84733,6932,8969,236…	ACTB,ERCC2,FANCA,FANCD2,FANCG,NFRKB,OGG1,POLD1,POLE,POLR2A,RAD51,TOP3A,TP53,XRCC3,HIST1H2BM,HIST1H2BE,HIST1H2BO,HIST1H4J,HIST1H4C,HIST1H4H,HIST1H4E,TIMELESS,HIST1H2BJ,MAD2L2,UBE2T,RMI2,EME1,CDC25C,FGD1,LIMK1,MEN1,MYO9B,PPP2R5D,HIST1H3J,HIST1H3H,MAD1L1,ARHGEF2,ARHGEF10,ARHGEF17,KIF2C,ARHGEF16,PKN3,GMIP,PLEKHG5,PLEKHG2,CENPM,IQGAP3,ARHGEF19,SPC24,DDX11,CDC45,RAD54L,TOP3B,RECQL4,GINS2,ASF1B,PIF1,CDA…
2_Member	Reactome Gene Sets	R-HSA-73894	DNA Repair	-9.31505	-5.36637	27/319	60,2068,2175,2177,2189,4798,4968,5424,5426,5430,5888,7156,7157,7517,8342,8344,8348,8363,8364,8365,8367,8914,8970,10459,29089,116028,146956	ACTB,ERCC2,FANCA,FANCD2,FANCG,NFRKB,OGG1,POLD1,POLE,POLR2A,RAD51,TOP3A,TP53,XRCC3,HIST1H2BM,HIST1H2BE,HIST1H2BO,HIST1H4J,HIST1H4C,HIST1H4H,HIST1H4E,TIMELESS,HIST1H2BJ,MAD2L2,UBE2T,RMI2,EME1
2_Member	Reactome Gene Sets	R-HSA-194315	Signaling by Rho GTPases	-8.50515	-4.92468	31/446	60,995,2245,3984,4221,4650,5528,8342,8344,8348,8356,8357,8363,8364,8365,8367,8379,8970,9181,9639,9828,11004,27237,29941,51291,57449,64857,79019,128239,128272,147841	ACTB,CDC25C,FGD1,LIMK1,MEN1,MYO9B,PPP2R5D,HIST1H2BM,HIST1H2BE,HIST1H2BO,HIST1H3J,HIST1H3H,HIST1H4J,HIST1H4C,HIST1H4H,HIST1H4E,MAD1L1,HIST1H2BJ,ARHGEF2,ARHGEF10,ARHGEF17,KIF2C,ARHGEF16,PKN3,GMIP,PLEKHG5,PLEKHG2,CENPM,IQGAP3,ARHGEF19,SPC24
2_Member	GO Biological Processes	GO:0071103	DNA conformation change	-8.36132	-4.88976	24/283	1663,2068,5888,7156,7157,8318,8342,8344,8348,8356,8357,8363,8364,8365,8367,8438,8940,8970,9401,51659,55723,79019,80119,146059	DDX11,ERCC2,RAD51,TOP3A,TP53,CDC45,HIST1H2BM,HIST1H2BE,HIST1H2BO,HIST1H3J,HIST1H3H,HIST1H4J,HIST1H4C,HIST1H4H,HIST1H4E,RAD54L,TOP3B,HIST1H2BJ,RECQL4,GINS2,ASF1B,CENPM,PIF1,CDAN1
2_Member	Reactome Gene Sets	R-HSA-5693567	HDR through Homologous Recombination (HR) or Single Strand Annealing (SSA)	-7.83314	-4.48652	16/134	5424,5426,5888,7156,7517,8342,8344,8348,8363,8364,8365,8367,8914,8970,116028,146956	POLD1,POLE,RAD51,TOP3A,XRCC3,HIST1H2BM,HIST1H2BE,HIST1H2BO,HIST1H4J,HIST1H4C,HIST1H4H,HIST1H4E,TIMELESS,HIST1H2BJ,RMI2,EME1
2_Member	Reactome Gene Sets	R-HSA-5693538	Homology Directed Repair	-7.55911	-4.39348	16/140	5424,5426,5888,7156,7517,8342,8344,8348,8363,8364,8365,8367,8914,8970,116028,146956	POLD1,POLE,RAD51,TOP3A,XRCC3,HIST1H2BM,HIST1H2BE,HIST1H2BO,HIST1H4J,HIST1H4C,HIST1H4H,HIST1H4E,TIMELESS,HIST1H2BJ,RMI2,EME1
2_Member	Reactome Gene Sets	R-HSA-912446	Meiotic recombination	-7.53332	-4.39348	13/89	5888,7156,8342,8344,8348,8356,8357,8363,8364,8365,8367,8970,29893	RAD51,TOP3A,HIST1H2BM,HIST1H2BE,HIST1H2BO,HIST1H3J,HIST1H3H,HIST1H4J,HIST1H4C,HIST1H4H,HIST1H4E,HIST1H2BJ,PSMC3IP
2_Member	Reactome Gene Sets	R-HSA-5693532	DNA Double-Strand Break Repair	-7.16337	-4.08975	17/169	5424,5426,5888,7156,7157,7517,8342,8344,8348,8363,8364,8365,8367,8914,8970,116028,146956	POLD1,POLE,RAD51,TOP3A,TP53,XRCC3,HIST1H2BM,HIST1H2BE,HIST1H2BO,HIST1H4J,HIST1H4C,HIST1H4H,HIST1H4E,TIMELESS,HIST1H2BJ,RMI2,EME1
2_Member	Reactome Gene Sets	R-HSA-5334118	DNA methylation	-7.07198	-4.05272	11/66	1789,8342,8344,8348,8356,8357,8363,8364,8365,8367,8970	DNMT3B,HIST1H2BM,HIST1H2BE,HIST1H2BO,HIST1H3J,HIST1H3H,HIST1H4J,HIST1H4C,HIST1H4H,HIST1H4E,HIST1H2BJ
2_Member	Reactome Gene Sets	R-HSA-69620	Cell Cycle Checkpoints	-6.67823	-3.79024	18/204	898,995,7156,7157,8318,8342,8344,8348,8363,8364,8365,8367,8379,8970,9088,25946,51512,116028	CCNE1,CDC25C,TOP3A,TP53,CDC45,HIST1H2BM,HIST1H2BE,HIST1H2BO,HIST1H4J,HIST1H4C,HIST1H4H,HIST1H4E,MAD1L1,HIST1H2BJ,PKMYT1,ZNF385A,GTSE1,RMI2
2_Member	Reactome Gene Sets	R-HSA-5578749	Transcriptional regulation by small RNAs	-6.61547	-3.74597	13/106	5430,8342,8344,8348,8356,8357,8363,8364,8365,8367,8970,23225,23511	POLR2A,HIST1H2BM,HIST1H2BE,HIST1H2BO,HIST1H3J,HIST1H3H,HIST1H4J,HIST1H4C,HIST1H4H,HIST1H4E,HIST1H2BJ,NUP210,NUP188
2_Member	GO Biological Processes	GO:0006333	chromatin assembly or disassembly	-6.55885	-3.70708	17/186	4778,6601,7157,8342,8344,8348,8356,8357,8363,8364,8365,8367,8970,9219,55723,79019,146059	NFE2,SMARCC2,TP53,HIST1H2BM,HIST1H2BE,HIST1H2BO,HIST1H3J,HIST1H3H,HIST1H4J,HIST1H4C,HIST1H4H,HIST1H4E,HIST1H2BJ,MTA2,ASF1B,CENPM,CDAN1
2_Member	Reactome Gene Sets	R-HSA-2559580	Oxidative Stress Induced Senescence	-6.49467	-3.66594	14/127	1870,4343,7157,8342,8344,8348,8356,8357,8363,8364,8365,8367,8970,84733	E2F2,MOV10,TP53,HIST1H2BM,HIST1H2BE,HIST1H2BO,HIST1H3J,HIST1H3H,HIST1H4J,HIST1H4C,HIST1H4H,HIST1H4E,HIST1H2BJ,CBX2
2_Member	Reactome Gene Sets	R-HSA-212300	PRC2 methylates histones and DNA	-6.48429	-3.66594	11/75	1789,8342,8344,8348,8356,8357,8363,8364,8365,8367,8970	DNMT3B,HIST1H2BM,HIST1H2BE,HIST1H2BO,HIST1H3J,HIST1H3H,HIST1H4J,HIST1H4C,HIST1H4H,HIST1H4E,HIST1H2BJ
2_Member	Reactome Gene Sets	R-HSA-201722	Formation of the beta-catenin:TCF transactivating complex	-6.44732	-3.64477	12/92	4221,6932,8342,8344,8348,8356,8357,8363,8364,8365,8367,8970	MEN1,TCF7,HIST1H2BM,HIST1H2BE,HIST1H2BO,HIST1H3J,HIST1H3H,HIST1H4J,HIST1H4C,HIST1H4H,HIST1H4E,HIST1H2BJ
2_Member	Reactome Gene Sets	R-HSA-3214815	HDACs deacetylate histones	-6.39528	-3.60797	12/93	8342,8344,8348,8356,8357,8363,8364,8365,8367,8969,8970,9219	HIST1H2BM,HIST1H2BE,HIST1H2BO,HIST1H3J,HIST1H3H,HIST1H4J,HIST1H4C,HIST1H4H,HIST1H4E,HIST1H2AG,HIST1H2BJ,MTA2
2_Member	Reactome Gene Sets	R-HSA-427389	ERCC6 (CSB) and EHMT2 (G9a) positively regulate rRNA expression	-6.36528	-3.59269	11/77	8342,8344,8348,8356,8357,8363,8364,8365,8367,8970,9219	HIST1H2BM,HIST1H2BE,HIST1H2BO,HIST1H3J,HIST1H3H,HIST1H4J,HIST1H4C,HIST1H4H,HIST1H4E,HIST1H2BJ,MTA2
2_Member	Reactome Gene Sets	R-HSA-5625740	RHO GTPases activate PKNs	-6.34392	-3.58557	12/94	995,8342,8344,8348,8356,8357,8363,8364,8365,8367,8970,29941	CDC25C,HIST1H2BM,HIST1H2BE,HIST1H2BO,HIST1H3J,HIST1H3H,HIST1H4J,HIST1H4C,HIST1H4H,HIST1H4E,HIST1H2BJ,PKN3
2_Member	Reactome Gene Sets	R-HSA-69473	G2/M DNA damage checkpoint	-6.24319	-3.51199	12/96	995,7156,7157,8342,8344,8348,8363,8364,8365,8367,8970,116028	CDC25C,TOP3A,TP53,HIST1H2BM,HIST1H2BE,HIST1H2BO,HIST1H4J,HIST1H4C,HIST1H4H,HIST1H4E,HIST1H2BJ,RMI2
2_Member	Reactome Gene Sets	R-HSA-73728	RNA Polymerase I Promoter Opening	-6.21026	-3.49203	10/64	8342,8344,8348,8356,8357,8363,8364,8365,8367,8970	HIST1H2BM,HIST1H2BE,HIST1H2BO,HIST1H3J,HIST1H3H,HIST1H4J,HIST1H4C,HIST1H4H,HIST1H4E,HIST1H2BJ
2_Member	Reactome Gene Sets	R-HSA-157579	Telomere Maintenance	-6.0297	-3.32405	11/83	5424,5426,8342,8344,8348,8363,8364,8365,8367,8970,23649	POLD1,POLE,HIST1H2BM,HIST1H2BE,HIST1H2BO,HIST1H4J,HIST1H4C,HIST1H4H,HIST1H4E,HIST1H2BJ,POLA2
2_Member	Reactome Gene Sets	R-HSA-977225	Amyloid fiber formation	-6.0023	-3.3108	12/101	3339,8342,8344,8348,8356,8357,8363,8364,8365,8367,8970,23163	HSPG2,HIST1H2BM,HIST1H2BE,HIST1H2BO,HIST1H3J,HIST1H3H,HIST1H4J,HIST1H4C,HIST1H4H,HIST1H4E,HIST1H2BJ,GGA3
2_Member	Reactome Gene Sets	R-HSA-5625886	Activated PKN1 stimulates transcription of AR (androgen receptor) regulated genes KLK2 and KLK3	-5.95854	-3.29989	10/68	8342,8344,8348,8356,8357,8363,8364,8365,8367,8970	HIST1H2BM,HIST1H2BE,HIST1H2BO,HIST1H3J,HIST1H3H,HIST1H4J,HIST1H4C,HIST1H4H,HIST1H4E,HIST1H2BJ
2_Member	Reactome Gene Sets	R-HSA-1500620	Meiosis	-5.90425	-3.2566	13/122	5888,7156,8342,8344,8348,8356,8357,8363,8364,8365,8367,8970,29893	RAD51,TOP3A,HIST1H2BM,HIST1H2BE,HIST1H2BO,HIST1H3J,HIST1H3H,HIST1H4J,HIST1H4C,HIST1H4H,HIST1H4E,HIST1H2BJ,PSMC3IP
2_Member	Reactome Gene Sets	R-HSA-3214847	HATs acetylate histones	-5.86403	-3.2271	14/143	60,8342,8344,8348,8356,8357,8363,8364,8365,8367,8969,8970,10902,51147	ACTB,HIST1H2BM,HIST1H2BE,HIST1H2BO,HIST1H3J,HIST1H3H,HIST1H4J,HIST1H4C,HIST1H4H,HIST1H4E,HIST1H2AG,HIST1H2BJ,BRD8,ING4
2_Member	Reactome Gene Sets	R-HSA-427359	SIRT1 negatively regulates rRNA Expression	-5.83932	-3.22142	10/70	8342,8344,8348,8356,8357,8363,8364,8365,8367,8970	HIST1H2BM,HIST1H2BE,HIST1H2BO,HIST1H3J,HIST1H3H,HIST1H4J,HIST1H4C,HIST1H4H,HIST1H4E,HIST1H2BJ
2_Member	Reactome Gene Sets	R-HSA-195258	RHO GTPase Effectors	-5.74726	-3.16965	21/311	60,995,3984,4221,5528,8342,8344,8348,8356,8357,8363,8364,8365,8367,8379,8970,11004,29941,79019,128239,147841	ACTB,CDC25C,LIMK1,MEN1,PPP2R5D,HIST1H2BM,HIST1H2BE,HIST1H2BO,HIST1H3J,HIST1H3H,HIST1H4J,HIST1H4C,HIST1H4H,HIST1H4E,MAD1L1,HIST1H2BJ,KIF2C,PKN3,CENPM,IQGAP3,SPC24
2_Member	Reactome Gene Sets	R-HSA-427413	NoRC negatively regulates rRNA expression	-5.68884	-3.12037	12/108	1789,2068,8342,8344,8348,8356,8357,8363,8364,8365,8367,8970	DNMT3B,ERCC2,HIST1H2BM,HIST1H2BE,HIST1H2BO,HIST1H3J,HIST1H3H,HIST1H4J,HIST1H4C,HIST1H4H,HIST1H4E,HIST1H2BJ
2_Member	Reactome Gene Sets	R-HSA-201681	TCF dependent signaling in response to WNT	-5.6469	-3.10398	18/240	1455,2535,4041,4221,5528,6736,6932,7473,8342,8344,8348,8356,8357,8363,8364,8365,8367,8970	CSNK1G2,FZD2,LRP5,MEN1,PPP2R5D,SRY,TCF7,WNT3,HIST1H2BM,HIST1H2BE,HIST1H2BO,HIST1H3J,HIST1H3H,HIST1H4J,HIST1H4C,HIST1H4H,HIST1H4E,HIST1H2BJ
2_Member	Reactome Gene Sets	R-HSA-5250913	Positive epigenetic regulation of rRNA expression	-5.64613	-3.10398	12/109	60,8342,8344,8348,8356,8357,8363,8364,8365,8367,8970,9219	ACTB,HIST1H2BM,HIST1H2BE,HIST1H2BO,HIST1H3J,HIST1H3H,HIST1H4J,HIST1H4C,HIST1H4H,HIST1H4E,HIST1H2BJ,MTA2
2_Member	Reactome Gene Sets	R-HSA-73886	Chromosome Maintenance	-5.6039	-3.07717	12/110	5424,5426,8342,8344,8348,8363,8364,8365,8367,8970,23649,79019	POLD1,POLE,HIST1H2BM,HIST1H2BE,HIST1H2BO,HIST1H4J,HIST1H4C,HIST1H4H,HIST1H4E,HIST1H2BJ,POLA2,CENPM
2_Member	Reactome Gene Sets	R-HSA-69481	G2/M Checkpoints	-5.60261	-3.07717	15/172	995,7156,7157,8318,8342,8344,8348,8363,8364,8365,8367,8970,9088,51512,116028	CDC25C,TOP3A,TP53,CDC45,HIST1H2BM,HIST1H2BE,HIST1H2BO,HIST1H4J,HIST1H4C,HIST1H4H,HIST1H4E,HIST1H2BJ,PKMYT1,GTSE1,RMI2
2_Member	Reactome Gene Sets	R-HSA-73777	RNA Polymerase I Chain Elongation	-5.57842	-3.06493	11/92	2068,8342,8344,8348,8356,8357,8363,8364,8365,8367,8970	ERCC2,HIST1H2BM,HIST1H2BE,HIST1H2BO,HIST1H3J,HIST1H3H,HIST1H4J,HIST1H4C,HIST1H4H,HIST1H4E,HIST1H2BJ
2_Member	Reactome Gene Sets	R-HSA-5250941	Negative epigenetic regulation of rRNA expression	-5.56216	-3.06493	12/111	1789,2068,8342,8344,8348,8356,8357,8363,8364,8365,8367,8970	DNMT3B,ERCC2,HIST1H2BM,HIST1H2BE,HIST1H2BO,HIST1H3J,HIST1H3H,HIST1H4J,HIST1H4C,HIST1H4H,HIST1H4E,HIST1H2BJ
2_Member	Reactome Gene Sets	R-HSA-73854	RNA Polymerase I Promoter Clearance	-5.56216	-3.06493	12/111	2068,8342,8344,8348,8356,8357,8363,8364,8365,8367,8970,9219	ERCC2,HIST1H2BM,HIST1H2BE,HIST1H2BO,HIST1H3J,HIST1H3H,HIST1H4J,HIST1H4C,HIST1H4H,HIST1H4E,HIST1H2BJ,MTA2
2_Member	Reactome Gene Sets	R-HSA-2299718	Condensation of Prophase Chromosomes	-5.55856	-3.06493	10/75	8342,8344,8348,8356,8357,8363,8364,8365,8367,8970	HIST1H2BM,HIST1H2BE,HIST1H2BO,HIST1H3J,HIST1H3H,HIST1H4J,HIST1H4C,HIST1H4H,HIST1H4E,HIST1H2BJ
2_Member	Reactome Gene Sets	R-HSA-212165	Epigenetic regulation of gene expression	-5.54751	-3.06493	14/152	60,1789,2068,8342,8344,8348,8356,8357,8363,8364,8365,8367,8970,9219	ACTB,DNMT3B,ERCC2,HIST1H2BM,HIST1H2BE,HIST1H2BO,HIST1H3J,HIST1H3H,HIST1H4J,HIST1H4C,HIST1H4H,HIST1H4E,HIST1H2BJ,MTA2
2_Member	Reactome Gene Sets	R-HSA-2559583	Cellular Senescence	-5.52961	-3.06493	16/197	898,1870,3397,4343,7157,8342,8344,8348,8356,8357,8363,8364,8365,8367,8970,84733	CCNE1,E2F2,ID1,MOV10,TP53,HIST1H2BM,HIST1H2BE,HIST1H2BO,HIST1H3J,HIST1H3H,HIST1H4J,HIST1H4C,HIST1H4H,HIST1H4E,HIST1H2BJ,CBX2
2_Member	GO Biological Processes	GO:0034723	DNA replication-dependent nucleosome organization	-5.52931	-3.06493	7/32	8356,8357,8363,8364,8365,8367,55723	HIST1H3J,HIST1H3H,HIST1H4J,HIST1H4C,HIST1H4H,HIST1H4E,ASF1B
2_Member	GO Biological Processes	GO:0006335	DNA replication-dependent nucleosome assembly	-5.52931	-3.06493	7/32	8356,8357,8363,8364,8365,8367,55723	HIST1H3J,HIST1H3H,HIST1H4J,HIST1H4C,HIST1H4H,HIST1H4E,ASF1B
2_Member	Reactome Gene Sets	R-HSA-5250924	B-WICH complex positively regulates rRNA expression	-5.48551	-3.02819	11/94	60,8342,8344,8348,8356,8357,8363,8364,8365,8367,8970	ACTB,HIST1H2BM,HIST1H2BE,HIST1H2BO,HIST1H3J,HIST1H3H,HIST1H4J,HIST1H4C,HIST1H4H,HIST1H4E,HIST1H2BJ
2_Member	Reactome Gene Sets	R-HSA-73864	RNA Polymerase I Transcription	-5.4397	-2.98933	12/114	2068,8342,8344,8348,8356,8357,8363,8364,8365,8367,8970,9219	ERCC2,HIST1H2BM,HIST1H2BE,HIST1H2BO,HIST1H3J,HIST1H3H,HIST1H4J,HIST1H4C,HIST1H4H,HIST1H4E,HIST1H2BJ,MTA2
2_Member	Reactome Gene Sets	R-HSA-211000	Gene Silencing by RNA	-5.33666	-2.9089	13/137	5430,8342,8344,8348,8356,8357,8363,8364,8365,8367,8970,23225,23511	POLR2A,HIST1H2BM,HIST1H2BE,HIST1H2BO,HIST1H3J,HIST1H3H,HIST1H4J,HIST1H4C,HIST1H4H,HIST1H4E,HIST1H2BJ,NUP210,NUP188
2_Member	Reactome Gene Sets	R-HSA-4839726	Chromatin organization	-5.33254	-2.9089	19/278	60,6601,8284,8342,8344,8348,8356,8357,8363,8364,8365,8367,8969,8970,9219,10419,10902,51147,84444	ACTB,SMARCC2,KDM5D,HIST1H2BM,HIST1H2BE,HIST1H2BO,HIST1H3J,HIST1H3H,HIST1H4J,HIST1H4C,HIST1H4H,HIST1H4E,HIST1H2AG,HIST1H2BJ,MTA2,PRMT5,BRD8,ING4,DOT1L
2_Member	Reactome Gene Sets	R-HSA-3247509	Chromatin modifying enzymes	-5.33254	-2.9089	19/278	60,6601,8284,8342,8344,8348,8356,8357,8363,8364,8365,8367,8969,8970,9219,10419,10902,51147,84444	ACTB,SMARCC2,KDM5D,HIST1H2BM,HIST1H2BE,HIST1H2BO,HIST1H3J,HIST1H3H,HIST1H4J,HIST1H4C,HIST1H4H,HIST1H4E,HIST1H2AG,HIST1H2BJ,MTA2,PRMT5,BRD8,ING4,DOT1L
2_Member	Reactome Gene Sets	R-HSA-2559586	DNA Damage/Telomere Stress Induced Senescence	-5.29978	-2.88258	10/80	898,7157,8342,8344,8348,8363,8364,8365,8367,8970	CCNE1,TP53,HIST1H2BM,HIST1H2BE,HIST1H2BO,HIST1H4J,HIST1H4C,HIST1H4H,HIST1H4E,HIST1H2BJ
2_Member	Reactome Gene Sets	R-HSA-5693607	Processing of DNA double-strand break ends	-5.26358	-2.85896	11/99	7156,8342,8344,8348,8363,8364,8365,8367,8914,8970,116028	TOP3A,HIST1H2BM,HIST1H2BE,HIST1H2BO,HIST1H4J,HIST1H4C,HIST1H4H,HIST1H4E,TIMELESS,HIST1H2BJ,RMI2
2_Member	GO Biological Processes	GO:0031497	chromatin assembly	-5.2543	-2.85584	14/161	7157,8342,8344,8348,8356,8357,8363,8364,8365,8367,8970,55723,79019,146059	TP53,HIST1H2BM,HIST1H2BE,HIST1H2BO,HIST1H3J,HIST1H3H,HIST1H4J,HIST1H4C,HIST1H4H,HIST1H4E,HIST1H2BJ,ASF1B,CENPM,CDAN1
2_Member	GO Biological Processes	GO:0071824	protein-DNA complex subunit organization	-5.18327	-2.80166	18/259	2068,4778,5888,6601,7517,8318,8342,8344,8348,8356,8357,8363,8364,8365,8367,8970,55723,79019	ERCC2,NFE2,RAD51,SMARCC2,XRCC3,CDC45,HIST1H2BM,HIST1H2BE,HIST1H2BO,HIST1H3J,HIST1H3H,HIST1H4J,HIST1H4C,HIST1H4H,HIST1H4E,HIST1H2BJ,ASF1B,CENPM
2_Member	Reactome Gene Sets	R-HSA-195721	Signaling by Wnt	-5.18214	-2.80166	21/338	1455,2535,2785,4041,4221,4343,5331,5528,6736,6932,7473,8342,8344,8348,8356,8357,8363,8364,8365,8367,8970	CSNK1G2,FZD2,GNG3,LRP5,MEN1,MOV10,PLCB3,PPP2R5D,SRY,TCF7,WNT3,HIST1H2BM,HIST1H2BE,HIST1H2BO,HIST1H3J,HIST1H3H,HIST1H4J,HIST1H4C,HIST1H4H,HIST1H4E,HIST1H2BJ
2_Member	Reactome Gene Sets	R-HSA-171306	Packaging Of Telomere Ends	-5.02816	-2.67608	8/52	8342,8344,8348,8363,8364,8365,8367,8970	HIST1H2BM,HIST1H2BE,HIST1H2BO,HIST1H4J,HIST1H4C,HIST1H4H,HIST1H4E,HIST1H2BJ
2_Member	GO Biological Processes	GO:0034728	nucleosome organization	-4.95264	-2.62711	14/171	4778,6601,8342,8344,8348,8356,8357,8363,8364,8365,8367,8970,55723,79019	NFE2,SMARCC2,HIST1H2BM,HIST1H2BE,HIST1H2BO,HIST1H3J,HIST1H3H,HIST1H4J,HIST1H4C,HIST1H4H,HIST1H4E,HIST1H2BJ,ASF1B,CENPM
2_Member	Reactome Gene Sets	R-HSA-5619507	Activation of HOX genes during differentiation	-4.95254	-2.62711	12/127	5430,8342,8344,8348,8356,8357,8363,8364,8365,8367,8970,84962	POLR2A,HIST1H2BM,HIST1H2BE,HIST1H2BO,HIST1H3J,HIST1H3H,HIST1H4J,HIST1H4C,HIST1H4H,HIST1H4E,HIST1H2BJ,AJUBA
2_Member	Reactome Gene Sets	R-HSA-5617472	Activation of anterior HOX genes in hindbrain development during early embryogenesis	-4.95254	-2.62711	12/127	5430,8342,8344,8348,8356,8357,8363,8364,8365,8367,8970,84962	POLR2A,HIST1H2BM,HIST1H2BE,HIST1H2BO,HIST1H3J,HIST1H3H,HIST1H4J,HIST1H4C,HIST1H4H,HIST1H4E,HIST1H2BJ,AJUBA
2_Member	GO Biological Processes	GO:0000183	chromatin silencing at rDNA	-4.8468	-2.54157	7/40	8356,8357,8363,8364,8365,8367,57673	HIST1H3J,HIST1H3H,HIST1H4J,HIST1H4C,HIST1H4H,HIST1H4E,BEND3
2_Member	Reactome Gene Sets	R-HSA-774815	Nucleosome assembly	-4.77692	-2.50111	9/73	8342,8344,8348,8363,8364,8365,8367,8970,79019	HIST1H2BM,HIST1H2BE,HIST1H2BO,HIST1H4J,HIST1H4C,HIST1H4H,HIST1H4E,HIST1H2BJ,CENPM
2_Member	Reactome Gene Sets	R-HSA-606279	Deposition of new CENPA-containing nucleosomes at the centromere	-4.77692	-2.50111	9/73	8342,8344,8348,8363,8364,8365,8367,8970,79019	HIST1H2BM,HIST1H2BE,HIST1H2BO,HIST1H4J,HIST1H4C,HIST1H4H,HIST1H4E,HIST1H2BJ,CENPM
2_Member	GO Biological Processes	GO:0016458	gene silencing	-4.71653	-2.44909	17/254	4343,5430,8318,8356,8357,8363,8364,8365,8367,8969,23225,23511,56339,57673,84444,84962,126374	MOV10,POLR2A,CDC45,HIST1H3J,HIST1H3H,HIST1H4J,HIST1H4C,HIST1H4H,HIST1H4E,HIST1H2AG,NUP210,NUP188,METTL3,BEND3,DOT1L,AJUBA,WTIP
2_Member	KEGG Pathway	ko05034	Alcoholism	-4.70044	-2.44196	14/180	111,1392,2785,8342,8344,8348,8356,8357,8363,8364,8365,8367,8969,8970	ADCY5,CRH,GNG3,HIST1H2BM,HIST1H2BE,HIST1H2BO,HIST1H3J,HIST1H3H,HIST1H4J,HIST1H4C,HIST1H4H,HIST1H4E,HIST1H2AG,HIST1H2BJ
2_Member	KEGG Pathway	hsa05034	Alcoholism	-4.70044	-2.44196	14/180	111,1392,2785,8342,8344,8348,8356,8357,8363,8364,8365,8367,8969,8970	ADCY5,CRH,GNG3,HIST1H2BM,HIST1H2BE,HIST1H2BO,HIST1H3J,HIST1H3H,HIST1H4J,HIST1H4C,HIST1H4H,HIST1H4E,HIST1H2AG,HIST1H2BJ
2_Member	GO Biological Processes	GO:0031047	gene silencing by RNA	-4.63472	-2.39973	13/159	4343,5430,8356,8357,8363,8364,8365,8367,23225,23511,56339,84962,126374	MOV10,POLR2A,HIST1H3J,HIST1H3H,HIST1H4J,HIST1H4C,HIST1H4H,HIST1H4E,NUP210,NUP188,METTL3,AJUBA,WTIP
2_Member	Reactome Gene Sets	R-HSA-5693565	Recruitment and ATM-mediated phosphorylation of repair and signaling proteins at DNA double strand b	-4.63367	-2.39973	9/76	7157,8342,8344,8348,8363,8364,8365,8367,8970	TP53,HIST1H2BM,HIST1H2BE,HIST1H2BO,HIST1H4J,HIST1H4C,HIST1H4H,HIST1H4E,HIST1H2BJ
2_Member	GO Biological Processes	GO:0065004	protein-DNA complex assembly	-4.63241	-2.39973	16/232	2068,5888,7517,8318,8342,8344,8348,8356,8357,8363,8364,8365,8367,8970,55723,79019	ERCC2,RAD51,XRCC3,CDC45,HIST1H2BM,HIST1H2BE,HIST1H2BO,HIST1H3J,HIST1H3H,HIST1H4J,HIST1H4C,HIST1H4H,HIST1H4E,HIST1H2BJ,ASF1B,CENPM
2_Member	Reactome Gene Sets	R-HSA-5693606	DNA Double Strand Break Response	-4.58746	-2.35894	9/77	7157,8342,8344,8348,8363,8364,8365,8367,8970	TP53,HIST1H2BM,HIST1H2BE,HIST1H2BO,HIST1H4J,HIST1H4C,HIST1H4H,HIST1H4E,HIST1H2BJ
2_Member	Reactome Gene Sets	R-HSA-3214858	RMTs methylate histone arginines	-4.49723	-2.2941	9/79	6601,8356,8357,8363,8364,8365,8367,8969,10419	SMARCC2,HIST1H3J,HIST1H3H,HIST1H4J,HIST1H4C,HIST1H4H,HIST1H4E,HIST1H2AG,PRMT5
2_Member	Reactome Gene Sets	R-HSA-68875	Mitotic Prophase	-4.49468	-2.2941	12/141	8342,8344,8348,8356,8357,8363,8364,8365,8367,8970,23225,23511	HIST1H2BM,HIST1H2BE,HIST1H2BO,HIST1H3J,HIST1H3H,HIST1H4J,HIST1H4C,HIST1H4H,HIST1H4E,HIST1H2BJ,NUP210,NUP188
2_Member	GO Biological Processes	GO:0040029	regulation of gene expression, epigenetic	-4.48187	-2.28906	17/265	60,1789,4343,8318,8356,8357,8363,8364,8365,8367,8969,56339,57673,80336,84444,84962,126374	ACTB,DNMT3B,MOV10,CDC45,HIST1H3J,HIST1H3H,HIST1H4J,HIST1H4C,HIST1H4H,HIST1H4E,HIST1H2AG,METTL3,BEND3,PABPC1L,DOT1L,AJUBA,WTIP
2_Member	GO Biological Processes	GO:0006334	nucleosome assembly	-4.40422	-2.23006	12/144	8342,8344,8348,8356,8357,8363,8364,8365,8367,8970,55723,79019	HIST1H2BM,HIST1H2BE,HIST1H2BO,HIST1H3J,HIST1H3H,HIST1H4J,HIST1H4C,HIST1H4H,HIST1H4E,HIST1H2BJ,ASF1B,CENPM
2_Member	GO Biological Processes	GO:0006323	DNA packaging	-4.21983	-2.07392	14/199	7157,8342,8344,8348,8356,8357,8363,8364,8365,8367,8970,55723,79019,146059	TP53,HIST1H2BM,HIST1H2BE,HIST1H2BO,HIST1H3J,HIST1H3H,HIST1H4J,HIST1H4C,HIST1H4H,HIST1H4E,HIST1H2BJ,ASF1B,CENPM,CDAN1
2_Member	GO Biological Processes	GO:1903707	negative regulation of hemopoiesis	-4.17563	-2.04223	11/129	2064,4851,8363,8364,8365,8367,8861,84695,140685,161882,441478	ERBB2,NOTCH1,HIST1H4J,HIST1H4C,HIST1H4H,HIST1H4E,LDB1,LOXL3,ZBTB46,ZFPM1,NRARP
2_Member	Reactome Gene Sets	R-HSA-504046	RNA Polymerase I, RNA Polymerase III, and Mitochondrial Transcription	-4.17467	-2.04223	12/152	2068,8342,8344,8348,8356,8357,8363,8364,8365,8367,8970,9219	ERCC2,HIST1H2BM,HIST1H2BE,HIST1H2BO,HIST1H3J,HIST1H3H,HIST1H4J,HIST1H4C,HIST1H4H,HIST1H4E,HIST1H2BJ,MTA2
2_Member	Reactome Gene Sets	R-HSA-3214842	HDMs demethylate histones	-4.08204	-1.95618	7/52	8284,8356,8357,8363,8364,8365,8367	KDM5D,HIST1H3J,HIST1H3H,HIST1H4J,HIST1H4C,HIST1H4H,HIST1H4E
2_Member	Reactome Gene Sets	R-HSA-5693571	Nonhomologous End-Joining (NHEJ)	-4.06817	-1.94557	8/70	8342,8344,8348,8363,8364,8365,8367,8970	HIST1H2BM,HIST1H2BE,HIST1H2BO,HIST1H4J,HIST1H4C,HIST1H4H,HIST1H4E,HIST1H2BJ
2_Member	KEGG Pathway	hsa05322	Systemic lupus erythematosus	-4.05531	-1.94232	11/133	8342,8344,8348,8356,8357,8363,8364,8365,8367,8969,8970	HIST1H2BM,HIST1H2BE,HIST1H2BO,HIST1H3J,HIST1H3H,HIST1H4J,HIST1H4C,HIST1H4H,HIST1H4E,HIST1H2AG,HIST1H2BJ
2_Member	KEGG Pathway	ko05322	Systemic lupus erythematosus	-4.05531	-1.94232	11/133	8342,8344,8348,8356,8357,8363,8364,8365,8367,8969,8970	HIST1H2BM,HIST1H2BE,HIST1H2BO,HIST1H3J,HIST1H3H,HIST1H4J,HIST1H4C,HIST1H4H,HIST1H4E,HIST1H2AG,HIST1H2BJ
2_Member	Reactome Gene Sets	R-HSA-2559582	Senescence-Associated Secretory Phenotype (SASP)	-4.04695	-1.93712	10/111	8342,8344,8348,8356,8357,8363,8364,8365,8367,8970	HIST1H2BM,HIST1H2BE,HIST1H2BO,HIST1H3J,HIST1H3H,HIST1H4J,HIST1H4C,HIST1H4H,HIST1H4E,HIST1H2BJ
2_Member	GO Biological Processes	GO:0045814	negative regulation of gene expression, epigenetic	-4.02597	-1.91928	11/134	1789,8318,8356,8357,8363,8364,8365,8367,8969,57673,84444	DNMT3B,CDC45,HIST1H3J,HIST1H3H,HIST1H4J,HIST1H4C,HIST1H4H,HIST1H4E,HIST1H2AG,BEND3,DOT1L
2_Member	GO Biological Processes	GO:0043044	ATP-dependent chromatin remodeling	-3.8957	-1.80736	8/74	60,6601,8363,8364,8365,8367,9219,79019	ACTB,SMARCC2,HIST1H4J,HIST1H4C,HIST1H4H,HIST1H4E,MTA2,CENPM
2_Member	Reactome Gene Sets	R-HSA-68886	M Phase	-3.85265	-1.77663	18/327	5528,8342,8344,8348,8356,8357,8363,8364,8365,8367,8379,8970,9700,11004,23225,23511,79019,147841	PPP2R5D,HIST1H2BM,HIST1H2BE,HIST1H2BO,HIST1H3J,HIST1H3H,HIST1H4J,HIST1H4C,HIST1H4H,HIST1H4E,MAD1L1,HIST1H2BJ,ESPL1,KIF2C,NUP210,NUP188,CENPM,SPC24
2_Member	GO Biological Processes	GO:0006342	chromatin silencing	-3.82495	-1.77663	10/118	8318,8356,8357,8363,8364,8365,8367,8969,57673,84444	CDC45,HIST1H3J,HIST1H3H,HIST1H4J,HIST1H4C,HIST1H4H,HIST1H4E,HIST1H2AG,BEND3,DOT1L
2_Member	Reactome Gene Sets	R-HSA-2262752	Cellular responses to stress	-3.78349	-1.74862	22/453	898,1870,2475,3397,4343,7157,8342,8344,8348,8356,8357,8363,8364,8365,8367,8970,23225,23511,64344,84733,84962,126374	CCNE1,E2F2,MTOR,ID1,MOV10,TP53,HIST1H2BM,HIST1H2BE,HIST1H2BO,HIST1H3J,HIST1H3H,HIST1H4J,HIST1H4C,HIST1H4H,HIST1H4E,HIST1H2BJ,NUP210,NUP188,HIF3A,CBX2,AJUBA,WTIP
2_Member	GO Biological Processes	GO:0051290	protein heterotetramerization	-3.71703	-1.69003	6/42	8356,8357,8363,8364,8365,8367	HIST1H3J,HIST1H3H,HIST1H4J,HIST1H4C,HIST1H4H,HIST1H4E
2_Member	Reactome Gene Sets	R-HSA-1221632	Meiotic synapsis	-3.65763	-1.6358	8/80	8342,8344,8348,8363,8364,8365,8367,8970	HIST1H2BM,HIST1H2BE,HIST1H2BO,HIST1H4J,HIST1H4C,HIST1H4H,HIST1H4E,HIST1H2BJ
2_Member	GO Biological Processes	GO:0045815	positive regulation of gene expression, epigenetic	-3.65763	-1.6358	8/80	60,8356,8357,8363,8364,8365,8367,80336	ACTB,HIST1H3J,HIST1H3H,HIST1H4J,HIST1H4C,HIST1H4H,HIST1H4E,PABPC1L
2_Member	GO Biological Processes	GO:1904837	beta-catenin-TCF complex assembly	-3.60296	-1.59616	6/44	4221,6932,8363,8364,8365,8367	MEN1,TCF7,HIST1H4J,HIST1H4C,HIST1H4H,HIST1H4E
2_Member	KEGG Pathway	hsa05203	Viral carcinogenesis	-3.59789	-1.59616	13/201	898,5293,7157,8342,8344,8348,8363,8364,8365,8367,8379,8970,23352	CCNE1,PIK3CD,TP53,HIST1H2BM,HIST1H2BE,HIST1H2BO,HIST1H4J,HIST1H4C,HIST1H4H,HIST1H4E,MAD1L1,HIST1H2BJ,UBR4
2_Member	KEGG Pathway	ko05203	Viral carcinogenesis	-3.59789	-1.59616	13/201	898,5293,7157,8342,8344,8348,8363,8364,8365,8367,8379,8970,23352	CCNE1,PIK3CD,TP53,HIST1H2BM,HIST1H2BE,HIST1H2BO,HIST1H4J,HIST1H4C,HIST1H4H,HIST1H4E,MAD1L1,HIST1H2BJ,UBR4
2_Member	GO Biological Processes	GO:0045653	negative regulation of megakaryocyte differentiation	-3.38717	-1.44496	4/18	8363,8364,8365,8367	HIST1H4J,HIST1H4C,HIST1H4H,HIST1H4E
2_Member	GO Biological Processes	GO:0030219	megakaryocyte differentiation	-3.34319	-1.41127	6/49	8363,8364,8365,8367,25946,161882	HIST1H4J,HIST1H4C,HIST1H4H,HIST1H4E,ZNF385A,ZFPM1
2_Member	GO Biological Processes	GO:0006336	DNA replication-independent nucleosome assembly	-3.15754	-1.26576	6/53	8363,8364,8365,8367,55723,79019	HIST1H4J,HIST1H4C,HIST1H4H,HIST1H4E,ASF1B,CENPM
2_Member	Reactome Gene Sets	R-HSA-3214841	PKMTs methylate histone lysines	-3.15511	-1.26524	7/73	8356,8357,8363,8364,8365,8367,84444	HIST1H3J,HIST1H3H,HIST1H4J,HIST1H4C,HIST1H4H,HIST1H4E,DOT1L
2_Member	GO Biological Processes	GO:0034724	DNA replication-independent nucleosome organization	-3.11379	-1.25324	6/54	8363,8364,8365,8367,55723,79019	HIST1H4J,HIST1H4C,HIST1H4H,HIST1H4E,ASF1B,CENPM
2_Member	GO Biological Processes	GO:0016233	telomere capping	-3.11379	-1.25324	6/54	8363,8364,8365,8367,9401,225689	HIST1H4J,HIST1H4C,HIST1H4H,HIST1H4E,RECQL4,MAPK15
2_Member	GO Biological Processes	GO:1903706	regulation of hemopoiesis	-2.99488	-1.16014	16/323	101,2064,2175,2177,2475,4851,8363,8364,8365,8367,8861,9770,84695,140685,161882,441478	ADAM8,ERBB2,FANCA,FANCD2,MTOR,NOTCH1,HIST1H4J,HIST1H4C,HIST1H4H,HIST1H4E,LDB1,RASSF2,LOXL3,ZBTB46,ZFPM1,NRARP
2_Member	GO Biological Processes	GO:0034080	CENP-A containing nucleosome assembly	-2.80982	-1.03433	5/42	8363,8364,8365,8367,79019	HIST1H4J,HIST1H4C,HIST1H4H,HIST1H4E,CENPM
2_Member	GO Biological Processes	GO:0061641	CENP-A containing chromatin organization	-2.80982	-1.03433	5/42	8363,8364,8365,8367,79019	HIST1H4J,HIST1H4C,HIST1H4H,HIST1H4E,CENPM
2_Member	GO Biological Processes	GO:0045638	negative regulation of myeloid cell differentiation	-2.76397	-0.999352	7/85	8363,8364,8365,8367,8861,140685,161882	HIST1H4J,HIST1H4C,HIST1H4H,HIST1H4E,LDB1,ZBTB46,ZFPM1
2_Member	GO Biological Processes	GO:0031055	chromatin remodeling at centromere	-2.63141	-0.909252	5/46	8363,8364,8365,8367,79019	HIST1H4J,HIST1H4C,HIST1H4H,HIST1H4E,CENPM
2_Member	GO Biological Processes	GO:0045652	regulation of megakaryocyte differentiation	-2.57382	-0.861923	4/29	8363,8364,8365,8367	HIST1H4J,HIST1H4C,HIST1H4H,HIST1H4E
2_Member	GO Biological Processes	GO:0043486	histone exchange	-2.36077	-0.710941	5/53	8363,8364,8365,8367,79019	HIST1H4J,HIST1H4C,HIST1H4H,HIST1H4E,CENPM
2_Member	GO Biological Processes	GO:0034508	centromere complex assembly	-2.32573	-0.688505	5/54	8363,8364,8365,8367,79019	HIST1H4J,HIST1H4C,HIST1H4H,HIST1H4E,CENPM
2_Member	GO Biological Processes	GO:0006338	chromatin remodeling	-2.25673	-0.634565	9/160	60,6601,8363,8364,8365,8367,9219,79019,80336	ACTB,SMARCC2,HIST1H4J,HIST1H4C,HIST1H4H,HIST1H4E,MTA2,CENPM,PABPC1L
2_Member	GO Biological Processes	GO:0051262	protein tetramerization	-2.1926	-0.584365	8/135	7157,7442,8356,8357,8363,8364,8365,8367	TP53,TRPV1,HIST1H3J,HIST1H3H,HIST1H4J,HIST1H4C,HIST1H4H,HIST1H4E
2_Member	GO Biological Processes	GO:0006352	DNA-templated transcription, initiation	-2.08942	-0.511273	11/232	1870,2068,4851,5430,7005,8363,8364,8365,8367,8463,9968	E2F2,ERCC2,NOTCH1,POLR2A,TEAD3,HIST1H4J,HIST1H4C,HIST1H4H,HIST1H4E,TEAD2,MED12
2_Member	GO Biological Processes	GO:0030099	myeloid cell differentiation	-2.06686	-0.49663	14/333	1943,2068,2475,5293,8363,8364,8365,8367,8861,9770,23218,25946,140685,161882	EFNA2,ERCC2,MTOR,PIK3CD,HIST1H4J,HIST1H4C,HIST1H4H,HIST1H4E,LDB1,RASSF2,NBEAL2,ZNF385A,ZBTB46,ZFPM1
2_Member	GO Biological Processes	GO:0051291	protein heterooligomerization	-2.05947	-0.492252	7/114	4144,8356,8357,8363,8364,8365,8367	MAT2A,HIST1H3J,HIST1H3H,HIST1H4J,HIST1H4C,HIST1H4H,HIST1H4E
3_Summary	Reactome Gene Sets	R-HSA-1640170	Cell Cycle	-8.47543	-4.92468	38/635	898,995,1870,5424,5426,5528,5888,7156,7157,8318,8342,8344,8348,8356,8357,8363,8364,8365,8367,8379,8970,9088,9700,11004,23225,23354,23511,23649,25946,29893,51512,51659,55722,79019,79866,84962,116028,147841,899,1613,2068,4041,7517,8914,9181,9639,10419,10459,10763,11078,23363,25886,25959,29901,57348,79187,80174,83987,84722,128239,146956,221150,284403,2175,2177,8438,4221,1663,2189,2475,3399,5891,6300…	CCNE1,CDC25C,E2F2,POLD1,POLE,PPP2R5D,RAD51,TOP3A,TP53,CDC45,HIST1H2BM,HIST1H2BE,HIST1H2BO,HIST1H3J,HIST1H3H,HIST1H4J,HIST1H4C,HIST1H4H,HIST1H4E,MAD1L1,HIST1H2BJ,PKMYT1,ESPL1,KIF2C,NUP210,HAUS5,NUP188,POLA2,ZNF385A,PSMC3IP,GTSE1,GINS2,CEP72,CENPM,BORA,AJUBA,RMI2,SPC24,CCNF,DAPK3,ERCC2,LRP5,XRCC3,TIMELESS,ARHGEF2,ARHGEF10,PRMT5,MAD2L2,NES,TRIOBP,OBSL1,POC1A,KANK2,SAC3D1,TTYH1,FSD1,DBF4B,CCDC8,PSRC1…
3_Member	Reactome Gene Sets	R-HSA-1640170	Cell Cycle	-8.47543	-4.92468	38/635	898,995,1870,5424,5426,5528,5888,7156,7157,8318,8342,8344,8348,8356,8357,8363,8364,8365,8367,8379,8970,9088,9700,11004,23225,23354,23511,23649,25946,29893,51512,51659,55722,79019,79866,84962,116028,147841	CCNE1,CDC25C,E2F2,POLD1,POLE,PPP2R5D,RAD51,TOP3A,TP53,CDC45,HIST1H2BM,HIST1H2BE,HIST1H2BO,HIST1H3J,HIST1H3H,HIST1H4J,HIST1H4C,HIST1H4H,HIST1H4E,MAD1L1,HIST1H2BJ,PKMYT1,ESPL1,KIF2C,NUP210,HAUS5,NUP188,POLA2,ZNF385A,PSMC3IP,GTSE1,GINS2,CEP72,CENPM,BORA,AJUBA,RMI2,SPC24
3_Member	Reactome Gene Sets	R-HSA-69278	Cell Cycle, Mitotic	-7.87804	-4.48652	33/528	898,995,1870,5424,5426,5528,7157,8318,8342,8344,8348,8356,8357,8363,8364,8365,8367,8379,8970,9088,9700,11004,23225,23354,23511,23649,51512,51659,55722,79019,79866,84962,147841	CCNE1,CDC25C,E2F2,POLD1,POLE,PPP2R5D,TP53,CDC45,HIST1H2BM,HIST1H2BE,HIST1H2BO,HIST1H3J,HIST1H3H,HIST1H4J,HIST1H4C,HIST1H4H,HIST1H4E,MAD1L1,HIST1H2BJ,PKMYT1,ESPL1,KIF2C,NUP210,HAUS5,NUP188,POLA2,GTSE1,GINS2,CEP72,CENPM,BORA,AJUBA,SPC24
3_Member	GO Biological Processes	GO:1903047	mitotic cell cycle process	-7.52925	-4.39348	45/901	898,899,995,1613,2068,4041,5426,7157,7517,8318,8379,8914,9088,9181,9639,9700,10419,10459,10763,11004,11078,23225,23354,23363,23511,23649,25886,25946,25959,29901,51512,51659,55722,57348,79187,79866,80174,83987,84722,84962,128239,146956,147841,221150,284403	CCNE1,CCNF,CDC25C,DAPK3,ERCC2,LRP5,POLE,TP53,XRCC3,CDC45,MAD1L1,TIMELESS,PKMYT1,ARHGEF2,ARHGEF10,ESPL1,PRMT5,MAD2L2,NES,KIF2C,TRIOBP,NUP210,HAUS5,OBSL1,NUP188,POLA2,POC1A,ZNF385A,KANK2,SAC3D1,GTSE1,GINS2,CEP72,TTYH1,FSD1,BORA,DBF4B,CCDC8,PSRC1,AJUBA,IQGAP3,EME1,SPC24,SKA3,WDR62
3_Member	GO Biological Processes	GO:0000280	nuclear division	-6.99696	-4.00252	34/604	898,899,995,1613,2175,2177,4041,5888,7156,7517,8379,8438,8914,9088,9181,9639,9700,10419,10459,11004,11078,23354,23363,25886,29901,57348,79187,79866,83987,84722,146956,147841,221150,284403	CCNE1,CCNF,CDC25C,DAPK3,FANCA,FANCD2,LRP5,RAD51,TOP3A,XRCC3,MAD1L1,RAD54L,TIMELESS,PKMYT1,ARHGEF2,ARHGEF10,ESPL1,PRMT5,MAD2L2,KIF2C,TRIOBP,HAUS5,OBSL1,POC1A,SAC3D1,TTYH1,FSD1,BORA,CCDC8,PSRC1,EME1,SPC24,SKA3,WDR62
3_Member	GO Biological Processes	GO:0000278	mitotic cell cycle	-6.74212	-3.81463	46/992	898,899,995,1613,2068,4041,4221,5426,7157,7517,8318,8379,8914,9088,9181,9639,9700,10419,10459,10763,11004,11078,23225,23354,23363,23511,23649,25886,25946,25959,29901,51512,51659,55722,57348,79187,79866,80174,83987,84722,84962,128239,146956,147841,221150,284403	CCNE1,CCNF,CDC25C,DAPK3,ERCC2,LRP5,MEN1,POLE,TP53,XRCC3,CDC45,MAD1L1,TIMELESS,PKMYT1,ARHGEF2,ARHGEF10,ESPL1,PRMT5,MAD2L2,NES,KIF2C,TRIOBP,NUP210,HAUS5,OBSL1,NUP188,POLA2,POC1A,ZNF385A,KANK2,SAC3D1,GTSE1,GINS2,CEP72,TTYH1,FSD1,BORA,DBF4B,CCDC8,PSRC1,AJUBA,IQGAP3,EME1,SPC24,SKA3,WDR62
3_Member	GO Biological Processes	GO:0048285	organelle fission	-6.2725	-3.52794	34/649	898,899,995,1613,2175,2177,4041,5888,7156,7517,8379,8438,8914,9088,9181,9639,9700,10419,10459,11004,11078,23354,23363,25886,29901,57348,79187,79866,83987,84722,146956,147841,221150,284403	CCNE1,CCNF,CDC25C,DAPK3,FANCA,FANCD2,LRP5,RAD51,TOP3A,XRCC3,MAD1L1,RAD54L,TIMELESS,PKMYT1,ARHGEF2,ARHGEF10,ESPL1,PRMT5,MAD2L2,KIF2C,TRIOBP,HAUS5,OBSL1,POC1A,SAC3D1,TTYH1,FSD1,BORA,CCDC8,PSRC1,EME1,SPC24,SKA3,WDR62
3_Member	GO Biological Processes	GO:0007067	mitotic nuclear division	-5.96097	-3.29989	27/463	899,995,1613,4041,7517,8379,8914,9088,9181,9639,9700,10419,10459,11004,11078,23354,23363,25886,29901,57348,79187,79866,83987,84722,147841,221150,284403	CCNF,CDC25C,DAPK3,LRP5,XRCC3,MAD1L1,TIMELESS,PKMYT1,ARHGEF2,ARHGEF10,ESPL1,PRMT5,MAD2L2,KIF2C,TRIOBP,HAUS5,OBSL1,POC1A,SAC3D1,TTYH1,FSD1,BORA,CCDC8,PSRC1,SPC24,SKA3,WDR62
3_Member	GO Biological Processes	GO:0007088	regulation of mitotic nuclear division	-4.90561	-2.59039	13/150	995,1613,4041,7517,8379,9088,9700,10419,10459,23363,79866,83987,84722	CDC25C,DAPK3,LRP5,XRCC3,MAD1L1,PKMYT1,ESPL1,PRMT5,MAD2L2,OBSL1,BORA,CCDC8,PSRC1
3_Member	GO Biological Processes	GO:0051726	regulation of cell cycle	-4.48337	-2.28906	40/993	898,899,995,1613,1663,1870,2068,2189,2475,3399,4041,4221,5891,6300,7157,7517,8318,8379,9088,9700,10419,10459,22846,23363,23368,25886,25946,25959,51147,51512,57646,79866,80174,81928,83987,84444,84722,116028,146956,342977	CCNE1,CCNF,CDC25C,DAPK3,DDX11,E2F2,ERCC2,FANCG,MTOR,ID3,LRP5,MEN1,MOK,MAPK12,TP53,XRCC3,CDC45,MAD1L1,PKMYT1,ESPL1,PRMT5,MAD2L2,VASH1,OBSL1,PPP1R13B,POC1A,ZNF385A,KANK2,ING4,GTSE1,USP28,BORA,DBF4B,CABLES2,CCDC8,DOT1L,PSRC1,RMI2,EME1,NANOS3
3_Member	GO Biological Processes	GO:0051783	regulation of nuclear division	-4.27736	-2.12107	13/172	995,1613,4041,7517,8379,9088,9700,10419,10459,23363,79866,83987,84722	CDC25C,DAPK3,LRP5,XRCC3,MAD1L1,PKMYT1,ESPL1,PRMT5,MAD2L2,OBSL1,BORA,CCDC8,PSRC1
3_Member	GO Biological Processes	GO:0044770	cell cycle phase transition	-3.58335	-1.59116	24/533	898,995,2068,4221,5426,7157,7517,8318,8379,8914,9088,9700,10459,10763,23354,23649,25946,25959,51512,55722,79866,80174,84962,128239	CCNE1,CDC25C,ERCC2,MEN1,POLE,TP53,XRCC3,CDC45,MAD1L1,TIMELESS,PKMYT1,ESPL1,MAD2L2,NES,HAUS5,POLA2,ZNF385A,KANK2,GTSE1,CEP72,BORA,DBF4B,AJUBA,IQGAP3
3_Member	GO Biological Processes	GO:0010564	regulation of cell cycle process	-3.51457	-1.54816	25/572	899,995,1613,1663,2068,4041,4221,7157,7517,8318,8379,9088,9700,10419,10459,23363,25886,25946,25959,51512,79866,80174,83987,84722,116028	CCNF,CDC25C,DAPK3,DDX11,ERCC2,LRP5,MEN1,TP53,XRCC3,CDC45,MAD1L1,PKMYT1,ESPL1,PRMT5,MAD2L2,OBSL1,POC1A,ZNF385A,KANK2,GTSE1,BORA,DBF4B,CCDC8,PSRC1,RMI2
3_Member	GO Biological Processes	GO:0044772	mitotic cell cycle phase transition	-3.13025	-1.25324	22/506	898,995,2068,5426,7157,7517,8318,8379,9088,9700,10459,10763,23354,23649,25946,25959,51512,55722,79866,80174,84962,128239	CCNE1,CDC25C,ERCC2,POLE,TP53,XRCC3,CDC45,MAD1L1,PKMYT1,ESPL1,MAD2L2,NES,HAUS5,POLA2,ZNF385A,KANK2,GTSE1,CEP72,BORA,DBF4B,AJUBA,IQGAP3
3_Member	GO Biological Processes	GO:0051301	cell division	-2.92683	-1.11645	23/559	898,899,995,1613,2068,4851,7005,8379,8914,9181,9700,10459,11004,11078,23354,23503,29901,79187,79866,81928,84722,147841,221150	CCNE1,CCNF,CDC25C,DAPK3,ERCC2,NOTCH1,TEAD3,MAD1L1,TIMELESS,ARHGEF2,ESPL1,MAD2L2,KIF2C,TRIOBP,HAUS5,ZFYVE26,SAC3D1,FSD1,BORA,CABLES2,PSRC1,SPC24,SKA3
3_Member	GO Biological Processes	GO:0007346	regulation of mitotic cell cycle	-2.80688	-1.03284	21/502	995,1613,2068,4041,7157,7517,8318,8379,9088,9700,10419,10459,23363,25946,25959,51512,79866,80174,83987,84722,146956	CDC25C,DAPK3,ERCC2,LRP5,TP53,XRCC3,CDC45,MAD1L1,PKMYT1,ESPL1,PRMT5,MAD2L2,OBSL1,ZNF385A,KANK2,GTSE1,BORA,DBF4B,CCDC8,PSRC1,EME1
3_Member	GO Biological Processes	GO:0000075	cell cycle checkpoint	-2.7056	-0.962391	12/221	995,2189,7157,7517,8318,8379,10459,25946,51512,57646,84444,146956	CDC25C,FANCG,TP53,XRCC3,CDC45,MAD1L1,MAD2L2,ZNF385A,GTSE1,USP28,DOT1L,EME1
3_Member	GO Biological Processes	GO:0045786	negative regulation of cell cycle	-2.25589	-0.634565	21/560	899,995,2189,2475,4221,6300,7157,7517,8318,8379,9700,10459,22846,23368,25946,25959,51147,51512,57646,84444,146956	CCNF,CDC25C,FANCG,MTOR,MEN1,MAPK12,TP53,XRCC3,CDC45,MAD1L1,ESPL1,MAD2L2,VASH1,PPP1R13B,ZNF385A,KANK2,ING4,GTSE1,USP28,DOT1L,EME1
4_Summary	KEGG Pathway	ko04360	Axon guidance	-7.69999	-4.45028	18/175	1943,1944,1945,1949,2041,2048,2049,2051,3984,5293,5335,5361,5364,6608,10500,10501,56896,57715,60,784,1297,1298,2064,2261,2264,2674,2676,5528,5623,10570,23396,2691,3092,3397,4091,4221,4851,4879,5430,6300,7429,9770,10076,10220,10637,25865,60436,64285,80004	EFNA2,EFNA3,EFNA4,EFNB3,EPHA1,EPHB2,EPHB3,EPHB6,LIMK1,PIK3CD,PLCG1,PLXNA1,PLXNB1,SMO,SEMA6C,SEMA6B,DPYSL5,SEMA4G,ACTB,CACNB3,COL9A1,COL9A2,ERBB2,FGFR3,FGFR4,GFRA1,GFRA3,PPP2R5D,PSPN,DPYSL4,PIP5K1C,GHRH,HIP1,ID1,SMAD6,MEN1,NOTCH1,NPPB,POLR2A,MAPK12,VIL1,RASSF2,PTPRU,GDF11,LEFTY1,PRKD2,TGIF2,RHBDF1,ESRP2
4_Member	KEGG Pathway	ko04360	Axon guidance	-7.69999	-4.45028	18/175	1943,1944,1945,1949,2041,2048,2049,2051,3984,5293,5335,5361,5364,6608,10500,10501,56896,57715	EFNA2,EFNA3,EFNA4,EFNB3,EPHA1,EPHB2,EPHB3,EPHB6,LIMK1,PIK3CD,PLCG1,PLXNA1,PLXNB1,SMO,SEMA6C,SEMA6B,DPYSL5,SEMA4G
4_Member	KEGG Pathway	hsa04360	Axon guidance	-7.69999	-4.45028	18/175	1943,1944,1945,1949,2041,2048,2049,2051,3984,5293,5335,5361,5364,6608,10500,10501,56896,57715	EFNA2,EFNA3,EFNA4,EFNB3,EPHA1,EPHB2,EPHB3,EPHB6,LIMK1,PIK3CD,PLCG1,PLXNA1,PLXNB1,SMO,SEMA6C,SEMA6B,DPYSL5,SEMA4G
4_Member	Reactome Gene Sets	R-HSA-3928665	EPH-ephrin mediated repulsion of cells	-5.2274	-2.83502	8/49	60,1943,1944,1945,1949,2041,2048,2049	ACTB,EFNA2,EFNA3,EFNA4,EFNB3,EPHA1,EPHB2,EPHB3
4_Member	GO Biological Processes	GO:0048013	ephrin receptor signaling pathway	-4.16274	-2.03361	9/87	60,1943,1944,1945,1949,2041,2048,2049,2051	ACTB,EFNA2,EFNA3,EFNA4,EFNB3,EPHA1,EPHB2,EPHB3,EPHB6
4_Member	Reactome Gene Sets	R-HSA-2682334	EPH-Ephrin signaling	-3.90023	-1.80889	9/94	60,1943,1944,1945,1949,2041,2048,2049,3984	ACTB,EFNA2,EFNA3,EFNA4,EFNB3,EPHA1,EPHB2,EPHB3,LIMK1
4_Member	Reactome Gene Sets	R-HSA-422475	Axon guidance	-3.88784	-1.80544	26/573	60,784,1297,1298,1943,1944,1945,1949,2041,2048,2049,2064,2261,2264,2674,2676,3984,5293,5335,5361,5364,5528,5623,10570,23396,56896	ACTB,CACNB3,COL9A1,COL9A2,EFNA2,EFNA3,EFNA4,EFNB3,EPHA1,EPHB2,EPHB3,ERBB2,FGFR3,FGFR4,GFRA1,GFRA3,LIMK1,PIK3CD,PLCG1,PLXNA1,PLXNB1,PPP2R5D,PSPN,DPYSL4,PIP5K1C,DPYSL5
4_Member	Reactome Gene Sets	R-HSA-3928663	EPHA-mediated growth cone collapse	-2.31782	-0.684061	4/34	1943,1944,1945,2041	EFNA2,EFNA3,EFNA4,EPHA1
4_Member	GO Biological Processes	GO:0007167	enzyme linked receptor protein signaling pathway	-2.30461	-0.672949	32/968	60,1943,1944,1945,1949,2041,2048,2049,2051,2064,2261,2264,2674,2691,3092,3397,4091,4221,4851,4879,5335,5430,6300,7429,9770,10076,10220,10637,25865,60436,64285,80004	ACTB,EFNA2,EFNA3,EFNA4,EFNB3,EPHA1,EPHB2,EPHB3,EPHB6,ERBB2,FGFR3,FGFR4,GFRA1,GHRH,HIP1,ID1,SMAD6,MEN1,NOTCH1,NPPB,PLCG1,POLR2A,MAPK12,VIL1,RASSF2,PTPRU,GDF11,LEFTY1,PRKD2,TGIF2,RHBDF1,ESRP2
5_Summary	GO Biological Processes	GO:0006325	chromatin organization	-7.08151	-4.05272	39/747	60,1613,1663,1789,4221,4778,6601,7157,8284,8318,8342,8344,8348,8356,8357,8363,8364,8365,8367,8861,8969,8970,9219,10419,10902,25865,51147,54971,55723,57673,63035,79019,79829,80336,84444,84733,90665,146059,161882	ACTB,DAPK3,DDX11,DNMT3B,MEN1,NFE2,SMARCC2,TP53,KDM5D,CDC45,HIST1H2BM,HIST1H2BE,HIST1H2BO,HIST1H3J,HIST1H3H,HIST1H4J,HIST1H4C,HIST1H4H,HIST1H4E,LDB1,HIST1H2AG,HIST1H2BJ,MTA2,PRMT5,BRD8,PRKD2,ING4,BANP,ASF1B,BEND3,BCORL1,CENPM,NAA40,PABPC1L,DOT1L,CBX2,TBL1Y,CDAN1,ZFPM1
5_Member	GO Biological Processes	GO:0006325	chromatin organization	-7.08151	-4.05272	39/747	60,1613,1663,1789,4221,4778,6601,7157,8284,8318,8342,8344,8348,8356,8357,8363,8364,8365,8367,8861,8969,8970,9219,10419,10902,25865,51147,54971,55723,57673,63035,79019,79829,80336,84444,84733,90665,146059,161882	ACTB,DAPK3,DDX11,DNMT3B,MEN1,NFE2,SMARCC2,TP53,KDM5D,CDC45,HIST1H2BM,HIST1H2BE,HIST1H2BO,HIST1H3J,HIST1H3H,HIST1H4J,HIST1H4C,HIST1H4H,HIST1H4E,LDB1,HIST1H2AG,HIST1H2BJ,MTA2,PRMT5,BRD8,PRKD2,ING4,BANP,ASF1B,BEND3,BCORL1,CENPM,NAA40,PABPC1L,DOT1L,CBX2,TBL1Y,CDAN1,ZFPM1
5_Member	GO Biological Processes	GO:0016569	covalent chromatin modification	-2.1086	-0.523526	20/541	1613,1789,4221,6601,7157,8284,8861,9219,10419,10902,25865,51147,54971,55723,57673,63035,79829,84444,84733,90665	DAPK3,DNMT3B,MEN1,SMARCC2,TP53,KDM5D,LDB1,MTA2,PRMT5,BRD8,PRKD2,ING4,BANP,ASF1B,BEND3,BCORL1,NAA40,DOT1L,CBX2,TBL1Y
6_Summary	GO Biological Processes	GO:0000902	cell morphogenesis	-6.95802	-3.98706	44/911	101,1455,1613,1943,1949,2041,2048,2049,2064,2118,2245,2674,2676,3397,3984,4851,5064,5293,5335,5361,5364,5623,5802,7429,7473,7694,8904,9181,9203,10446,10500,10570,10763,11078,23218,23363,25946,51177,54413,56896,78999,80128,126374,161882,185,5337,23396,25865,27237,51157,57449,2535,4879,6425,6608,9968,22846,55679,60436,128272,441478,112,1735,2475,5127,9742,27063,57662,57704,221935,1789,8292,10419,51…	ADAM8,CSNK1G2,DAPK3,EFNA2,EFNB3,EPHA1,EPHB2,EPHB3,ERBB2,ETV4,FGD1,GFRA1,GFRA3,ID1,LIMK1,NOTCH1,PALM,PIK3CD,PLCG1,PLXNA1,PLXNB1,PSPN,PTPRS,VIL1,WNT3,ZNF135,CPNE1,ARHGEF2,ZMYM3,LRRN2,SEMA6C,DPYSL4,NES,TRIOBP,NBEAL2,OBSL1,ZNF385A,PLEKHO1,NLGN3,DPYSL5,LRFN4,TRIM46,WTIP,ZFPM1,AGTR1,PLD1,PIP5K1C,PRKD2,ARHGEF16,ZNF580,PLEKHG5,FZD2,NPPB,SFRP5,SMO,MED12,VASH1,LIMS2,TGIF2,ARHGEF19,NRARP,ADCY6,DIO3,MTOR,CDK…
6_Member	GO Biological Processes	GO:0000902	cell morphogenesis	-6.95802	-3.98706	44/911	101,1455,1613,1943,1949,2041,2048,2049,2064,2118,2245,2674,2676,3397,3984,4851,5064,5293,5335,5361,5364,5623,5802,7429,7473,7694,8904,9181,9203,10446,10500,10570,10763,11078,23218,23363,25946,51177,54413,56896,78999,80128,126374,161882	ADAM8,CSNK1G2,DAPK3,EFNA2,EFNB3,EPHA1,EPHB2,EPHB3,ERBB2,ETV4,FGD1,GFRA1,GFRA3,ID1,LIMK1,NOTCH1,PALM,PIK3CD,PLCG1,PLXNA1,PLXNB1,PSPN,PTPRS,VIL1,WNT3,ZNF135,CPNE1,ARHGEF2,ZMYM3,LRRN2,SEMA6C,DPYSL4,NES,TRIOBP,NBEAL2,OBSL1,ZNF385A,PLEKHO1,NLGN3,DPYSL5,LRFN4,TRIM46,WTIP,ZFPM1
6_Member	GO Biological Processes	GO:0048858	cell projection morphogenesis	-5.28286	-2.872	30/594	1943,1949,2048,2049,2064,2118,2674,2676,3397,3984,4851,5293,5335,5361,5364,5623,5802,7429,7473,8904,10446,10500,10570,10763,23363,51177,54413,56896,78999,80128	EFNA2,EFNB3,EPHB2,EPHB3,ERBB2,ETV4,GFRA1,GFRA3,ID1,LIMK1,NOTCH1,PIK3CD,PLCG1,PLXNA1,PLXNB1,PSPN,PTPRS,VIL1,WNT3,CPNE1,LRRN2,SEMA6C,DPYSL4,NES,OBSL1,PLEKHO1,NLGN3,DPYSL5,LRFN4,TRIM46
6_Member	GO Biological Processes	GO:0032990	cell part morphogenesis	-5.01691	-2.67029	30/613	1943,1949,2048,2049,2064,2118,2674,2676,3397,3984,4851,5293,5335,5361,5364,5623,5802,7429,7473,8904,10446,10500,10570,10763,23363,51177,54413,56896,78999,80128	EFNA2,EFNB3,EPHB2,EPHB3,ERBB2,ETV4,GFRA1,GFRA3,ID1,LIMK1,NOTCH1,PIK3CD,PLCG1,PLXNA1,PLXNB1,PSPN,PTPRS,VIL1,WNT3,CPNE1,LRRN2,SEMA6C,DPYSL4,NES,OBSL1,PLEKHO1,NLGN3,DPYSL5,LRFN4,TRIM46
6_Member	GO Biological Processes	GO:0097485	neuron projection guidance	-4.86892	-2.55873	16/222	1943,1949,2048,2049,2064,2118,2674,2676,5293,5335,5361,5623,7473,10500,10570,56896	EFNA2,EFNB3,EPHB2,EPHB3,ERBB2,ETV4,GFRA1,GFRA3,PIK3CD,PLCG1,PLXNA1,PSPN,WNT3,SEMA6C,DPYSL4,DPYSL5
6_Member	GO Biological Processes	GO:0007409	axonogenesis	-4.54965	-2.33736	23/431	1943,1949,2048,2049,2064,2118,2674,2676,3984,4851,5293,5335,5361,5364,5623,5802,7473,10446,10500,54413,56896,78999,80128	EFNA2,EFNB3,EPHB2,EPHB3,ERBB2,ETV4,GFRA1,GFRA3,LIMK1,NOTCH1,PIK3CD,PLCG1,PLXNA1,PLXNB1,PSPN,PTPRS,WNT3,LRRN2,SEMA6C,NLGN3,DPYSL5,LRFN4,TRIM46
6_Member	GO Biological Processes	GO:0000904	cell morphogenesis involved in differentiation	-4.47451	-2.28747	30/655	1943,1949,2041,2048,2049,2064,2118,2674,2676,3397,3984,4851,5293,5335,5361,5364,5623,5802,7473,10446,10500,11078,23218,23363,25946,54413,56896,78999,80128,161882	EFNA2,EFNB3,EPHA1,EPHB2,EPHB3,ERBB2,ETV4,GFRA1,GFRA3,ID1,LIMK1,NOTCH1,PIK3CD,PLCG1,PLXNA1,PLXNB1,PSPN,PTPRS,WNT3,LRRN2,SEMA6C,TRIOBP,NBEAL2,OBSL1,ZNF385A,NLGN3,DPYSL5,LRFN4,TRIM46,ZFPM1
6_Member	GO Biological Processes	GO:0007411	axon guidance	-4.32273	-2.1558	15/220	1943,1949,2048,2049,2064,2118,2674,2676,5293,5335,5361,5623,7473,10500,56896	EFNA2,EFNB3,EPHB2,EPHB3,ERBB2,ETV4,GFRA1,GFRA3,PIK3CD,PLCG1,PLXNA1,PSPN,WNT3,SEMA6C,DPYSL5
6_Member	GO Biological Processes	GO:0048812	neuron projection morphogenesis	-4.21326	-2.07076	27/579	1943,1949,2048,2049,2064,2118,2674,2676,3397,3984,4851,5293,5335,5361,5364,5623,5802,7473,8904,10446,10500,10570,23363,54413,56896,78999,80128	EFNA2,EFNB3,EPHB2,EPHB3,ERBB2,ETV4,GFRA1,GFRA3,ID1,LIMK1,NOTCH1,PIK3CD,PLCG1,PLXNA1,PLXNB1,PSPN,PTPRS,WNT3,CPNE1,LRRN2,SEMA6C,DPYSL4,OBSL1,NLGN3,DPYSL5,LRFN4,TRIM46
6_Member	GO Biological Processes	GO:0048667	cell morphogenesis involved in neuron differentiation	-4.05966	-1.94232	25/527	1943,1949,2048,2049,2064,2118,2674,2676,3397,3984,4851,5293,5335,5361,5364,5623,5802,7473,10446,10500,23363,54413,56896,78999,80128	EFNA2,EFNB3,EPHB2,EPHB3,ERBB2,ETV4,GFRA1,GFRA3,ID1,LIMK1,NOTCH1,PIK3CD,PLCG1,PLXNA1,PLXNB1,PSPN,PTPRS,WNT3,LRRN2,SEMA6C,OBSL1,NLGN3,DPYSL5,LRFN4,TRIM46
6_Member	GO Biological Processes	GO:0061564	axon development	-4.0195	-1.91592	23/467	1943,1949,2048,2049,2064,2118,2674,2676,3984,4851,5293,5335,5361,5364,5623,5802,7473,10446,10500,54413,56896,78999,80128	EFNA2,EFNB3,EPHB2,EPHB3,ERBB2,ETV4,GFRA1,GFRA3,LIMK1,NOTCH1,PIK3CD,PLCG1,PLXNA1,PLXNB1,PSPN,PTPRS,WNT3,LRRN2,SEMA6C,NLGN3,DPYSL5,LRFN4,TRIM46
6_Member	GO Biological Processes	GO:0006935	chemotaxis	-3.79583	-1.75295	25/548	101,185,1943,1949,2048,2049,2064,2118,2674,2676,4851,5293,5335,5337,5361,5623,7473,10500,10570,23396,25865,27237,51157,56896,57449	ADAM8,AGTR1,EFNA2,EFNB3,EPHB2,EPHB3,ERBB2,ETV4,GFRA1,GFRA3,NOTCH1,PIK3CD,PLCG1,PLD1,PLXNA1,PSPN,WNT3,SEMA6C,DPYSL4,PIP5K1C,PRKD2,ARHGEF16,ZNF580,DPYSL5,PLEKHG5
6_Member	GO Biological Processes	GO:0042330	taxis	-3.7837	-1.74862	25/549	101,185,1943,1949,2048,2049,2064,2118,2674,2676,4851,5293,5335,5337,5361,5623,7473,10500,10570,23396,25865,27237,51157,56896,57449	ADAM8,AGTR1,EFNA2,EFNB3,EPHB2,EPHB3,ERBB2,ETV4,GFRA1,GFRA3,NOTCH1,PIK3CD,PLCG1,PLD1,PLXNA1,PSPN,WNT3,SEMA6C,DPYSL4,PIP5K1C,PRKD2,ARHGEF16,ZNF580,DPYSL5,PLEKHG5
6_Member	GO Biological Processes	GO:0022603	regulation of anatomical structure morphogenesis	-3.7741	-1.74187	36/927	1455,1613,2041,2048,2049,2064,2118,2245,2535,3397,3984,4851,4879,5064,5335,5361,5364,5802,6425,6608,7429,7473,7694,9203,9968,11078,22846,23363,25865,51177,54413,55679,60436,126374,128272,441478	CSNK1G2,DAPK3,EPHA1,EPHB2,EPHB3,ERBB2,ETV4,FGD1,FZD2,ID1,LIMK1,NOTCH1,NPPB,PALM,PLCG1,PLXNA1,PLXNB1,PTPRS,SFRP5,SMO,VIL1,WNT3,ZNF135,ZMYM3,MED12,TRIOBP,VASH1,OBSL1,PRKD2,PLEKHO1,NLGN3,LIMS2,TGIF2,WTIP,ARHGEF19,NRARP
6_Member	GO Biological Processes	GO:0048666	neuron development	-3.61577	-1.60159	37/981	112,1735,1943,1949,2048,2049,2064,2118,2475,2535,2674,2676,3397,3984,4851,5127,5293,5335,5361,5364,5623,5802,7473,8904,9742,10446,10500,10570,23363,27063,54413,56896,57662,57704,78999,80128,221935	ADCY6,DIO3,EFNA2,EFNB3,EPHB2,EPHB3,ERBB2,ETV4,MTOR,FZD2,GFRA1,GFRA3,ID1,LIMK1,NOTCH1,CDK16,PIK3CD,PLCG1,PLXNA1,PLXNB1,PSPN,PTPRS,WNT3,CPNE1,IFT140,LRRN2,SEMA6C,DPYSL4,OBSL1,ANKRD1,NLGN3,DPYSL5,CAMSAP3,GBA2,LRFN4,TRIM46,SDK1
6_Member	GO Biological Processes	GO:0031175	neuron projection development	-3.61168	-1.60001	33/838	112,1943,1949,2048,2049,2064,2118,2475,2674,2676,3397,3984,4851,5127,5293,5335,5361,5364,5623,5802,7473,8904,10446,10500,10570,23363,27063,54413,56896,57662,78999,80128,221935	ADCY6,EFNA2,EFNB3,EPHB2,EPHB3,ERBB2,ETV4,MTOR,GFRA1,GFRA3,ID1,LIMK1,NOTCH1,CDK16,PIK3CD,PLCG1,PLXNA1,PLXNB1,PSPN,PTPRS,WNT3,CPNE1,LRRN2,SEMA6C,DPYSL4,OBSL1,ANKRD1,NLGN3,DPYSL5,CAMSAP3,LRFN4,TRIM46,SDK1
6_Member	GO Biological Processes	GO:0022604	regulation of cell morphogenesis	-3.35625	-1.41829	20/422	1455,1613,2048,2049,2245,3397,3984,5064,5361,5364,5802,7429,7473,7694,9203,11078,23363,51177,54413,126374	CSNK1G2,DAPK3,EPHB2,EPHB3,FGD1,ID1,LIMK1,PALM,PLXNA1,PLXNB1,PTPRS,VIL1,WNT3,ZNF135,ZMYM3,TRIOBP,OBSL1,PLEKHO1,NLGN3,WTIP
6_Member	GO Biological Processes	GO:0051960	regulation of nervous system development	-2.48724	-0.80219	27/752	112,1789,2048,2049,2475,2535,3397,3984,4851,5361,5364,5802,6608,7473,8292,8904,9181,10419,23363,27063,51684,54413,60436,79816,84504,221935,347730	ADCY6,DNMT3B,EPHB2,EPHB3,MTOR,FZD2,ID1,LIMK1,NOTCH1,PLXNA1,PLXNB1,PTPRS,SMO,WNT3,COLQ,CPNE1,ARHGEF2,PRMT5,OBSL1,ANKRD1,SUFU,NLGN3,TGIF2,TLE6,NKX6-2,SDK1,LRRTM1
6_Member	GO Biological Processes	GO:0051962	positive regulation of nervous system development	-2.25468	-0.634377	18/453	1789,2048,2049,2475,3984,4851,5364,6608,7473,8904,10419,23363,27063,54413,60436,79816,84504,347730	DNMT3B,EPHB2,EPHB3,MTOR,LIMK1,NOTCH1,PLXNB1,SMO,WNT3,CPNE1,PRMT5,OBSL1,ANKRD1,NLGN3,TGIF2,TLE6,NKX6-2,LRRTM1
6_Member	GO Biological Processes	GO:0031344	regulation of cell projection organization	-2.19659	-0.587361	21/567	112,2048,2049,2475,3397,3984,5064,5337,5361,5364,5802,7429,7473,9696,9742,23363,27063,54413,55329,83715,221935	ADCY6,EPHB2,EPHB3,MTOR,ID1,LIMK1,PALM,PLD1,PLXNA1,PLXNB1,PTPRS,VIL1,WNT3,CROCC,IFT140,OBSL1,ANKRD1,NLGN3,MNS1,ESPN,SDK1
6_Member	GO Biological Processes	GO:0060284	regulation of cell development	-2.05892	-0.492252	26/773	112,1789,2048,2049,2475,3397,3984,4851,5361,5364,5802,6608,7442,7473,8904,9181,9294,10419,11078,23363,27063,54413,60436,79816,84504,221935	ADCY6,DNMT3B,EPHB2,EPHB3,MTOR,ID1,LIMK1,NOTCH1,PLXNA1,PLXNB1,PTPRS,SMO,TRPV1,WNT3,CPNE1,ARHGEF2,S1PR2,PRMT5,TRIOBP,OBSL1,ANKRD1,NLGN3,TGIF2,TLE6,NKX6-2,SDK1
6_Member	GO Biological Processes	GO:0050767	regulation of neurogenesis	-2.01297	-0.465686	23/665	112,1789,2048,2049,2475,3397,3984,4851,5361,5364,5802,6608,7473,8904,9181,10419,23363,27063,54413,60436,79816,84504,221935	ADCY6,DNMT3B,EPHB2,EPHB3,MTOR,ID1,LIMK1,NOTCH1,PLXNA1,PLXNB1,PTPRS,SMO,WNT3,CPNE1,ARHGEF2,PRMT5,OBSL1,ANKRD1,NLGN3,TGIF2,TLE6,NKX6-2,SDK1
7_Summary	GO Biological Processes	GO:0032200	telomere organization	-6.70499	-3.7977	16/161	898,5424,5426,5888,7517,8356,8357,8363,8364,8365,8367,9401,23649,80119,84444,225689,60,101,6608,8861,9696,8318,51659,10535	CCNE1,POLD1,POLE,RAD51,XRCC3,HIST1H3J,HIST1H3H,HIST1H4J,HIST1H4C,HIST1H4H,HIST1H4E,RECQL4,POLA2,PIF1,DOT1L,MAPK15,ACTB,ADAM8,SMO,LDB1,CROCC,CDC45,GINS2,RNASEH2A
7_Member	GO Biological Processes	GO:0032200	telomere organization	-6.70499	-3.7977	16/161	898,5424,5426,5888,7517,8356,8357,8363,8364,8365,8367,9401,23649,80119,84444,225689	CCNE1,POLD1,POLE,RAD51,XRCC3,HIST1H3J,HIST1H3H,HIST1H4J,HIST1H4C,HIST1H4H,HIST1H4E,RECQL4,POLA2,PIF1,DOT1L,MAPK15
7_Member	GO Biological Processes	GO:0000723	telomere maintenance	-4.96871	-2.62748	13/148	898,5424,5426,5888,7517,8363,8364,8365,8367,9401,23649,80119,225689	CCNE1,POLD1,POLE,RAD51,XRCC3,HIST1H4J,HIST1H4C,HIST1H4H,HIST1H4E,RECQL4,POLA2,PIF1,MAPK15
7_Member	GO Biological Processes	GO:0060249	anatomical structure homeostasis	-3.19397	-1.29061	18/371	60,101,898,5424,5426,5888,6608,7517,8363,8364,8365,8367,8861,9401,9696,23649,80119,225689	ACTB,ADAM8,CCNE1,POLD1,POLE,RAD51,SMO,XRCC3,HIST1H4J,HIST1H4C,HIST1H4H,HIST1H4E,LDB1,RECQL4,CROCC,POLA2,PIF1,MAPK15
7_Member	GO Biological Processes	GO:0000722	telomere maintenance via recombination	-3.11995	-1.25324	5/36	5424,5426,5888,7517,23649	POLD1,POLE,RAD51,XRCC3,POLA2
7_Member	GO Biological Processes	GO:0006270	DNA replication initiation	-2.95771	-1.13937	5/39	898,5426,8318,23649,51659	CCNE1,POLE,CDC45,POLA2,GINS2
7_Member	GO Biological Processes	GO:0006312	mitotic recombination	-2.47102	-0.788333	5/50	5424,5426,5888,7517,23649	POLD1,POLE,RAD51,XRCC3,POLA2
7_Member	Reactome Gene Sets	R-HSA-69190	DNA strand elongation	-2.41446	-0.745677	4/32	5424,8318,23649,51659	POLD1,CDC45,POLA2,GINS2
7_Member	KEGG Pathway	hsa03030	DNA replication	-2.22778	-0.610521	4/36	5424,5426,10535,23649	POLD1,POLE,RNASEH2A,POLA2
7_Member	KEGG Pathway	ko03030	DNA replication	-2.22778	-0.610521	4/36	5424,5426,10535,23649	POLD1,POLE,RNASEH2A,POLA2
8_Summary	GO Biological Processes	GO:0071897	DNA biosynthetic process	-5.99231	-3.3108	17/204	2264,4221,5424,5426,5888,7156,7157,7517,10459,10715,23649,25865,27063,63922,80119,116028,225689,1663,3399,4968,8914,9401,10419,80174,146059	FGFR4,MEN1,POLD1,POLE,RAD51,TOP3A,TP53,XRCC3,MAD2L2,CERS1,POLA2,PRKD2,ANKRD1,CHTF18,PIF1,RMI2,MAPK15,DDX11,ID3,OGG1,TIMELESS,RECQL4,PRMT5,DBF4B,CDAN1
8_Member	GO Biological Processes	GO:0071897	DNA biosynthetic process	-5.99231	-3.3108	17/204	2264,4221,5424,5426,5888,7156,7157,7517,10459,10715,23649,25865,27063,63922,80119,116028,225689	FGFR4,MEN1,POLD1,POLE,RAD51,TOP3A,TP53,XRCC3,MAD2L2,CERS1,POLA2,PRKD2,ANKRD1,CHTF18,PIF1,RMI2,MAPK15
8_Member	GO Biological Processes	GO:0051974	negative regulation of telomerase activity	-3.84446	-1.77663	4/14	4221,7157,10715,80119	MEN1,TP53,CERS1,PIF1
8_Member	GO Biological Processes	GO:2000278	regulation of DNA biosynthetic process	-3.82974	-1.77663	9/96	2264,4221,7157,10715,25865,27063,63922,80119,225689	FGFR4,MEN1,TP53,CERS1,PRKD2,ANKRD1,CHTF18,PIF1,MAPK15
8_Member	GO Biological Processes	GO:0051052	regulation of DNA metabolic process	-3.57284	-1.5832	19/375	1663,2264,3399,4221,4968,5888,7157,7517,8914,9401,10419,10715,25865,27063,63922,80119,80174,146059,225689	DDX11,FGFR4,ID3,MEN1,OGG1,RAD51,TP53,XRCC3,TIMELESS,RECQL4,PRMT5,CERS1,PRKD2,ANKRD1,CHTF18,PIF1,DBF4B,CDAN1,MAPK15
8_Member	GO Biological Processes	GO:2000279	negative regulation of DNA biosynthetic process	-3.42988	-1.47902	5/31	4221,7157,10715,27063,80119	MEN1,TP53,CERS1,ANKRD1,PIF1
8_Member	GO Biological Processes	GO:0051053	negative regulation of DNA metabolic process	-3.00671	-1.16693	9/124	4221,4968,7157,7517,9401,10715,27063,80119,146059	MEN1,OGG1,TP53,XRCC3,RECQL4,CERS1,ANKRD1,PIF1,CDAN1
8_Member	GO Biological Processes	GO:0051972	regulation of telomerase activity	-2.5096	-0.814874	5/49	4221,7157,10715,80119,225689	MEN1,TP53,CERS1,PIF1,MAPK15
9_Summary	KEGG Pathway	hsa03460	Fanconi anemia pathway	-5.82051	-3.22142	9/55	2175,2177,2189,5888,7156,8940,29089,116028,146956,5424,7517,8438,5426,10459,898,9700,29893,55329	FANCA,FANCD2,FANCG,RAD51,TOP3A,TOP3B,UBE2T,RMI2,EME1,POLD1,XRCC3,RAD54L,POLE,MAD2L2,CCNE1,ESPL1,PSMC3IP,MNS1
9_Member	KEGG Pathway	hsa03460	Fanconi anemia pathway	-5.82051	-3.22142	9/55	2175,2177,2189,5888,7156,8940,29089,116028,146956	FANCA,FANCD2,FANCG,RAD51,TOP3A,TOP3B,UBE2T,RMI2,EME1
9_Member	KEGG Pathway	ko03460	Fanconi anemia pathway	-5.82051	-3.22142	9/55	2175,2177,2189,5888,7156,8940,29089,116028,146956	FANCA,FANCD2,FANCG,RAD51,TOP3A,TOP3B,UBE2T,RMI2,EME1
9_Member	KEGG Pathway	ko03440	Homologous recombination	-4.7731	-2.50111	7/41	5424,5888,7156,7517,8438,8940,146956	POLD1,RAD51,TOP3A,XRCC3,RAD54L,TOP3B,EME1
9_Member	KEGG Pathway	hsa03440	Homologous recombination	-4.7731	-2.50111	7/41	5424,5888,7156,7517,8438,8940,146956	POLD1,RAD51,TOP3A,XRCC3,RAD54L,TOP3B,EME1
9_Member	GO Biological Processes	GO:0036297	interstrand cross-link repair	-4.2517	-2.10236	7/49	2175,2177,2189,5888,7517,29089,146956	FANCA,FANCD2,FANCG,RAD51,XRCC3,UBE2T,EME1
9_Member	Reactome Gene Sets	R-HSA-5685942	HDR through Homologous Recombination (HRR)	-3.304	-1.37651	7/69	5424,5426,5888,7156,7517,116028,146956	POLD1,POLE,RAD51,TOP3A,XRCC3,RMI2,EME1
9_Member	Reactome Gene Sets	R-HSA-5693568	Resolution of D-loop Structures through Holliday Junction Intermediates	-3.17767	-1.28014	5/35	5888,7156,7517,116028,146956	RAD51,TOP3A,XRCC3,RMI2,EME1
9_Member	Reactome Gene Sets	R-HSA-5693537	Resolution of D-Loop Structures	-3.11995	-1.25324	5/36	5888,7156,7517,116028,146956	RAD51,TOP3A,XRCC3,RMI2,EME1
9_Member	GO Biological Processes	GO:0000731	DNA synthesis involved in DNA repair	-3.11949	-1.25324	7/74	5424,5426,5888,7156,7517,10459,116028	POLD1,POLE,RAD51,TOP3A,XRCC3,MAD2L2,RMI2
9_Member	Reactome Gene Sets	R-HSA-6783310	Fanconi Anemia Pathway	-2.90694	-1.10901	5/40	2175,2177,2189,29089,146956	FANCA,FANCD2,FANCG,UBE2T,EME1
9_Member	GO Biological Processes	GO:0000732	strand displacement	-2.75402	-0.994271	4/26	5888,7156,7517,116028	RAD51,TOP3A,XRCC3,RMI2
9_Member	Reactome Gene Sets	R-HSA-5693554	Resolution of D-loop Structures through Synthesis-Dependent Strand Annealing (SDSA)	-2.69134	-0.951284	4/27	5888,7156,7517,116028	RAD51,TOP3A,XRCC3,RMI2
9_Member	GO Biological Processes	GO:0051321	meiotic cell cycle	-2.02394	-0.467954	11/237	898,2175,2177,5888,7156,7517,8438,9700,29893,55329,146956	CCNE1,FANCA,FANCD2,RAD51,TOP3A,XRCC3,RAD54L,ESPL1,PSMC3IP,MNS1,EME1
10_Summary	GO Biological Processes	GO:0051093	negative regulation of developmental process	-5.77052	-3.18356	38/810	112,2048,2064,2118,2261,3397,3399,4041,4221,4320,4851,4879,5802,6425,6608,7442,7473,8363,8364,8365,8367,8861,9181,10220,10419,10459,22846,51684,54413,55679,83596,83723,84504,84695,140685,147906,161882,441478,1392,2475,3604,4091,7391,10293,83481	ADCY6,EPHB2,ERBB2,ETV4,FGFR3,ID1,ID3,LRP5,MEN1,MMP11,NOTCH1,NPPB,PTPRS,SFRP5,SMO,TRPV1,WNT3,HIST1H4J,HIST1H4C,HIST1H4H,HIST1H4E,LDB1,ARHGEF2,GDF11,PRMT5,MAD2L2,VASH1,SUFU,NLGN3,LIMS2,BCL2L12,FAM57B,NKX6-2,LOXL3,ZBTB46,DACT3,ZFPM1,NRARP,CRH,MTOR,TNFRSF9,SMAD6,USF1,TRAIP,EPPK1
10_Member	GO Biological Processes	GO:0051093	negative regulation of developmental process	-5.77052	-3.18356	38/810	112,2048,2064,2118,2261,3397,3399,4041,4221,4320,4851,4879,5802,6425,6608,7442,7473,8363,8364,8365,8367,8861,9181,10220,10419,10459,22846,51684,54413,55679,83596,83723,84504,84695,140685,147906,161882,441478	ADCY6,EPHB2,ERBB2,ETV4,FGFR3,ID1,ID3,LRP5,MEN1,MMP11,NOTCH1,NPPB,PTPRS,SFRP5,SMO,TRPV1,WNT3,HIST1H4J,HIST1H4C,HIST1H4H,HIST1H4E,LDB1,ARHGEF2,GDF11,PRMT5,MAD2L2,VASH1,SUFU,NLGN3,LIMS2,BCL2L12,FAM57B,NKX6-2,LOXL3,ZBTB46,DACT3,ZFPM1,NRARP
10_Member	GO Biological Processes	GO:0045596	negative regulation of cell differentiation	-5.40902	-2.96549	31/616	112,2048,2064,3397,3399,4041,4221,4320,4851,5802,6608,7442,7473,8363,8364,8365,8367,8861,9181,10220,10419,10459,51684,54413,83723,84504,84695,140685,147906,161882,441478	ADCY6,EPHB2,ERBB2,ID1,ID3,LRP5,MEN1,MMP11,NOTCH1,PTPRS,SMO,TRPV1,WNT3,HIST1H4J,HIST1H4C,HIST1H4H,HIST1H4E,LDB1,ARHGEF2,GDF11,PRMT5,MAD2L2,SUFU,NLGN3,FAM57B,NKX6-2,LOXL3,ZBTB46,DACT3,ZFPM1,NRARP
10_Member	GO Biological Processes	GO:0051241	negative regulation of multicellular organismal process	-3.91431	-1.81994	38/983	112,1392,2048,2064,2118,2475,3397,3399,3604,4041,4091,4221,4851,4879,5802,6425,6608,7391,7473,8363,8364,8365,8367,8861,9181,10293,10459,22846,51684,54413,55679,83481,84504,84695,140685,147906,161882,441478	ADCY6,CRH,EPHB2,ERBB2,ETV4,MTOR,ID1,ID3,TNFRSF9,LRP5,SMAD6,MEN1,NOTCH1,NPPB,PTPRS,SFRP5,SMO,USF1,WNT3,HIST1H4J,HIST1H4C,HIST1H4H,HIST1H4E,LDB1,ARHGEF2,TRAIP,MAD2L2,VASH1,SUFU,NLGN3,LIMS2,EPPK1,NKX6-2,LOXL3,ZBTB46,DACT3,ZFPM1,NRARP
11_Summary	KEGG Pathway	hsa05200	Pathways in cancer	-5.66927	-3.10975	24/395	111,112,185,898,1613,1870,2064,2261,2475,2535,2785,5293,5331,5335,5337,5888,6608,6932,7157,7473,9170,27148,51684,57449,4851,6300,60,1735,9968,4041,2318,3339,3397,4343,995,1789,1944,90427	ADCY5,ADCY6,AGTR1,CCNE1,DAPK3,E2F2,ERBB2,FGFR3,MTOR,FZD2,GNG3,PIK3CD,PLCB3,PLCG1,PLD1,RAD51,SMO,TCF7,TP53,WNT3,LPAR2,STK36,SUFU,PLEKHG5,NOTCH1,MAPK12,ACTB,DIO3,MED12,LRP5,FLNC,HSPG2,ID1,MOV10,CDC25C,DNMT3B,EFNA3,BMF
11_Member	KEGG Pathway	hsa05200	Pathways in cancer	-5.66927	-3.10975	24/395	111,112,185,898,1613,1870,2064,2261,2475,2535,2785,5293,5331,5335,5337,5888,6608,6932,7157,7473,9170,27148,51684,57449	ADCY5,ADCY6,AGTR1,CCNE1,DAPK3,E2F2,ERBB2,FGFR3,MTOR,FZD2,GNG3,PIK3CD,PLCB3,PLCG1,PLD1,RAD51,SMO,TCF7,TP53,WNT3,LPAR2,STK36,SUFU,PLEKHG5
11_Member	KEGG Pathway	ko01522	Endocrine resistance	-3.82974	-1.77663	9/96	111,112,1870,2064,2475,4851,5293,6300,7157	ADCY5,ADCY6,E2F2,ERBB2,MTOR,NOTCH1,PIK3CD,MAPK12,TP53
11_Member	KEGG Pathway	hsa01522	Endocrine resistance	-3.82974	-1.77663	9/96	111,112,1870,2064,2475,4851,5293,6300,7157	ADCY5,ADCY6,E2F2,ERBB2,MTOR,NOTCH1,PIK3CD,MAPK12,TP53
11_Member	KEGG Pathway	hsa04919	Thyroid hormone signaling pathway	-3.21489	-1.30164	9/116	60,1735,2475,4851,5293,5331,5335,7157,9968	ACTB,DIO3,MTOR,NOTCH1,PIK3CD,PLCB3,PLCG1,TP53,MED12
11_Member	KEGG Pathway	ko05224	Breast cancer	-3.13109	-1.25324	10/144	1870,2064,2475,2535,4041,4851,5293,6932,7157,7473	E2F2,ERBB2,MTOR,FZD2,LRP5,NOTCH1,PIK3CD,TCF7,TP53,WNT3
11_Member	KEGG Pathway	hsa05224	Breast cancer	-3.13109	-1.25324	10/144	1870,2064,2475,2535,4041,4851,5293,6932,7157,7473	E2F2,ERBB2,MTOR,FZD2,LRP5,NOTCH1,PIK3CD,TCF7,TP53,WNT3
11_Member	KEGG Pathway	hsa05205	Proteoglycans in cancer	-3.01913	-1.17082	12/203	60,2064,2318,2475,2535,3339,5293,5335,6300,6608,7157,7473	ACTB,ERBB2,FLNC,MTOR,FZD2,HSPG2,PIK3CD,PLCG1,MAPK12,SMO,TP53,WNT3
11_Member	KEGG Pathway	ko05205	Proteoglycans in cancer	-3.01913	-1.17082	12/203	60,2064,2318,2475,2535,3339,5293,5335,6300,6608,7157,7473	ACTB,ERBB2,FLNC,MTOR,FZD2,HSPG2,PIK3CD,PLCG1,MAPK12,SMO,TP53,WNT3
11_Member	KEGG Pathway	ko05219	Bladder cancer	-2.85766	-1.07347	5/41	1613,1870,2064,2261,7157	DAPK3,E2F2,ERBB2,FGFR3,TP53
11_Member	KEGG Pathway	hsa05219	Bladder cancer	-2.85766	-1.07347	5/41	1613,1870,2064,2261,7157	DAPK3,E2F2,ERBB2,FGFR3,TP53
11_Member	KEGG Pathway	ko05212	Pancreatic cancer	-2.72481	-0.970831	6/64	1870,2064,5293,5337,5888,7157	E2F2,ERBB2,PIK3CD,PLD1,RAD51,TP53
11_Member	KEGG Pathway	hsa05212	Pancreatic cancer	-2.72481	-0.970831	6/64	1870,2064,5293,5337,5888,7157	E2F2,ERBB2,PIK3CD,PLD1,RAD51,TP53
11_Member	KEGG Pathway	ko05215	Prostate cancer	-2.70567	-0.962391	7/87	898,1870,2064,2475,5293,6932,7157	CCNE1,E2F2,ERBB2,MTOR,PIK3CD,TCF7,TP53
11_Member	KEGG Pathway	hsa05215	Prostate cancer	-2.70567	-0.962391	7/87	898,1870,2064,2475,5293,6932,7157	CCNE1,E2F2,ERBB2,MTOR,PIK3CD,TCF7,TP53
11_Member	Reactome Gene Sets	R-HSA-2559585	Oncogene Induced Senescence	-2.41446	-0.745677	4/32	1870,3397,4343,7157	E2F2,ID1,MOV10,TP53
11_Member	KEGG Pathway	ko05223	Non-small cell lung cancer	-2.32573	-0.688505	5/54	1870,2064,5293,5335,7157	E2F2,ERBB2,PIK3CD,PLCG1,TP53
11_Member	KEGG Pathway	hsa05223	Non-small cell lung cancer	-2.32573	-0.688505	5/54	1870,2064,5293,5335,7157	E2F2,ERBB2,PIK3CD,PLCG1,TP53
11_Member	KEGG Pathway	hsa05206	MicroRNAs in cancer	-2.06953	-0.49743	13/299	898,995,1789,1870,1944,2064,2261,2475,4851,5335,7157,7473,90427	CCNE1,CDC25C,DNMT3B,E2F2,EFNA3,ERBB2,FGFR3,MTOR,NOTCH1,PLCG1,TP53,WNT3,BMF
11_Member	KEGG Pathway	ko05206	MicroRNAs in cancer	-2.06953	-0.49743	13/299	898,995,1789,1870,1944,2064,2261,2475,4851,5335,7157,7473,90427	CCNE1,CDC25C,DNMT3B,E2F2,EFNA3,ERBB2,FGFR3,MTOR,NOTCH1,PLCG1,TP53,WNT3,BMF
11_Member	KEGG Pathway	ko05214	Glioma	-2.01493	-0.465924	5/64	1870,2475,5293,5335,7157	E2F2,MTOR,PIK3CD,PLCG1,TP53
11_Member	KEGG Pathway	hsa05214	Glioma	-2.01493	-0.465924	5/64	1870,2475,5293,5335,7157	E2F2,MTOR,PIK3CD,PLCG1,TP53
12_Summary	Reactome Gene Sets	R-HSA-166520	Signalling by NGF	-5.08684	-2.71219	26/486	60,111,112,2064,2245,2261,2264,2475,2674,2676,4343,5293,5335,5528,5623,6300,7157,9181,9639,9828,23396,27237,57449,64857,118788,128272,1943,1944,1945,3397,5331,9170,25865,1297,1298,7059,5287,5337,5338,5364,898,2785,29941,56848,185,3636,3931,126129,10076,100137049	ACTB,ADCY5,ADCY6,ERBB2,FGD1,FGFR3,FGFR4,MTOR,GFRA1,GFRA3,MOV10,PIK3CD,PLCG1,PPP2R5D,PSPN,MAPK12,TP53,ARHGEF2,ARHGEF10,ARHGEF17,PIP5K1C,ARHGEF16,PLEKHG5,PLEKHG2,PIK3AP1,ARHGEF19,EFNA2,EFNA3,EFNA4,ID1,PLCB3,LPAR2,PRKD2,COL9A1,COL9A2,THBS3,PIK3C2B,PLD1,PLD2,PLXNB1,CCNE1,GNG3,PKN3,SPHK2,AGTR1,INPPL1,LCAT,CPT1C,PTPRU,PLA2G4B
12_Member	Reactome Gene Sets	R-HSA-166520	Signalling by NGF	-5.08684	-2.71219	26/486	60,111,112,2064,2245,2261,2264,2475,2674,2676,4343,5293,5335,5528,5623,6300,7157,9181,9639,9828,23396,27237,57449,64857,118788,128272	ACTB,ADCY5,ADCY6,ERBB2,FGD1,FGFR3,FGFR4,MTOR,GFRA1,GFRA3,MOV10,PIK3CD,PLCG1,PPP2R5D,PSPN,MAPK12,TP53,ARHGEF2,ARHGEF10,ARHGEF17,PIP5K1C,ARHGEF16,PLEKHG5,PLEKHG2,PIK3AP1,ARHGEF19
12_Member	KEGG Pathway	ko04015	Rap1 signaling pathway	-4.55613	-2.33984	15/210	60,111,112,1943,1944,1945,2261,2264,3397,5293,5331,5335,6300,9170,25865	ACTB,ADCY5,ADCY6,EFNA2,EFNA3,EFNA4,FGFR3,FGFR4,ID1,PIK3CD,PLCB3,PLCG1,MAPK12,LPAR2,PRKD2
12_Member	KEGG Pathway	hsa04015	Rap1 signaling pathway	-4.55613	-2.33984	15/210	60,111,112,1943,1944,1945,2261,2264,3397,5293,5331,5335,6300,9170,25865	ACTB,ADCY5,ADCY6,EFNA2,EFNA3,EFNA4,FGFR3,FGFR4,ID1,PIK3CD,PLCB3,PLCG1,MAPK12,LPAR2,PRKD2
12_Member	Reactome Gene Sets	R-HSA-186797	Signaling by PDGF	-3.84462	-1.77663	20/387	60,111,112,1297,1298,2064,2261,2264,2475,2674,2676,4343,5293,5335,5528,5623,7059,7157,23396,118788	ACTB,ADCY5,ADCY6,COL9A1,COL9A2,ERBB2,FGFR3,FGFR4,MTOR,GFRA1,GFRA3,MOV10,PIK3CD,PLCG1,PPP2R5D,PSPN,THBS3,TP53,PIP5K1C,PIK3AP1
12_Member	Reactome Gene Sets	R-HSA-1257604	PIP3 activates AKT signaling	-3.61946	-1.60274	10/125	2064,2261,2264,2475,4343,5293,5528,7157,23396,118788	ERBB2,FGFR3,FGFR4,MTOR,MOV10,PIK3CD,PPP2R5D,TP53,PIP5K1C,PIK3AP1
12_Member	Reactome Gene Sets	R-HSA-180292	GAB1 signalosome	-3.53597	-1.5673	10/128	2064,2261,2264,2475,4343,5293,5528,7157,23396,118788	ERBB2,FGFR3,FGFR4,MTOR,MOV10,PIK3CD,PPP2R5D,TP53,PIP5K1C,PIK3AP1
12_Member	Reactome Gene Sets	R-HSA-198203	PI3K/AKT activation	-3.53597	-1.5673	10/128	2064,2261,2264,2475,4343,5293,5528,7157,23396,118788	ERBB2,FGFR3,FGFR4,MTOR,MOV10,PIK3CD,PPP2R5D,TP53,PIP5K1C,PIK3AP1
12_Member	GO Biological Processes	GO:0048017	inositol lipid-mediated signaling	-3.47422	-1.51677	13/207	2064,2261,2264,2475,4343,5287,5293,5337,5338,5364,7157,23396,118788	ERBB2,FGFR3,FGFR4,MTOR,MOV10,PIK3C2B,PIK3CD,PLD1,PLD2,PLXNB1,TP53,PIP5K1C,PIK3AP1
12_Member	Reactome Gene Sets	R-HSA-2730905	Role of LAT2/NTAL/LAB on calcium mobilization	-3.37655	-1.43646	10/134	2064,2261,2264,2475,4343,5293,5528,7157,23396,118788	ERBB2,FGFR3,FGFR4,MTOR,MOV10,PIK3CD,PPP2R5D,TP53,PIP5K1C,PIK3AP1
12_Member	KEGG Pathway	ko04151	PI3K-Akt signaling pathway	-3.16382	-1.27013	17/342	898,1297,1298,1943,1944,1945,2261,2264,2475,2785,5293,5528,7059,7157,9170,29941,118788	CCNE1,COL9A1,COL9A2,EFNA2,EFNA3,EFNA4,FGFR3,FGFR4,MTOR,GNG3,PIK3CD,PPP2R5D,THBS3,TP53,LPAR2,PKN3,PIK3AP1
12_Member	KEGG Pathway	hsa04151	PI3K-Akt signaling pathway	-3.16382	-1.27013	17/342	898,1297,1298,1943,1944,1945,2261,2264,2475,2785,5293,5528,7059,7157,9170,29941,118788	CCNE1,COL9A1,COL9A2,EFNA2,EFNA3,EFNA4,FGFR3,FGFR4,MTOR,GNG3,PIK3CD,PPP2R5D,THBS3,TP53,LPAR2,PKN3,PIK3AP1
12_Member	Reactome Gene Sets	R-HSA-186763	Downstream signal transduction	-2.95927	-1.13937	17/357	60,111,112,2064,2261,2264,2475,2674,2676,4343,5293,5335,5528,5623,7157,23396,118788	ACTB,ADCY5,ADCY6,ERBB2,FGFR3,FGFR4,MTOR,GFRA1,GFRA3,MOV10,PIK3CD,PLCG1,PPP2R5D,PSPN,TP53,PIP5K1C,PIK3AP1
12_Member	Reactome Gene Sets	R-HSA-187037	NGF signalling via TRKA from the plasma membrane	-2.92182	-1.11302	18/392	60,111,112,2064,2261,2264,2475,2674,2676,4343,5293,5335,5528,5623,6300,7157,23396,118788	ACTB,ADCY5,ADCY6,ERBB2,FGFR3,FGFR4,MTOR,GFRA1,GFRA3,MOV10,PIK3CD,PLCG1,PPP2R5D,PSPN,MAPK12,TP53,PIP5K1C,PIK3AP1
12_Member	Reactome Gene Sets	R-HSA-2424491	DAP12 signaling	-2.90706	-1.10901	17/361	60,111,112,2064,2261,2264,2475,2674,2676,4343,5293,5335,5528,5623,7157,23396,118788	ACTB,ADCY5,ADCY6,ERBB2,FGFR3,FGFR4,MTOR,GFRA1,GFRA3,MOV10,PIK3CD,PLCG1,PPP2R5D,PSPN,TP53,PIP5K1C,PIK3AP1
12_Member	Reactome Gene Sets	R-HSA-177929	Signaling by EGFR	-2.80542	-1.03283	17/369	60,111,112,2064,2261,2264,2475,2674,2676,4343,5293,5335,5528,5623,7157,23396,118788	ACTB,ADCY5,ADCY6,ERBB2,FGFR3,FGFR4,MTOR,GFRA1,GFRA3,MOV10,PIK3CD,PLCG1,PPP2R5D,PSPN,TP53,PIP5K1C,PIK3AP1
12_Member	Reactome Gene Sets	R-HSA-2172127	DAP12 interactions	-2.74373	-0.98538	17/374	60,111,112,2064,2261,2264,2475,2674,2676,4343,5293,5335,5528,5623,7157,23396,118788	ACTB,ADCY5,ADCY6,ERBB2,FGFR3,FGFR4,MTOR,GFRA1,GFRA3,MOV10,PIK3CD,PLCG1,PPP2R5D,PSPN,TP53,PIP5K1C,PIK3AP1
12_Member	GO Biological Processes	GO:0046834	lipid phosphorylation	-2.71133	-0.962679	8/111	2064,2261,2264,5287,5293,23396,56848,118788	ERBB2,FGFR3,FGFR4,PIK3C2B,PIK3CD,PIP5K1C,SPHK2,PIK3AP1
12_Member	Reactome Gene Sets	R-HSA-6811558	PI5P, PP2A and IER3 Regulate PI3K/AKT Signaling	-2.70567	-0.962391	7/87	2064,2261,2264,5293,5528,23396,118788	ERBB2,FGFR3,FGFR4,PIK3CD,PPP2R5D,PIP5K1C,PIK3AP1
12_Member	Reactome Gene Sets	R-HSA-199418	Negative regulation of the PI3K/AKT network	-2.51463	-0.814874	7/94	2064,2261,2264,5293,5528,23396,118788	ERBB2,FGFR3,FGFR4,PIK3CD,PPP2R5D,PIP5K1C,PIK3AP1
12_Member	GO Biological Processes	GO:0048015	phosphatidylinositol-mediated signaling	-2.50144	-0.809571	11/204	2064,2261,2264,2475,4343,5287,5293,5364,7157,23396,118788	ERBB2,FGFR3,FGFR4,MTOR,MOV10,PIK3C2B,PIK3CD,PLXNB1,TP53,PIP5K1C,PIK3AP1
12_Member	GO Biological Processes	GO:0030258	lipid modification	-2.44458	-0.76541	13/269	185,2064,2261,2264,2475,3636,3931,5287,5293,23396,56848,118788,126129	AGTR1,ERBB2,FGFR3,FGFR4,MTOR,INPPL1,LCAT,PIK3C2B,PIK3CD,PIP5K1C,SPHK2,PIK3AP1,CPT1C
12_Member	GO Biological Processes	GO:0046854	phosphatidylinositol phosphorylation	-2.38931	-0.73066	7/99	2064,2261,2264,5287,5293,23396,118788	ERBB2,FGFR3,FGFR4,PIK3C2B,PIK3CD,PIP5K1C,PIK3AP1
12_Member	Reactome Gene Sets	R-HSA-1433557	Signaling by SCF-KIT	-2.35363	-0.704894	15/341	60,2064,2261,2264,2475,2674,2676,4343,5293,5528,5623,7157,10076,23396,118788	ACTB,ERBB2,FGFR3,FGFR4,MTOR,GFRA1,GFRA3,MOV10,PIK3CD,PPP2R5D,PSPN,TP53,PTPRU,PIP5K1C,PIK3AP1
12_Member	KEGG Pathway	hsa04014	Ras signaling pathway	-2.15717	-0.562264	11/227	1943,1944,1945,2261,2264,2785,5293,5335,5337,5338,100137049	EFNA2,EFNA3,EFNA4,FGFR3,FGFR4,GNG3,PIK3CD,PLCG1,PLD1,PLD2,PLA2G4B
12_Member	Reactome Gene Sets	R-HSA-983705	Signaling by the B Cell Receptor (BCR)	-2.11624	-0.529286	11/230	2064,2261,2264,2475,4343,5293,5335,5528,7157,23396,118788	ERBB2,FGFR3,FGFR4,MTOR,MOV10,PIK3CD,PLCG1,PPP2R5D,TP53,PIP5K1C,PIK3AP1
12_Member	Reactome Gene Sets	R-HSA-1168372	Downstream signaling events of B Cell Receptor (BCR)	-2.11196	-0.525947	10/199	2064,2261,2264,2475,4343,5293,5528,7157,23396,118788	ERBB2,FGFR3,FGFR4,MTOR,MOV10,PIK3CD,PPP2R5D,TP53,PIP5K1C,PIK3AP1
13_Summary	GO Biological Processes	GO:0003192	mitral valve formation	-5.07954	-2.71064	3/3	4851,8642,161882,4091,2475,2535,6608,51684	NOTCH1,DCHS1,ZFPM1,SMAD6,MTOR,FZD2,SMO,SUFU
13_Member	GO Biological Processes	GO:0003192	mitral valve formation	-5.07954	-2.71064	3/3	4851,8642,161882	NOTCH1,DCHS1,ZFPM1
13_Member	GO Biological Processes	GO:0003183	mitral valve morphogenesis	-4.4946	-2.2941	4/10	4091,4851,8642,161882	SMAD6,NOTCH1,DCHS1,ZFPM1
13_Member	GO Biological Processes	GO:0003174	mitral valve development	-4.30533	-2.14198	4/11	4091,4851,8642,161882	SMAD6,NOTCH1,DCHS1,ZFPM1
13_Member	GO Biological Processes	GO:0003190	atrioventricular valve formation	-3.56193	-1.57939	3/7	4851,8642,161882	NOTCH1,DCHS1,ZFPM1
13_Member	GO Biological Processes	GO:0003179	heart valve morphogenesis	-3.17767	-1.28014	5/35	2475,4091,4851,8642,161882	MTOR,SMAD6,NOTCH1,DCHS1,ZFPM1
13_Member	GO Biological Processes	GO:0003181	atrioventricular valve morphogenesis	-3.11678	-1.25324	4/21	4091,4851,8642,161882	SMAD6,NOTCH1,DCHS1,ZFPM1
13_Member	GO Biological Processes	GO:0003170	heart valve development	-2.95771	-1.13937	5/39	2475,4091,4851,8642,161882	MTOR,SMAD6,NOTCH1,DCHS1,ZFPM1
13_Member	GO Biological Processes	GO:0003171	atrioventricular valve development	-2.88838	-1.09352	4/24	4091,4851,8642,161882	SMAD6,NOTCH1,DCHS1,ZFPM1
13_Member	GO Biological Processes	GO:0003188	heart valve formation	-2.59093	-0.875249	3/14	4851,8642,161882	NOTCH1,DCHS1,ZFPM1
13_Member	GO Biological Processes	GO:0060411	cardiac septum morphogenesis	-2.04314	-0.480957	5/63	2535,4091,4851,6608,161882	FZD2,SMAD6,NOTCH1,SMO,ZFPM1
13_Member	GO Biological Processes	GO:0003281	ventricular septum development	-2.04314	-0.480957	5/63	2535,4091,4851,51684,161882	FZD2,SMAD6,NOTCH1,SUFU,ZFPM1
14_Summary	KEGG Pathway	hsa04072	Phospholipase D signaling pathway	-5.03292	-2.67608	13/146	111,112,185,2475,5293,5331,5335,5337,5338,9170,23396,56848,100137049,3636,3984,55616,5528,6300,7157,9294,10715,1081,7442,5050,9514,2785,10991,2261,2264,3931,5287,8904,84962,2064,117245,118788,147011,1392,1455,3291,25865,79690,83723,89792	ADCY5,ADCY6,AGTR1,MTOR,PIK3CD,PLCB3,PLCG1,PLD1,PLD2,LPAR2,PIP5K1C,SPHK2,PLA2G4B,INPPL1,LIMK1,ASAP3,PPP2R5D,MAPK12,TP53,S1PR2,CERS1,CGA,TRPV1,PAFAH1B3,GAL3ST1,GNG3,SLC38A3,FGFR3,FGFR4,LCAT,PIK3C2B,CPNE1,AJUBA,ERBB2,HRASLS5,PIK3AP1,PROCA1,CRH,CSNK1G2,HSD11B2,PRKD2,GAL3ST4,FAM57B,GAL3ST3
14_Member	KEGG Pathway	hsa04072	Phospholipase D signaling pathway	-5.03292	-2.67608	13/146	111,112,185,2475,5293,5331,5335,5337,5338,9170,23396,56848,100137049	ADCY5,ADCY6,AGTR1,MTOR,PIK3CD,PLCB3,PLCG1,PLD1,PLD2,LPAR2,PIP5K1C,SPHK2,PLA2G4B
14_Member	KEGG Pathway	ko04072	Phospholipase D signaling pathway	-5.03292	-2.67608	13/146	111,112,185,2475,5293,5331,5335,5337,5338,9170,23396,56848,100137049	ADCY5,ADCY6,AGTR1,MTOR,PIK3CD,PLCB3,PLCG1,PLD1,PLD2,LPAR2,PIP5K1C,SPHK2,PLA2G4B
14_Member	KEGG Pathway	hsa04666	Fc gamma R-mediated phagocytosis	-4.79461	-2.50394	10/91	3636,3984,5293,5335,5337,5338,23396,55616,56848,100137049	INPPL1,LIMK1,PIK3CD,PLCG1,PLD1,PLD2,PIP5K1C,ASAP3,SPHK2,PLA2G4B
14_Member	KEGG Pathway	ko04666	Fc gamma R-mediated phagocytosis	-4.79461	-2.50394	10/91	3636,3984,5293,5335,5337,5338,23396,55616,56848,100137049	INPPL1,LIMK1,PIK3CD,PLCG1,PLD1,PLD2,PIP5K1C,ASAP3,SPHK2,PLA2G4B
14_Member	KEGG Pathway	hsa04071	Sphingolipid signaling pathway	-3.82495	-1.77663	10/118	5293,5331,5337,5338,5528,6300,7157,9294,10715,56848	PIK3CD,PLCB3,PLD1,PLD2,PPP2R5D,MAPK12,TP53,S1PR2,CERS1,SPHK2
14_Member	KEGG Pathway	ko04071	Sphingolipid signaling pathway	-3.82495	-1.77663	10/118	5293,5331,5337,5338,5528,6300,7157,9294,10715,56848	PIK3CD,PLCB3,PLD1,PLD2,PPP2R5D,MAPK12,TP53,S1PR2,CERS1,SPHK2
14_Member	KEGG Pathway	ko04912	GnRH signaling pathway	-3.24273	-1.32546	8/92	111,112,1081,5331,5337,5338,6300,100137049	ADCY5,ADCY6,CGA,PLCB3,PLD1,PLD2,MAPK12,PLA2G4B
14_Member	KEGG Pathway	hsa04912	GnRH signaling pathway	-3.24273	-1.32546	8/92	111,112,1081,5331,5337,5338,6300,100137049	ADCY5,ADCY6,CGA,PLCB3,PLD1,PLD2,MAPK12,PLA2G4B
14_Member	KEGG Pathway	hsa04750	Inflammatory mediator regulation of TRP channels	-3.08982	-1.2328	8/97	111,112,5293,5331,5335,6300,7442,100137049	ADCY5,ADCY6,PIK3CD,PLCB3,PLCG1,MAPK12,TRPV1,PLA2G4B
14_Member	KEGG Pathway	ko04750	Inflammatory mediator regulation of TRP channels	-3.08982	-1.2328	8/97	111,112,5293,5331,5335,6300,7442,100137049	ADCY5,ADCY6,PIK3CD,PLCB3,PLCG1,MAPK12,TRPV1,PLA2G4B
14_Member	KEGG Pathway	hsa00565	Ether lipid metabolism	-2.6742	-0.94168	5/45	5050,5337,5338,9514,100137049	PAFAH1B3,PLD1,PLD2,GAL3ST1,PLA2G4B
14_Member	KEGG Pathway	ko00565	Ether lipid metabolism	-2.6742	-0.94168	5/45	5050,5337,5338,9514,100137049	PAFAH1B3,PLD1,PLD2,GAL3ST1,PLA2G4B
14_Member	KEGG Pathway	ko04724	Glutamatergic synapse	-2.63844	-0.912471	8/114	111,112,2785,5331,5337,5338,10991,100137049	ADCY5,ADCY6,GNG3,PLCB3,PLD1,PLD2,SLC38A3,PLA2G4B
14_Member	KEGG Pathway	hsa04724	Glutamatergic synapse	-2.63844	-0.912471	8/114	111,112,2785,5331,5337,5338,10991,100137049	ADCY5,ADCY6,GNG3,PLCB3,PLD1,PLD2,SLC38A3,PLA2G4B
14_Member	GO Biological Processes	GO:0046474	glycerophospholipid biosynthetic process	-2.53216	-0.824023	12/232	2261,2264,3636,3931,5287,5293,5337,5338,8904,23396,84962,100137049	FGFR3,FGFR4,INPPL1,LCAT,PIK3C2B,PIK3CD,PLD1,PLD2,CPNE1,PIP5K1C,AJUBA,PLA2G4B
14_Member	GO Biological Processes	GO:0008654	phospholipid biosynthetic process	-2.39072	-0.73066	13/273	2261,2264,3636,3931,5287,5293,5337,5338,8904,23396,56848,84962,100137049	FGFR3,FGFR4,INPPL1,LCAT,PIK3C2B,PIK3CD,PLD1,PLD2,CPNE1,PIP5K1C,SPHK2,AJUBA,PLA2G4B
14_Member	KEGG Pathway	ko05231	Choline metabolism in cancer	-2.38931	-0.73066	7/99	2475,5293,5335,5337,5338,23396,100137049	MTOR,PIK3CD,PLCG1,PLD1,PLD2,PIP5K1C,PLA2G4B
14_Member	KEGG Pathway	hsa05231	Choline metabolism in cancer	-2.38931	-0.73066	7/99	2475,5293,5335,5337,5338,23396,100137049	MTOR,PIK3CD,PLCG1,PLD1,PLD2,PIP5K1C,PLA2G4B
14_Member	GO Biological Processes	GO:0006650	glycerophospholipid metabolic process	-2.31907	-0.684061	15/344	2064,2261,2264,3636,3931,5287,5293,5337,5338,8904,23396,84962,117245,118788,100137049	ERBB2,FGFR3,FGFR4,INPPL1,LCAT,PIK3C2B,PIK3CD,PLD1,PLD2,CPNE1,PIP5K1C,AJUBA,HRASLS5,PIK3AP1,PLA2G4B
14_Member	GO Biological Processes	GO:0006644	phospholipid metabolic process	-2.2935	-0.663998	18/449	2064,2261,2264,3636,3931,5287,5293,5335,5337,5338,8904,23396,56848,84962,117245,118788,147011,100137049	ERBB2,FGFR3,FGFR4,INPPL1,LCAT,PIK3C2B,PIK3CD,PLCG1,PLD1,PLD2,CPNE1,PIP5K1C,SPHK2,AJUBA,HRASLS5,PIK3AP1,PROCA1,PLA2G4B
14_Member	KEGG Pathway	hsa04370	VEGF signaling pathway	-2.16198	-0.565481	5/59	5293,5335,6300,56848,100137049	PIK3CD,PLCG1,MAPK12,SPHK2,PLA2G4B
14_Member	KEGG Pathway	ko04370	VEGF signaling pathway	-2.16198	-0.565481	5/59	5293,5335,6300,56848,100137049	PIK3CD,PLCG1,MAPK12,SPHK2,PLA2G4B
14_Member	GO Biological Processes	GO:0045017	glycerolipid biosynthetic process	-2.15573	-0.562264	12/259	2261,2264,3636,3931,5287,5293,5337,5338,8904,23396,84962,100137049	FGFR3,FGFR4,INPPL1,LCAT,PIK3C2B,PIK3CD,PLD1,PLD2,CPNE1,PIP5K1C,AJUBA,PLA2G4B
14_Member	GO Biological Processes	GO:0008610	lipid biosynthetic process	-2.09417	-0.51378	23/654	1392,1455,2261,2264,2475,3291,3636,3931,5287,5293,5337,5338,8904,9514,10715,23396,25865,56848,79690,83723,84962,89792,100137049	CRH,CSNK1G2,FGFR3,FGFR4,MTOR,HSD11B2,INPPL1,LCAT,PIK3C2B,PIK3CD,PLD1,PLD2,CPNE1,GAL3ST1,CERS1,PIP5K1C,PRKD2,SPHK2,GAL3ST4,FAM57B,AJUBA,GAL3ST3,PLA2G4B
15_Summary	Reactome Gene Sets	R-HSA-416482	G alpha (12/13) signalling events	-4.83733	-2.53701	10/90	2245,2785,5364,9181,9639,9828,27237,57449,64857,128272,185,3984,4650,153478,2041,2049,2064,2261,2264,2475,2674,2676,5623,6002,9628,23616,27147,51291,55616,84962,128239,266747,5337,7157,57646,1663,3092,6300,9170,25865,130872,101,1392,1613,3399,4851,7351,7442,9770,10181,23368,27063,51147,90427,5338,11159,83871	FGD1,GNG3,PLXNB1,ARHGEF2,ARHGEF10,ARHGEF17,ARHGEF16,PLEKHG5,PLEKHG2,ARHGEF19,AGTR1,LIMK1,MYO9B,PLEKHG4B,EPHA1,EPHB3,ERBB2,FGFR3,FGFR4,MTOR,GFRA1,GFRA3,PSPN,RGS12,RGS6,SH3BP1,DENND2A,GMIP,ASAP3,AJUBA,IQGAP3,RGL4,PLD1,TP53,USP28,DDX11,HIP1,MAPK12,LPAR2,PRKD2,AHSA2,ADAM8,CRH,DAPK3,ID3,NOTCH1,UCP2,TRPV1,RASSF2,RBM5,PPP1R13B,ANKRD1,ING4,BMF,PLD2,RABL2A,RAB34
15_Member	Reactome Gene Sets	R-HSA-416482	G alpha (12/13) signalling events	-4.83733	-2.53701	10/90	2245,2785,5364,9181,9639,9828,27237,57449,64857,128272	FGD1,GNG3,PLXNB1,ARHGEF2,ARHGEF10,ARHGEF17,ARHGEF16,PLEKHG5,PLEKHG2,ARHGEF19
15_Member	Reactome Gene Sets	R-HSA-193648	NRAGE signals death through JNK	-4.45263	-2.27111	8/62	2245,9181,9639,9828,27237,57449,64857,128272	FGD1,ARHGEF2,ARHGEF10,ARHGEF17,ARHGEF16,PLEKHG5,PLEKHG2,ARHGEF19
15_Member	GO Biological Processes	GO:0007266	Rho protein signal transduction	-3.78487	-1.74862	12/167	185,2245,3984,4650,9181,9639,9828,27237,57449,64857,128272,153478	AGTR1,FGD1,LIMK1,MYO9B,ARHGEF2,ARHGEF10,ARHGEF17,ARHGEF16,PLEKHG5,PLEKHG2,ARHGEF19,PLEKHG4B
15_Member	Reactome Gene Sets	R-HSA-204998	Cell death signalling via NRAGE, NRIF and NADE	-3.73443	-1.70483	8/78	2245,9181,9639,9828,27237,57449,64857,128272	FGD1,ARHGEF2,ARHGEF10,ARHGEF17,ARHGEF16,PLEKHG5,PLEKHG2,ARHGEF19
15_Member	GO Biological Processes	GO:0035023	regulation of Rho protein signal transduction	-3.64788	-1.62862	10/124	2245,4650,9181,9639,9828,27237,57449,64857,128272,153478	FGD1,MYO9B,ARHGEF2,ARHGEF10,ARHGEF17,ARHGEF16,PLEKHG5,PLEKHG2,ARHGEF19,PLEKHG4B
15_Member	GO Biological Processes	GO:0043087	regulation of GTPase activity	-3.5044	-1.54025	29/709	2041,2049,2064,2245,2261,2264,2475,2674,2676,4650,5364,5623,6002,9181,9628,9639,9828,23616,27147,27237,51291,55616,57449,64857,84962,128239,128272,153478,266747	EPHA1,EPHB3,ERBB2,FGD1,FGFR3,FGFR4,MTOR,GFRA1,GFRA3,MYO9B,PLXNB1,PSPN,RGS12,ARHGEF2,RGS6,ARHGEF10,ARHGEF17,SH3BP1,DENND2A,ARHGEF16,GMIP,ASAP3,PLEKHG5,PLEKHG2,AJUBA,IQGAP3,ARHGEF19,PLEKHG4B,RGL4
15_Member	Reactome Gene Sets	R-HSA-194840	Rho GTPase cycle	-3.13109	-1.25324	10/144	2245,4650,9181,9639,9828,27237,51291,57449,64857,128272	FGD1,MYO9B,ARHGEF2,ARHGEF10,ARHGEF17,ARHGEF16,GMIP,PLEKHG5,PLEKHG2,ARHGEF19
15_Member	GO Biological Processes	GO:0007265	Ras protein signal transduction	-2.99488	-1.16014	16/323	185,2245,3984,4650,5337,7157,9181,9639,9828,27237,57449,57646,64857,128239,128272,153478	AGTR1,FGD1,LIMK1,MYO9B,PLD1,TP53,ARHGEF2,ARHGEF10,ARHGEF17,ARHGEF16,PLEKHG5,USP28,PLEKHG2,IQGAP3,ARHGEF19,PLEKHG4B
15_Member	Reactome Gene Sets	R-HSA-193704	p75 NTR receptor-mediated signalling	-2.97467	-1.14656	8/101	2245,9181,9639,9828,27237,57449,64857,128272	FGD1,ARHGEF2,ARHGEF10,ARHGEF17,ARHGEF16,PLEKHG5,PLEKHG2,ARHGEF19
15_Member	GO Biological Processes	GO:0043547	positive regulation of GTPase activity	-2.71155	-0.962679	25/652	2041,2064,2245,2261,2264,2674,2676,4650,5364,5623,6002,9181,9628,9639,9828,23616,27147,27237,51291,55616,57449,64857,128272,153478,266747	EPHA1,ERBB2,FGD1,FGFR3,FGFR4,GFRA1,GFRA3,MYO9B,PLXNB1,PSPN,RGS12,ARHGEF2,RGS6,ARHGEF10,ARHGEF17,SH3BP1,DENND2A,ARHGEF16,GMIP,ASAP3,PLEKHG5,PLEKHG2,ARHGEF19,PLEKHG4B,RGL4
15_Member	GO Biological Processes	GO:0051345	positive regulation of hydrolase activity	-2.52709	-0.821443	32/935	185,1663,2041,2064,2245,2261,2264,2674,2676,3092,4650,5364,5623,6002,6300,9170,9181,9628,9639,9828,23616,25865,27147,27237,51291,55616,57449,64857,128272,130872,153478,266747	AGTR1,DDX11,EPHA1,ERBB2,FGD1,FGFR3,FGFR4,GFRA1,GFRA3,HIP1,MYO9B,PLXNB1,PSPN,RGS12,MAPK12,LPAR2,ARHGEF2,RGS6,ARHGEF10,ARHGEF17,SH3BP1,PRKD2,DENND2A,ARHGEF16,GMIP,ASAP3,PLEKHG5,PLEKHG2,ARHGEF19,AHSA2,PLEKHG4B,RGL4
15_Member	GO Biological Processes	GO:0010942	positive regulation of cell death	-2.50981	-0.814874	23/603	101,1392,1613,2245,2475,3092,3399,4851,7157,7351,7442,9181,9770,9828,10181,23368,27063,27237,51147,57449,64857,90427,128272	ADAM8,CRH,DAPK3,FGD1,MTOR,HIP1,ID3,NOTCH1,TP53,UCP2,TRPV1,ARHGEF2,RASSF2,ARHGEF17,RBM5,PPP1R13B,ANKRD1,ARHGEF16,ING4,PLEKHG5,PLEKHG2,BMF,ARHGEF19
15_Member	GO Biological Processes	GO:0007264	small GTPase mediated signal transduction	-2.10625	-0.522122	21/578	185,2245,3984,4650,5337,5338,7157,9181,9639,9828,11159,27237,51291,57449,57646,64857,83871,128239,128272,153478,266747	AGTR1,FGD1,LIMK1,MYO9B,PLD1,PLD2,TP53,ARHGEF2,ARHGEF10,ARHGEF17,RABL2A,ARHGEF16,GMIP,PLEKHG5,USP28,PLEKHG2,RAB34,IQGAP3,ARHGEF19,PLEKHG4B,RGL4
15_Member	GO Biological Processes	GO:0046578	regulation of Ras protein signal transduction	-2.06849	-0.4973	10/202	2245,4650,9181,9639,9828,27237,57449,64857,128272,153478	FGD1,MYO9B,ARHGEF2,ARHGEF10,ARHGEF17,ARHGEF16,PLEKHG5,PLEKHG2,ARHGEF19,PLEKHG4B
16_Summary	GO Biological Processes	GO:0009887	animal organ morphogenesis	-4.69151	-2.43743	40/972	58,249,1297,1735,2048,2118,2177,2245,2261,2475,2535,3397,3399,3636,4041,4091,4188,4851,5078,5361,6608,6932,7059,8463,8642,9742,9968,10220,10637,25886,27063,51684,55036,55679,79192,80004,85301,128272,161882,221935,1392,2049,6425,8914,25865,84695,91461,140628,441478,101,1889,2041,2064,3339,4879,5335,8728,22846,23363,56006,56848,64344,2068,5426,7005,10763,4324,7473,8861,23218,25946,51177,321,60436,2…	ACTA1,ALPL,COL9A1,DIO3,EPHB2,ETV4,FANCD2,FGD1,FGFR3,MTOR,FZD2,ID1,ID3,INPPL1,LRP5,SMAD6,MDFI,NOTCH1,PAX4,PLXNA1,SMO,TCF7,THBS3,TEAD2,DCHS1,IFT140,MED12,GDF11,LEFTY1,POC1A,ANKRD1,SUFU,CCDC40,LIMS2,IRX1,ESRP2,COL27A1,ARHGEF19,ZFPM1,SDK1,CRH,EPHB3,SFRP5,TIMELESS,PRKD2,LOXL3,PKDCC,GATA5,NRARP,ADAM8,ECE1,EPHA1,ERBB2,HSPG2,NPPB,PLCG1,ADAM19,VASH1,OBSL1,SMG9,SPHK2,HIF3A,ERCC2,POLE,TEAD3,NES,MMP15,WNT3,L…
16_Member	GO Biological Processes	GO:0009887	animal organ morphogenesis	-4.69151	-2.43743	40/972	58,249,1297,1735,2048,2118,2177,2245,2261,2475,2535,3397,3399,3636,4041,4091,4188,4851,5078,5361,6608,6932,7059,8463,8642,9742,9968,10220,10637,25886,27063,51684,55036,55679,79192,80004,85301,128272,161882,221935	ACTA1,ALPL,COL9A1,DIO3,EPHB2,ETV4,FANCD2,FGD1,FGFR3,MTOR,FZD2,ID1,ID3,INPPL1,LRP5,SMAD6,MDFI,NOTCH1,PAX4,PLXNA1,SMO,TCF7,THBS3,TEAD2,DCHS1,IFT140,MED12,GDF11,LEFTY1,POC1A,ANKRD1,SUFU,CCDC40,LIMS2,IRX1,ESRP2,COL27A1,ARHGEF19,ZFPM1,SDK1
16_Member	GO Biological Processes	GO:0035295	tube development	-3.88784	-1.80544	26/573	1392,2049,2118,2535,3397,4041,4091,4851,6425,6608,6932,8463,8642,8914,9742,9968,10220,25865,51684,55036,79192,80004,84695,91461,140628,441478	CRH,EPHB3,ETV4,FZD2,ID1,LRP5,SMAD6,NOTCH1,SFRP5,SMO,TCF7,TEAD2,DCHS1,TIMELESS,IFT140,MED12,GDF11,PRKD2,SUFU,CCDC40,IRX1,ESRP2,LOXL3,PKDCC,GATA5,NRARP
16_Member	GO Biological Processes	GO:0035239	tube morphogenesis	-3.55219	-1.5755	18/346	2049,2118,2535,4041,4851,6425,6608,6932,8463,8642,8914,9968,25865,51684,55036,79192,80004,441478	EPHB3,ETV4,FZD2,LRP5,NOTCH1,SFRP5,SMO,TCF7,TEAD2,DCHS1,TIMELESS,MED12,PRKD2,SUFU,CCDC40,IRX1,ESRP2,NRARP
16_Member	GO Biological Processes	GO:0072359	circulatory system development	-3.20152	-1.29225	34/921	101,1889,2041,2048,2049,2064,2475,2535,3339,3397,3399,4041,4091,4851,4879,5335,6608,8463,8642,8728,9742,9968,10637,22846,23363,25865,27063,51684,55036,56006,56848,64344,161882,441478	ADAM8,ECE1,EPHA1,EPHB2,EPHB3,ERBB2,MTOR,FZD2,HSPG2,ID1,ID3,LRP5,SMAD6,NOTCH1,NPPB,PLCG1,SMO,TEAD2,DCHS1,ADAM19,IFT140,MED12,LEFTY1,VASH1,OBSL1,PRKD2,ANKRD1,SUFU,CCDC40,SMG9,SPHK2,HIF3A,ZFPM1,NRARP
16_Member	GO Biological Processes	GO:0048568	embryonic organ development	-3.00143	-1.16334	19/418	2048,2068,2535,3399,4188,4851,5426,6608,6932,7005,8463,9742,9968,10763,22846,51684,55036,91461,161882	EPHB2,ERCC2,FZD2,ID3,MDFI,NOTCH1,POLE,SMO,TCF7,TEAD3,TEAD2,IFT140,MED12,NES,VASH1,SUFU,CCDC40,PKDCC,ZFPM1
16_Member	GO Biological Processes	GO:0048646	anatomical structure formation involved in morphogenesis	-2.9482	-1.13167	34/953	58,101,2041,2048,2049,2064,2068,2535,3339,3397,4324,4851,4879,5335,6608,7059,7473,8463,8642,8861,9968,22846,23218,23363,25865,25946,27063,51177,51684,64344,79192,161882,221935,441478	ACTA1,ADAM8,EPHA1,EPHB2,EPHB3,ERBB2,ERCC2,FZD2,HSPG2,ID1,MMP15,NOTCH1,NPPB,PLCG1,SMO,THBS3,WNT3,TEAD2,DCHS1,LDB1,MED12,VASH1,NBEAL2,OBSL1,PRKD2,ZNF385A,ANKRD1,PLEKHO1,SUFU,HIF3A,IRX1,ZFPM1,SDK1,NRARP
16_Member	GO Biological Processes	GO:0007507	heart development	-2.85985	-1.07347	21/497	1889,2064,2475,2535,3397,3399,4091,4851,6608,8463,8642,8728,9742,9968,10637,23363,27063,51684,55036,56006,161882	ECE1,ERBB2,MTOR,FZD2,ID1,ID3,SMAD6,NOTCH1,SMO,TEAD2,DCHS1,ADAM19,IFT140,MED12,LEFTY1,OBSL1,ANKRD1,SUFU,CCDC40,SMG9,ZFPM1
16_Member	GO Biological Processes	GO:0060562	epithelial tube morphogenesis	-2.75651	-0.995349	15/309	2118,2535,4041,4851,6608,8463,8642,8914,9968,25865,51684,55036,79192,80004,441478	ETV4,FZD2,LRP5,NOTCH1,SMO,TEAD2,DCHS1,TIMELESS,MED12,PRKD2,SUFU,CCDC40,IRX1,ESRP2,NRARP
16_Member	GO Biological Processes	GO:0003007	heart morphogenesis	-2.59375	-0.875249	12/228	2475,2535,4091,4851,6608,8463,8642,10637,27063,51684,55036,161882	MTOR,FZD2,SMAD6,NOTCH1,SMO,TEAD2,DCHS1,LEFTY1,ANKRD1,SUFU,CCDC40,ZFPM1
16_Member	GO Biological Processes	GO:0009790	embryo development	-2.4992	-0.809398	32/939	321,1889,2048,2068,2535,3399,4041,4091,4188,4324,4851,5335,5426,6608,6932,7005,7473,8463,8642,8861,9742,9968,10763,22846,51684,55036,60436,79192,84695,91461,161882,441478	APBA2,ECE1,EPHB2,ERCC2,FZD2,ID3,LRP5,SMAD6,MDFI,MMP15,NOTCH1,PLCG1,POLE,SMO,TCF7,TEAD3,WNT3,TEAD2,DCHS1,LDB1,IFT140,MED12,NES,VASH1,SUFU,CCDC40,TGIF2,IRX1,LOXL3,PKDCC,ZFPM1,NRARP
16_Member	GO Biological Processes	GO:0048729	tissue morphogenesis	-2.4059	-0.739383	23/615	58,2118,2535,4041,4851,5361,6608,7473,8463,8642,8914,9968,23245,25865,27063,51684,55036,79192,80004,84962,128272,161882,441478	ACTA1,ETV4,FZD2,LRP5,NOTCH1,PLXNA1,SMO,WNT3,TEAD2,DCHS1,TIMELESS,MED12,ASTN2,PRKD2,ANKRD1,SUFU,CCDC40,IRX1,ESRP2,AJUBA,ARHGEF19,ZFPM1,NRARP
16_Member	GO Biological Processes	GO:0021915	neural tube development	-2.32776	-0.688505	9/156	2535,4851,6608,6932,8463,8642,9742,9968,51684	FZD2,NOTCH1,SMO,TCF7,TEAD2,DCHS1,IFT140,MED12,SUFU
16_Member	GO Biological Processes	GO:0002009	morphogenesis of an epithelium	-2.0204	-0.465924	19/515	2118,2535,4041,4851,5361,6608,8463,8642,8914,9968,23245,25865,51684,55036,79192,80004,84962,128272,441478	ETV4,FZD2,LRP5,NOTCH1,PLXNA1,SMO,TEAD2,DCHS1,TIMELESS,MED12,ASTN2,PRKD2,SUFU,CCDC40,IRX1,ESRP2,AJUBA,ARHGEF19,NRARP
16_Member	GO Biological Processes	GO:0003143	embryonic heart tube morphogenesis	-2.01493	-0.465924	5/64	4851,6608,8463,51684,55036	NOTCH1,SMO,TEAD2,SUFU,CCDC40
17_Summary	KEGG Pathway	ko04392	Hippo signaling pathway -multiple species	-4.66322	-2.41783	6/29	7005,8463,8642,9770,84962,126374,60,2535,3397,6932,7473,8318,8356,8357	TEAD3,TEAD2,DCHS1,RASSF2,AJUBA,WTIP,ACTB,FZD2,ID1,TCF7,WNT3,CDC45,HIST1H3J,HIST1H3H
17_Member	KEGG Pathway	ko04392	Hippo signaling pathway -multiple species	-4.66322	-2.41783	6/29	7005,8463,8642,9770,84962,126374	TEAD3,TEAD2,DCHS1,RASSF2,AJUBA,WTIP
17_Member	KEGG Pathway	hsa04392	Hippo signaling pathway -multiple species	-4.66322	-2.41783	6/29	7005,8463,8642,9770,84962,126374	TEAD3,TEAD2,DCHS1,RASSF2,AJUBA,WTIP
17_Member	GO Biological Processes	GO:0035329	hippo signaling	-3.17767	-1.28014	5/35	7005,8463,8642,84962,126374	TEAD3,TEAD2,DCHS1,AJUBA,WTIP
17_Member	KEGG Pathway	hsa04390	Hippo signaling pathway	-2.36426	-0.713342	9/154	60,2535,3397,6932,7005,7473,8463,84962,126374	ACTB,FZD2,ID1,TCF7,TEAD3,WNT3,TEAD2,AJUBA,WTIP
17_Member	KEGG Pathway	ko04390	Hippo signaling pathway	-2.36426	-0.713342	9/154	60,2535,3397,6932,7005,7473,8463,84962,126374	ACTB,FZD2,ID1,TCF7,TEAD3,WNT3,TEAD2,AJUBA,WTIP
17_Member	GO Biological Processes	GO:0060968	regulation of gene silencing	-2.04314	-0.480957	5/63	8318,8356,8357,84962,126374	CDC45,HIST1H3J,HIST1H3H,AJUBA,WTIP
18_Summary	GO Biological Processes	GO:0021510	spinal cord development	-4.47272	-2.28747	10/99	2068,2475,4851,5802,6608,9968,10220,51684,84504,84695,2064,10419,54413,9639,28999	ERCC2,MTOR,NOTCH1,PTPRS,SMO,MED12,GDF11,SUFU,NKX6-2,LOXL3,ERBB2,PRMT5,NLGN3,ARHGEF10,KLF15
18_Member	GO Biological Processes	GO:0021510	spinal cord development	-4.47272	-2.28747	10/99	2068,2475,4851,5802,6608,9968,10220,51684,84504,84695	ERCC2,MTOR,NOTCH1,PTPRS,SMO,MED12,GDF11,SUFU,NKX6-2,LOXL3
18_Member	GO Biological Processes	GO:0048709	oligodendrocyte differentiation	-3.58319	-1.59116	8/82	2064,2068,2475,4851,9968,10419,54413,84504	ERBB2,ERCC2,MTOR,NOTCH1,MED12,PRMT5,NLGN3,NKX6-2
18_Member	GO Biological Processes	GO:0010001	glial cell differentiation	-2.92868	-1.11672	11/180	2064,2068,2475,4851,6608,9639,9968,10419,28999,54413,84504	ERBB2,ERCC2,MTOR,NOTCH1,SMO,ARHGEF10,MED12,PRMT5,KLF15,NLGN3,NKX6-2
18_Member	GO Biological Processes	GO:0045687	positive regulation of glial cell differentiation	-2.41446	-0.745677	4/32	2475,4851,10419,84504	MTOR,NOTCH1,PRMT5,NKX6-2
19_Summary	GO Biological Processes	GO:0045005	DNA-dependent DNA replication maintenance of fidelity	-4.40512	-2.23006	6/32	1663,4796,5424,5426,5888,146956,8914	DDX11,TONSL,POLD1,POLE,RAD51,EME1,TIMELESS
19_Member	GO Biological Processes	GO:0045005	DNA-dependent DNA replication maintenance of fidelity	-4.40512	-2.23006	6/32	1663,4796,5424,5426,5888,146956	DDX11,TONSL,POLD1,POLE,RAD51,EME1
19_Member	GO Biological Processes	GO:0072719	cellular response to cisplatin	-3.79836	-1.75295	3/6	1663,5888,8914	DDX11,RAD51,TIMELESS
19_Member	GO Biological Processes	GO:0072710	response to hydroxyurea	-3.56193	-1.57939	3/7	1663,5888,8914	DDX11,RAD51,TIMELESS
19_Member	GO Biological Processes	GO:0072711	cellular response to hydroxyurea	-3.56193	-1.57939	3/7	1663,5888,8914	DDX11,RAD51,TIMELESS
19_Member	GO Biological Processes	GO:0072718	response to cisplatin	-3.1949	-1.29061	3/9	1663,5888,8914	DDX11,RAD51,TIMELESS
19_Member	GO Biological Processes	GO:0031297	replication fork processing	-2.63133	-0.909252	4/28	1663,4796,5888,146956	DDX11,TONSL,RAD51,EME1
20_Summary	GO Biological Processes	GO:0007417	central nervous system development	-4.35876	-2.18823	37/901	60,1392,1943,2048,2049,2064,2068,2177,2475,2691,3397,3399,4221,4826,4851,4900,5050,5623,5802,6608,7473,8861,9968,10220,10419,10763,10991,27148,51684,54413,56006,56848,57704,84504,84695,145864,284403,3590	ACTB,CRH,EFNA2,EPHB2,EPHB3,ERBB2,ERCC2,FANCD2,MTOR,GHRH,ID1,ID3,MEN1,NNAT,NOTCH1,NRGN,PAFAH1B3,PSPN,PTPRS,SMO,WNT3,LDB1,MED12,GDF11,PRMT5,NES,SLC38A3,STK36,SUFU,NLGN3,SMG9,SPHK2,GBA2,NKX6-2,LOXL3,HAPLN3,WDR62,IL11RA
20_Member	GO Biological Processes	GO:0007417	central nervous system development	-4.35876	-2.18823	37/901	60,1392,1943,2048,2049,2064,2068,2177,2475,2691,3397,3399,4221,4826,4851,4900,5050,5623,5802,6608,7473,8861,9968,10220,10419,10763,10991,27148,51684,54413,56006,56848,57704,84504,84695,145864,284403	ACTB,CRH,EFNA2,EPHB2,EPHB3,ERBB2,ERCC2,FANCD2,MTOR,GHRH,ID1,ID3,MEN1,NNAT,NOTCH1,NRGN,PAFAH1B3,PSPN,PTPRS,SMO,WNT3,LDB1,MED12,GDF11,PRMT5,NES,SLC38A3,STK36,SUFU,NLGN3,SMG9,SPHK2,GBA2,NKX6-2,LOXL3,HAPLN3,WDR62
20_Member	GO Biological Processes	GO:0060322	head development	-2.22988	-0.610598	25/711	60,1392,1943,2048,2049,2177,2475,2691,3397,3590,4221,4826,4851,4900,5050,5802,6608,7473,8861,10763,10991,27148,56006,56848,284403	ACTB,CRH,EFNA2,EPHB2,EPHB3,FANCD2,MTOR,GHRH,ID1,IL11RA,MEN1,NNAT,NOTCH1,NRGN,PAFAH1B3,PTPRS,SMO,WNT3,LDB1,NES,SLC38A3,STK36,SMG9,SPHK2,WDR62
20_Member	GO Biological Processes	GO:0007420	brain development	-2.20364	-0.591415	24/677	60,1392,1943,2048,2049,2177,2475,2691,3397,4221,4826,4851,4900,5050,5802,6608,7473,8861,10763,10991,27148,56006,56848,284403	ACTB,CRH,EFNA2,EPHB2,EPHB3,FANCD2,MTOR,GHRH,ID1,MEN1,NNAT,NOTCH1,NRGN,PAFAH1B3,PTPRS,SMO,WNT3,LDB1,NES,SLC38A3,STK36,SMG9,SPHK2,WDR62

## Sheet: E - GO repressed by miR-127
Table S3 - GO analysis of individual miRNA and poly-miR repressed genes. (E) GO analysis of genes repressed by miR-127 and also decreased in islet vs PE.
GroupID	Category	Term	Description	LogP	Log(q-value)	InTerm_InList	Genes	Symbols
1_Summary	GO Biological Processes	GO:0051301	cell division	-54.8392	-50.5218	55/596	675,699,701,890,983,991,1058,1062,1063,1894,3070,3619,3832,4085,5347,5933,6790,7153,9055,9133,9212,9232,9493,9585,9700,9928,10051,10112,10403,10460,10615,11004,11065,22974,23397,23594,24137,29127,51203,54443,54821,54892,55165,55835,64151,79866,81610,83461,83540,83990,146909,157313,220134,221150,259266,2177,4288,7272,7273,9787,25788,64105,81930,146956,348654,55355,55839,7516,10733,51512,56992	BRCA2,BUB1,BUB1B,CCNA2,CDK1,CDC20,CENPA,CENPE,CENPF,ECT2,HELLS,INCENP,KIF11,MAD2L1,PLK1,RBL1,AURKA,TOP2A,PRC1,CCNB2,AURKB,PTTG1,KIF23,KIF20B,ESPL1,KIF14,SMC4,KIF20A,NDC80,TACC3,SPAG5,KIF2C,UBE2C,TPX2,NCAPH,ORC6,KIF4A,RACGAP1,NUSAP1,ANLN,ERCC6L,NCAPG2,CEP55,CENPJ,NCAPG,BORA,FAM83D,CDCA3,NUF2,BRIP1,KIF18B,CDCA2,SKA1,SKA3,ASPM,FANCD2,MKI67,TTK,TTN,DLGAP5,RAD54B,CENPK,KIF18A,EME1,GEN1,HJURP,CENPN,XRC…
1_Member	GO Biological Processes	GO:0051301	cell division	-54.8392	-50.5218	55/596	675,699,701,890,983,991,1058,1062,1063,1894,3070,3619,3832,4085,5347,5933,6790,7153,9055,9133,9212,9232,9493,9585,9700,9928,10051,10112,10403,10460,10615,11004,11065,22974,23397,23594,24137,29127,51203,54443,54821,54892,55165,55835,64151,79866,81610,83461,83540,83990,146909,157313,220134,221150,259266	BRCA2,BUB1,BUB1B,CCNA2,CDK1,CDC20,CENPA,CENPE,CENPF,ECT2,HELLS,INCENP,KIF11,MAD2L1,PLK1,RBL1,AURKA,TOP2A,PRC1,CCNB2,AURKB,PTTG1,KIF23,KIF20B,ESPL1,KIF14,SMC4,KIF20A,NDC80,TACC3,SPAG5,KIF2C,UBE2C,TPX2,NCAPH,ORC6,KIF4A,RACGAP1,NUSAP1,ANLN,ERCC6L,NCAPG2,CEP55,CENPJ,NCAPG,BORA,FAM83D,CDCA3,NUF2,BRIP1,KIF18B,CDCA2,SKA1,SKA3,ASPM
1_Member	GO Biological Processes	GO:0000280	nuclear division	-52.5036	-48.6143	48/406	675,699,701,991,1062,1063,2177,3619,3832,4085,4288,5347,6790,7153,7272,7273,9055,9212,9232,9493,9585,9700,9787,9928,10051,10403,10460,10615,11004,11065,22974,23397,24137,25788,29127,51203,54443,55165,64105,64151,79866,81930,83540,83990,146909,146956,259266,348654	BRCA2,BUB1,BUB1B,CDC20,CENPE,CENPF,FANCD2,INCENP,KIF11,MAD2L1,MKI67,PLK1,AURKA,TOP2A,TTK,TTN,PRC1,AURKB,PTTG1,KIF23,KIF20B,ESPL1,DLGAP5,KIF14,SMC4,NDC80,TACC3,SPAG5,KIF2C,UBE2C,TPX2,NCAPH,KIF4A,RAD54B,RACGAP1,NUSAP1,ANLN,CEP55,CENPK,NCAPG,BORA,KIF18A,NUF2,BRIP1,KIF18B,EME1,ASPM,GEN1
1_Member	GO Biological Processes	GO:0007059	chromosome segregation	-52.4547	-48.6143	45/321	699,701,991,1062,1063,1894,2177,3619,4085,4288,5347,7153,7272,7273,9055,9212,9232,9493,9700,9787,9928,10051,10403,10460,10615,11004,23397,24137,29127,51203,55165,55355,55839,64105,64151,81610,81930,83540,83990,146909,146956,157313,220134,221150,348654	BUB1,BUB1B,CDC20,CENPE,CENPF,ECT2,FANCD2,INCENP,MAD2L1,MKI67,PLK1,TOP2A,TTK,TTN,PRC1,AURKB,PTTG1,KIF23,ESPL1,DLGAP5,KIF14,SMC4,NDC80,TACC3,SPAG5,KIF2C,NCAPH,KIF4A,RACGAP1,NUSAP1,CEP55,HJURP,CENPN,CENPK,NCAPG,FAM83D,KIF18A,NUF2,BRIP1,KIF18B,EME1,CDCA2,SKA1,SKA3,GEN1
1_Member	GO Biological Processes	GO:0048285	organelle fission	-50.3849	-46.6695	48/448	675,699,701,991,1062,1063,2177,3619,3832,4085,4288,5347,6790,7153,7272,7273,9055,9212,9232,9493,9585,9700,9787,9928,10051,10403,10460,10615,11004,11065,22974,23397,24137,25788,29127,51203,54443,55165,64105,64151,79866,81930,83540,83990,146909,146956,259266,348654	BRCA2,BUB1,BUB1B,CDC20,CENPE,CENPF,FANCD2,INCENP,KIF11,MAD2L1,MKI67,PLK1,AURKA,TOP2A,TTK,TTN,PRC1,AURKB,PTTG1,KIF23,KIF20B,ESPL1,DLGAP5,KIF14,SMC4,NDC80,TACC3,SPAG5,KIF2C,UBE2C,TPX2,NCAPH,KIF4A,RAD54B,RACGAP1,NUSAP1,ANLN,CEP55,CENPK,NCAPG,BORA,KIF18A,NUF2,BRIP1,KIF18B,EME1,ASPM,GEN1
1_Member	GO Biological Processes	GO:0140014	mitotic nuclear division	-49.2268	-45.6083	41/267	699,701,991,1062,1063,3619,3832,4085,4288,5347,6790,7272,7273,9055,9212,9232,9493,9585,9700,9787,9928,10051,10403,10460,10615,11004,11065,22974,23397,24137,29127,51203,54443,55165,64105,64151,79866,81930,83540,146909,348654	BUB1,BUB1B,CDC20,CENPE,CENPF,INCENP,KIF11,MAD2L1,MKI67,PLK1,AURKA,TTK,TTN,PRC1,AURKB,PTTG1,KIF23,KIF20B,ESPL1,DLGAP5,KIF14,SMC4,NDC80,TACC3,SPAG5,KIF2C,UBE2C,TPX2,NCAPH,KIF4A,RACGAP1,NUSAP1,ANLN,CEP55,CENPK,NCAPG,BORA,KIF18A,NUF2,KIF18B,GEN1
1_Member	GO Biological Processes	GO:0098813	nuclear chromosome segregation	-46.143	-42.6037	39/262	699,701,991,1062,1063,1894,2177,3619,4085,5347,7153,7272,7273,9055,9212,9232,9493,9700,9787,9928,10051,10403,10460,10615,11004,23397,24137,29127,51203,55165,64105,64151,81610,81930,83540,83990,146909,146956,348654	BUB1,BUB1B,CDC20,CENPE,CENPF,ECT2,FANCD2,INCENP,MAD2L1,PLK1,TOP2A,TTK,TTN,PRC1,AURKB,PTTG1,KIF23,ESPL1,DLGAP5,KIF14,SMC4,NDC80,TACC3,SPAG5,KIF2C,NCAPH,KIF4A,RACGAP1,NUSAP1,CEP55,CENPK,NCAPG,FAM83D,KIF18A,NUF2,BRIP1,KIF18B,EME1,GEN1
1_Member	GO Biological Processes	GO:0000070	mitotic sister chromatid segregation	-44.5031	-41.0887	33/153	699,701,991,1062,1063,3619,4085,5347,7272,7273,9055,9212,9232,9493,9700,9787,9928,10051,10403,10460,10615,11004,23397,24137,29127,51203,55165,64105,64151,81930,83540,146909,348654	BUB1,BUB1B,CDC20,CENPE,CENPF,INCENP,MAD2L1,PLK1,TTK,TTN,PRC1,AURKB,PTTG1,KIF23,ESPL1,DLGAP5,KIF14,SMC4,NDC80,TACC3,SPAG5,KIF2C,NCAPH,KIF4A,RACGAP1,NUSAP1,CEP55,CENPK,NCAPG,KIF18A,NUF2,KIF18B,GEN1
1_Member	GO Biological Processes	GO:0000819	sister chromatid segregation	-42.8024	-39.485	34/191	699,701,991,1062,1063,3619,4085,5347,7153,7272,7273,9055,9212,9232,9493,9700,9787,9928,10051,10403,10460,10615,11004,23397,24137,29127,51203,55165,64105,64151,81930,83540,146909,348654	BUB1,BUB1B,CDC20,CENPE,CENPF,INCENP,MAD2L1,PLK1,TOP2A,TTK,TTN,PRC1,AURKB,PTTG1,KIF23,ESPL1,DLGAP5,KIF14,SMC4,NDC80,TACC3,SPAG5,KIF2C,NCAPH,KIF4A,RACGAP1,NUSAP1,CEP55,CENPK,NCAPG,KIF18A,NUF2,KIF18B,GEN1
1_Member	GO Biological Processes	GO:0007017	microtubule-based process	-27.9614	-24.8744	39/761	675,983,991,1058,1062,3832,4085,5347,6790,7272,7516,9055,9212,9493,9585,9700,9787,9928,10112,10403,10460,10615,10733,11004,22974,24137,29127,51203,51512,55835,56992,79866,81930,83540,146909,220134,221150,259266,348654	BRCA2,CDK1,CDC20,CENPA,CENPE,KIF11,MAD2L1,PLK1,AURKA,TTK,XRCC2,PRC1,AURKB,KIF23,KIF20B,ESPL1,DLGAP5,KIF14,KIF20A,NDC80,TACC3,SPAG5,PLK4,KIF2C,TPX2,KIF4A,RACGAP1,NUSAP1,GTSE1,CENPJ,KIF15,BORA,KIF18A,NUF2,KIF18B,SKA1,SKA3,ASPM,GEN1
1_Member	GO Biological Processes	GO:0000226	microtubule cytoskeleton organization	-27.8064	-24.7442	35/561	675,983,991,1058,1062,3832,4085,5347,6790,7272,7516,9055,9212,9493,9700,9928,10112,10403,10460,10615,10733,11004,22974,24137,29127,51203,55835,79866,81930,83540,146909,220134,221150,259266,348654	BRCA2,CDK1,CDC20,CENPA,CENPE,KIF11,MAD2L1,PLK1,AURKA,TTK,XRCC2,PRC1,AURKB,KIF23,ESPL1,KIF14,KIF20A,NDC80,TACC3,SPAG5,PLK4,KIF2C,TPX2,KIF4A,RACGAP1,NUSAP1,CENPJ,BORA,KIF18A,NUF2,KIF18B,SKA1,SKA3,ASPM,GEN1
1_Member	GO Biological Processes	GO:1902850	microtubule cytoskeleton organization involved in mitosis	-23.3379	-20.4828	20/134	991,1058,1062,3832,4085,5347,6790,7272,9055,9212,9493,9700,10403,10460,22974,24137,29127,51203,79866,83540	CDC20,CENPA,CENPE,KIF11,MAD2L1,PLK1,AURKA,TTK,PRC1,AURKB,KIF23,ESPL1,NDC80,TACC3,TPX2,KIF4A,RACGAP1,NUSAP1,BORA,NUF2
1_Member	GO Biological Processes	GO:0007051	spindle organization	-18.9041	-16.2768	19/187	991,1062,3832,5347,6790,7272,9055,9212,9493,9700,10403,10460,10615,22974,24137,29127,79866,83540,259266	CDC20,CENPE,KIF11,PLK1,AURKA,TTK,PRC1,AURKB,KIF23,ESPL1,NDC80,TACC3,SPAG5,TPX2,KIF4A,RACGAP1,BORA,NUF2,ASPM
1_Member	GO Biological Processes	GO:0007052	mitotic spindle organization	-18.5831	-15.9732	16/109	991,1062,3832,5347,6790,7272,9055,9212,9493,10403,10460,22974,24137,29127,79866,83540	CDC20,CENPE,KIF11,PLK1,AURKA,TTK,PRC1,AURKB,KIF23,NDC80,TACC3,TPX2,KIF4A,RACGAP1,BORA,NUF2
1_Member	GO Biological Processes	GO:0051225	spindle assembly	-10.4052	-8.1089	11/125	991,3832,5347,6790,9212,9493,10615,22974,24137,29127,259266	CDC20,KIF11,PLK1,AURKA,AURKB,KIF23,SPAG5,TPX2,KIF4A,RACGAP1,ASPM
1_Member	GO Biological Processes	GO:0090307	mitotic spindle assembly	-9.22198	-6.98371	8/59	991,3832,5347,9212,9493,22974,24137,29127	CDC20,KIF11,PLK1,AURKB,KIF23,TPX2,KIF4A,RACGAP1
2_Summary	Reactome Gene Sets	R-HSA-1640170	Cell Cycle	-45.6088	-42.1364	50/643	675,699,701,890,983,991,1058,1062,1063,2491,3161,3619,4085,5347,5933,6241,6790,7153,7298,8318,8365,9133,9212,9232,9493,9700,10051,10112,10403,10733,11004,11065,22974,23397,23594,51512,54821,54892,55355,55835,55839,63967,64105,64151,79866,81930,83540,83990,84515,220134,1894,3832,4288,7272,9055,9585,9787,9928,10460,10615,29127,51203,54443,81610,348654,1033,9833,128239,146956,9824,29028,80119,55771,…	BRCA2,BUB1,BUB1B,CCNA2,CDK1,CDC20,CENPA,CENPE,CENPF,CENPI,HMMR,INCENP,MAD2L1,PLK1,RBL1,RRM2,AURKA,TOP2A,TYMS,CDC45,HIST1H4H,CCNB2,AURKB,PTTG1,KIF23,ESPL1,SMC4,KIF20A,NDC80,PLK4,KIF2C,UBE2C,TPX2,NCAPH,ORC6,GTSE1,ERCC6L,NCAPG2,HJURP,CENPJ,CENPN,CLSPN,CENPK,NCAPG,BORA,KIF18A,NUF2,BRIP1,MCM8,SKA1,ECT2,KIF11,MKI67,TTK,PRC1,KIF20B,DLGAP5,KIF14,TACC3,SPAG5,RACGAP1,NUSAP1,ANLN,FAM83D,GEN1,CDKN3,MELK,IQGA…
2_Member	Reactome Gene Sets	R-HSA-1640170	Cell Cycle	-45.6088	-42.1364	50/643	675,699,701,890,983,991,1058,1062,1063,2491,3161,3619,4085,5347,5933,6241,6790,7153,7298,8318,8365,9133,9212,9232,9493,9700,10051,10112,10403,10733,11004,11065,22974,23397,23594,51512,54821,54892,55355,55835,55839,63967,64105,64151,79866,81930,83540,83990,84515,220134	BRCA2,BUB1,BUB1B,CCNA2,CDK1,CDC20,CENPA,CENPE,CENPF,CENPI,HMMR,INCENP,MAD2L1,PLK1,RBL1,RRM2,AURKA,TOP2A,TYMS,CDC45,HIST1H4H,CCNB2,AURKB,PTTG1,KIF23,ESPL1,SMC4,KIF20A,NDC80,PLK4,KIF2C,UBE2C,TPX2,NCAPH,ORC6,GTSE1,ERCC6L,NCAPG2,HJURP,CENPJ,CENPN,CLSPN,CENPK,NCAPG,BORA,KIF18A,NUF2,BRIP1,MCM8,SKA1
2_Member	Reactome Gene Sets	R-HSA-69278	Cell Cycle, Mitotic	-43.5336	-40.1704	46/538	699,701,890,983,991,1058,1062,1063,2491,3161,3619,4085,5347,5933,6241,6790,7153,7298,8318,8365,9133,9212,9232,9493,9700,10051,10112,10403,10733,11004,11065,22974,23397,23594,51512,54821,54892,55835,55839,64105,64151,79866,81930,83540,84515,220134	BUB1,BUB1B,CCNA2,CDK1,CDC20,CENPA,CENPE,CENPF,CENPI,HMMR,INCENP,MAD2L1,PLK1,RBL1,RRM2,AURKA,TOP2A,TYMS,CDC45,HIST1H4H,CCNB2,AURKB,PTTG1,KIF23,ESPL1,SMC4,KIF20A,NDC80,PLK4,KIF2C,UBE2C,TPX2,NCAPH,ORC6,GTSE1,ERCC6L,NCAPG2,CENPJ,CENPN,CENPK,NCAPG,BORA,KIF18A,NUF2,MCM8,SKA1
2_Member	GO Biological Processes	GO:0010564	regulation of cell cycle process	-32.179	-28.903	43/789	675,699,701,983,991,1062,1063,1894,3161,3619,3832,4085,4288,5347,5933,6241,6790,7272,8318,9055,9212,9232,9493,9585,9700,9787,9928,10112,10403,10460,10615,10733,11065,22974,29127,51203,51512,54443,55835,63967,79866,81610,348654	BRCA2,BUB1,BUB1B,CDK1,CDC20,CENPE,CENPF,ECT2,HMMR,INCENP,KIF11,MAD2L1,MKI67,PLK1,RBL1,RRM2,AURKA,TTK,CDC45,PRC1,AURKB,PTTG1,KIF23,KIF20B,ESPL1,DLGAP5,KIF14,KIF20A,NDC80,TACC3,SPAG5,PLK4,UBE2C,TPX2,RACGAP1,NUSAP1,GTSE1,ANLN,CENPJ,CLSPN,BORA,FAM83D,GEN1
2_Member	Reactome Gene Sets	R-HSA-68886	M Phase	-30.27	-27.0317	33/395	699,701,983,991,1058,1062,1063,2491,3619,4085,5347,8365,9133,9212,9232,9493,9700,10051,10112,10403,10733,11004,11065,23397,54821,54892,55835,55839,64105,64151,81930,83540,220134	BUB1,BUB1B,CDK1,CDC20,CENPA,CENPE,CENPF,CENPI,INCENP,MAD2L1,PLK1,HIST1H4H,CCNB2,AURKB,PTTG1,KIF23,ESPL1,SMC4,KIF20A,NDC80,PLK4,KIF2C,UBE2C,NCAPH,ERCC6L,NCAPG2,CENPJ,CENPN,CENPK,NCAPG,KIF18A,NUF2,SKA1
2_Member	Reactome Gene Sets	R-HSA-69620	Cell Cycle Checkpoints	-30.0932	-26.8897	30/293	699,701,890,983,991,1058,1062,1063,2491,3619,4085,5347,8318,8365,9133,9212,10403,11004,11065,23594,51512,54821,55839,63967,64105,81930,83540,83990,84515,220134	BUB1,BUB1B,CCNA2,CDK1,CDC20,CENPA,CENPE,CENPF,CENPI,INCENP,MAD2L1,PLK1,CDC45,HIST1H4H,CCNB2,AURKB,NDC80,KIF2C,UBE2C,ORC6,GTSE1,ERCC6L,CENPN,CLSPN,CENPK,KIF18A,NUF2,BRIP1,MCM8,SKA1
2_Member	GO Biological Processes	GO:0044770	cell cycle phase transition	-29.6893	-26.518	38/634	699,701,890,983,991,1033,1062,1063,3161,4085,5347,5933,6241,6790,7272,7298,8318,9133,9212,9700,9787,9833,9928,10403,10460,10733,11065,22974,23594,51512,54443,55835,63967,79866,81610,84515,128239,348654	BUB1,BUB1B,CCNA2,CDK1,CDC20,CDKN3,CENPE,CENPF,HMMR,MAD2L1,PLK1,RBL1,RRM2,AURKA,TTK,TYMS,CDC45,CCNB2,AURKB,ESPL1,DLGAP5,MELK,KIF14,NDC80,TACC3,PLK4,UBE2C,TPX2,ORC6,GTSE1,ANLN,CENPJ,CLSPN,BORA,FAM83D,MCM8,IQGAP3,GEN1
2_Member	GO Biological Processes	GO:0044772	mitotic cell cycle phase transition	-29.5415	-26.4001	37/591	699,701,890,983,991,1033,1062,1063,3161,4085,5347,5933,6241,6790,7272,7298,8318,9133,9212,9700,9787,9833,9928,10403,10460,10733,11065,22974,23594,51512,54443,55835,63967,79866,84515,128239,348654	BUB1,BUB1B,CCNA2,CDK1,CDC20,CDKN3,CENPE,CENPF,HMMR,MAD2L1,PLK1,RBL1,RRM2,AURKA,TTK,TYMS,CDC45,CCNB2,AURKB,ESPL1,DLGAP5,MELK,KIF14,NDC80,TACC3,PLK4,UBE2C,TPX2,ORC6,GTSE1,ANLN,CENPJ,CLSPN,BORA,MCM8,IQGAP3,GEN1
2_Member	Reactome Gene Sets	R-HSA-68877	Mitotic Prometaphase	-28.7627	-25.6493	26/200	699,701,983,991,1058,1062,1063,2491,3619,4085,5347,9133,9212,10051,10403,10733,11004,23397,54821,55835,55839,64105,64151,81930,83540,220134	BUB1,BUB1B,CDK1,CDC20,CENPA,CENPE,CENPF,CENPI,INCENP,MAD2L1,PLK1,CCNB2,AURKB,SMC4,NDC80,PLK4,KIF2C,NCAPH,ERCC6L,CENPJ,CENPN,CENPK,NCAPG,KIF18A,NUF2,SKA1
2_Member	GO Biological Processes	GO:0007346	regulation of mitotic cell cycle	-27.7722	-24.7335	37/662	675,699,701,983,991,1062,1063,3161,3619,3832,4085,4288,5347,5933,6790,7153,7272,8318,9212,9232,9585,9700,9787,9928,10403,10460,10733,11065,22974,51203,51512,54443,55835,63967,79866,146956,348654	BRCA2,BUB1,BUB1B,CDK1,CDC20,CENPE,CENPF,HMMR,INCENP,KIF11,MAD2L1,MKI67,PLK1,RBL1,AURKA,TOP2A,TTK,CDC45,AURKB,PTTG1,KIF20B,ESPL1,DLGAP5,KIF14,NDC80,TACC3,PLK4,UBE2C,TPX2,NUSAP1,GTSE1,ANLN,CENPJ,CLSPN,BORA,EME1,GEN1
2_Member	GO Biological Processes	GO:0007088	regulation of mitotic nuclear division	-26.0701	-23.0537	23/166	699,701,991,1062,1063,3832,4085,4288,5347,6790,7272,9212,9232,9585,9700,9787,10403,10460,11065,51203,54443,79866,348654	BUB1,BUB1B,CDC20,CENPE,CENPF,KIF11,MAD2L1,MKI67,PLK1,AURKA,TTK,AURKB,PTTG1,KIF20B,ESPL1,DLGAP5,NDC80,TACC3,UBE2C,NUSAP1,ANLN,BORA,GEN1
2_Member	GO Biological Processes	GO:0051983	regulation of chromosome segregation	-25.7778	-22.7826	20/103	699,701,991,1062,1063,1894,4085,4288,5347,7272,9212,9232,9700,9787,10403,10460,10615,11004,29127,348654	BUB1,BUB1B,CDC20,CENPE,CENPF,ECT2,MAD2L1,MKI67,PLK1,TTK,AURKB,PTTG1,ESPL1,DLGAP5,NDC80,TACC3,SPAG5,KIF2C,RACGAP1,GEN1
2_Member	Reactome Gene Sets	R-HSA-2500257	Resolution of Sister Chromatid Cohesion	-25.5699	-22.5949	21/126	699,701,983,991,1058,1062,1063,2491,3619,4085,5347,9133,9212,10403,11004,54821,55839,64105,81930,83540,220134	BUB1,BUB1B,CDK1,CDC20,CENPA,CENPE,CENPF,CENPI,INCENP,MAD2L1,PLK1,CCNB2,AURKB,NDC80,KIF2C,ERCC6L,CENPN,CENPK,KIF18A,NUF2,SKA1
2_Member	Reactome Gene Sets	R-HSA-69618	Mitotic Spindle Checkpoint	-24.9926	-22.0554	20/112	699,701,991,1058,1062,1063,2491,3619,4085,5347,9212,10403,11004,11065,54821,55839,64105,81930,83540,220134	BUB1,BUB1B,CDC20,CENPA,CENPE,CENPF,CENPI,INCENP,MAD2L1,PLK1,AURKB,NDC80,KIF2C,UBE2C,ERCC6L,CENPN,CENPK,KIF18A,NUF2,SKA1
2_Member	GO Biological Processes	GO:0051783	regulation of nuclear division	-24.6711	-21.7765	23/190	699,701,991,1062,1063,3832,4085,4288,5347,6790,7272,9212,9232,9585,9700,9787,10403,10460,11065,51203,54443,79866,348654	BUB1,BUB1B,CDC20,CENPE,CENPF,KIF11,MAD2L1,MKI67,PLK1,AURKA,TTK,AURKB,PTTG1,KIF20B,ESPL1,DLGAP5,NDC80,TACC3,UBE2C,NUSAP1,ANLN,BORA,GEN1
2_Member	Reactome Gene Sets	R-HSA-141424	Amplification of signal from the kinetochores	-24.6626	-21.7765	19/96	699,701,991,1058,1062,1063,2491,3619,4085,5347,9212,10403,11004,54821,55839,64105,81930,83540,220134	BUB1,BUB1B,CDC20,CENPA,CENPE,CENPF,CENPI,INCENP,MAD2L1,PLK1,AURKB,NDC80,KIF2C,ERCC6L,CENPN,CENPK,KIF18A,NUF2,SKA1
2_Member	Reactome Gene Sets	R-HSA-141444	Amplification of signal from unattached kinetochores via a MAD2 inhibitory signal	-24.6626	-21.7765	19/96	699,701,991,1058,1062,1063,2491,3619,4085,5347,9212,10403,11004,54821,55839,64105,81930,83540,220134	BUB1,BUB1B,CDC20,CENPA,CENPE,CENPF,CENPI,INCENP,MAD2L1,PLK1,AURKB,NDC80,KIF2C,ERCC6L,CENPN,CENPK,KIF18A,NUF2,SKA1
2_Member	GO Biological Processes	GO:0051304	chromosome separation	-23.5548	-20.6845	18/89	699,701,991,1062,1063,4085,5347,7153,7272,9212,9232,9700,9787,10403,10460,23397,146956,348654	BUB1,BUB1B,CDC20,CENPE,CENPF,MAD2L1,PLK1,TOP2A,TTK,AURKB,PTTG1,ESPL1,DLGAP5,NDC80,TACC3,NCAPH,EME1,GEN1
2_Member	Reactome Gene Sets	R-HSA-2467813	Separation of Sister Chromatids	-23.1561	-20.3158	22/190	699,701,991,1058,1062,1063,2491,3619,4085,5347,9212,9232,9700,10403,11004,11065,54821,55839,64105,81930,83540,220134	BUB1,BUB1B,CDC20,CENPA,CENPE,CENPF,CENPI,INCENP,MAD2L1,PLK1,AURKB,PTTG1,ESPL1,NDC80,KIF2C,UBE2C,ERCC6L,CENPN,CENPK,KIF18A,NUF2,SKA1
2_Member	Reactome Gene Sets	R-HSA-68882	Mitotic Anaphase	-22.6062	-19.7801	22/201	699,701,991,1058,1062,1063,2491,3619,4085,5347,9212,9232,9700,10403,11004,11065,54821,55839,64105,81930,83540,220134	BUB1,BUB1B,CDC20,CENPA,CENPE,CENPF,CENPI,INCENP,MAD2L1,PLK1,AURKB,PTTG1,ESPL1,NDC80,KIF2C,UBE2C,ERCC6L,CENPN,CENPK,KIF18A,NUF2,SKA1
2_Member	Reactome Gene Sets	R-HSA-2555396	Mitotic Metaphase and Anaphase	-22.5579	-19.7456	22/202	699,701,991,1058,1062,1063,2491,3619,4085,5347,9212,9232,9700,10403,11004,11065,54821,55839,64105,81930,83540,220134	BUB1,BUB1B,CDC20,CENPA,CENPE,CENPF,CENPI,INCENP,MAD2L1,PLK1,AURKB,PTTG1,ESPL1,NDC80,KIF2C,UBE2C,ERCC6L,CENPN,CENPK,KIF18A,NUF2,SKA1
2_Member	GO Biological Processes	GO:0010965	regulation of mitotic sister chromatid separation	-21.5703	-18.7714	15/57	699,701,991,1062,1063,4085,5347,7272,9212,9232,9700,9787,10403,10460,348654	BUB1,BUB1B,CDC20,CENPE,CENPF,MAD2L1,PLK1,TTK,AURKB,PTTG1,ESPL1,DLGAP5,NDC80,TACC3,GEN1
2_Member	Reactome Gene Sets	R-HSA-5663220	RHO GTPases Activate Formins	-21.354	-18.568	19/140	699,701,991,1058,1062,1063,2491,3619,4085,5347,9212,10403,11004,54821,55839,64105,81930,83540,220134	BUB1,BUB1B,CDC20,CENPA,CENPE,CENPF,CENPI,INCENP,MAD2L1,PLK1,AURKB,NDC80,KIF2C,ERCC6L,CENPN,CENPK,KIF18A,NUF2,SKA1
2_Member	GO Biological Processes	GO:0051306	mitotic sister chromatid separation	-21.1934	-18.4201	15/60	699,701,991,1062,1063,4085,5347,7272,9212,9232,9700,9787,10403,10460,348654	BUB1,BUB1B,CDC20,CENPE,CENPF,MAD2L1,PLK1,TTK,AURKB,PTTG1,ESPL1,DLGAP5,NDC80,TACC3,GEN1
2_Member	GO Biological Processes	GO:1905818	regulation of chromosome separation	-20.9542	-18.193	15/62	699,701,991,1062,1063,4085,5347,7272,9212,9232,9700,9787,10403,10460,348654	BUB1,BUB1B,CDC20,CENPE,CENPF,MAD2L1,PLK1,TTK,AURKB,PTTG1,ESPL1,DLGAP5,NDC80,TACC3,GEN1
2_Member	GO Biological Processes	GO:0033047	regulation of mitotic sister chromatid segregation	-20.2868	-17.5432	15/68	699,701,991,1062,1063,4085,5347,7272,9212,9232,9700,9787,10403,10460,348654	BUB1,BUB1B,CDC20,CENPE,CENPF,MAD2L1,PLK1,TTK,AURKB,PTTG1,ESPL1,DLGAP5,NDC80,TACC3,GEN1
2_Member	GO Biological Processes	GO:1901987	regulation of cell cycle phase transition	-20.0533	-17.3346	27/481	699,701,983,991,1062,1063,3161,4085,5347,5933,6790,7272,8318,9212,9700,9787,9928,10403,10733,11065,22974,51512,54443,55835,63967,81610,348654	BUB1,BUB1B,CDK1,CDC20,CENPE,CENPF,HMMR,MAD2L1,PLK1,RBL1,AURKA,TTK,CDC45,AURKB,ESPL1,DLGAP5,KIF14,NDC80,PLK4,UBE2C,TPX2,GTSE1,ANLN,CENPJ,CLSPN,FAM83D,GEN1
2_Member	GO Biological Processes	GO:0007091	metaphase/anaphase transition of mitotic cell cycle	-20.05	-17.3346	14/54	699,701,991,1062,1063,4085,5347,7272,9212,9700,9787,10403,10460,348654	BUB1,BUB1B,CDC20,CENPE,CENPF,MAD2L1,PLK1,TTK,AURKB,ESPL1,DLGAP5,NDC80,TACC3,GEN1
2_Member	GO Biological Processes	GO:0044784	metaphase/anaphase transition of cell cycle	-19.8011	-17.1069	14/56	699,701,991,1062,1063,4085,5347,7272,9212,9700,9787,10403,10460,348654	BUB1,BUB1B,CDC20,CENPE,CENPF,MAD2L1,PLK1,TTK,AURKB,ESPL1,DLGAP5,NDC80,TACC3,GEN1
2_Member	GO Biological Processes	GO:1901990	regulation of mitotic cell cycle phase transition	-19.7303	-17.0463	26/445	699,701,983,991,1062,1063,3161,4085,5347,5933,6790,7272,8318,9212,9700,9787,9928,10403,10733,11065,22974,51512,54443,55835,63967,348654	BUB1,BUB1B,CDK1,CDC20,CENPE,CENPF,HMMR,MAD2L1,PLK1,RBL1,AURKA,TTK,CDC45,AURKB,ESPL1,DLGAP5,KIF14,NDC80,PLK4,UBE2C,TPX2,GTSE1,ANLN,CENPJ,CLSPN,GEN1
2_Member	Reactome Gene Sets	R-HSA-194315	Signaling by Rho GTPases	-19.4891	-16.815	26/455	699,701,991,1058,1062,1063,1894,2491,3619,4085,5347,8365,9055,9212,9824,9928,10403,11004,29127,54821,55839,64105,81930,83540,128239,220134	BUB1,BUB1B,CDC20,CENPA,CENPE,CENPF,ECT2,CENPI,INCENP,MAD2L1,PLK1,HIST1H4H,PRC1,AURKB,ARHGAP11A,KIF14,NDC80,KIF2C,RACGAP1,ERCC6L,CENPN,CENPK,KIF18A,NUF2,IQGAP3,SKA1
2_Member	Reactome Gene Sets	R-HSA-195258	RHO GTPase Effectors	-19.2254	-16.5707	23/327	699,701,991,1058,1062,1063,2491,3619,4085,5347,8365,9055,9212,9928,10403,11004,54821,55839,64105,81930,83540,128239,220134	BUB1,BUB1B,CDC20,CENPA,CENPE,CENPF,CENPI,INCENP,MAD2L1,PLK1,HIST1H4H,PRC1,AURKB,KIF14,NDC80,KIF2C,ERCC6L,CENPN,CENPK,KIF18A,NUF2,IQGAP3,SKA1
2_Member	GO Biological Processes	GO:0033045	regulation of sister chromatid segregation	-19.1336	-16.4883	15/80	699,701,991,1062,1063,4085,5347,7272,9212,9232,9700,9787,10403,10460,348654	BUB1,BUB1B,CDC20,CENPE,CENPF,MAD2L1,PLK1,TTK,AURKB,PTTG1,ESPL1,DLGAP5,NDC80,TACC3,GEN1
2_Member	GO Biological Processes	GO:0030071	regulation of mitotic metaphase/anaphase transition	-18.5346	-15.9332	13/51	699,701,991,1062,1063,4085,5347,7272,9212,9700,9787,10403,348654	BUB1,BUB1B,CDC20,CENPE,CENPF,MAD2L1,PLK1,TTK,AURKB,ESPL1,DLGAP5,NDC80,GEN1
2_Member	GO Biological Processes	GO:1902099	regulation of metaphase/anaphase transition of cell cycle	-18.2911	-15.698	13/53	699,701,991,1062,1063,4085,5347,7272,9212,9700,9787,10403,348654	BUB1,BUB1B,CDC20,CENPE,CENPF,MAD2L1,PLK1,TTK,AURKB,ESPL1,DLGAP5,NDC80,GEN1
2_Member	GO Biological Processes	GO:0033046	negative regulation of sister chromatid segregation	-17.5362	-14.9822	12/44	699,701,991,1063,4085,5347,7272,9212,9232,9700,10403,348654	BUB1,BUB1B,CDC20,CENPF,MAD2L1,PLK1,TTK,AURKB,PTTG1,ESPL1,NDC80,GEN1
2_Member	GO Biological Processes	GO:0051985	negative regulation of chromosome segregation	-17.4033	-14.8567	12/45	699,701,991,1063,4085,5347,7272,9212,9232,9700,10403,348654	BUB1,BUB1B,CDC20,CENPF,MAD2L1,PLK1,TTK,AURKB,PTTG1,ESPL1,NDC80,GEN1
2_Member	GO Biological Processes	GO:0000075	cell cycle checkpoint	-16.3654	-13.8333	18/216	699,701,983,991,1063,4085,5347,6790,7153,7272,8318,9212,10403,51512,63967,83990,146956,348654	BUB1,BUB1B,CDK1,CDC20,CENPF,MAD2L1,PLK1,AURKA,TOP2A,TTK,CDC45,AURKB,NDC80,GTSE1,CLSPN,BRIP1,EME1,GEN1
2_Member	GO Biological Processes	GO:2000816	negative regulation of mitotic sister chromatid separation	-16.2913	-13.7662	11/39	699,701,991,1063,4085,5347,7272,9212,9232,10403,348654	BUB1,BUB1B,CDC20,CENPF,MAD2L1,PLK1,TTK,AURKB,PTTG1,NDC80,GEN1
2_Member	GO Biological Processes	GO:1905819	negative regulation of chromosome separation	-16.1534	-13.6353	11/40	699,701,991,1063,4085,5347,7272,9212,9232,10403,348654	BUB1,BUB1B,CDC20,CENPF,MAD2L1,PLK1,TTK,AURKB,PTTG1,NDC80,GEN1
2_Member	GO Biological Processes	GO:0033048	negative regulation of mitotic sister chromatid segregation	-15.8895	-13.3783	11/42	699,701,991,1063,4085,5347,7272,9212,9232,10403,348654	BUB1,BUB1B,CDC20,CENPF,MAD2L1,PLK1,TTK,AURKB,PTTG1,NDC80,GEN1
2_Member	GO Biological Processes	GO:0007093	mitotic cell cycle checkpoint	-15.6268	-13.1223	16/165	699,701,983,991,1063,4085,5347,6790,7153,7272,9212,10403,51512,63967,146956,348654	BUB1,BUB1B,CDK1,CDC20,CENPF,MAD2L1,PLK1,AURKA,TOP2A,TTK,AURKB,NDC80,GTSE1,CLSPN,EME1,GEN1
2_Member	GO Biological Processes	GO:0033044	regulation of chromosome organization	-15.0914	-12.6064	20/345	699,701,991,1062,1063,4085,4288,5347,7153,7272,8318,9212,9232,9700,9787,10403,10460,29028,80119,348654	BUB1,BUB1B,CDC20,CENPE,CENPF,MAD2L1,MKI67,PLK1,TOP2A,TTK,CDC45,AURKB,PTTG1,ESPL1,DLGAP5,NDC80,TACC3,ATAD2,PIF1,GEN1
2_Member	GO Biological Processes	GO:0007094	mitotic spindle assembly checkpoint	-15.0569	-12.5968	10/34	699,701,991,1063,4085,5347,7272,9212,10403,348654	BUB1,BUB1B,CDC20,CENPF,MAD2L1,PLK1,TTK,AURKB,NDC80,GEN1
2_Member	GO Biological Processes	GO:0031577	spindle checkpoint	-15.0569	-12.5968	10/34	699,701,991,1063,4085,5347,7272,9212,10403,348654	BUB1,BUB1B,CDC20,CENPF,MAD2L1,PLK1,TTK,AURKB,NDC80,GEN1
2_Member	GO Biological Processes	GO:0071173	spindle assembly checkpoint	-15.0569	-12.5968	10/34	699,701,991,1063,4085,5347,7272,9212,10403,348654	BUB1,BUB1B,CDC20,CENPF,MAD2L1,PLK1,TTK,AURKB,NDC80,GEN1
2_Member	GO Biological Processes	GO:0071174	mitotic spindle checkpoint	-15.0569	-12.5968	10/34	699,701,991,1063,4085,5347,7272,9212,10403,348654	BUB1,BUB1B,CDC20,CENPF,MAD2L1,PLK1,TTK,AURKB,NDC80,GEN1
2_Member	GO Biological Processes	GO:2001251	negative regulation of chromosome organization	-15.0496	-12.5954	15/146	699,701,991,1063,4085,5347,7153,7272,9212,9232,9700,10403,29028,80119,348654	BUB1,BUB1B,CDC20,CENPF,MAD2L1,PLK1,TOP2A,TTK,AURKB,PTTG1,ESPL1,NDC80,ATAD2,PIF1,GEN1
2_Member	GO Biological Processes	GO:0045786	negative regulation of cell cycle	-14.8157	-12.3675	25/642	699,701,983,991,1033,1063,4085,5347,5933,6241,6790,7153,7272,8318,9212,9232,9585,9700,10403,51512,55771,63967,83990,146956,348654	BUB1,BUB1B,CDK1,CDC20,CDKN3,CENPF,MAD2L1,PLK1,RBL1,RRM2,AURKA,TOP2A,TTK,CDC45,AURKB,PTTG1,KIF20B,ESPL1,NDC80,GTSE1,PRR11,CLSPN,BRIP1,EME1,GEN1
2_Member	GO Biological Processes	GO:0045841	negative regulation of mitotic metaphase/anaphase transition	-14.7731	-12.3307	10/36	699,701,991,1063,4085,5347,7272,9212,10403,348654	BUB1,BUB1B,CDC20,CENPF,MAD2L1,PLK1,TTK,AURKB,NDC80,GEN1
2_Member	GO Biological Processes	GO:0045839	negative regulation of mitotic nuclear division	-14.7583	-12.3217	11/52	699,701,991,1063,4085,5347,7272,9212,9232,10403,348654	BUB1,BUB1B,CDC20,CENPF,MAD2L1,PLK1,TTK,AURKB,PTTG1,NDC80,GEN1
2_Member	KEGG Pathway	hsa04110	Cell cycle	-14.6521	-12.2211	14/124	699,701,890,983,991,4085,5347,5933,7272,8318,9133,9232,9700,23594	BUB1,BUB1B,CCNA2,CDK1,CDC20,MAD2L1,PLK1,RBL1,TTK,CDC45,CCNB2,PTTG1,ESPL1,ORC6
2_Member	GO Biological Processes	GO:1902100	negative regulation of metaphase/anaphase transition of cell cycle	-14.6381	-12.2127	10/37	699,701,991,1063,4085,5347,7272,9212,10403,348654	BUB1,BUB1B,CDC20,CENPF,MAD2L1,PLK1,TTK,AURKB,NDC80,GEN1
2_Member	GO Biological Processes	GO:0051784	negative regulation of nuclear division	-14.0192	-11.6048	11/60	699,701,991,1063,4085,5347,7272,9212,9232,10403,348654	BUB1,BUB1B,CDC20,CENPF,MAD2L1,PLK1,TTK,AURKB,PTTG1,NDC80,GEN1
2_Member	GO Biological Processes	GO:0045930	negative regulation of mitotic cell cycle	-12.9891	-10.5959	18/337	699,701,983,991,1063,4085,5347,5933,6790,7153,7272,9212,9232,10403,51512,63967,146956,348654	BUB1,BUB1B,CDK1,CDC20,CENPF,MAD2L1,PLK1,RBL1,AURKA,TOP2A,TTK,AURKB,PTTG1,NDC80,GTSE1,CLSPN,EME1,GEN1
2_Member	GO Biological Processes	GO:0010948	negative regulation of cell cycle process	-12.4807	-10.1028	18/361	699,701,983,991,1063,4085,5347,5933,6241,6790,7272,9212,9232,9700,10403,51512,63967,348654	BUB1,BUB1B,CDK1,CDC20,CENPF,MAD2L1,PLK1,RBL1,RRM2,AURKA,TTK,AURKB,PTTG1,ESPL1,NDC80,GTSE1,CLSPN,GEN1
2_Member	GO Biological Processes	GO:1901991	negative regulation of mitotic cell cycle phase transition	-11.6476	-9.28438	15/248	699,701,983,991,1063,4085,5347,5933,6790,7272,9212,10403,51512,63967,348654	BUB1,BUB1B,CDK1,CDC20,CENPF,MAD2L1,PLK1,RBL1,AURKA,TTK,AURKB,NDC80,GTSE1,CLSPN,GEN1
2_Member	GO Biological Processes	GO:1901988	negative regulation of cell cycle phase transition	-11.1876	-8.84791	15/267	699,701,983,991,1063,4085,5347,5933,6790,7272,9212,10403,51512,63967,348654	BUB1,BUB1B,CDK1,CDC20,CENPF,MAD2L1,PLK1,RBL1,AURKA,TTK,AURKB,NDC80,GTSE1,CLSPN,GEN1
2_Member	GO Biological Processes	GO:0010639	negative regulation of organelle organization	-9.78475	-7.50869	16/395	120,699,701,991,1063,4085,5347,7153,7272,9212,9232,9700,10403,29028,80119,348654	ADD3,BUB1,BUB1B,CDC20,CENPF,MAD2L1,PLK1,TOP2A,TTK,AURKB,PTTG1,ESPL1,NDC80,ATAD2,PIF1,GEN1
2_Member	GO Biological Processes	GO:0034502	protein localization to chromosome	-9.41955	-7.16655	9/83	675,701,983,1058,5347,7272,9212,10403,84515	BRCA2,BUB1B,CDK1,CENPA,PLK1,TTK,AURKB,NDC80,MCM8
2_Member	GO Biological Processes	GO:0071459	protein localization to chromosome, centromeric region	-8.98989	-6.76934	6/22	701,983,1058,7272,9212,10403	BUB1B,CDK1,CENPA,TTK,AURKB,NDC80
2_Member	KEGG Pathway	hsa04114	Oocyte meiosis	-7.85948	-5.70339	9/124	699,983,991,4085,5347,6790,9133,9232,9700	BUB1,CDK1,CDC20,MAD2L1,PLK1,AURKA,CCNB2,PTTG1,ESPL1
2_Member	GO Biological Processes	GO:0051129	negative regulation of cellular component organization	-6.71582	-4.65122	17/739	120,699,701,991,1063,4085,5347,7153,7272,9212,9232,9700,9928,10403,29028,80119,348654	ADD3,BUB1,BUB1B,CDC20,CENPF,MAD2L1,PLK1,TOP2A,TTK,AURKB,PTTG1,ESPL1,KIF14,NDC80,ATAD2,PIF1,GEN1
2_Member	GO Biological Processes	GO:0034501	protein localization to kinetochore	-5.85371	-3.8351	4/17	983,7272,9212,10403	CDK1,TTK,AURKB,NDC80
2_Member	GO Biological Processes	GO:0007062	sister chromatid cohesion	-4.80821	-2.87814	5/62	699,701,991,5347,9700	BUB1,BUB1B,CDC20,PLK1,ESPL1
3_Summary	Canonical Pathways	M129	PID PLK1 PATHWAY	-25.249	-22.2932	16/46	699,701,983,991,1062,1894,3619,5347,6790,9055,10112,10403,22974,54821,63967,79866,9212,9928,11065,54892,63922,128239,890,1033,7273,9133	BUB1,BUB1B,CDK1,CDC20,CENPE,ECT2,INCENP,PLK1,AURKA,PRC1,KIF20A,NDC80,TPX2,ERCC6L,CLSPN,BORA,AURKB,KIF14,UBE2C,NCAPG2,CHTF18,IQGAP3,CCNA2,CDKN3,TTN,CCNB2
3_Member	Canonical Pathways	M129	PID PLK1 PATHWAY	-25.249	-22.2932	16/46	699,701,983,991,1062,1894,3619,5347,6790,9055,10112,10403,22974,54821,63967,79866	BUB1,BUB1B,CDK1,CDC20,CENPE,ECT2,INCENP,PLK1,AURKA,PRC1,KIF20A,NDC80,TPX2,ERCC6L,CLSPN,BORA
3_Member	GO Biological Processes	GO:0051347	positive regulation of transferase activity	-4.59631	-2.68197	13/649	983,991,1062,1894,5347,9212,9928,11065,22974,54892,63922,63967,128239	CDK1,CDC20,CENPE,ECT2,PLK1,AURKB,KIF14,UBE2C,TPX2,NCAPG2,CHTF18,CLSPN,IQGAP3
3_Member	GO Biological Processes	GO:0045859	regulation of protein kinase activity	-3.69896	-1.86723	13/797	890,983,1033,1062,1894,5347,7273,9133,9928,22974,54892,63967,128239	CCNA2,CDK1,CDKN3,CENPE,ECT2,PLK1,TTN,CCNB2,KIF14,TPX2,NCAPG2,CLSPN,IQGAP3
3_Member	GO Biological Processes	GO:0045860	positive regulation of protein kinase activity	-2.24209	-0.529939	8/533	983,1062,1894,9928,22974,54892,63967,128239	CDK1,CENPE,ECT2,KIF14,TPX2,NCAPG2,CLSPN,IQGAP3
3_Member	GO Biological Processes	GO:0032147	activation of protein kinase activity	-2.16273	-0.458058	6/332	983,1894,9928,22974,63967,128239	CDK1,ECT2,KIF14,TPX2,CLSPN,IQGAP3
3_Member	GO Biological Processes	GO:0033674	positive regulation of kinase activity	-2.05664	-0.355131	8/574	983,1062,1894,9928,22974,54892,63967,128239	CDK1,CENPE,ECT2,KIF14,TPX2,NCAPG2,CLSPN,IQGAP3
4_Summary	Canonical Pathways	M14	PID AURORA B PATHWAY	-20.2809	-17.5432	13/39	699,1058,3619,6790,9212,9493,10051,10112,10403,11004,23397,29127,64151,983,7153,7273,51203,54892,9133,701,2177,83990	BUB1,CENPA,INCENP,AURKA,AURKB,KIF23,SMC4,KIF20A,NDC80,KIF2C,NCAPH,RACGAP1,NCAPG,CDK1,TOP2A,TTN,NUSAP1,NCAPG2,CCNB2,BUB1B,FANCD2,BRIP1
4_Member	Canonical Pathways	M14	PID AURORA B PATHWAY	-20.2809	-17.5432	13/39	699,1058,3619,6790,9212,9493,10051,10112,10403,11004,23397,29127,64151	BUB1,CENPA,INCENP,AURKA,AURKB,KIF23,SMC4,KIF20A,NDC80,KIF2C,NCAPH,RACGAP1,NCAPG
4_Member	GO Biological Processes	GO:0030261	chromosome condensation	-10.0484	-7.76835	8/47	983,7153,7273,10051,23397,51203,54892,64151	CDK1,TOP2A,TTN,SMC4,NCAPH,NUSAP1,NCAPG2,NCAPG
4_Member	Reactome Gene Sets	R-HSA-2514853	Condensation of Prometaphase Chromosomes	-8.86518	-6.64809	5/11	983,9133,10051,23397,64151	CDK1,CCNB2,SMC4,NCAPH,NCAPG
4_Member	GO Biological Processes	GO:0007076	mitotic chromosome condensation	-7.7488	-5.60744	5/17	7273,10051,23397,51203,64151	TTN,SMC4,NCAPH,NUSAP1,NCAPG
4_Member	GO Biological Processes	GO:0070192	chromosome organization involved in meiotic cell cycle	-6.0629	-4.031	6/64	699,701,2177,10051,23397,83990	BUB1,BUB1B,FANCD2,SMC4,NCAPH,BRIP1
4_Member	CORUM	CORUM:10	Condensin I complex	-5.90396	-3.88317	3/5	10051,23397,64151	SMC4,NCAPH,NCAPG
4_Member	CORUM	CORUM:157	Condensin I complex	-5.90396	-3.88317	3/5	10051,23397,64151	SMC4,NCAPH,NCAPG
4_Member	CORUM	CORUM:167	Condensin I complex	-5.90396	-3.88317	3/5	10051,23397,64151	SMC4,NCAPH,NCAPG
4_Member	CORUM	CORUM:159	Condensin I-PARP-1-XRCC1 complex	-5.36311	-3.39004	3/7	10051,23397,64151	SMC4,NCAPH,NCAPG
5_Summary	GO Biological Processes	GO:0140013	meiotic nuclear division	-19.8028	-17.1069	19/168	675,699,701,991,2177,5347,6790,7153,7272,9232,9700,10051,23397,25788,81930,83540,83990,146956,259266,7516,8438,84515,3148,29127,57650	BRCA2,BUB1,BUB1B,CDC20,FANCD2,PLK1,AURKA,TOP2A,TTK,PTTG1,ESPL1,SMC4,NCAPH,RAD54B,KIF18A,NUF2,BRIP1,EME1,ASPM,XRCC2,RAD54L,MCM8,HMGB2,RACGAP1,CIP2A
5_Member	GO Biological Processes	GO:0140013	meiotic nuclear division	-19.8028	-17.1069	19/168	675,699,701,991,2177,5347,6790,7153,7272,9232,9700,10051,23397,25788,81930,83540,83990,146956,259266	BRCA2,BUB1,BUB1B,CDC20,FANCD2,PLK1,AURKA,TOP2A,TTK,PTTG1,ESPL1,SMC4,NCAPH,RAD54B,KIF18A,NUF2,BRIP1,EME1,ASPM
5_Member	GO Biological Processes	GO:0051321	meiotic cell cycle	-19.2926	-16.6283	21/246	675,699,701,991,2177,5347,6790,7153,7272,7516,8438,9232,9700,10051,23397,25788,81930,83540,83990,146956,259266	BRCA2,BUB1,BUB1B,CDC20,FANCD2,PLK1,AURKA,TOP2A,TTK,XRCC2,RAD54L,PTTG1,ESPL1,SMC4,NCAPH,RAD54B,KIF18A,NUF2,BRIP1,EME1,ASPM
5_Member	GO Biological Processes	GO:1903046	meiotic cell cycle process	-19.0392	-16.4029	19/184	675,699,701,991,2177,5347,6790,7153,7272,9232,9700,10051,23397,25788,81930,83540,83990,146956,259266	BRCA2,BUB1,BUB1B,CDC20,FANCD2,PLK1,AURKA,TOP2A,TTK,PTTG1,ESPL1,SMC4,NCAPH,RAD54B,KIF18A,NUF2,BRIP1,EME1,ASPM
5_Member	GO Biological Processes	GO:0045132	meiotic chromosome segregation	-15.2006	-12.7093	13/88	699,701,2177,5347,7153,7272,9232,9700,10051,23397,83540,83990,146956	BUB1,BUB1B,FANCD2,PLK1,TOP2A,TTK,PTTG1,ESPL1,SMC4,NCAPH,NUF2,BRIP1,EME1
5_Member	GO Biological Processes	GO:0007127	meiosis I	-9.60375	-7.33162	10/111	675,2177,5347,6790,7153,9232,9700,25788,83990,146956	BRCA2,FANCD2,PLK1,AURKA,TOP2A,PTTG1,ESPL1,RAD54B,BRIP1,EME1
5_Member	GO Biological Processes	GO:0061982	meiosis I cell cycle process	-9.41354	-7.16495	10/116	675,2177,5347,6790,7153,9232,9700,25788,83990,146956	BRCA2,FANCD2,PLK1,AURKA,TOP2A,PTTG1,ESPL1,RAD54B,BRIP1,EME1
5_Member	GO Biological Processes	GO:0051307	meiotic chromosome separation	-6.9242	-4.84228	5/24	7153,7272,9700,23397,146956	TOP2A,TTK,ESPL1,NCAPH,EME1
5_Member	GO Biological Processes	GO:0007292	female gamete generation	-6.33655	-4.29369	8/136	675,5347,6790,7153,7272,23397,84515,259266	BRCA2,PLK1,AURKA,TOP2A,TTK,NCAPH,MCM8,ASPM
5_Member	GO Biological Processes	GO:0007143	female meiotic nuclear division	-6.33469	-4.29369	5/31	5347,6790,7153,7272,23397	PLK1,AURKA,TOP2A,TTK,NCAPH
5_Member	GO Biological Processes	GO:0007276	gamete generation	-5.6596	-3.6602	15/691	675,2177,3148,5347,6790,7153,7272,9232,23397,29127,57650,81930,83990,84515,259266	BRCA2,FANCD2,HMGB2,PLK1,AURKA,TOP2A,TTK,PTTG1,NCAPH,RACGAP1,CIP2A,KIF18A,BRIP1,MCM8,ASPM
5_Member	GO Biological Processes	GO:0016321	female meiosis chromosome segregation	-5.60454	-3.60932	3/6	5347,7272,23397	PLK1,TTK,NCAPH
5_Member	GO Biological Processes	GO:0045143	homologous chromosome segregation	-5.02665	-3.08394	5/56	2177,5347,9232,9700,83990	FANCD2,PLK1,PTTG1,ESPL1,BRIP1
5_Member	GO Biological Processes	GO:0022412	cellular process involved in reproduction in multicellular organism	-4.87663	-2.94311	10/355	675,3148,5347,6790,7153,7272,23397,81930,83990,259266	BRCA2,HMGB2,PLK1,AURKA,TOP2A,TTK,NCAPH,KIF18A,BRIP1,ASPM
6_Summary	GO Biological Processes	GO:0071103	DNA conformation change	-18.6524	-16.0339	22/304	983,1058,2491,3070,3148,7153,7273,8318,8365,8438,9401,10051,23397,25788,51203,54892,55355,55839,64105,64151,80119,83990,1062,1063,10403,83540,9493,29127,79801	CDK1,CENPA,CENPI,HELLS,HMGB2,TOP2A,TTN,CDC45,HIST1H4H,RAD54L,RECQL4,SMC4,NCAPH,RAD54B,NUSAP1,NCAPG2,HJURP,CENPN,CENPK,NCAPG,PIF1,BRIP1,CENPE,CENPF,NDC80,NUF2,KIF23,RACGAP1,SHCBP1
6_Member	GO Biological Processes	GO:0071103	DNA conformation change	-18.6524	-16.0339	22/304	983,1058,2491,3070,3148,7153,7273,8318,8365,8438,9401,10051,23397,25788,51203,54892,55355,55839,64105,64151,80119,83990	CDK1,CENPA,CENPI,HELLS,HMGB2,TOP2A,TTN,CDC45,HIST1H4H,RAD54L,RECQL4,SMC4,NCAPH,RAD54B,NUSAP1,NCAPG2,HJURP,CENPN,CENPK,NCAPG,PIF1,BRIP1
6_Member	GO Biological Processes	GO:0006323	DNA packaging	-13.9606	-11.5517	16/210	983,1058,2491,3070,3148,7153,7273,8365,10051,23397,51203,54892,55355,55839,64105,64151	CDK1,CENPA,CENPI,HELLS,HMGB2,TOP2A,TTN,HIST1H4H,SMC4,NCAPH,NUSAP1,NCAPG2,HJURP,CENPN,CENPK,NCAPG
6_Member	GO Biological Processes	GO:0051383	kinetochore organization	-13.1899	-10.7916	8/21	1058,1062,1063,10051,10403,55839,64105,83540	CENPA,CENPE,CENPF,SMC4,NDC80,CENPN,CENPK,NUF2
6_Member	GO Biological Processes	GO:0034508	centromere complex assembly	-11.0074	-8.6812	9/56	1058,1062,1063,2491,3070,8365,55355,55839,64105	CENPA,CENPE,CENPF,CENPI,HELLS,HIST1H4H,HJURP,CENPN,CENPK
6_Member	GO Biological Processes	GO:0031055	chromatin remodeling at centromere	-8.35978	-6.16617	7/48	1058,2491,3070,8365,55355,55839,64105	CENPA,CENPI,HELLS,HIST1H4H,HJURP,CENPN,CENPK
6_Member	GO Biological Processes	GO:0051382	kinetochore assembly	-7.89831	-5.73128	5/16	1058,1062,1063,55839,64105	CENPA,CENPE,CENPF,CENPN,CENPK
6_Member	CORUM	CORUM:929	CEN complex	-7.52316	-5.40161	6/37	1058,2491,9493,29127,64105,79801	CENPA,CENPI,KIF23,RACGAP1,CENPK,SHCBP1
6_Member	GO Biological Processes	GO:0065004	protein-DNA complex assembly	-7.25909	-5.15114	11/248	1058,1062,1063,2491,3070,3148,8318,8365,55355,55839,64105	CENPA,CENPE,CENPF,CENPI,HELLS,HMGB2,CDC45,HIST1H4H,HJURP,CENPN,CENPK
6_Member	GO Biological Processes	GO:0034080	CENP-A containing nucleosome assembly	-7.05332	-4.96375	6/44	1058,2491,8365,55355,55839,64105	CENPA,CENPI,HIST1H4H,HJURP,CENPN,CENPK
6_Member	GO Biological Processes	GO:0061641	CENP-A containing chromatin organization	-7.05332	-4.96375	6/44	1058,2491,8365,55355,55839,64105	CENPA,CENPI,HIST1H4H,HJURP,CENPN,CENPK
6_Member	GO Biological Processes	GO:0071824	protein-DNA complex subunit organization	-6.61954	-4.55976	11/287	1058,1062,1063,2491,3070,3148,8318,8365,55355,55839,64105	CENPA,CENPE,CENPF,CENPI,HELLS,HMGB2,CDC45,HIST1H4H,HJURP,CENPN,CENPK
6_Member	GO Biological Processes	GO:0006336	DNA replication-independent nucleosome assembly	-6.50787	-4.45286	6/54	1058,2491,8365,55355,55839,64105	CENPA,CENPI,HIST1H4H,HJURP,CENPN,CENPK
6_Member	GO Biological Processes	GO:0034724	DNA replication-independent nucleosome organization	-6.45949	-4.41154	6/55	1058,2491,8365,55355,55839,64105	CENPA,CENPI,HIST1H4H,HJURP,CENPN,CENPK
6_Member	GO Biological Processes	GO:0043486	histone exchange	-6.27511	-4.23869	6/59	1058,2491,8365,55355,55839,64105	CENPA,CENPI,HIST1H4H,HJURP,CENPN,CENPK
6_Member	CORUM	CORUM:7388	CENP-A nucleosomal complex	-6.22475	-4.1906	4/14	1058,2491,55355,55839	CENPA,CENPI,HJURP,CENPN
6_Member	GO Biological Processes	GO:0031497	chromatin assembly	-5.70155	-3.69585	8/165	1058,2491,3070,3148,8365,55355,55839,64105	CENPA,CENPI,HELLS,HMGB2,HIST1H4H,HJURP,CENPN,CENPK
6_Member	Reactome Gene Sets	R-HSA-606279	Deposition of new CENPA-containing nucleosomes at the centromere	-5.68791	-3.68642	6/74	1058,2491,8365,55355,55839,64105	CENPA,CENPI,HIST1H4H,HJURP,CENPN,CENPK
6_Member	Reactome Gene Sets	R-HSA-774815	Nucleosome assembly	-5.68791	-3.68642	6/74	1058,2491,8365,55355,55839,64105	CENPA,CENPI,HIST1H4H,HJURP,CENPN,CENPK
6_Member	GO Biological Processes	GO:0006338	chromatin remodeling	-5.42022	-3.4352	8/180	1058,2491,3070,3148,8365,55355,55839,64105	CENPA,CENPI,HELLS,HMGB2,HIST1H4H,HJURP,CENPN,CENPK
6_Member	GO Biological Processes	GO:0043044	ATP-dependent chromatin remodeling	-5.27559	-3.31032	6/87	1058,2491,8365,55355,55839,64105	CENPA,CENPI,HIST1H4H,HJURP,CENPN,CENPK
6_Member	GO Biological Processes	GO:0006333	chromatin assembly or disassembly	-5.23016	-3.26872	8/191	1058,2491,3070,3148,8365,55355,55839,64105	CENPA,CENPI,HELLS,HMGB2,HIST1H4H,HJURP,CENPN,CENPK
6_Member	GO Biological Processes	GO:0006334	nucleosome assembly	-5.03892	-3.09253	7/145	1058,2491,3148,8365,55355,55839,64105	CENPA,CENPI,HMGB2,HIST1H4H,HJURP,CENPN,CENPK
6_Member	CORUM	CORUM:7394	CENP-H-I complex	-4.69612	-2.7766	3/11	2491,55839,64105	CENPI,CENPN,CENPK
6_Member	Reactome Gene Sets	R-HSA-73886	Chromosome Maintenance	-4.68908	-2.7713	6/110	1058,2491,8365,55355,55839,64105	CENPA,CENPI,HIST1H4H,HJURP,CENPN,CENPK
6_Member	GO Biological Processes	GO:0034728	nucleosome organization	-4.38646	-2.48895	7/183	1058,2491,3148,8365,55355,55839,64105	CENPA,CENPI,HMGB2,HIST1H4H,HJURP,CENPN,CENPK
7_Summary	GO Biological Processes	GO:0000910	cytokinesis	-18.2441	-15.659	18/170	675,1058,1894,3619,5347,6790,9055,9212,9493,9585,9700,9928,10112,24137,29127,51203,54443,55165,5933,23594,146909,259266,10615,7273	BRCA2,CENPA,ECT2,INCENP,PLK1,AURKA,PRC1,AURKB,KIF23,KIF20B,ESPL1,KIF14,KIF20A,KIF4A,RACGAP1,NUSAP1,ANLN,CEP55,RBL1,ORC6,KIF18B,ASPM,SPAG5,TTN
7_Member	GO Biological Processes	GO:0000910	cytokinesis	-18.2441	-15.659	18/170	675,1058,1894,3619,5347,6790,9055,9212,9493,9585,9700,9928,10112,24137,29127,51203,54443,55165	BRCA2,CENPA,ECT2,INCENP,PLK1,AURKA,PRC1,AURKB,KIF23,KIF20B,ESPL1,KIF14,KIF20A,KIF4A,RACGAP1,NUSAP1,ANLN,CEP55
7_Member	GO Biological Processes	GO:0000281	mitotic cytokinesis	-18.0279	-15.4508	14/73	675,1058,1894,3619,5347,9493,9585,9700,10112,24137,29127,51203,54443,55165	BRCA2,CENPA,ECT2,INCENP,PLK1,KIF23,KIF20B,ESPL1,KIF20A,KIF4A,RACGAP1,NUSAP1,ANLN,CEP55
7_Member	GO Biological Processes	GO:0061640	cytoskeleton-dependent cytokinesis	-17.6568	-15.0875	15/99	675,1058,1894,3619,5347,9212,9493,9585,9700,10112,24137,29127,51203,54443,55165	BRCA2,CENPA,ECT2,INCENP,PLK1,AURKB,KIF23,KIF20B,ESPL1,KIF20A,KIF4A,RACGAP1,NUSAP1,ANLN,CEP55
7_Member	GO Biological Processes	GO:0051302	regulation of cell division	-15.501	-13.0031	16/168	675,1894,3619,5347,5933,6790,9055,9212,9493,9585,9928,10112,23594,29127,146909,259266	BRCA2,ECT2,INCENP,PLK1,RBL1,AURKA,PRC1,AURKB,KIF23,KIF20B,KIF14,KIF20A,ORC6,RACGAP1,KIF18B,ASPM
7_Member	GO Biological Processes	GO:0032465	regulation of cytokinesis	-13.5673	-11.1636	12/89	675,1894,3619,5347,6790,9055,9212,9493,9585,9928,10112,29127	BRCA2,ECT2,INCENP,PLK1,AURKA,PRC1,AURKB,KIF23,KIF20B,KIF14,KIF20A,RACGAP1
7_Member	GO Biological Processes	GO:0032506	cytokinetic process	-10.7423	-8.42484	8/39	1894,9212,9493,9585,10112,29127,54443,55165	ECT2,AURKB,KIF23,KIF20B,KIF20A,RACGAP1,ANLN,CEP55
7_Member	GO Biological Processes	GO:0000022	mitotic spindle elongation	-9.42594	-7.16918	5/9	9055,9212,9493,24137,29127	PRC1,AURKB,KIF23,KIF4A,RACGAP1
7_Member	GO Biological Processes	GO:0051231	spindle elongation	-9.12666	-6.89199	5/10	9055,9212,9493,24137,29127	PRC1,AURKB,KIF23,KIF4A,RACGAP1
7_Member	GO Biological Processes	GO:0000912	assembly of actomyosin apparatus involved in cytokinesis	-8.0355	-5.85792	4/6	1894,9493,29127,54443	ECT2,KIF23,RACGAP1,ANLN
7_Member	GO Biological Processes	GO:0000915	actomyosin contractile ring assembly	-8.0355	-5.85792	4/6	1894,9493,29127,54443	ECT2,KIF23,RACGAP1,ANLN
7_Member	GO Biological Processes	GO:0044837	actomyosin contractile ring organization	-7.66922	-5.53646	4/7	1894,9493,29127,54443	ECT2,KIF23,RACGAP1,ANLN
7_Member	GO Biological Processes	GO:0051256	mitotic spindle midzone assembly	-7.66922	-5.53646	4/7	9212,9493,24137,29127	AURKB,KIF23,KIF4A,RACGAP1
7_Member	GO Biological Processes	GO:0032467	positive regulation of cytokinesis	-7.31076	-5.19743	6/40	1894,9212,9493,9585,9928,29127	ECT2,AURKB,KIF23,KIF20B,KIF14,RACGAP1
7_Member	CORUM	CORUM:7439	ECT2-KIF23-RACGAP1 complex	-6.90075	-4.82384	3/3	1894,9493,29127	ECT2,KIF23,RACGAP1
7_Member	GO Biological Processes	GO:0051255	spindle midzone assembly	-6.89617	-4.82175	4/10	9212,9493,24137,29127	AURKB,KIF23,KIF4A,RACGAP1
7_Member	GO Biological Processes	GO:0051781	positive regulation of cell division	-5.27559	-3.31032	6/87	1894,9212,9493,9585,9928,29127	ECT2,AURKB,KIF23,KIF20B,KIF14,RACGAP1
7_Member	GO Biological Processes	GO:0051988	regulation of attachment of spindle microtubules to kinetochore	-4.57278	-2.66357	3/12	1894,10615,29127	ECT2,SPAG5,RACGAP1
7_Member	GO Biological Processes	GO:0030866	cortical actin cytoskeleton organization	-4.183	-2.3033	4/43	1894,9493,29127,54443	ECT2,KIF23,RACGAP1,ANLN
7_Member	GO Biological Processes	GO:0030865	cortical cytoskeleton organization	-3.99371	-2.13865	4/48	1894,9493,29127,54443	ECT2,KIF23,RACGAP1,ANLN
7_Member	GO Biological Processes	GO:0031032	actomyosin structure organization	-2.44562	-0.714748	5/201	1894,7273,9493,29127,54443	ECT2,TTN,KIF23,RACGAP1,ANLN
8_Summary	GO Biological Processes	GO:0090068	positive regulation of cell cycle process	-17.5966	-15.035	21/297	983,1894,4085,6790,8318,9212,9493,9585,9700,9787,9928,10403,10615,10733,11065,29127,51203,51512,55835,81610,348654,675	CDK1,ECT2,MAD2L1,AURKA,CDC45,AURKB,KIF23,KIF20B,ESPL1,DLGAP5,KIF14,NDC80,SPAG5,PLK4,UBE2C,RACGAP1,NUSAP1,GTSE1,CENPJ,FAM83D,GEN1,BRCA2
8_Member	GO Biological Processes	GO:0090068	positive regulation of cell cycle process	-17.5966	-15.035	21/297	983,1894,4085,6790,8318,9212,9493,9585,9700,9787,9928,10403,10615,10733,11065,29127,51203,51512,55835,81610,348654	CDK1,ECT2,MAD2L1,AURKA,CDC45,AURKB,KIF23,KIF20B,ESPL1,DLGAP5,KIF14,NDC80,SPAG5,PLK4,UBE2C,RACGAP1,NUSAP1,GTSE1,CENPJ,FAM83D,GEN1
8_Member	GO Biological Processes	GO:0045787	positive regulation of cell cycle	-16.3696	-13.8333	22/389	675,983,1894,4085,6790,8318,9212,9493,9585,9700,9787,9928,10403,10615,10733,11065,29127,51203,51512,55835,81610,348654	BRCA2,CDK1,ECT2,MAD2L1,AURKA,CDC45,AURKB,KIF23,KIF20B,ESPL1,DLGAP5,KIF14,NDC80,SPAG5,PLK4,UBE2C,RACGAP1,NUSAP1,GTSE1,CENPJ,FAM83D,GEN1
8_Member	GO Biological Processes	GO:0045931	positive regulation of mitotic cell cycle	-10.3614	-8.06923	12/164	675,983,4085,6790,8318,9585,9700,9787,10403,11065,51203,348654	BRCA2,CDK1,MAD2L1,AURKA,CDC45,KIF20B,ESPL1,DLGAP5,NDC80,UBE2C,NUSAP1,GEN1
8_Member	GO Biological Processes	GO:0045840	positive regulation of mitotic nuclear division	-5.14561	-3.18799	5/53	6790,9700,9787,11065,51203	AURKA,ESPL1,DLGAP5,UBE2C,NUSAP1
8_Member	GO Biological Processes	GO:1901989	positive regulation of cell cycle phase transition	-4.78079	-2.85603	6/106	983,8318,9700,9787,11065,81610	CDK1,CDC45,ESPL1,DLGAP5,UBE2C,FAM83D
8_Member	GO Biological Processes	GO:0051785	positive regulation of nuclear division	-4.67499	-2.75893	5/66	6790,9700,9787,11065,51203	AURKA,ESPL1,DLGAP5,UBE2C,NUSAP1
8_Member	GO Biological Processes	GO:1901992	positive regulation of mitotic cell cycle phase transition	-4.00233	-2.14577	5/91	983,8318,9700,9787,11065	CDK1,CDC45,ESPL1,DLGAP5,UBE2C
8_Member	GO Biological Processes	GO:0010638	positive regulation of organelle organization	-2.35178	-0.628718	9/624	6790,9212,9700,9787,10615,10733,11065,51203,55835	AURKA,AURKB,ESPL1,DLGAP5,SPAG5,PLK4,UBE2C,NUSAP1,CENPJ
9_Summary	Reactome Gene Sets	R-HSA-983189	Kinesins	-14.1053	-11.6854	11/59	1062,3832,9493,9585,10112,11004,24137,29127,56992,81930,146909,9787,9928,960,7273,185,991,11065	CENPE,KIF11,KIF23,KIF20B,KIF20A,KIF2C,KIF4A,RACGAP1,KIF15,KIF18A,KIF18B,DLGAP5,KIF14,CD44,TTN,AGTR1,CDC20,UBE2C
9_Member	Reactome Gene Sets	R-HSA-983189	Kinesins	-14.1053	-11.6854	11/59	1062,3832,9493,9585,10112,11004,24137,29127,56992,81930,146909	CENPE,KIF11,KIF23,KIF20B,KIF20A,KIF2C,KIF4A,RACGAP1,KIF15,KIF18A,KIF18B
9_Member	Reactome Gene Sets	R-HSA-6811434	COPI-dependent Golgi-to-ER retrograde traffic	-11.5251	-9.17142	11/99	1062,3832,9493,9585,10112,11004,24137,29127,56992,81930,146909	CENPE,KIF11,KIF23,KIF20B,KIF20A,KIF2C,KIF4A,RACGAP1,KIF15,KIF18A,KIF18B
9_Member	Reactome Gene Sets	R-HSA-8856688	Golgi-to-ER retrograde transport	-10.1113	-7.82731	11/133	1062,3832,9493,9585,10112,11004,24137,29127,56992,81930,146909	CENPE,KIF11,KIF23,KIF20B,KIF20A,KIF2C,KIF4A,RACGAP1,KIF15,KIF18A,KIF18B
9_Member	Reactome Gene Sets	R-HSA-983231	Factors involved in megakaryocyte development and platelet production	-9.02028	-6.79624	11/168	1062,3832,9493,9585,10112,11004,24137,29127,56992,81930,146909	CENPE,KIF11,KIF23,KIF20B,KIF20A,KIF2C,KIF4A,RACGAP1,KIF15,KIF18A,KIF18B
9_Member	GO Biological Processes	GO:0007018	microtubule-based movement	-8.64239	-6.43888	13/285	1062,3832,9493,9585,9787,9928,10112,11004,24137,29127,56992,81930,146909	CENPE,KIF11,KIF23,KIF20B,DLGAP5,KIF14,KIF20A,KIF2C,KIF4A,RACGAP1,KIF15,KIF18A,KIF18B
9_Member	Reactome Gene Sets	R-HSA-6811442	Intra-Golgi and retrograde Golgi-to-ER traffic	-8.17736	-5.99344	11/202	1062,3832,9493,9585,10112,11004,24137,29127,56992,81930,146909	CENPE,KIF11,KIF23,KIF20B,KIF20A,KIF2C,KIF4A,RACGAP1,KIF15,KIF18A,KIF18B
9_Member	GO Biological Processes	GO:0006890	retrograde vesicle-mediated transport, Golgi to ER	-7.89233	-5.73128	8/86	1062,3832,9493,11004,24137,29127,56992,81930	CENPE,KIF11,KIF23,KIF2C,KIF4A,RACGAP1,KIF15,KIF18A
9_Member	Reactome Gene Sets	R-HSA-2132295	MHC class II antigen presentation	-7.89037	-5.73128	9/123	1062,3832,9493,10112,11004,24137,29127,56992,81930	CENPE,KIF11,KIF23,KIF20A,KIF2C,KIF4A,RACGAP1,KIF15,KIF18A
9_Member	GO Biological Processes	GO:0019886	antigen processing and presentation of exogenous peptide antigen via MHC class II	-7.44207	-5.32327	8/98	1062,3832,9493,11004,24137,29127,56992,81930	CENPE,KIF11,KIF23,KIF2C,KIF4A,RACGAP1,KIF15,KIF18A
9_Member	GO Biological Processes	GO:0002495	antigen processing and presentation of peptide antigen via MHC class II	-7.33889	-5.22283	8/101	1062,3832,9493,11004,24137,29127,56992,81930	CENPE,KIF11,KIF23,KIF2C,KIF4A,RACGAP1,KIF15,KIF18A
9_Member	GO Biological Processes	GO:0002504	antigen processing and presentation of peptide or polysaccharide antigen via MHC class II	-7.30524	-5.19461	8/102	1062,3832,9493,11004,24137,29127,56992,81930	CENPE,KIF11,KIF23,KIF2C,KIF4A,RACGAP1,KIF15,KIF18A
9_Member	GO Biological Processes	GO:0002478	antigen processing and presentation of exogenous peptide antigen	-5.51098	-3.52394	8/175	1062,3832,9493,11004,24137,29127,56992,81930	CENPE,KIF11,KIF23,KIF2C,KIF4A,RACGAP1,KIF15,KIF18A
9_Member	GO Biological Processes	GO:0019884	antigen processing and presentation of exogenous antigen	-5.38471	-3.40171	8/182	1062,3832,9493,11004,24137,29127,56992,81930	CENPE,KIF11,KIF23,KIF2C,KIF4A,RACGAP1,KIF15,KIF18A
9_Member	GO Biological Processes	GO:0048002	antigen processing and presentation of peptide antigen	-5.24692	-3.28357	8/190	1062,3832,9493,11004,24137,29127,56992,81930	CENPE,KIF11,KIF23,KIF2C,KIF4A,RACGAP1,KIF15,KIF18A
9_Member	Reactome Gene Sets	R-HSA-109582	Hemostasis	-4.7962	-2.86791	13/621	960,1062,3832,7273,9493,9585,10112,11004,24137,29127,56992,81930,146909	CD44,CENPE,KIF11,TTN,KIF23,KIF20B,KIF20A,KIF2C,KIF4A,RACGAP1,KIF15,KIF18A,KIF18B
9_Member	GO Biological Processes	GO:0019882	antigen processing and presentation	-4.69911	-2.77785	8/226	1062,3832,9493,11004,24137,29127,56992,81930	CENPE,KIF11,KIF23,KIF2C,KIF4A,RACGAP1,KIF15,KIF18A
9_Member	Reactome Gene Sets	R-HSA-199991	Membrane Trafficking	-4.04426	-2.18012	12/634	185,1062,3832,9493,9585,10112,11004,24137,29127,56992,81930,146909	AGTR1,CENPE,KIF11,KIF23,KIF20B,KIF20A,KIF2C,KIF4A,RACGAP1,KIF15,KIF18A,KIF18B
9_Member	Reactome Gene Sets	R-HSA-5653656	Vesicle-mediated transport	-3.80221	-1.96331	12/673	185,1062,3832,9493,9585,10112,11004,24137,29127,56992,81930,146909	AGTR1,CENPE,KIF11,KIF23,KIF20B,KIF20A,KIF2C,KIF4A,RACGAP1,KIF15,KIF18A,KIF18B
9_Member	GO Biological Processes	GO:0048193	Golgi vesicle transport	-3.20341	-1.411	8/373	1062,3832,9493,11004,24137,29127,56992,81930	CENPE,KIF11,KIF23,KIF2C,KIF4A,RACGAP1,KIF15,KIF18A
9_Member	Reactome Gene Sets	R-HSA-1280218	Adaptive Immune System	-2.79203	-1.03087	11/758	991,1062,3832,9493,10112,11004,11065,24137,29127,56992,81930	CDC20,CENPE,KIF11,KIF23,KIF20A,KIF2C,UBE2C,KIF4A,RACGAP1,KIF15,KIF18A
10_Summary	GO Biological Processes	GO:0051303	establishment of chromosome localization	-12.6962	-10.3081	11/78	1062,1063,9787,9928,10403,10615,11004,55165,81610,81930,83540,1894,9212,29127,983,1058,4085,5347,6790,9493,9700,10733,51203,55835,259266	CENPE,CENPF,DLGAP5,KIF14,NDC80,SPAG5,KIF2C,CEP55,FAM83D,KIF18A,NUF2,ECT2,AURKB,RACGAP1,CDK1,CENPA,MAD2L1,PLK1,AURKA,KIF23,ESPL1,PLK4,NUSAP1,CENPJ,ASPM
10_Member	GO Biological Processes	GO:0051303	establishment of chromosome localization	-12.6962	-10.3081	11/78	1062,1063,9787,9928,10403,10615,11004,55165,81610,81930,83540	CENPE,CENPF,DLGAP5,KIF14,NDC80,SPAG5,KIF2C,CEP55,FAM83D,KIF18A,NUF2
10_Member	GO Biological Processes	GO:0050000	chromosome localization	-12.6329	-10.2499	11/79	1062,1063,9787,9928,10403,10615,11004,55165,81610,81930,83540	CENPE,CENPF,DLGAP5,KIF14,NDC80,SPAG5,KIF2C,CEP55,FAM83D,KIF18A,NUF2
10_Member	GO Biological Processes	GO:0051310	metaphase plate congression	-12.345	-9.97199	10/60	1062,1063,9928,10403,10615,11004,55165,81610,81930,83540	CENPE,CENPF,KIF14,NDC80,SPAG5,KIF2C,CEP55,FAM83D,KIF18A,NUF2
10_Member	GO Biological Processes	GO:0008608	attachment of spindle microtubules to kinetochore	-11.4966	-9.14764	8/32	1062,1894,9212,10403,10615,11004,29127,83540	CENPE,ECT2,AURKB,NDC80,SPAG5,KIF2C,RACGAP1,NUF2
10_Member	GO Biological Processes	GO:0051640	organelle localization	-11.1715	-8.83634	22/701	983,1058,1062,1063,4085,5347,6790,9493,9700,9787,9928,10403,10615,10733,11004,51203,55165,55835,81610,81930,83540,259266	CDK1,CENPA,CENPE,CENPF,MAD2L1,PLK1,AURKA,KIF23,ESPL1,DLGAP5,KIF14,NDC80,SPAG5,PLK4,KIF2C,NUSAP1,CEP55,CENPJ,FAM83D,KIF18A,NUF2,ASPM
10_Member	GO Biological Processes	GO:0051656	establishment of organelle localization	-9.11394	-6.88284	17/507	1058,1062,1063,4085,5347,9493,9700,9787,9928,10403,10615,11004,51203,55165,81610,81930,83540	CENPA,CENPE,CENPF,MAD2L1,PLK1,KIF23,ESPL1,DLGAP5,KIF14,NDC80,SPAG5,KIF2C,NUSAP1,CEP55,FAM83D,KIF18A,NUF2
10_Member	GO Biological Processes	GO:0007080	mitotic metaphase plate congression	-8.42642	-6.22624	7/47	1062,9928,10403,11004,55165,81930,83540	CENPE,KIF14,NDC80,KIF2C,CEP55,KIF18A,NUF2
10_Member	GO Biological Processes	GO:0051315	attachment of mitotic spindle microtubules to kinetochore	-6.36918	-4.32357	4/13	1062,10403,11004,83540	CENPE,NDC80,KIF2C,NUF2
11_Summary	GO Biological Processes	GO:0044839	cell cycle G2/M phase transition	-12.3147	-9.94659	16/268	890,983,1063,3161,5347,6790,9133,9212,9833,9928,10733,22974,51512,55835,63967,79866,675,3832,7516,348654,10615	CCNA2,CDK1,CENPF,HMMR,PLK1,AURKA,CCNB2,AURKB,MELK,KIF14,PLK4,TPX2,GTSE1,CENPJ,CLSPN,BORA,BRCA2,KIF11,XRCC2,GEN1,SPAG5
11_Member	GO Biological Processes	GO:0044839	cell cycle G2/M phase transition	-12.3147	-9.94659	16/268	890,983,1063,3161,5347,6790,9133,9212,9833,9928,10733,22974,51512,55835,63967,79866	CCNA2,CDK1,CENPF,HMMR,PLK1,AURKA,CCNB2,AURKB,MELK,KIF14,PLK4,TPX2,GTSE1,CENPJ,CLSPN,BORA
11_Member	GO Biological Processes	GO:0000086	G2/M transition of mitotic cell cycle	-11.6224	-9.26401	15/249	890,983,1063,3161,5347,6790,9133,9212,9833,9928,10733,22974,55835,63967,79866	CCNA2,CDK1,CENPF,HMMR,PLK1,AURKA,CCNB2,AURKB,MELK,KIF14,PLK4,TPX2,CENPJ,CLSPN,BORA
11_Member	Reactome Gene Sets	R-HSA-69275	G2/M Transition	-9.4613	-7.19692	12/196	890,983,1063,3161,5347,6790,9133,10733,22974,51512,55835,79866	CCNA2,CDK1,CENPF,HMMR,PLK1,AURKA,CCNB2,PLK4,TPX2,GTSE1,CENPJ,BORA
11_Member	Reactome Gene Sets	R-HSA-453274	Mitotic G2-G2/M phases	-9.41052	-7.16495	12/198	890,983,1063,3161,5347,6790,9133,10733,22974,51512,55835,79866	CCNA2,CDK1,CENPF,HMMR,PLK1,AURKA,CCNB2,PLK4,TPX2,GTSE1,CENPJ,BORA
11_Member	GO Biological Processes	GO:1902749	regulation of cell cycle G2/M phase transition	-9.02365	-6.79624	12/214	983,1063,3161,5347,6790,9212,9928,10733,22974,51512,55835,63967	CDK1,CENPF,HMMR,PLK1,AURKA,AURKB,KIF14,PLK4,TPX2,GTSE1,CENPJ,CLSPN
11_Member	GO Biological Processes	GO:0010389	regulation of G2/M transition of mitotic cell cycle	-8.29103	-6.1039	11/197	983,1063,3161,5347,6790,9212,9928,10733,22974,55835,63967	CDK1,CENPF,HMMR,PLK1,AURKA,AURKB,KIF14,PLK4,TPX2,CENPJ,CLSPN
11_Member	GO Biological Processes	GO:0007098	centrosome cycle	-7.82886	-5.68167	9/125	675,983,3832,5347,6790,7516,10733,55835,348654	BRCA2,CDK1,KIF11,PLK1,AURKA,XRCC2,PLK4,CENPJ,GEN1
11_Member	GO Biological Processes	GO:0031023	microtubule organizing center organization	-7.5648	-5.44047	9/134	675,983,3832,5347,6790,7516,10733,55835,348654	BRCA2,CDK1,KIF11,PLK1,AURKA,XRCC2,PLK4,CENPJ,GEN1
11_Member	Reactome Gene Sets	R-HSA-8854518	AURKA Activation by TPX2	-7.06007	-4.96533	7/73	983,3161,5347,6790,10733,22974,55835	CDK1,HMMR,PLK1,AURKA,PLK4,TPX2,CENPJ
11_Member	Reactome Gene Sets	R-HSA-2565942	Regulation of PLK1 Activity at G2/M Transition	-6.49656	-4.44392	7/88	983,5347,6790,9133,10733,55835,79866	CDK1,PLK1,AURKA,CCNB2,PLK4,CENPJ,BORA
11_Member	GO Biological Processes	GO:0046605	regulation of centrosome cycle	-4.95112	-3.01568	5/58	3832,6790,10733,55835,348654	KIF11,AURKA,PLK4,CENPJ,GEN1
11_Member	GO Biological Processes	GO:0051298	centrosome duplication	-3.40575	-1.58384	4/68	675,10733,55835,348654	BRCA2,PLK4,CENPJ,GEN1
11_Member	Reactome Gene Sets	R-HSA-380259	Loss of Nlp from mitotic centrosomes	-3.35763	-1.5426	4/70	983,5347,10733,55835	CDK1,PLK1,PLK4,CENPJ
11_Member	Reactome Gene Sets	R-HSA-380284	Loss of proteins required for interphase microtubule organization from the centrosome	-3.35763	-1.5426	4/70	983,5347,10733,55835	CDK1,PLK1,PLK4,CENPJ
11_Member	Reactome Gene Sets	R-HSA-380270	Recruitment of mitotic centrosome proteins and complexes	-3.09736	-1.31266	4/82	983,5347,10733,55835	CDK1,PLK1,PLK4,CENPJ
11_Member	Reactome Gene Sets	R-HSA-380287	Centrosome maturation	-3.09736	-1.31266	4/82	983,5347,10733,55835	CDK1,PLK1,PLK4,CENPJ
11_Member	Reactome Gene Sets	R-HSA-380320	Recruitment of NuMA to mitotic centrosomes	-2.87611	-1.10272	4/94	983,5347,10733,55835	CDK1,PLK1,PLK4,CENPJ
11_Member	GO Biological Processes	GO:0010824	regulation of centrosome duplication	-2.87343	-1.10154	3/43	10733,55835,348654	PLK4,CENPJ,GEN1
11_Member	GO Biological Processes	GO:0097711	ciliary basal body-plasma membrane docking	-2.85911	-1.09066	4/95	983,5347,10733,55835	CDK1,PLK1,PLK4,CENPJ
11_Member	Reactome Gene Sets	R-HSA-5620912	Anchoring of the basal body to the plasma membrane	-2.80928	-1.0457	4/98	983,5347,10733,55835	CDK1,PLK1,PLK4,CENPJ
11_Member	GO Biological Processes	GO:1902117	positive regulation of organelle assembly	-2.18613	-0.4804	3/75	10615,10733,55835	SPAG5,PLK4,CENPJ
12_Summary	GO Biological Processes	GO:0006281	DNA repair	-11.2694	-8.92507	20/553	675,983,2177,3148,7516,8318,8365,8438,9232,9401,10635,10721,25788,55215,63967,80119,83990,84515,146956,348654,890,6241,23594,63922,7153	BRCA2,CDK1,FANCD2,HMGB2,XRCC2,CDC45,HIST1H4H,RAD54L,PTTG1,RECQL4,RAD51AP1,POLQ,RAD54B,FANCI,CLSPN,PIF1,BRIP1,MCM8,EME1,GEN1,CCNA2,RRM2,ORC6,CHTF18,TOP2A
12_Member	GO Biological Processes	GO:0006281	DNA repair	-11.2694	-8.92507	20/553	675,983,2177,3148,7516,8318,8365,8438,9232,9401,10635,10721,25788,55215,63967,80119,83990,84515,146956,348654	BRCA2,CDK1,FANCD2,HMGB2,XRCC2,CDC45,HIST1H4H,RAD54L,PTTG1,RECQL4,RAD51AP1,POLQ,RAD54B,FANCI,CLSPN,PIF1,BRIP1,MCM8,EME1,GEN1
12_Member	GO Biological Processes	GO:0006260	DNA replication	-10.9599	-8.63808	15/277	675,890,983,6241,8318,9401,10721,23594,63922,63967,80119,83990,84515,146956,348654	BRCA2,CCNA2,CDK1,RRM2,CDC45,RECQL4,POLQ,ORC6,CHTF18,CLSPN,PIF1,BRIP1,MCM8,EME1,GEN1
12_Member	GO Biological Processes	GO:0006310	DNA recombination	-10.656	-8.35134	15/291	675,3148,7153,7516,8318,8438,9401,10635,10721,25788,80119,83990,84515,146956,348654	BRCA2,HMGB2,TOP2A,XRCC2,CDC45,RAD54L,RECQL4,RAD51AP1,POLQ,RAD54B,PIF1,BRIP1,MCM8,EME1,GEN1
12_Member	GO Biological Processes	GO:0006302	double-strand break repair	-9.3996	-7.15769	13/247	675,7516,8318,8365,8438,9401,10635,10721,25788,83990,84515,146956,348654	BRCA2,XRCC2,CDC45,HIST1H4H,RAD54L,RECQL4,RAD51AP1,POLQ,RAD54B,BRIP1,MCM8,EME1,GEN1
12_Member	GO Biological Processes	GO:0000724	double-strand break repair via homologous recombination	-8.8281	-6.61445	10/133	675,7516,8318,8438,9401,10635,10721,25788,84515,348654	BRCA2,XRCC2,CDC45,RAD54L,RECQL4,RAD51AP1,POLQ,RAD54B,MCM8,GEN1
12_Member	GO Biological Processes	GO:0000725	recombinational repair	-8.79625	-6.586	10/134	675,7516,8318,8438,9401,10635,10721,25788,84515,348654	BRCA2,XRCC2,CDC45,RAD54L,RECQL4,RAD51AP1,POLQ,RAD54B,MCM8,GEN1
12_Member	Reactome Gene Sets	R-HSA-5693538	Homology Directed Repair	-8.67141	-6.46455	10/138	675,890,7516,8365,10635,10721,63967,83990,146956,348654	BRCA2,CCNA2,XRCC2,HIST1H4H,RAD51AP1,POLQ,CLSPN,BRIP1,EME1,GEN1
12_Member	Reactome Gene Sets	R-HSA-5693532	DNA Double-Strand Break Repair	-7.89557	-5.73128	10/166	675,890,7516,8365,10635,10721,63967,83990,146956,348654	BRCA2,CCNA2,XRCC2,HIST1H4H,RAD51AP1,POLQ,CLSPN,BRIP1,EME1,GEN1
12_Member	Reactome Gene Sets	R-HSA-5693568	Resolution of D-loop Structures through Holliday Junction Intermediates	-7.83802	-5.68788	6/33	675,7516,10635,83990,146956,348654	BRCA2,XRCC2,RAD51AP1,BRIP1,EME1,GEN1
12_Member	Reactome Gene Sets	R-HSA-5693537	Resolution of D-Loop Structures	-7.75549	-5.61122	6/34	675,7516,10635,83990,146956,348654	BRCA2,XRCC2,RAD51AP1,BRIP1,EME1,GEN1
12_Member	Reactome Gene Sets	R-HSA-5693567	HDR through Homologous Recombination (HRR) or Single Strand Annealing (SSA)	-7.62177	-5.49183	9/132	675,890,7516,8365,10635,63967,83990,146956,348654	BRCA2,CCNA2,XRCC2,HIST1H4H,RAD51AP1,CLSPN,BRIP1,EME1,GEN1
12_Member	KEGG Pathway	hsa03440	Homologous recombination	-7.24384	-5.13857	6/41	675,7516,8438,25788,83990,146956	BRCA2,XRCC2,RAD54L,RAD54B,BRIP1,EME1
12_Member	Reactome Gene Sets	R-HSA-73894	DNA Repair	-6.86033	-4.78838	12/335	675,890,2177,7516,8365,10635,10721,55215,63967,83990,146956,348654	BRCA2,CCNA2,FANCD2,XRCC2,HIST1H4H,RAD51AP1,POLQ,FANCI,CLSPN,BRIP1,EME1,GEN1
12_Member	Reactome Gene Sets	R-HSA-5685942	HDR through Homologous Recombination (HRR)	-5.94406	-3.9144	6/67	675,7516,10635,83990,146956,348654	BRCA2,XRCC2,RAD51AP1,BRIP1,EME1,GEN1
12_Member	GO Biological Processes	GO:0006261	DNA-dependent DNA replication	-5.92666	-3.89924	8/154	675,8318,9401,10721,23594,63922,146956,348654	BRCA2,CDC45,RECQL4,POLQ,ORC6,CHTF18,EME1,GEN1
12_Member	Reactome Gene Sets	R-HSA-5693554	Resolution of D-loop Structures through Synthesis-Dependent Strand Annealing (SDSA)	-5.07091	-3.11894	4/26	675,7516,10635,83990	BRCA2,XRCC2,RAD51AP1,BRIP1
12_Member	Reactome Gene Sets	R-HSA-5693579	Homologous DNA Pairing and Strand Exchange	-4.22372	-2.34242	4/42	675,7516,10635,83990	BRCA2,XRCC2,RAD51AP1,BRIP1
12_Member	GO Biological Processes	GO:0006312	mitotic recombination	-3.74371	-1.90913	3/22	675,25788,348654	BRCA2,RAD54B,GEN1
12_Member	GO Biological Processes	GO:0031297	replication fork processing	-3.25175	-1.45281	3/32	675,146956,348654	BRCA2,EME1,GEN1
12_Member	Reactome Gene Sets	R-HSA-5693616	Presynaptic phase of homologous DNA pairing and strand exchange	-2.99751	-1.21408	3/39	675,7516,83990	BRCA2,XRCC2,BRIP1
12_Member	GO Biological Processes	GO:0045005	DNA-dependent DNA replication maintenance of fidelity	-2.93384	-1.15546	3/41	675,146956,348654	BRCA2,EME1,GEN1
13_Summary	GO Biological Processes	GO:0070507	regulation of microtubule cytoskeleton organization	-11.0256	-8.69493	13/183	3832,5347,6790,10460,10615,10733,22974,55835,79866,81930,220134,221150,348654,120,1894	KIF11,PLK1,AURKA,TACC3,SPAG5,PLK4,TPX2,CENPJ,BORA,KIF18A,SKA1,SKA3,GEN1,ADD3,ECT2
13_Member	GO Biological Processes	GO:0070507	regulation of microtubule cytoskeleton organization	-11.0256	-8.69493	13/183	3832,5347,6790,10460,10615,10733,22974,55835,79866,81930,220134,221150,348654	KIF11,PLK1,AURKA,TACC3,SPAG5,PLK4,TPX2,CENPJ,BORA,KIF18A,SKA1,SKA3,GEN1
13_Member	GO Biological Processes	GO:0032886	regulation of microtubule-based process	-10.1708	-7.88275	13/214	3832,5347,6790,10460,10615,10733,22974,55835,79866,81930,220134,221150,348654	KIF11,PLK1,AURKA,TACC3,SPAG5,PLK4,TPX2,CENPJ,BORA,KIF18A,SKA1,SKA3,GEN1
13_Member	GO Biological Processes	GO:0051493	regulation of cytoskeleton organization	-7.12407	-5.0241	15/529	120,1894,3832,5347,6790,10460,10615,10733,22974,55835,79866,81930,220134,221150,348654	ADD3,ECT2,KIF11,PLK1,AURKA,TACC3,SPAG5,PLK4,TPX2,CENPJ,BORA,KIF18A,SKA1,SKA3,GEN1
13_Member	GO Biological Processes	GO:0090224	regulation of spindle organization	-5.60249	-3.60932	5/43	5347,10460,10615,22974,79866	PLK1,TACC3,SPAG5,TPX2,BORA
13_Member	GO Biological Processes	GO:0060236	regulation of mitotic spindle organization	-4.35244	-2.46474	4/39	5347,10460,22974,79866	PLK1,TACC3,TPX2,BORA
14_Summary	Reactome Gene Sets	R-HSA-174143	APC/C-mediated degradation of cell cycle proteins	-10.7209	-8.41205	10/86	701,890,983,991,4085,5347,6790,9212,9232,11065,9928,55215,9133	BUB1B,CCNA2,CDK1,CDC20,MAD2L1,PLK1,AURKA,AURKB,PTTG1,UBE2C,KIF14,FANCI,CCNB2
14_Member	Reactome Gene Sets	R-HSA-174143	APC/C-mediated degradation of cell cycle proteins	-10.7209	-8.41205	10/86	701,890,983,991,4085,5347,6790,9212,9232,11065	BUB1B,CCNA2,CDK1,CDC20,MAD2L1,PLK1,AURKA,AURKB,PTTG1,UBE2C
14_Member	Reactome Gene Sets	R-HSA-453276	Regulation of mitotic cell cycle	-10.7209	-8.41205	10/86	701,890,983,991,4085,5347,6790,9212,9232,11065	BUB1B,CCNA2,CDK1,CDC20,MAD2L1,PLK1,AURKA,AURKB,PTTG1,UBE2C
14_Member	GO Biological Processes	GO:0031145	anaphase-promoting complex-dependent catabolic process	-9.51623	-7.24799	9/81	701,983,991,4085,5347,6790,9212,9232,11065	BUB1B,CDK1,CDC20,MAD2L1,PLK1,AURKA,AURKB,PTTG1,UBE2C
14_Member	Reactome Gene Sets	R-HSA-176814	Activation of APC/C and APC/C:Cdc20 mediated degradation of mitotic proteins	-8.32341	-6.13306	8/76	701,890,983,991,4085,5347,9232,11065	BUB1B,CCNA2,CDK1,CDC20,MAD2L1,PLK1,PTTG1,UBE2C
14_Member	Reactome Gene Sets	R-HSA-176409	APC/C:Cdc20 mediated degradation of mitotic proteins	-6.97798	-4.89097	7/75	701,890,983,991,4085,9232,11065	BUB1B,CCNA2,CDK1,CDC20,MAD2L1,PTTG1,UBE2C
14_Member	Reactome Gene Sets	R-HSA-176408	Regulation of APC/C activators between G1/S and early anaphase	-6.78277	-4.71329	7/80	701,890,983,991,4085,5347,11065	BUB1B,CCNA2,CDK1,CDC20,MAD2L1,PLK1,UBE2C
14_Member	CORUM	CORUM:190	Mitotic checkpoint complex (MCC)	-6.3003	-4.26159	3/4	701,991,4085	BUB1B,CDC20,MAD2L1
14_Member	Reactome Gene Sets	R-HSA-174178	APC/C:Cdh1 mediated degradation of Cdc20 and other APC/C:Cdh1 targeted proteins in late mitosis/earl	-5.75831	-3.74835	6/72	991,5347,6790,9212,9232,11065	CDC20,PLK1,AURKA,AURKB,PTTG1,UBE2C
14_Member	Reactome Gene Sets	R-HSA-174184	Cdc20:Phospho-APC/C mediated degradation of Cyclin A	-5.75831	-3.74835	6/72	701,890,983,991,4085,11065	BUB1B,CCNA2,CDK1,CDC20,MAD2L1,UBE2C
14_Member	Reactome Gene Sets	R-HSA-179419	APC:Cdc20 mediated degradation of cell cycle proteins prior to satisfation of the cell cycle checkpo	-5.72285	-3.71502	6/73	701,890,983,991,4085,11065	BUB1B,CCNA2,CDK1,CDC20,MAD2L1,UBE2C
14_Member	Reactome Gene Sets	R-HSA-141405	Inhibition of the proteolytic activity of APC/C required for the onset of anaphase by mitotic spindl	-5.55008	-3.561	4/20	701,991,4085,11065	BUB1B,CDC20,MAD2L1,UBE2C
14_Member	Reactome Gene Sets	R-HSA-141430	Inactivation of APC/C via direct inhibition of the APC/C complex	-5.55008	-3.561	4/20	701,991,4085,11065	BUB1B,CDC20,MAD2L1,UBE2C
14_Member	GO Biological Processes	GO:1904666	regulation of ubiquitin protein ligase activity	-5.37456	-3.39356	4/22	991,4085,5347,11065	CDC20,MAD2L1,PLK1,UBE2C
14_Member	Reactome Gene Sets	R-HSA-179409	APC-Cdc20 mediated degradation of Nek2A	-5.14177	-3.18792	4/25	701,991,4085,11065	BUB1B,CDC20,MAD2L1,UBE2C
14_Member	GO Biological Processes	GO:1904668	positive regulation of ubiquitin protein ligase activity	-4.57278	-2.66357	3/12	991,5347,11065	CDC20,PLK1,UBE2C
14_Member	GO Biological Processes	GO:0043161	proteasome-mediated ubiquitin-dependent protein catabolic process	-4.27421	-2.38972	10/418	701,983,991,4085,5347,6790,9212,9232,9928,11065	BUB1B,CDK1,CDC20,MAD2L1,PLK1,AURKA,AURKB,PTTG1,KIF14,UBE2C
14_Member	GO Biological Processes	GO:0051438	regulation of ubiquitin-protein transferase activity	-3.85704	-2.01526	4/52	991,4085,5347,11065	CDC20,MAD2L1,PLK1,UBE2C
14_Member	GO Biological Processes	GO:0010498	proteasomal protein catabolic process	-3.81778	-1.97745	10/475	701,983,991,4085,5347,6790,9212,9232,9928,11065	BUB1B,CDK1,CDC20,MAD2L1,PLK1,AURKA,AURKB,PTTG1,KIF14,UBE2C
14_Member	Reactome Gene Sets	R-HSA-174048	APC/C:Cdc20 mediated degradation of Cyclin B	-3.68462	-1.8543	3/23	983,991,11065	CDK1,CDC20,UBE2C
14_Member	GO Biological Processes	GO:0051443	positive regulation of ubiquitin-protein transferase activity	-3.21195	-1.41824	3/33	991,5347,11065	CDC20,PLK1,UBE2C
14_Member	GO Biological Processes	GO:0006511	ubiquitin-dependent protein catabolic process	-2.91637	-1.13925	10/620	701,983,991,4085,5347,6790,9212,9232,9928,11065	BUB1B,CDK1,CDC20,MAD2L1,PLK1,AURKA,AURKB,PTTG1,KIF14,UBE2C
14_Member	GO Biological Processes	GO:0019941	modification-dependent protein catabolic process	-2.88521	-1.11058	10/626	701,983,991,4085,5347,6790,9212,9232,9928,11065	BUB1B,CDK1,CDC20,MAD2L1,PLK1,AURKA,AURKB,PTTG1,KIF14,UBE2C
14_Member	GO Biological Processes	GO:0043632	modification-dependent macromolecule catabolic process	-2.82911	-1.0631	10/637	701,983,991,4085,5347,6790,9212,9232,9928,11065	BUB1B,CDK1,CDC20,MAD2L1,PLK1,AURKA,AURKB,PTTG1,KIF14,UBE2C
14_Member	GO Biological Processes	GO:0031398	positive regulation of protein ubiquitination	-2.52888	-0.787764	4/117	991,5347,11065,55215	CDC20,PLK1,UBE2C,FANCI
14_Member	GO Biological Processes	GO:0051603	proteolysis involved in cellular protein catabolic process	-2.46646	-0.733338	10/715	701,983,991,4085,5347,6790,9212,9232,9928,11065	BUB1B,CDK1,CDC20,MAD2L1,PLK1,AURKA,AURKB,PTTG1,KIF14,UBE2C
14_Member	GO Biological Processes	GO:0031396	regulation of protein ubiquitination	-2.4183	-0.689674	5/204	991,4085,5347,11065,55215	CDC20,MAD2L1,PLK1,UBE2C,FANCI
14_Member	Reactome Gene Sets	R-HSA-174154	APC/C:Cdc20 mediated degradation of Securin	-2.32255	-0.600588	3/67	991,9232,11065	CDC20,PTTG1,UBE2C
14_Member	GO Biological Processes	GO:1903322	positive regulation of protein modification by small protein conjugation or removal	-2.30736	-0.586497	4/135	991,5347,11065,55215	CDC20,PLK1,UBE2C,FANCI
14_Member	GO Biological Processes	GO:0044257	cellular protein catabolic process	-2.24676	-0.532451	10/769	701,983,991,4085,5347,6790,9212,9232,9928,11065	BUB1B,CDK1,CDC20,MAD2L1,PLK1,AURKA,AURKB,PTTG1,KIF14,UBE2C
14_Member	GO Biological Processes	GO:1903320	regulation of protein modification by small protein conjugation or removal	-2.19236	-0.4845	5/231	991,4085,5347,11065,55215	CDC20,MAD2L1,PLK1,UBE2C,FANCI
14_Member	KEGG Pathway	hsa05166	HTLV-I infection	-2.01029	-0.31299	5/256	701,991,4085,9133,9232	BUB1B,CDC20,MAD2L1,CCNB2,PTTG1
15_Summary	Canonical Pathways	M176	PID FOXM1 PATHWAY	-10.6472	-8.34679	8/40	675,890,983,1058,1063,5347,9133,9212,991,699,4085,8365,10051,54892,11065,63967,3148,55165,51512,1033	BRCA2,CCNA2,CDK1,CENPA,CENPF,PLK1,CCNB2,AURKB,CDC20,BUB1,MAD2L1,HIST1H4H,SMC4,NCAPG2,UBE2C,CLSPN,HMGB2,CEP55,GTSE1,CDKN3
15_Member	Canonical Pathways	M176	PID FOXM1 PATHWAY	-10.6472	-8.34679	8/40	675,890,983,1058,1063,5347,9133,9212	BRCA2,CCNA2,CDK1,CENPA,CENPF,PLK1,CCNB2,AURKB
15_Member	Reactome Gene Sets	R-HSA-176417	Phosphorylation of Emi1	-5.60454	-3.60932	3/6	983,991,5347	CDK1,CDC20,PLK1
15_Member	Reactome Gene Sets	R-HSA-2980767	Activation of NIMA Kinases NEK9, NEK6, NEK7	-5.36311	-3.39004	3/7	983,5347,9133	CDK1,PLK1,CCNB2
15_Member	Reactome Gene Sets	R-HSA-69273	Cyclin A/B1/B2 associated events during G2/M transition	-5.14177	-3.18792	4/25	890,983,5347,9133	CCNA2,CDK1,PLK1,CCNB2
15_Member	KEGG Pathway	hsa04914	Progesterone-mediated oocyte maturation	-5.02782	-3.08394	6/96	699,890,983,4085,5347,9133	BUB1,CCNA2,CDK1,MAD2L1,PLK1,CCNB2
15_Member	GO Biological Processes	GO:0007077	mitotic nuclear envelope disassembly	-4.57278	-2.66357	3/12	983,5347,9133	CDK1,PLK1,CCNB2
15_Member	Reactome Gene Sets	R-HSA-2299718	Condensation of Prophase Chromosomes	-4.43309	-2.53228	5/74	983,5347,8365,10051,54892	CDK1,PLK1,HIST1H4H,SMC4,NCAPG2
15_Member	Reactome Gene Sets	R-HSA-162658	Golgi Cisternae Pericentriolar Stack Reorganization	-4.35731	-2.46799	3/14	983,5347,9133	CDK1,PLK1,CCNB2
15_Member	Canonical Pathways	M19	PID P73PATHWAY	-4.29598	-2.40989	5/79	675,699,890,983,5347	BRCA2,BUB1,CCNA2,CDK1,PLK1
15_Member	GO Biological Processes	GO:0030397	membrane disassembly	-4.17343	-2.30158	3/16	983,5347,9133	CDK1,PLK1,CCNB2
15_Member	GO Biological Processes	GO:0051081	nuclear envelope disassembly	-4.17343	-2.30158	3/16	983,5347,9133	CDK1,PLK1,CCNB2
15_Member	Reactome Gene Sets	R-HSA-156711	Polo-like kinase mediated events	-4.17343	-2.30158	3/16	1063,5347,9133	CENPF,PLK1,CCNB2
15_Member	Reactome Gene Sets	R-HSA-68875	Mitotic Prophase	-4.06691	-2.20124	6/142	983,5347,8365,9133,10051,54892	CDK1,PLK1,HIST1H4H,CCNB2,SMC4,NCAPG2
15_Member	Reactome Gene Sets	R-HSA-176412	Phosphorylation of the APC/C	-3.94011	-2.09247	3/19	983,5347,11065	CDK1,PLK1,UBE2C
15_Member	GO Biological Processes	GO:0031572	G2 DNA damage checkpoint	-3.2929	-1.4833	3/31	983,5347,63967	CDK1,PLK1,CLSPN
15_Member	GO Biological Processes	GO:0006997	nucleus organization	-3.23588	-1.43956	5/133	983,3148,5347,9133,55165	CDK1,HMGB2,PLK1,CCNB2,CEP55
15_Member	Reactome Gene Sets	R-HSA-8852276	The role of GTSE1 in G2/M progression after G2 checkpoint	-3.20036	-1.40924	4/77	983,5347,9133,51512	CDK1,PLK1,CCNB2,GTSE1
15_Member	GO Biological Processes	GO:0000079	regulation of cyclin-dependent protein serine/threonine kinase activity	-2.74543	-0.985478	4/102	890,1033,5347,9133	CCNA2,CDKN3,PLK1,CCNB2
15_Member	GO Biological Processes	GO:1904029	regulation of cyclin-dependent protein kinase activity	-2.68433	-0.929165	4/106	890,1033,5347,9133	CCNA2,CDKN3,PLK1,CCNB2
15_Member	GO Biological Processes	GO:0006998	nuclear envelope organization	-2.63472	-0.885465	3/52	983,5347,9133	CDK1,PLK1,CCNB2
15_Member	Reactome Gene Sets	R-HSA-2980766	Nuclear Envelope Breakdown	-2.63472	-0.885465	3/52	983,5347,9133	CDK1,PLK1,CCNB2
16_Summary	GO Biological Processes	GO:0044843	cell cycle G1/S phase transition	-9.44201	-7.18146	14/298	890,983,1033,5933,6241,6790,7298,8318,9928,23594,51512,81610,84515,128239,7153,55835,9212,675,10635,10721,63922,80119,991,8365,8438	CCNA2,CDK1,CDKN3,RBL1,RRM2,AURKA,TYMS,CDC45,KIF14,ORC6,GTSE1,FAM83D,MCM8,IQGAP3,TOP2A,CENPJ,AURKB,BRCA2,RAD51AP1,POLQ,CHTF18,PIF1,CDC20,HIST1H4H,RAD54L
16_Member	GO Biological Processes	GO:0044843	cell cycle G1/S phase transition	-9.44201	-7.18146	14/298	890,983,1033,5933,6241,6790,7298,8318,9928,23594,51512,81610,84515,128239	CCNA2,CDK1,CDKN3,RBL1,RRM2,AURKA,TYMS,CDC45,KIF14,ORC6,GTSE1,FAM83D,MCM8,IQGAP3
16_Member	GO Biological Processes	GO:0000082	G1/S transition of mitotic cell cycle	-7.72841	-5.58993	12/279	983,1033,5933,6241,6790,7298,8318,9928,23594,51512,84515,128239	CDK1,CDKN3,RBL1,RRM2,AURKA,TYMS,CDC45,KIF14,ORC6,GTSE1,MCM8,IQGAP3
16_Member	Reactome Gene Sets	R-HSA-453279	Mitotic G1-G1/S phases	-7.1653	-5.06268	9/149	890,983,5933,6241,7153,7298,8318,23594,84515	CCNA2,CDK1,RBL1,RRM2,TOP2A,TYMS,CDC45,ORC6,MCM8
16_Member	Reactome Gene Sets	R-HSA-69205	G1/S-Specific Transcription	-6.56718	-4.5098	5/28	983,5933,6241,7298,8318	CDK1,RBL1,RRM2,TYMS,CDC45
16_Member	Reactome Gene Sets	R-HSA-69206	G1/S Transition	-6.46113	-4.41154	8/131	890,983,5933,6241,7298,8318,23594,84515	CCNA2,CDK1,RBL1,RRM2,TYMS,CDC45,ORC6,MCM8
16_Member	Reactome Gene Sets	R-HSA-6791312	TP53 Regulates Transcription of Cell Cycle Genes	-5.31612	-3.34696	5/49	890,983,5933,6790,55835	CCNA2,CDK1,RBL1,AURKA,CENPJ
16_Member	Reactome Gene Sets	R-HSA-1538133	G0 and Early G1	-5.00297	-3.06209	4/27	890,983,5933,7153	CCNA2,CDK1,RBL1,TOP2A
16_Member	Canonical Pathways	M40	PID E2F PATHWAY	-4.43309	-2.53228	5/74	890,983,5933,6241,7298	CCNA2,CDK1,RBL1,RRM2,TYMS
16_Member	GO Biological Processes	GO:0016572	histone phosphorylation	-4.39775	-2.49859	4/38	890,983,6790,9212	CCNA2,CDK1,AURKA,AURKB
16_Member	Reactome Gene Sets	R-HSA-1362300	Transcription of E2F targets under negative control by p107 (RBL1) and p130 (RBL2) in complex with H	-4.17343	-2.30158	3/16	890,983,5933	CCNA2,CDK1,RBL1
16_Member	GO Biological Processes	GO:1902806	regulation of cell cycle G1/S phase transition	-4.11559	-2.24529	7/202	983,5933,6790,8318,9928,51512,81610	CDK1,RBL1,AURKA,CDC45,KIF14,GTSE1,FAM83D
16_Member	Reactome Gene Sets	R-HSA-6804114	TP53 Regulates Transcription of Genes Involved in G2 Cell Cycle Arrest	-4.01314	-2.15507	3/18	983,5933,6790	CDK1,RBL1,AURKA
16_Member	GO Biological Processes	GO:2000045	regulation of G1/S transition of mitotic cell cycle	-3.4556	-1.6323	6/184	983,5933,6790,8318,9928,51512	CDK1,RBL1,AURKA,CDC45,KIF14,GTSE1
16_Member	GO Biological Processes	GO:0000083	regulation of transcription involved in G1/S transition of mitotic cell cycle	-3.37967	-1.5619	3/29	6241,7298,8318	RRM2,TYMS,CDC45
16_Member	GO Biological Processes	GO:0031100	animal organ regeneration	-3.24364	-1.44601	4/75	890,983,6790,7298	CCNA2,CDK1,AURKA,TYMS
16_Member	GO Biological Processes	GO:0051052	regulation of DNA metabolic process	-2.80802	-1.04566	8/430	675,890,983,9212,10635,10721,63922,80119	BRCA2,CCNA2,CDK1,AURKB,RAD51AP1,POLQ,CHTF18,PIF1
16_Member	GO Biological Processes	GO:0006275	regulation of DNA replication	-2.64018	-0.888575	4/109	675,890,983,63922	BRCA2,CCNA2,CDK1,CHTF18
16_Member	KEGG Pathway	hsa05203	Viral carcinogenesis	-2.44562	-0.714748	5/201	890,983,991,5933,8365	CCNA2,CDK1,CDC20,RBL1,HIST1H4H
16_Member	GO Biological Processes	GO:0007568	aging	-2.24481	-0.531578	6/319	675,983,5933,7298,8438,9212	BRCA2,CDK1,RBL1,TYMS,RAD54L,AURKB
17_Summary	GO Biological Processes	GO:0051653	spindle localization	-8.35978	-6.16617	7/48	1058,4085,5347,9700,10403,51203,259266,348654,9585,11004	CENPA,MAD2L1,PLK1,ESPL1,NDC80,NUSAP1,ASPM,GEN1,KIF20B,KIF2C
17_Member	GO Biological Processes	GO:0051653	spindle localization	-8.35978	-6.16617	7/48	1058,4085,5347,9700,10403,51203,259266	CENPA,MAD2L1,PLK1,ESPL1,NDC80,NUSAP1,ASPM
17_Member	GO Biological Processes	GO:0040001	establishment of mitotic spindle localization	-7.83802	-5.68788	6/33	1058,4085,5347,9700,10403,51203	CENPA,MAD2L1,PLK1,ESPL1,NDC80,NUSAP1
17_Member	GO Biological Processes	GO:0051293	establishment of spindle localization	-7.1152	-5.01785	6/43	1058,4085,5347,9700,10403,51203	CENPA,MAD2L1,PLK1,ESPL1,NDC80,NUSAP1
17_Member	GO Biological Processes	GO:0090232	positive regulation of spindle checkpoint	-5.36311	-3.39004	3/7	4085,10403,348654	MAD2L1,NDC80,GEN1
17_Member	GO Biological Processes	GO:0090267	positive regulation of mitotic cell cycle spindle assembly checkpoint	-5.36311	-3.39004	3/7	4085,10403,348654	MAD2L1,NDC80,GEN1
17_Member	GO Biological Processes	GO:1901978	positive regulation of cell cycle checkpoint	-4.98611	-3.04886	3/9	4085,10403,348654	MAD2L1,NDC80,GEN1
17_Member	GO Biological Processes	GO:0000132	establishment of mitotic spindle orientation	-4.87496	-2.94311	4/29	1058,4085,5347,10403	CENPA,MAD2L1,PLK1,NDC80
17_Member	GO Biological Processes	GO:0051294	establishment of spindle orientation	-4.54181	-2.63429	4/35	1058,4085,5347,10403	CENPA,MAD2L1,PLK1,NDC80
17_Member	GO Biological Processes	GO:0090231	regulation of spindle checkpoint	-4.35731	-2.46799	3/14	4085,10403,348654	MAD2L1,NDC80,GEN1
17_Member	GO Biological Processes	GO:0090266	regulation of mitotic cell cycle spindle assembly checkpoint	-4.35731	-2.46799	3/14	4085,10403,348654	MAD2L1,NDC80,GEN1
17_Member	GO Biological Processes	GO:1903504	regulation of mitotic spindle checkpoint	-4.35731	-2.46799	3/14	4085,10403,348654	MAD2L1,NDC80,GEN1
17_Member	GO Biological Processes	GO:1901976	regulation of cell cycle checkpoint	-3.25175	-1.45281	3/32	4085,10403,348654	MAD2L1,NDC80,GEN1
17_Member	GO Biological Processes	GO:0030010	establishment of cell polarity	-3.19192	-1.40209	5/136	1058,4085,5347,9585,10403	CENPA,MAD2L1,PLK1,KIF20B,NDC80
17_Member	GO Biological Processes	GO:0007163	establishment or maintenance of cell polarity	-3.14203	-1.35478	6/211	1058,4085,5347,9585,10403,11004	CENPA,MAD2L1,PLK1,KIF20B,NDC80,KIF2C
18_Summary	Canonical Pathways	M242	PID AURORA A PATHWAY	-8.01177	-5.83733	6/31	1058,6790,9212,9787,10460,22974,3619,890,983,2177,5933,55215,55835,83990,675,960,51512,7153,8365	CENPA,AURKA,AURKB,DLGAP5,TACC3,TPX2,INCENP,CCNA2,CDK1,FANCD2,RBL1,FANCI,CENPJ,BRIP1,BRCA2,CD44,GTSE1,TOP2A,HIST1H4H
18_Member	Canonical Pathways	M242	PID AURORA A PATHWAY	-8.01177	-5.83733	6/31	1058,6790,9212,9787,10460,22974	CENPA,AURKA,AURKB,DLGAP5,TACC3,TPX2
18_Member	CORUM	CORUM:6184	AuroraB-AuroraC-INCENP complex	-6.90075	-4.82384	3/3	3619,6790,9212	INCENP,AURKA,AURKB
18_Member	Reactome Gene Sets	R-HSA-3700989	Transcriptional Regulation by TP53	-4.76259	-2.83959	10/366	890,983,2177,5933,6790,9212,22974,55215,55835,83990	CCNA2,CDK1,FANCD2,RBL1,AURKA,AURKB,TPX2,FANCI,CENPJ,BRIP1
18_Member	GO Biological Processes	GO:0072331	signal transduction by p53 class mediator	-4.17461	-2.30158	8/268	675,960,983,6790,9212,22974,51512,83990	BRCA2,CD44,CDK1,AURKA,AURKB,TPX2,GTSE1,BRIP1
18_Member	Reactome Gene Sets	R-HSA-4615885	SUMOylation of DNA replication proteins	-4.10457	-2.23736	4/45	3619,6790,7153,9212	INCENP,AURKA,TOP2A,AURKB
18_Member	Reactome Gene Sets	R-HSA-6804756	Regulation of TP53 Activity through Phosphorylation	-3.9798	-2.12773	5/92	890,6790,9212,22974,83990	CCNA2,AURKA,AURKB,TPX2,BRIP1
18_Member	Reactome Gene Sets	R-HSA-5633007	Regulation of TP53 Activity	-3.78262	-1.94517	6/160	890,983,6790,9212,22974,83990	CCNA2,CDK1,AURKA,AURKB,TPX2,BRIP1
18_Member	GO Biological Processes	GO:1901796	regulation of signal transduction by p53 class mediator	-2.65153	-0.898738	5/180	960,6790,9212,22974,83990	CD44,AURKA,AURKB,TPX2,BRIP1
18_Member	Reactome Gene Sets	R-HSA-3108232	SUMO E3 ligases SUMOylate target proteins	-2.63072	-0.882639	5/182	3619,6790,7153,8365,9212	INCENP,AURKA,TOP2A,HIST1H4H,AURKB
18_Member	Reactome Gene Sets	R-HSA-2990846	SUMOylation	-2.56988	-0.82297	5/188	3619,6790,7153,8365,9212	INCENP,AURKA,TOP2A,HIST1H4H,AURKB
19_Summary	GO Biological Processes	GO:0044380	protein localization to cytoskeleton	-7.93216	-5.76083	7/55	6790,7272,9585,10615,54443,64770,81610	AURKA,TTK,KIF20B,SPAG5,ANLN,CCDC14,FAM83D
19_Member	GO Biological Processes	GO:0044380	protein localization to cytoskeleton	-7.93216	-5.76083	7/55	6790,7272,9585,10615,54443,64770,81610	AURKA,TTK,KIF20B,SPAG5,ANLN,CCDC14,FAM83D
19_Member	GO Biological Processes	GO:0072698	protein localization to microtubule cytoskeleton	-6.71165	-4.64947	6/50	6790,7272,9585,10615,64770,81610	AURKA,TTK,KIF20B,SPAG5,CCDC14,FAM83D
19_Member	GO Biological Processes	GO:0071539	protein localization to centrosome	-3.2929	-1.4833	3/31	6790,10615,64770	AURKA,SPAG5,CCDC14
19_Member	GO Biological Processes	GO:1905508	protein localization to microtubule organizing center	-3.25175	-1.45281	3/32	6790,10615,64770	AURKA,SPAG5,CCDC14
20_Summary	GO Biological Processes	GO:0032392	DNA geometric change	-7.58513	-5.45801	8/94	3148,7153,8318,8438,9401,25788,80119,83990,146956	HMGB2,TOP2A,CDC45,RAD54L,RECQL4,RAD54B,PIF1,BRIP1,EME1
20_Member	GO Biological Processes	GO:0032392	DNA geometric change	-7.58513	-5.45801	8/94	3148,7153,8318,8438,9401,25788,80119,83990	HMGB2,TOP2A,CDC45,RAD54L,RECQL4,RAD54B,PIF1,BRIP1
20_Member	GO Biological Processes	GO:0032508	DNA duplex unwinding	-5.33447	-3.36336	6/85	7153,8318,9401,25788,80119,83990	TOP2A,CDC45,RECQL4,RAD54B,PIF1,BRIP1
20_Member	GO Biological Processes	GO:0007131	reciprocal meiotic recombination	-3.9239	-2.07773	4/50	7153,25788,83990,146956	TOP2A,RAD54B,BRIP1,EME1
20_Member	GO Biological Processes	GO:0035825	homologous recombination	-3.89012	-2.04542	4/51	7153,25788,83990,146956	TOP2A,RAD54B,BRIP1,EME1

## Sheet: F - GO repressed by poly-miR
Table S3 - GO analysis of individual miRNA and poly-miR repressed genes. (F) GO analysis of genes repressed by poly-miR and also decreased in islet vs PE.
GroupID	Category	Term	Description	LogP	Log(q-value)	InTerm_InList	Genes	Symbols
1_Summary	Reactome Gene Sets	R-HSA-1640170	Cell Cycle	-14.3055	-10.4051	43/635	898,995,1058,1163,1870,3978,5424,5426,5528,5888,7156,7157,8318,8338,8342,8344,8345,8348,8357,8363,8364,8365,8367,8379,8970,9700,11004,11200,23354,23511,23649,51512,51659,55143,55722,55920,79019,79866,80152,84296,93323,116028,147841,1663,2068,8438,8940,9401,55506,55723,80119,146059,201161,2175,2177,2189,4798,4968,5438,7517,8914,146956,388,3984,4221,29941,128239,2245,9181,27237,51291,128272,4778,66…	CCNE1,CDC25C,CENPA,CKS1B,E2F2,LIG1,POLD1,POLE,PPP2R5D,RAD51,TOP3A,TP53,CDC45,HIST2H2AC,HIST1H2BM,HIST1H2BE,HIST1H2BH,HIST1H2BO,HIST1H3H,HIST1H4J,HIST1H4C,HIST1H4H,HIST1H4E,MAD1L1,HIST1H2BJ,ESPL1,KIF2C,CHEK2,HAUS5,NUP188,POLA2,GTSE1,GINS2,CDCA8,CEP72,RCC2,CENPM,BORA,CENPT,GINS4,HAUS8,RMI2,SPC24,DDX11,ERCC2,RAD54L,TOP3B,RECQL4,H2AFY2,ASF1B,PIF1,CDAN1,CENPV,FANCA,FANCD2,FANCG,NFRKB,OGG1,POLR2I,XRCC3…
1_Member	Reactome Gene Sets	R-HSA-1640170	Cell Cycle	-14.3055	-10.4051	43/635	898,995,1058,1163,1870,3978,5424,5426,5528,5888,7156,7157,8318,8338,8342,8344,8345,8348,8357,8363,8364,8365,8367,8379,8970,9700,11004,11200,23354,23511,23649,51512,51659,55143,55722,55920,79019,79866,80152,84296,93323,116028,147841	CCNE1,CDC25C,CENPA,CKS1B,E2F2,LIG1,POLD1,POLE,PPP2R5D,RAD51,TOP3A,TP53,CDC45,HIST2H2AC,HIST1H2BM,HIST1H2BE,HIST1H2BH,HIST1H2BO,HIST1H3H,HIST1H4J,HIST1H4C,HIST1H4H,HIST1H4E,MAD1L1,HIST1H2BJ,ESPL1,KIF2C,CHEK2,HAUS5,NUP188,POLA2,GTSE1,GINS2,CDCA8,CEP72,RCC2,CENPM,BORA,CENPT,GINS4,HAUS8,RMI2,SPC24
1_Member	GO Biological Processes	GO:0071103	DNA conformation change	-14.2696	-10.4051	29/283	1058,1663,2068,5888,7156,7157,8318,8342,8344,8345,8348,8357,8363,8364,8365,8367,8438,8940,8970,9401,51659,55506,55723,79019,80119,80152,84296,146059,201161	CENPA,DDX11,ERCC2,RAD51,TOP3A,TP53,CDC45,HIST1H2BM,HIST1H2BE,HIST1H2BH,HIST1H2BO,HIST1H3H,HIST1H4J,HIST1H4C,HIST1H4H,HIST1H4E,RAD54L,TOP3B,HIST1H2BJ,RECQL4,GINS2,H2AFY2,ASF1B,CENPM,PIF1,CENPT,GINS4,CDAN1,CENPV
1_Member	Reactome Gene Sets	R-HSA-69278	Cell Cycle, Mitotic	-14.215	-10.4051	39/528	898,995,1058,1163,1870,3978,5424,5426,5528,7157,8318,8338,8342,8344,8345,8348,8357,8363,8364,8365,8367,8379,8970,9700,11004,23354,23511,23649,51512,51659,55143,55722,55920,79019,79866,80152,84296,93323,147841	CCNE1,CDC25C,CENPA,CKS1B,E2F2,LIG1,POLD1,POLE,PPP2R5D,TP53,CDC45,HIST2H2AC,HIST1H2BM,HIST1H2BE,HIST1H2BH,HIST1H2BO,HIST1H3H,HIST1H4J,HIST1H4C,HIST1H4H,HIST1H4E,MAD1L1,HIST1H2BJ,ESPL1,KIF2C,HAUS5,NUP188,POLA2,GTSE1,GINS2,CDCA8,CEP72,RCC2,CENPM,BORA,CENPT,GINS4,HAUS8,SPC24
1_Member	Reactome Gene Sets	R-HSA-73886	Chromosome Maintenance	-11.4636	-7.81277	17/110	1058,3978,5424,5426,8338,8342,8344,8345,8348,8363,8364,8365,8367,8970,23649,79019,80152	CENPA,LIG1,POLD1,POLE,HIST2H2AC,HIST1H2BM,HIST1H2BE,HIST1H2BH,HIST1H2BO,HIST1H4J,HIST1H4C,HIST1H4H,HIST1H4E,HIST1H2BJ,POLA2,CENPM,CENPT
1_Member	Reactome Gene Sets	R-HSA-73894	DNA Repair	-11.3324	-7.81277	27/319	2068,2175,2177,2189,3978,4798,4968,5424,5426,5438,5888,7156,7157,7517,8342,8344,8345,8348,8363,8364,8365,8367,8914,8970,11200,116028,146956	ERCC2,FANCA,FANCD2,FANCG,LIG1,NFRKB,OGG1,POLD1,POLE,POLR2I,RAD51,TOP3A,TP53,XRCC3,HIST1H2BM,HIST1H2BE,HIST1H2BH,HIST1H2BO,HIST1H4J,HIST1H4C,HIST1H4H,HIST1H4E,TIMELESS,HIST1H2BJ,CHEK2,RMI2,EME1
1_Member	Reactome Gene Sets	R-HSA-195258	RHO GTPase Effectors	-10.8117	-7.47895	26/311	388,995,1058,3984,4221,5528,8338,8342,8344,8345,8348,8357,8363,8364,8365,8367,8379,8970,11004,29941,55143,55920,79019,80152,128239,147841	RHOB,CDC25C,CENPA,LIMK1,MEN1,PPP2R5D,HIST2H2AC,HIST1H2BM,HIST1H2BE,HIST1H2BH,HIST1H2BO,HIST1H3H,HIST1H4J,HIST1H4C,HIST1H4H,HIST1H4E,MAD1L1,HIST1H2BJ,KIF2C,PKN3,CDCA8,RCC2,CENPM,CENPT,IQGAP3,SPC24
1_Member	Reactome Gene Sets	R-HSA-194315	Signaling by Rho GTPases	-10.7026	-7.41568	31/446	388,995,1058,2245,3984,4221,5528,8338,8342,8344,8345,8348,8357,8363,8364,8365,8367,8379,8970,9181,11004,27237,29941,51291,55143,55920,79019,80152,128239,128272,147841	RHOB,CDC25C,CENPA,FGD1,LIMK1,MEN1,PPP2R5D,HIST2H2AC,HIST1H2BM,HIST1H2BE,HIST1H2BH,HIST1H2BO,HIST1H3H,HIST1H4J,HIST1H4C,HIST1H4H,HIST1H4E,MAD1L1,HIST1H2BJ,ARHGEF2,KIF2C,ARHGEF16,PKN3,GMIP,CDCA8,RCC2,CENPM,CENPT,IQGAP3,ARHGEF19,SPC24
1_Member	GO Biological Processes	GO:0006333	chromatin assembly or disassembly	-10.3903	-7.18252	20/186	1058,4778,6601,7157,8342,8344,8345,8348,8357,8363,8364,8365,8367,8970,55506,55723,79019,80152,146059,201161	CENPA,NFE2,SMARCC2,TP53,HIST1H2BM,HIST1H2BE,HIST1H2BH,HIST1H2BO,HIST1H3H,HIST1H4J,HIST1H4C,HIST1H4H,HIST1H4E,HIST1H2BJ,H2AFY2,ASF1B,CENPM,CENPT,CDAN1,CENPV
1_Member	Reactome Gene Sets	R-HSA-5693532	DNA Double-Strand Break Repair	-10.2381	-7.06508	19/169	5424,5426,5888,7156,7157,7517,8342,8344,8345,8348,8363,8364,8365,8367,8914,8970,11200,116028,146956	POLD1,POLE,RAD51,TOP3A,TP53,XRCC3,HIST1H2BM,HIST1H2BE,HIST1H2BH,HIST1H2BO,HIST1H4J,HIST1H4C,HIST1H4H,HIST1H4E,TIMELESS,HIST1H2BJ,CHEK2,RMI2,EME1
1_Member	GO Biological Processes	GO:0071824	protein-DNA complex subunit organization	-10.1514	-7.01057	23/259	1058,2068,4778,5888,6601,6666,7517,8318,8342,8344,8345,8348,8357,8363,8364,8365,8367,8970,55506,55723,79019,80152,201161	CENPA,ERCC2,NFE2,RAD51,SMARCC2,SOX12,XRCC3,CDC45,HIST1H2BM,HIST1H2BE,HIST1H2BH,HIST1H2BO,HIST1H3H,HIST1H4J,HIST1H4C,HIST1H4H,HIST1H4E,HIST1H2BJ,H2AFY2,ASF1B,CENPM,CENPT,CENPV
1_Member	Reactome Gene Sets	R-HSA-157579	Telomere Maintenance	-10.0731	-6.97437	14/83	3978,5424,5426,8338,8342,8344,8345,8348,8363,8364,8365,8367,8970,23649	LIG1,POLD1,POLE,HIST2H2AC,HIST1H2BM,HIST1H2BE,HIST1H2BH,HIST1H2BO,HIST1H4J,HIST1H4C,HIST1H4H,HIST1H4E,HIST1H2BJ,POLA2
1_Member	Reactome Gene Sets	R-HSA-5693567	HDR through Homologous Recombination (HR) or Single Strand Annealing (SSA)	-10.0572	-6.97437	17/134	5424,5426,5888,7156,7517,8342,8344,8345,8348,8363,8364,8365,8367,8914,8970,116028,146956	POLD1,POLE,RAD51,TOP3A,XRCC3,HIST1H2BM,HIST1H2BE,HIST1H2BH,HIST1H2BO,HIST1H4J,HIST1H4C,HIST1H4H,HIST1H4E,TIMELESS,HIST1H2BJ,RMI2,EME1
1_Member	Reactome Gene Sets	R-HSA-5693538	Homology Directed Repair	-9.75241	-6.74568	17/140	5424,5426,5888,7156,7517,8342,8344,8345,8348,8363,8364,8365,8367,8914,8970,116028,146956	POLD1,POLE,RAD51,TOP3A,XRCC3,HIST1H2BM,HIST1H2BE,HIST1H2BH,HIST1H2BO,HIST1H4J,HIST1H4C,HIST1H4H,HIST1H4E,TIMELESS,HIST1H2BJ,RMI2,EME1
1_Member	Reactome Gene Sets	R-HSA-606279	Deposition of new CENPA-containing nucleosomes at the centromere	-9.70369	-6.74568	13/73	1058,8338,8342,8344,8345,8348,8363,8364,8365,8367,8970,79019,80152	CENPA,HIST2H2AC,HIST1H2BM,HIST1H2BE,HIST1H2BH,HIST1H2BO,HIST1H4J,HIST1H4C,HIST1H4H,HIST1H4E,HIST1H2BJ,CENPM,CENPT
1_Member	Reactome Gene Sets	R-HSA-774815	Nucleosome assembly	-9.70369	-6.74568	13/73	1058,8338,8342,8344,8345,8348,8363,8364,8365,8367,8970,79019,80152	CENPA,HIST2H2AC,HIST1H2BM,HIST1H2BE,HIST1H2BH,HIST1H2BO,HIST1H4J,HIST1H4C,HIST1H4H,HIST1H4E,HIST1H2BJ,CENPM,CENPT
1_Member	GO Biological Processes	GO:0031497	chromatin assembly	-9.69021	-6.74568	18/161	1058,7157,8342,8344,8345,8348,8357,8363,8364,8365,8367,8970,55506,55723,79019,80152,146059,201161	CENPA,TP53,HIST1H2BM,HIST1H2BE,HIST1H2BH,HIST1H2BO,HIST1H3H,HIST1H4J,HIST1H4C,HIST1H4H,HIST1H4E,HIST1H2BJ,H2AFY2,ASF1B,CENPM,CENPT,CDAN1,CENPV
1_Member	GO Biological Processes	GO:0065004	protein-DNA complex assembly	-9.47138	-6.56464	21/232	1058,2068,5888,6666,7517,8318,8342,8344,8345,8348,8357,8363,8364,8365,8367,8970,55506,55723,79019,80152,201161	CENPA,ERCC2,RAD51,SOX12,XRCC3,CDC45,HIST1H2BM,HIST1H2BE,HIST1H2BH,HIST1H2BO,HIST1H3H,HIST1H4J,HIST1H4C,HIST1H4H,HIST1H4E,HIST1H2BJ,H2AFY2,ASF1B,CENPM,CENPT,CENPV
1_Member	Reactome Gene Sets	R-HSA-5625740	RHO GTPases activate PKNs	-9.32566	-6.43665	14/94	388,995,8338,8342,8344,8345,8348,8357,8363,8364,8365,8367,8970,29941	RHOB,CDC25C,HIST2H2AC,HIST1H2BM,HIST1H2BE,HIST1H2BH,HIST1H2BO,HIST1H3H,HIST1H4J,HIST1H4C,HIST1H4H,HIST1H4E,HIST1H2BJ,PKN3
1_Member	Reactome Gene Sets	R-HSA-69473	G2/M DNA damage checkpoint	-9.20095	-6.32897	14/96	995,7156,7157,8342,8344,8345,8348,8363,8364,8365,8367,8970,11200,116028	CDC25C,TOP3A,TP53,HIST1H2BM,HIST1H2BE,HIST1H2BH,HIST1H2BO,HIST1H4J,HIST1H4C,HIST1H4H,HIST1H4E,HIST1H2BJ,CHEK2,RMI2
1_Member	Reactome Gene Sets	R-HSA-5334118	DNA methylation	-9.11197	-6.25638	12/66	1789,8338,8342,8344,8345,8348,8357,8363,8364,8365,8367,8970	DNMT3B,HIST2H2AC,HIST1H2BM,HIST1H2BE,HIST1H2BH,HIST1H2BO,HIST1H3H,HIST1H4J,HIST1H4C,HIST1H4H,HIST1H4E,HIST1H2BJ
1_Member	Reactome Gene Sets	R-HSA-912446	Meiotic recombination	-8.59516	-5.78533	13/89	5888,7156,8338,8342,8344,8345,8348,8357,8363,8364,8365,8367,8970	RAD51,TOP3A,HIST2H2AC,HIST1H2BM,HIST1H2BE,HIST1H2BH,HIST1H2BO,HIST1H3H,HIST1H4J,HIST1H4C,HIST1H4H,HIST1H4E,HIST1H2BJ
1_Member	GO Biological Processes	GO:0006325	chromatin organization	-8.47939	-5.6838	37/747	1058,1663,1789,4221,4778,6601,7157,8318,8338,8342,8344,8345,8348,8357,8363,8364,8365,8367,8969,8970,10419,10902,25865,51147,54971,55506,55723,57673,63035,79019,80152,80336,84733,90665,146059,161882,201161	CENPA,DDX11,DNMT3B,MEN1,NFE2,SMARCC2,TP53,CDC45,HIST2H2AC,HIST1H2BM,HIST1H2BE,HIST1H2BH,HIST1H2BO,HIST1H3H,HIST1H4J,HIST1H4C,HIST1H4H,HIST1H4E,HIST1H2AG,HIST1H2BJ,PRMT5,BRD8,PRKD2,ING4,BANP,H2AFY2,ASF1B,BEND3,BCORL1,CENPM,CENPT,PABPC1L,CBX2,TBL1Y,CDAN1,ZFPM1,CENPV
1_Member	Reactome Gene Sets	R-HSA-212300	PRC2 methylates histones and DNA	-8.44521	-5.66341	12/75	1789,8338,8342,8344,8345,8348,8357,8363,8364,8365,8367,8970	DNMT3B,HIST2H2AC,HIST1H2BM,HIST1H2BE,HIST1H2BH,HIST1H2BO,HIST1H3H,HIST1H4J,HIST1H4C,HIST1H4H,HIST1H4E,HIST1H2BJ
1_Member	Reactome Gene Sets	R-HSA-201722	Formation of the beta-catenin:TCF transactivating complex	-8.41372	-5.64528	13/92	4221,6932,8338,8342,8344,8345,8348,8357,8363,8364,8365,8367,8970	MEN1,TCF7,HIST2H2AC,HIST1H2BM,HIST1H2BE,HIST1H2BH,HIST1H2BO,HIST1H3H,HIST1H4J,HIST1H4C,HIST1H4H,HIST1H4E,HIST1H2BJ
1_Member	GO Biological Processes	GO:0034728	nucleosome organization	-8.3955	-5.64003	17/171	1058,4778,6601,8342,8344,8345,8348,8357,8363,8364,8365,8367,8970,55506,55723,79019,80152	CENPA,NFE2,SMARCC2,HIST1H2BM,HIST1H2BE,HIST1H2BH,HIST1H2BO,HIST1H3H,HIST1H4J,HIST1H4C,HIST1H4H,HIST1H4E,HIST1H2BJ,H2AFY2,ASF1B,CENPM,CENPT
1_Member	GO Biological Processes	GO:0006323	DNA packaging	-8.19751	-5.46686	18/199	1058,7157,8342,8344,8345,8348,8357,8363,8364,8365,8367,8970,55506,55723,79019,80152,146059,201161	CENPA,TP53,HIST1H2BM,HIST1H2BE,HIST1H2BH,HIST1H2BO,HIST1H3H,HIST1H4J,HIST1H4C,HIST1H4H,HIST1H4E,HIST1H2BJ,H2AFY2,ASF1B,CENPM,CENPT,CDAN1,CENPV
1_Member	Reactome Gene Sets	R-HSA-73728	RNA Polymerase I Promoter Opening	-8.13068	-5.41193	11/64	8338,8342,8344,8345,8348,8357,8363,8364,8365,8367,8970	HIST2H2AC,HIST1H2BM,HIST1H2BE,HIST1H2BH,HIST1H2BO,HIST1H3H,HIST1H4J,HIST1H4C,HIST1H4H,HIST1H4E,HIST1H2BJ
1_Member	Reactome Gene Sets	R-HSA-2559586	DNA Damage/Telomere Stress Induced Senescence	-8.11456	-5.40739	12/80	898,7157,8338,8342,8344,8345,8348,8363,8364,8365,8367,8970	CCNE1,TP53,HIST2H2AC,HIST1H2BM,HIST1H2BE,HIST1H2BH,HIST1H2BO,HIST1H4J,HIST1H4C,HIST1H4H,HIST1H4E,HIST1H2BJ
1_Member	Reactome Gene Sets	R-HSA-69620	Cell Cycle Checkpoints	-8.02748	-5.33159	18/204	898,995,7156,7157,8318,8342,8344,8345,8348,8363,8364,8365,8367,8379,8970,11200,51512,116028	CCNE1,CDC25C,TOP3A,TP53,CDC45,HIST1H2BM,HIST1H2BE,HIST1H2BH,HIST1H2BO,HIST1H4J,HIST1H4C,HIST1H4H,HIST1H4E,MAD1L1,HIST1H2BJ,CHEK2,GTSE1,RMI2
1_Member	Reactome Gene Sets	R-HSA-171306	Packaging Of Telomere Ends	-7.93756	-5.25267	10/52	8338,8342,8344,8345,8348,8363,8364,8365,8367,8970	HIST2H2AC,HIST1H2BM,HIST1H2BE,HIST1H2BH,HIST1H2BO,HIST1H4J,HIST1H4C,HIST1H4H,HIST1H4E,HIST1H2BJ
1_Member	Reactome Gene Sets	R-HSA-5625886	Activated PKN1 stimulates transcription of AR (androgen receptor) regulated genes KLK2 and KLK3	-7.84213	-5.16796	11/68	8338,8342,8344,8345,8348,8357,8363,8364,8365,8367,8970	HIST2H2AC,HIST1H2BM,HIST1H2BE,HIST1H2BH,HIST1H2BO,HIST1H3H,HIST1H4J,HIST1H4C,HIST1H4H,HIST1H4E,HIST1H2BJ
1_Member	GO Biological Processes	GO:0006334	nucleosome assembly	-7.75319	-5.09971	15/144	1058,8342,8344,8345,8348,8357,8363,8364,8365,8367,8970,55506,55723,79019,80152	CENPA,HIST1H2BM,HIST1H2BE,HIST1H2BH,HIST1H2BO,HIST1H3H,HIST1H4J,HIST1H4C,HIST1H4H,HIST1H4E,HIST1H2BJ,H2AFY2,ASF1B,CENPM,CENPT
1_Member	Reactome Gene Sets	R-HSA-427359	SIRT1 negatively regulates rRNA Expression	-7.7053	-5.0618	11/70	8338,8342,8344,8345,8348,8357,8363,8364,8365,8367,8970	HIST2H2AC,HIST1H2BM,HIST1H2BE,HIST1H2BH,HIST1H2BO,HIST1H3H,HIST1H4J,HIST1H4C,HIST1H4H,HIST1H4E,HIST1H2BJ
1_Member	Reactome Gene Sets	R-HSA-5578749	Transcriptional regulation by small RNAs	-7.65137	-5.01763	13/106	5438,8338,8342,8344,8345,8348,8357,8363,8364,8365,8367,8970,23511	POLR2I,HIST2H2AC,HIST1H2BM,HIST1H2BE,HIST1H2BH,HIST1H2BO,HIST1H3H,HIST1H4J,HIST1H4C,HIST1H4H,HIST1H4E,HIST1H2BJ,NUP188
1_Member	Reactome Gene Sets	R-HSA-69481	G2/M Checkpoints	-7.5249	-4.90071	16/172	995,7156,7157,8318,8342,8344,8345,8348,8363,8364,8365,8367,8970,11200,51512,116028	CDC25C,TOP3A,TP53,CDC45,HIST1H2BM,HIST1H2BE,HIST1H2BH,HIST1H2BO,HIST1H4J,HIST1H4C,HIST1H4H,HIST1H4E,HIST1H2BJ,CHEK2,GTSE1,RMI2
1_Member	Reactome Gene Sets	R-HSA-2559580	Oxidative Stress Induced Senescence	-7.5038	-4.89199	14/129	1870,7157,8338,8342,8344,8345,8348,8357,8363,8364,8365,8367,8970,84733	E2F2,TP53,HIST2H2AC,HIST1H2BM,HIST1H2BE,HIST1H2BH,HIST1H2BO,HIST1H3H,HIST1H4J,HIST1H4C,HIST1H4H,HIST1H4E,HIST1H2BJ,CBX2
1_Member	Reactome Gene Sets	R-HSA-68886	M Phase	-7.4977	-4.89199	22/327	1058,5528,8338,8342,8344,8345,8348,8357,8363,8364,8365,8367,8379,8970,9700,11004,23511,55143,55920,79019,80152,147841	CENPA,PPP2R5D,HIST2H2AC,HIST1H2BM,HIST1H2BE,HIST1H2BH,HIST1H2BO,HIST1H3H,HIST1H4J,HIST1H4C,HIST1H4H,HIST1H4E,MAD1L1,HIST1H2BJ,ESPL1,KIF2C,NUP188,CDCA8,RCC2,CENPM,CENPT,SPC24
1_Member	Reactome Gene Sets	R-HSA-427413	NoRC negatively regulates rRNA expression	-7.4555	-4.85875	13/110	1789,2068,8338,8342,8344,8345,8348,8357,8363,8364,8365,8367,8970	DNMT3B,ERCC2,HIST2H2AC,HIST1H2BM,HIST1H2BE,HIST1H2BH,HIST1H2BO,HIST1H3H,HIST1H4J,HIST1H4C,HIST1H4H,HIST1H4E,HIST1H2BJ
1_Member	Reactome Gene Sets	R-HSA-73777	RNA Polymerase I Chain Elongation	-7.41213	-4.82415	12/92	2068,8338,8342,8344,8345,8348,8357,8363,8364,8365,8367,8970	ERCC2,HIST2H2AC,HIST1H2BM,HIST1H2BE,HIST1H2BH,HIST1H2BO,HIST1H3H,HIST1H4J,HIST1H4C,HIST1H4H,HIST1H4E,HIST1H2BJ
1_Member	Reactome Gene Sets	R-HSA-2299718	Condensation of Prophase Chromosomes	-7.38256	-4.80318	11/75	8338,8342,8344,8345,8348,8357,8363,8364,8365,8367,8970	HIST2H2AC,HIST1H2BM,HIST1H2BE,HIST1H2BH,HIST1H2BO,HIST1H3H,HIST1H4J,HIST1H4C,HIST1H4H,HIST1H4E,HIST1H2BJ
1_Member	Reactome Gene Sets	R-HSA-3214815	HDACs deacetylate histones	-7.35857	-4.78763	12/93	8338,8342,8344,8345,8348,8357,8363,8364,8365,8367,8969,8970	HIST2H2AC,HIST1H2BM,HIST1H2BE,HIST1H2BH,HIST1H2BO,HIST1H3H,HIST1H4J,HIST1H4C,HIST1H4H,HIST1H4E,HIST1H2AG,HIST1H2BJ
1_Member	Reactome Gene Sets	R-HSA-5693565	Recruitment and ATM-mediated phosphorylation of repair and signaling proteins at DNA double strand b	-7.32107	-4.75958	11/76	7157,8342,8344,8345,8348,8363,8364,8365,8367,8970,11200	TP53,HIST1H2BM,HIST1H2BE,HIST1H2BH,HIST1H2BO,HIST1H4J,HIST1H4C,HIST1H4H,HIST1H4E,HIST1H2BJ,CHEK2
1_Member	Reactome Gene Sets	R-HSA-5250941	Negative epigenetic regulation of rRNA expression	-7.31414	-4.75958	13/113	1789,2068,8338,8342,8344,8345,8348,8357,8363,8364,8365,8367,8970	DNMT3B,ERCC2,HIST2H2AC,HIST1H2BM,HIST1H2BE,HIST1H2BH,HIST1H2BO,HIST1H3H,HIST1H4J,HIST1H4C,HIST1H4H,HIST1H4E,HIST1H2BJ
1_Member	Reactome Gene Sets	R-HSA-5693606	DNA Double Strand Break Response	-7.26054	-4.71569	11/77	7157,8342,8344,8345,8348,8363,8364,8365,8367,8970,11200	TP53,HIST1H2BM,HIST1H2BE,HIST1H2BH,HIST1H2BO,HIST1H4J,HIST1H4C,HIST1H4H,HIST1H4E,HIST1H2BJ,CHEK2
1_Member	KEGG Pathway	ko05034	Alcoholism	-7.24676	-4.71569	16/180	111,1392,2785,8338,8342,8344,8345,8348,8357,8363,8364,8365,8367,8969,8970,55506	ADCY5,CRH,GNG3,HIST2H2AC,HIST1H2BM,HIST1H2BE,HIST1H2BH,HIST1H2BO,HIST1H3H,HIST1H4J,HIST1H4C,HIST1H4H,HIST1H4E,HIST1H2AG,HIST1H2BJ,H2AFY2
1_Member	KEGG Pathway	hsa05034	Alcoholism	-7.24676	-4.71569	16/180	111,1392,2785,8338,8342,8344,8345,8348,8357,8363,8364,8365,8367,8969,8970,55506	ADCY5,CRH,GNG3,HIST2H2AC,HIST1H2BM,HIST1H2BE,HIST1H2BH,HIST1H2BO,HIST1H3H,HIST1H4J,HIST1H4C,HIST1H4H,HIST1H4E,HIST1H2AG,HIST1H2BJ,H2AFY2
1_Member	Reactome Gene Sets	R-HSA-427389	ERCC6 (CSB) and EHMT2 (G9a) positively regulate rRNA expression	-7.20093	-4.67741	11/78	8338,8342,8344,8345,8348,8357,8363,8364,8365,8367,8970	HIST2H2AC,HIST1H2BM,HIST1H2BE,HIST1H2BH,HIST1H2BO,HIST1H3H,HIST1H4J,HIST1H4C,HIST1H4H,HIST1H4E,HIST1H2BJ
1_Member	Reactome Gene Sets	R-HSA-5693607	Processing of DNA double-strand break ends	-7.05107	-4.54227	12/99	7156,8342,8344,8345,8348,8363,8364,8365,8367,8914,8970,116028	TOP3A,HIST1H2BM,HIST1H2BE,HIST1H2BH,HIST1H2BO,HIST1H4J,HIST1H4C,HIST1H4H,HIST1H4E,TIMELESS,HIST1H2BJ,RMI2
1_Member	Reactome Gene Sets	R-HSA-3214847	HATs acetylate histones	-6.93595	-4.43433	14/143	8338,8342,8344,8345,8348,8357,8363,8364,8365,8367,8969,8970,10902,51147	HIST2H2AC,HIST1H2BM,HIST1H2BE,HIST1H2BH,HIST1H2BO,HIST1H3H,HIST1H4J,HIST1H4C,HIST1H4H,HIST1H4E,HIST1H2AG,HIST1H2BJ,BRD8,ING4
1_Member	Reactome Gene Sets	R-HSA-1500620	Meiosis	-6.91582	-4.42126	13/122	5888,7156,8338,8342,8344,8345,8348,8357,8363,8364,8365,8367,8970	RAD51,TOP3A,HIST2H2AC,HIST1H2BM,HIST1H2BE,HIST1H2BH,HIST1H2BO,HIST1H3H,HIST1H4J,HIST1H4C,HIST1H4H,HIST1H4E,HIST1H2BJ
1_Member	KEGG Pathway	hsa05322	Systemic lupus erythematosus	-6.47489	-4.00085	13/133	8338,8342,8344,8345,8348,8357,8363,8364,8365,8367,8969,8970,55506	HIST2H2AC,HIST1H2BM,HIST1H2BE,HIST1H2BH,HIST1H2BO,HIST1H3H,HIST1H4J,HIST1H4C,HIST1H4H,HIST1H4E,HIST1H2AG,HIST1H2BJ,H2AFY2
1_Member	KEGG Pathway	ko05322	Systemic lupus erythematosus	-6.47489	-4.00085	13/133	8338,8342,8344,8345,8348,8357,8363,8364,8365,8367,8969,8970,55506	HIST2H2AC,HIST1H2BM,HIST1H2BE,HIST1H2BH,HIST1H2BO,HIST1H3H,HIST1H4J,HIST1H4C,HIST1H4H,HIST1H4E,HIST1H2AG,HIST1H2BJ,H2AFY2
1_Member	Reactome Gene Sets	R-HSA-73854	RNA Polymerase I Promoter Clearance	-6.45547	-3.98807	12/112	2068,8338,8342,8344,8345,8348,8357,8363,8364,8365,8367,8970	ERCC2,HIST2H2AC,HIST1H2BM,HIST1H2BE,HIST1H2BH,HIST1H2BO,HIST1H3H,HIST1H4J,HIST1H4C,HIST1H4H,HIST1H4E,HIST1H2BJ
1_Member	Reactome Gene Sets	R-HSA-5250924	B-WICH complex positively regulates rRNA expression	-6.35525	-3.89437	11/94	8338,8342,8344,8345,8348,8357,8363,8364,8365,8367,8970	HIST2H2AC,HIST1H2BM,HIST1H2BE,HIST1H2BH,HIST1H2BO,HIST1H3H,HIST1H4J,HIST1H4C,HIST1H4H,HIST1H4E,HIST1H2BJ
1_Member	Reactome Gene Sets	R-HSA-211000	Gene Silencing by RNA	-6.32549	-3.87105	13/137	5438,8338,8342,8344,8345,8348,8357,8363,8364,8365,8367,8970,23511	POLR2I,HIST2H2AC,HIST1H2BM,HIST1H2BE,HIST1H2BH,HIST1H2BO,HIST1H3H,HIST1H4J,HIST1H4C,HIST1H4H,HIST1H4E,HIST1H2BJ,NUP188
1_Member	Reactome Gene Sets	R-HSA-73864	RNA Polymerase I Transcription	-6.28886	-3.84075	12/116	2068,8338,8342,8344,8345,8348,8357,8363,8364,8365,8367,8970	ERCC2,HIST2H2AC,HIST1H2BM,HIST1H2BE,HIST1H2BH,HIST1H2BO,HIST1H3H,HIST1H4J,HIST1H4C,HIST1H4H,HIST1H4E,HIST1H2BJ
1_Member	GO Biological Processes	GO:0031055	chromatin remodeling at centromere	-6.1077	-3.67201	8/46	1058,8363,8364,8365,8367,79019,80152,201161	CENPA,HIST1H4J,HIST1H4C,HIST1H4H,HIST1H4E,CENPM,CENPT,CENPV
1_Member	Reactome Gene Sets	R-HSA-1221632	Meiotic synapsis	-6.09866	-3.66904	10/80	8338,8342,8344,8345,8348,8363,8364,8365,8367,8970	HIST2H2AC,HIST1H2BM,HIST1H2BE,HIST1H2BH,HIST1H2BO,HIST1H4J,HIST1H4C,HIST1H4H,HIST1H4E,HIST1H2BJ
1_Member	Reactome Gene Sets	R-HSA-977225	Amyloid fiber formation	-6.03794	-3.61431	11/101	8338,8342,8344,8345,8348,8357,8363,8364,8365,8367,8970	HIST2H2AC,HIST1H2BM,HIST1H2BE,HIST1H2BH,HIST1H2BO,HIST1H3H,HIST1H4J,HIST1H4C,HIST1H4H,HIST1H4E,HIST1H2BJ
1_Member	Reactome Gene Sets	R-HSA-2559583	Cellular Senescence	-5.91001	-3.49229	15/199	898,1870,7157,8338,8342,8344,8345,8348,8357,8363,8364,8365,8367,8970,84733	CCNE1,E2F2,TP53,HIST2H2AC,HIST1H2BM,HIST1H2BE,HIST1H2BH,HIST1H2BO,HIST1H3H,HIST1H4J,HIST1H4C,HIST1H4H,HIST1H4E,HIST1H2BJ,CBX2
1_Member	Reactome Gene Sets	R-HSA-5619507	Activation of HOX genes during differentiation	-5.86457	-3.46411	12/127	5438,8338,8342,8344,8345,8348,8357,8363,8364,8365,8367,8970	POLR2I,HIST2H2AC,HIST1H2BM,HIST1H2BE,HIST1H2BH,HIST1H2BO,HIST1H3H,HIST1H4J,HIST1H4C,HIST1H4H,HIST1H4E,HIST1H2BJ
1_Member	Reactome Gene Sets	R-HSA-5617472	Activation of anterior HOX genes in hindbrain development during early embryogenesis	-5.86457	-3.46411	12/127	5438,8338,8342,8344,8345,8348,8357,8363,8364,8365,8367,8970	POLR2I,HIST2H2AC,HIST1H2BM,HIST1H2BE,HIST1H2BH,HIST1H2BO,HIST1H3H,HIST1H4J,HIST1H4C,HIST1H4H,HIST1H4E,HIST1H2BJ
1_Member	Reactome Gene Sets	R-HSA-212165	Epigenetic regulation of gene expression	-5.7458	-3.35094	13/154	1789,2068,8338,8342,8344,8345,8348,8357,8363,8364,8365,8367,8970	DNMT3B,ERCC2,HIST2H2AC,HIST1H2BM,HIST1H2BE,HIST1H2BH,HIST1H2BO,HIST1H3H,HIST1H4J,HIST1H4C,HIST1H4H,HIST1H4E,HIST1H2BJ
1_Member	Reactome Gene Sets	R-HSA-5250913	Positive epigenetic regulation of rRNA expression	-5.66699	-3.27767	11/110	8338,8342,8344,8345,8348,8357,8363,8364,8365,8367,8970	HIST2H2AC,HIST1H2BM,HIST1H2BE,HIST1H2BH,HIST1H2BO,HIST1H3H,HIST1H4J,HIST1H4C,HIST1H4H,HIST1H4E,HIST1H2BJ
1_Member	Reactome Gene Sets	R-HSA-5693571	Nonhomologous End-Joining (NHEJ)	-5.64972	-3.26586	9/70	8342,8344,8345,8348,8363,8364,8365,8367,8970	HIST1H2BM,HIST1H2BE,HIST1H2BH,HIST1H2BO,HIST1H4J,HIST1H4C,HIST1H4H,HIST1H4E,HIST1H2BJ
1_Member	Reactome Gene Sets	R-HSA-2559582	Senescence-Associated Secretory Phenotype (SASP)	-5.62806	-3.2496	11/111	8338,8342,8344,8345,8348,8357,8363,8364,8365,8367,8970	HIST2H2AC,HIST1H2BM,HIST1H2BE,HIST1H2BH,HIST1H2BO,HIST1H3H,HIST1H4J,HIST1H4C,HIST1H4H,HIST1H4E,HIST1H2BJ
1_Member	GO Biological Processes	GO:0006336	DNA replication-independent nucleosome assembly	-5.62043	-3.24729	8/53	1058,8363,8364,8365,8367,55723,79019,80152	CENPA,HIST1H4J,HIST1H4C,HIST1H4H,HIST1H4E,ASF1B,CENPM,CENPT
1_Member	Reactome Gene Sets	R-HSA-201681	TCF dependent signaling in response to WNT	-5.56164	-3.2046	16/240	2535,4221,5528,6736,6932,8338,8342,8344,8345,8348,8357,8363,8364,8365,8367,8970	FZD2,MEN1,PPP2R5D,SRY,TCF7,HIST2H2AC,HIST1H2BM,HIST1H2BE,HIST1H2BH,HIST1H2BO,HIST1H3H,HIST1H4J,HIST1H4C,HIST1H4H,HIST1H4E,HIST1H2BJ
1_Member	GO Biological Processes	GO:0034508	centromere complex assembly	-5.55705	-3.2046	8/54	1058,8363,8364,8365,8367,79019,80152,201161	CENPA,HIST1H4J,HIST1H4C,HIST1H4H,HIST1H4E,CENPM,CENPT,CENPV
1_Member	GO Biological Processes	GO:0034724	DNA replication-independent nucleosome organization	-5.55705	-3.2046	8/54	1058,8363,8364,8365,8367,55723,79019,80152	CENPA,HIST1H4J,HIST1H4C,HIST1H4H,HIST1H4E,ASF1B,CENPM,CENPT
1_Member	Reactome Gene Sets	R-HSA-68875	Mitotic Prophase	-5.38572	-3.05781	12/141	8338,8342,8344,8345,8348,8357,8363,8364,8365,8367,8970,23511	HIST2H2AC,HIST1H2BM,HIST1H2BE,HIST1H2BH,HIST1H2BO,HIST1H3H,HIST1H4J,HIST1H4C,HIST1H4H,HIST1H4E,HIST1H2BJ,NUP188
1_Member	GO Biological Processes	GO:0034080	CENP-A containing nucleosome assembly	-5.28177	-2.97254	7/42	1058,8363,8364,8365,8367,79019,80152	CENPA,HIST1H4J,HIST1H4C,HIST1H4H,HIST1H4E,CENPM,CENPT
1_Member	GO Biological Processes	GO:0061641	CENP-A containing chromatin organization	-5.28177	-2.97254	7/42	1058,8363,8364,8365,8367,79019,80152	CENPA,HIST1H4J,HIST1H4C,HIST1H4H,HIST1H4E,CENPM,CENPT
1_Member	Reactome Gene Sets	R-HSA-3214858	RMTs methylate histone arginines	-5.20616	-2.90598	9/79	6601,8338,8357,8363,8364,8365,8367,8969,10419	SMARCC2,HIST2H2AC,HIST1H3H,HIST1H4J,HIST1H4C,HIST1H4H,HIST1H4E,HIST1H2AG,PRMT5
1_Member	Reactome Gene Sets	R-HSA-504046	RNA Polymerase I, RNA Polymerase III, and Mitochondrial Transcription	-4.9914	-2.70877	12/154	2068,8338,8342,8344,8345,8348,8357,8363,8364,8365,8367,8970	ERCC2,HIST2H2AC,HIST1H2BM,HIST1H2BE,HIST1H2BH,HIST1H2BO,HIST1H3H,HIST1H4J,HIST1H4C,HIST1H4H,HIST1H4E,HIST1H2BJ
1_Member	GO Biological Processes	GO:0034723	DNA replication-dependent nucleosome organization	-4.90847	-2.64683	6/32	8357,8363,8364,8365,8367,55723	HIST1H3H,HIST1H4J,HIST1H4C,HIST1H4H,HIST1H4E,ASF1B
1_Member	GO Biological Processes	GO:0006335	DNA replication-dependent nucleosome assembly	-4.90847	-2.64683	6/32	8357,8363,8364,8365,8367,55723	HIST1H3H,HIST1H4J,HIST1H4C,HIST1H4H,HIST1H4E,ASF1B
1_Member	GO Biological Processes	GO:0045814	negative regulation of gene expression, epigenetic	-4.83615	-2.58662	11/134	1789,8318,8338,8357,8363,8364,8365,8367,8969,55506,57673	DNMT3B,CDC45,HIST2H2AC,HIST1H3H,HIST1H4J,HIST1H4C,HIST1H4H,HIST1H4E,HIST1H2AG,H2AFY2,BEND3
1_Member	Reactome Gene Sets	R-HSA-195721	Signaling by Wnt	-4.81856	-2.573	18/338	2535,2785,4221,5331,5528,6736,6932,8338,8342,8344,8345,8348,8357,8363,8364,8365,8367,8970	FZD2,GNG3,MEN1,PLCB3,PPP2R5D,SRY,TCF7,HIST2H2AC,HIST1H2BM,HIST1H2BE,HIST1H2BH,HIST1H2BO,HIST1H3H,HIST1H4J,HIST1H4C,HIST1H4H,HIST1H4E,HIST1H2BJ
1_Member	Reactome Gene Sets	R-HSA-4839726	Chromatin organization	-4.75601	-2.51828	16/278	6601,8338,8342,8344,8345,8348,8357,8363,8364,8365,8367,8969,8970,10419,10902,51147	SMARCC2,HIST2H2AC,HIST1H2BM,HIST1H2BE,HIST1H2BH,HIST1H2BO,HIST1H3H,HIST1H4J,HIST1H4C,HIST1H4H,HIST1H4E,HIST1H2AG,HIST1H2BJ,PRMT5,BRD8,ING4
1_Member	Reactome Gene Sets	R-HSA-3247509	Chromatin modifying enzymes	-4.75601	-2.51828	16/278	6601,8338,8342,8344,8345,8348,8357,8363,8364,8365,8367,8969,8970,10419,10902,51147	SMARCC2,HIST2H2AC,HIST1H2BM,HIST1H2BE,HIST1H2BH,HIST1H2BO,HIST1H3H,HIST1H4J,HIST1H4C,HIST1H4H,HIST1H4E,HIST1H2AG,HIST1H2BJ,PRMT5,BRD8,ING4
1_Member	GO Biological Processes	GO:0043486	histone exchange	-4.59264	-2.3626	7/53	1058,8363,8364,8365,8367,79019,80152	CENPA,HIST1H4J,HIST1H4C,HIST1H4H,HIST1H4E,CENPM,CENPT
1_Member	GO Biological Processes	GO:0006342	chromatin silencing	-4.56774	-2.34149	10/118	8318,8338,8357,8363,8364,8365,8367,8969,55506,57673	CDC45,HIST2H2AC,HIST1H3H,HIST1H4J,HIST1H4C,HIST1H4H,HIST1H4E,HIST1H2AG,H2AFY2,BEND3
1_Member	GO Biological Processes	GO:0043044	ATP-dependent chromatin remodeling	-4.52093	-2.30586	8/74	1058,6601,8363,8364,8365,8367,79019,80152	CENPA,SMARCC2,HIST1H4J,HIST1H4C,HIST1H4H,HIST1H4E,CENPM,CENPT
1_Member	KEGG Pathway	hsa05203	Viral carcinogenesis	-4.4906	-2.28283	13/201	898,5293,7157,8342,8344,8345,8348,8363,8364,8365,8367,8379,8970	CCNE1,PIK3CD,TP53,HIST1H2BM,HIST1H2BE,HIST1H2BH,HIST1H2BO,HIST1H4J,HIST1H4C,HIST1H4H,HIST1H4E,MAD1L1,HIST1H2BJ
1_Member	KEGG Pathway	ko05203	Viral carcinogenesis	-4.4906	-2.28283	13/201	898,5293,7157,8342,8344,8345,8348,8363,8364,8365,8367,8379,8970	CCNE1,PIK3CD,TP53,HIST1H2BM,HIST1H2BE,HIST1H2BH,HIST1H2BO,HIST1H4J,HIST1H4C,HIST1H4H,HIST1H4E,MAD1L1,HIST1H2BJ
1_Member	GO Biological Processes	GO:0000183	chromatin silencing at rDNA	-4.32996	-2.14682	6/40	8357,8363,8364,8365,8367,57673	HIST1H3H,HIST1H4J,HIST1H4C,HIST1H4H,HIST1H4E,BEND3
1_Member	GO Biological Processes	GO:1904837	beta-catenin-TCF complex assembly	-4.08953	-1.9436	6/44	4221,6932,8363,8364,8365,8367	MEN1,TCF7,HIST1H4J,HIST1H4C,HIST1H4H,HIST1H4E
1_Member	GO Biological Processes	GO:0016458	gene silencing	-4.03302	-1.90444	14/254	5438,8318,8338,8357,8363,8364,8365,8367,8969,23511,55506,56339,57673,126374	POLR2I,CDC45,HIST2H2AC,HIST1H3H,HIST1H4J,HIST1H4C,HIST1H4H,HIST1H4E,HIST1H2AG,NUP188,H2AFY2,METTL3,BEND3,WTIP
1_Member	GO Biological Processes	GO:0040029	regulation of gene expression, epigenetic	-3.83936	-1.73426	14/265	1789,8318,8338,8357,8363,8364,8365,8367,8969,55506,56339,57673,80336,126374	DNMT3B,CDC45,HIST2H2AC,HIST1H3H,HIST1H4J,HIST1H4C,HIST1H4H,HIST1H4E,HIST1H2AG,H2AFY2,METTL3,BEND3,PABPC1L,WTIP
1_Member	GO Biological Processes	GO:0045653	negative regulation of megakaryocyte differentiation	-3.72808	-1.64796	4/18	8363,8364,8365,8367	HIST1H4J,HIST1H4C,HIST1H4H,HIST1H4E
1_Member	GO Biological Processes	GO:0006338	chromatin remodeling	-3.46517	-1.42126	10/160	1058,6601,8363,8364,8365,8367,79019,80152,80336,201161	CENPA,SMARCC2,HIST1H4J,HIST1H4C,HIST1H4H,HIST1H4E,CENPM,CENPT,PABPC1L,CENPV
1_Member	Reactome Gene Sets	R-HSA-8866654	E3 ubiquitin ligases ubiquitinate target proteins	-3.20899	-1.20534	5/42	8342,8344,8345,8348,8970	HIST1H2BM,HIST1H2BE,HIST1H2BH,HIST1H2BO,HIST1H2BJ
1_Member	GO Biological Processes	GO:0051290	protein heterotetramerization	-3.20899	-1.20534	5/42	8357,8363,8364,8365,8367	HIST1H3H,HIST1H4J,HIST1H4C,HIST1H4H,HIST1H4E
1_Member	Reactome Gene Sets	R-HSA-2262752	Cellular responses to stress	-3.20255	-1.20116	18/455	898,1870,7157,8338,8342,8344,8345,8348,8357,8363,8364,8365,8367,8970,23511,64344,84733,126374	CCNE1,E2F2,TP53,HIST2H2AC,HIST1H2BM,HIST1H2BE,HIST1H2BH,HIST1H2BO,HIST1H3H,HIST1H4J,HIST1H4C,HIST1H4H,HIST1H4E,HIST1H2BJ,NUP188,HIF3A,CBX2,WTIP
1_Member	GO Biological Processes	GO:0045652	regulation of megakaryocyte differentiation	-2.90041	-0.979811	4/29	8363,8364,8365,8367	HIST1H4J,HIST1H4C,HIST1H4H,HIST1H4E
1_Member	GO Biological Processes	GO:0030219	megakaryocyte differentiation	-2.89941	-0.979811	5/49	8363,8364,8365,8367,161882	HIST1H4J,HIST1H4C,HIST1H4H,HIST1H4E,ZFPM1
1_Member	GO Biological Processes	GO:0031047	gene silencing by RNA	-2.86821	-0.955589	9/159	5438,8357,8363,8364,8365,8367,23511,56339,126374	POLR2I,HIST1H3H,HIST1H4J,HIST1H4C,HIST1H4H,HIST1H4E,NUP188,METTL3,WTIP
1_Member	Reactome Gene Sets	R-HSA-3214842	HDMs demethylate histones	-2.78246	-0.895181	5/52	8357,8363,8364,8365,8367	HIST1H3H,HIST1H4J,HIST1H4C,HIST1H4H,HIST1H4E
1_Member	GO Biological Processes	GO:0016233	telomere capping	-2.7089	-0.83188	5/54	8363,8364,8365,8367,9401	HIST1H4J,HIST1H4C,HIST1H4H,HIST1H4E,RECQL4
1_Member	GO Biological Processes	GO:0045815	positive regulation of gene expression, epigenetic	-2.67661	-0.804635	6/80	8357,8363,8364,8365,8367,80336	HIST1H3H,HIST1H4J,HIST1H4C,HIST1H4H,HIST1H4E,PABPC1L
1_Member	GO Biological Processes	GO:0045638	negative regulation of myeloid cell differentiation	-2.54345	-0.703659	6/85	8363,8364,8365,8367,140685,161882	HIST1H4J,HIST1H4C,HIST1H4H,HIST1H4E,ZBTB46,ZFPM1
1_Member	GO Biological Processes	GO:0034622	cellular macromolecular complex assembly	-2.44495	-0.637604	28/978	1058,2068,3092,4091,5888,6666,7517,8318,8342,8344,8345,8348,8357,8363,8364,8365,8367,8970,10181,10419,55036,55506,55723,79019,80152,84722,161394,201161	CENPA,ERCC2,HIP1,SMAD6,RAD51,SOX12,XRCC3,CDC45,HIST1H2BM,HIST1H2BE,HIST1H2BH,HIST1H2BO,HIST1H3H,HIST1H4J,HIST1H4C,HIST1H4H,HIST1H4E,HIST1H2BJ,RBM5,PRMT5,CCDC40,H2AFY2,ASF1B,CENPM,CENPT,PSRC1,SAMD15,CENPV
1_Member	Reactome Gene Sets	R-HSA-8852135	Protein ubiquitination	-2.44455	-0.637604	5/62	8342,8344,8345,8348,8970	HIST1H2BM,HIST1H2BE,HIST1H2BH,HIST1H2BO,HIST1H2BJ
1_Member	Reactome Gene Sets	R-HSA-3214841	PKMTs methylate histone lysines	-2.14263	-0.435466	5/73	8357,8363,8364,8365,8367	HIST1H3H,HIST1H4J,HIST1H4C,HIST1H4H,HIST1H4E
1_Member	GO Biological Processes	GO:0051262	protein tetramerization	-2.13897	-0.432945	7/135	6470,7157,8357,8363,8364,8365,8367	SHMT1,TP53,HIST1H3H,HIST1H4J,HIST1H4C,HIST1H4H,HIST1H4E
2_Summary	GO Biological Processes	GO:0006259	DNA metabolic process	-11.3216	-7.81277	49/977	898,995,1663,1789,2068,2175,2177,2189,3399,3978,4221,4796,4798,4968,5424,5426,5438,5888,6932,7156,7157,7517,8318,8363,8364,8365,8367,8438,8914,8940,9401,10419,10535,10715,11200,23503,23649,25865,51147,51659,57523,57646,57673,80119,80174,84296,116028,146059,146956,960,6300,51512,1163,1870	CCNE1,CDC25C,DDX11,DNMT3B,ERCC2,FANCA,FANCD2,FANCG,ID3,LIG1,MEN1,TONSL,NFRKB,OGG1,POLD1,POLE,POLR2I,RAD51,TCF7,TOP3A,TP53,XRCC3,CDC45,HIST1H4J,HIST1H4C,HIST1H4H,HIST1H4E,RAD54L,TIMELESS,TOP3B,RECQL4,PRMT5,RNASEH2A,CERS1,CHEK2,ZFYVE26,POLA2,PRKD2,ING4,GINS2,NYNRIN,USP28,BEND3,PIF1,DBF4B,GINS4,RMI2,CDAN1,EME1,CD44,MAPK12,GTSE1,CKS1B,E2F2
[truncated: 232 more rows]
