# Supplementary material for: A Network of microRNAs Acts to Promote Cell Cycle Exit and Differentiation of Human Pancreatic Endocrine Cells
Source: iScience. 2019 Nov 1;21:681–94. doi: 10.1016/j.isci.2019.10.063 (PMC6889369; doi:10.1016/j.isci.2019.10.063)
Supplement: Table S4. Analysis of Predicted Direct Targets for poly-miR, Table S4 Is Associated with Figure 3 — (A) List of poly-miR predicted direct targets. (B) GO analysis of poly-miR predicted direct targets. (C) Poly-miR predicted direct targets with lower expression in islet than PE. [file mmc5.xlsx]

## Sheet: A - gene list
Table S4 - Analysis of predicted direct targets for poly-miR. (A) List of poly-miR predicted direct targets.
HIF3A
MDFI
IFFO2
IKBKE
RAD9A
HSPA8
CDR2L
SPRED3
POLR3D
LRFN4
B3GAT3
B3GAT1
URGCP
ZNF74
B3GNT7
C19orf44
TP53
LINGO1
HIF1AN
NDST2
CBFA2T3
THRA
ZSWIM4
ZC3H10
PCTP
ESPL1
PLA2G3
PLXND1
NME1
TRMU
SLC45A4
CELA3B
FAM83G
CELA3A
TEX261
PEX11B
ARRDC3
RAB40C
CDCA8
NKX6-1
SMUG1
STXBP1
NME6
DPP3
KCTD17
TRANK1
KIAA0930
RNF185
RFX1
CPB1
CCNF
SYP
ANGPTL2
ANKRD52
RASL10B
ULK3
ALG3
CDKN1A
USP28
RASSF4
GEMIN7
SPRYD3
SPRYD4
SLC29A2
CBX6
EXOSC2
ARL4D
MNX1
DUSP22
COX14
TRABD
2017-03-09
SOX12
SLC9A8
PLEKHB1
FAM118A
SYT11
USP21
PIK3IP1
CRMP1
RBM38
PDGFB
PALM3
CEP164
RPH3AL
CDC25B
FAM118B
C9orf40
NFASC
SLC2A12
RHOB
CHST3
TRIM41
ST3GAL1
PLA2G15
PEX5
NYNRIN
KCTD15
TNFAIP3
TTC31
UBE2Z
TMEM216
PHF8
MAP3K3
AGFG2
CRIP2
DPF2
FARS2
C8orf58
WDR81
AMPD2
SEMA4F
EPHA2
SEC14L5
LETM2
EVI5L
TAF12
KCNA6
BCORL1
KIAA0391
CBX2
DUSP1
ZNF783
SIK1
DTX2
PXMP4
NAT8L
PACS2
MED20
LIMD2
LIMD1
RAB15
SLC35C1
BEND3
PYGO2
HADH
ABCC10
FAM214B
CEP41
BACE2
COL9A1
GALE
TMEM143
S100PBP
FGF11
NAT10
ZFYVE26
PIPOX
DLST
XKR8
GEMIN5
KEAP1
CHRD
RADIL
TMEM234
KIF21B
LENG8
ADAM15
DTX4
HARBI1
AP5B1
IPO13
PLAUR
C20orf194
BAHD1
EZH1
CTIF
GPD1
AP1S1
SLC5A6
LRRC20
TEAD3
SPTBN4
HIP1
KREMEN1
BIN3
OTUB2
PAN2
CPSF4
LOXL4
CECR6
KCNK5
SLC16A14
ATG7
ABCB9
KCTD21
RIMS3
DGKD
ZNF641
ST3GAL3
TTLL4
KCNJ11
MARS
REG1A
ZBTB5
TECPR2
TXLNA
ATG4B
POLR3A
SERPINA3
PIGU
ARHGEF7
APC2
MMP24
SLC25A4
CTNS
TBKBP1
CNIH4
DPH1
PTPRU
E2F2
RTN4RL1
SRRM3
SLC16A2
CEPT1
TARBP2
GPR137
KLHDC8B
ZBTB46
MBD2
SLC1A4
CYB561D1
ZNF512B

## Sheet: B - GO direct targets poly-miR
Table S4 - Analysis of predicted direct targets for poly-miR. (B) GO analysis of poly-miR predicted direct targets.
GroupID	Category	Term	Description	LogP	Log(q-value)	InTerm_InList	Genes	Symbols
1_Summary	GO Biological Processes	GO:0051129	negative regulation of cellular component organization	-4.93216	-1.2007	18/582	899,1400,1843,3312,5830,6812,7067,9700,10201,10505,10533,23133,23208,55226,57731,84894,115704,146760	CCNF,CRMP1,DUSP1,HSPA8,PEX5,STXBP1,THRA,ESPL1,NME6,SEMA4F,ATG7,PHF8,SYT11,NAT10,SPTBN4,LINGO1,EVI5L,RTN4RL1
1_Member	GO Biological Processes	GO:0051129	negative regulation of cellular component organization	-4.93216	-1.2007	18/582	899,1400,1843,3312,5830,6812,7067,9700,10201,10505,10533,23133,23208,55226,57731,84894,115704,146760	CCNF,CRMP1,DUSP1,HSPA8,PEX5,STXBP1,THRA,ESPL1,NME6,SEMA4F,ATG7,PHF8,SYT11,NAT10,SPTBN4,LINGO1,EVI5L,RTN4RL1
1_Member	GO Biological Processes	GO:0010639	negative regulation of organelle organization	-2.54253	0	9/310	899,1843,9700,10201,10533,23133,55226,57731,115704	CCNF,DUSP1,ESPL1,NME6,ATG7,PHF8,NAT10,SPTBN4,EVI5L
2_Summary	GO Biological Processes	GO:0006024	glycosaminoglycan biosynthetic process	-4.91202	-1.2007	8/113	5155,6482,6487,8509,9469,26229,27087,93010,1497,1743,8884,51268,3742,271,4830,5329,10195,10201,25825,128869,91445,55343,2582,55662	PDGFB,ST3GAL1,ST3GAL3,NDST2,CHST3,B3GAT3,B3GAT1,B3GNT7,CTNS,DLST,SLC5A6,PIPOX,KCNA6,AMPD2,NME1,PLAUR,ALG3,NME6,BACE2,PIGU,RNF185,SLC35C1,GALE,HIF1AN
2_Member	GO Biological Processes	GO:0006024	glycosaminoglycan biosynthetic process	-4.91202	-1.2007	8/113	5155,6482,6487,8509,9469,26229,27087,93010	PDGFB,ST3GAL1,ST3GAL3,NDST2,CHST3,B3GAT3,B3GAT1,B3GNT7
2_Member	GO Biological Processes	GO:0006023	aminoglycan biosynthetic process	-4.88393	-1.2007	8/114	5155,6482,6487,8509,9469,26229,27087,93010	PDGFB,ST3GAL1,ST3GAL3,NDST2,CHST3,B3GAT3,B3GAT1,B3GNT7
2_Member	GO Biological Processes	GO:1903510	mucopolysaccharide metabolic process	-4.88393	-1.2007	8/114	5155,6482,6487,8509,9469,26229,27087,93010	PDGFB,ST3GAL1,ST3GAL3,NDST2,CHST3,B3GAT3,B3GAT1,B3GNT7
2_Member	GO Biological Processes	GO:0030203	glycosaminoglycan metabolic process	-3.79812	-0.290985	8/162	5155,6482,6487,8509,9469,26229,27087,93010	PDGFB,ST3GAL1,ST3GAL3,NDST2,CHST3,B3GAT3,B3GAT1,B3GNT7
2_Member	Reactome Gene Sets	R-HSA-1630316	Glycosaminoglycan metabolism	-3.69991	-0.273289	7/126	6482,6487,8509,9469,26229,27087,93010	ST3GAL1,ST3GAL3,NDST2,CHST3,B3GAT3,B3GAT1,B3GNT7
2_Member	GO Biological Processes	GO:0006022	aminoglycan metabolic process	-3.6376	-0.273289	8/171	5155,6482,6487,8509,9469,26229,27087,93010	PDGFB,ST3GAL1,ST3GAL3,NDST2,CHST3,B3GAT3,B3GAT1,B3GNT7
2_Member	KEGG Pathway	hsa00533	Glycosaminoglycan biosynthesis - keratan sulfate	-3.55198	-0.273289	3/14	6482,6487,93010	ST3GAL1,ST3GAL3,B3GNT7
2_Member	KEGG Pathway	ko00533	Glycosaminoglycan biosynthesis - keratan sulfate	-3.55198	-0.273289	3/14	6482,6487,93010	ST3GAL1,ST3GAL3,B3GNT7
2_Member	GO Biological Processes	GO:0006790	sulfur compound metabolic process	-3.06816	0	11/371	1497,1743,6482,6487,8509,8884,9469,26229,27087,51268,93010	CTNS,DLST,ST3GAL1,ST3GAL3,NDST2,SLC5A6,CHST3,B3GAT3,B3GAT1,PIPOX,B3GNT7
2_Member	Reactome Gene Sets	R-HSA-2022854	Keratan sulfate biosynthesis	-2.68627	0	3/27	6482,6487,93010	ST3GAL1,ST3GAL3,B3GNT7
2_Member	GO Biological Processes	GO:0030166	proteoglycan biosynthetic process	-2.62857	0	4/59	8509,9469,26229,27087	NDST2,CHST3,B3GAT3,B3GAT1
2_Member	GO Biological Processes	GO:0018146	keratan sulfate biosynthetic process	-2.59566	0	3/29	6482,6487,93010	ST3GAL1,ST3GAL3,B3GNT7
2_Member	GO Biological Processes	GO:0050650	chondroitin sulfate proteoglycan biosynthetic process	-2.55291	0	3/30	9469,26229,27087	CHST3,B3GAT3,B3GAT1
2_Member	Reactome Gene Sets	R-HSA-913709	O-linked glycosylation of mucins	-2.52443	0	4/63	3742,6482,6487,93010	KCNA6,ST3GAL1,ST3GAL3,B3GNT7
2_Member	Reactome Gene Sets	R-HSA-1638074	Keratan sulfate/keratin metabolism	-2.43359	0	3/33	6482,6487,93010	ST3GAL1,ST3GAL3,B3GNT7
2_Member	GO Biological Processes	GO:0042339	keratan sulfate metabolic process	-2.39648	0	3/34	6482,6487,93010	ST3GAL1,ST3GAL3,B3GNT7
2_Member	GO Biological Processes	GO:0044272	sulfur compound biosynthetic process	-2.33907	0	7/216	6482,6487,8509,9469,26229,27087,93010	ST3GAL1,ST3GAL3,NDST2,CHST3,B3GAT3,B3GAT1,B3GNT7
2_Member	GO Biological Processes	GO:1901137	carbohydrate derivative biosynthetic process	-2.26979	0	15/751	271,4830,5155,5329,6482,6487,8509,9469,10195,10201,25825,26229,27087,93010,128869	AMPD2,NME1,PDGFB,PLAUR,ST3GAL1,ST3GAL3,NDST2,CHST3,ALG3,NME6,BACE2,B3GAT3,B3GAT1,B3GNT7,PIGU
2_Member	GO Biological Processes	GO:0009101	glycoprotein biosynthetic process	-2.20949	0	9/349	6482,6487,8509,9469,10195,25825,26229,27087,93010	ST3GAL1,ST3GAL3,NDST2,CHST3,ALG3,BACE2,B3GAT3,B3GAT1,B3GNT7
2_Member	GO Biological Processes	GO:0009100	glycoprotein metabolic process	-2.19753	0	10/415	6482,6487,8509,9469,10195,25825,26229,27087,91445,93010	ST3GAL1,ST3GAL3,NDST2,CHST3,ALG3,BACE2,B3GAT3,B3GAT1,RNF185,B3GNT7
2_Member	Reactome Gene Sets	R-HSA-446193	Biosynthesis of the N-glycan precursor (dolichol lipid-linked oligosaccharide, LLO) and transfer to	-2.19278	0	4/78	6482,6487,10195,55343	ST3GAL1,ST3GAL3,ALG3,SLC35C1
2_Member	GO Biological Processes	GO:0030204	chondroitin sulfate metabolic process	-2.16672	0	3/41	9469,26229,27087	CHST3,B3GAT3,B3GAT1
2_Member	Reactome Gene Sets	R-HSA-71387	Metabolism of carbohydrates	-2.1337	0	8/296	2582,6482,6487,8509,9469,26229,27087,93010	GALE,ST3GAL1,ST3GAL3,NDST2,CHST3,B3GAT3,B3GAT1,B3GNT7
2_Member	GO Biological Processes	GO:0018196	peptidyl-asparagine modification	-2.10911	0	3/43	6482,6487,55662	ST3GAL1,ST3GAL3,HIF1AN
2_Member	GO Biological Processes	GO:0050654	chondroitin sulfate proteoglycan metabolic process	-2.10911	0	3/43	9469,26229,27087	CHST3,B3GAT3,B3GAT1
2_Member	GO Biological Processes	GO:0006029	proteoglycan metabolic process	-2.08056	0	4/84	8509,9469,26229,27087	NDST2,CHST3,B3GAT3,B3GAT1
3_Summary	GO Biological Processes	GO:0072337	modified amino acid transport	-3.94	-0.353683	4/27	1497,6509,6567,8884,3177,55343,23315,154091	CTNS,SLC1A4,SLC16A2,SLC5A6,SLC29A2,SLC35C1,SLC9A8,SLC2A12
3_Member	GO Biological Processes	GO:0072337	modified amino acid transport	-3.94	-0.353683	4/27	1497,6509,6567,8884	CTNS,SLC1A4,SLC16A2,SLC5A6
3_Member	Reactome Gene Sets	R-HSA-425397	Transport of vitamins, nucleosides, and related molecules	-3.26511	-0.125948	4/40	3177,6567,8884,55343	SLC29A2,SLC16A2,SLC5A6,SLC35C1
3_Member	GO Biological Processes	GO:0072348	sulfur compound transport	-2.39648	0	3/34	1497,6509,8884	CTNS,SLC1A4,SLC5A6
3_Member	Reactome Gene Sets	R-HSA-425407	SLC-mediated transmembrane transport	-2.22013	0	8/286	1497,3177,6509,6567,8884,23315,55343,154091	CTNS,SLC29A2,SLC1A4,SLC16A2,SLC5A6,SLC9A8,SLC35C1,SLC2A12
4_Summary	GO Biological Processes	GO:0008630	intrinsic apoptotic signaling pathway in response to DNA damage	-3.51718	-0.273289	6/96	1026,1969,5883,7157,9641,57646,1870,2256,5155,1843,55226,388,3312,8994,10533,23192,23466,55662,64344,84733,5329,994,9700	CDKN1A,EPHA2,RAD9A,TP53,IKBKE,USP28,E2F2,FGF11,PDGFB,DUSP1,NAT10,RHOB,HSPA8,LIMD1,ATG7,ATG4B,CBX6,HIF1AN,HIF3A,CBX2,PLAUR,CDC25B,ESPL1
4_Member	GO Biological Processes	GO:0008630	intrinsic apoptotic signaling pathway in response to DNA damage	-3.51718	-0.273289	6/96	1026,1969,5883,7157,9641,57646	CDKN1A,EPHA2,RAD9A,TP53,IKBKE,USP28
4_Member	KEGG Pathway	hsa05218	Melanoma	-3.30527	-0.133923	5/69	1026,1870,2256,5155,7157	CDKN1A,E2F2,FGF11,PDGFB,TP53
4_Member	KEGG Pathway	ko05218	Melanoma	-3.30527	-0.133923	5/69	1026,1870,2256,5155,7157	CDKN1A,E2F2,FGF11,PDGFB,TP53
4_Member	GO Biological Processes	GO:2000278	regulation of DNA biosynthetic process	-2.65899	0	5/96	1026,1843,5155,7157,55226	CDKN1A,DUSP1,PDGFB,TP53,NAT10
4_Member	GO Biological Processes	GO:0071479	cellular response to ionizing radiation	-2.54974	0	4/62	388,1026,5883,7157	RHOB,CDKN1A,RAD9A,TP53
4_Member	GO Biological Processes	GO:2000279	negative regulation of DNA biosynthetic process	-2.51172	0	3/31	1843,7157,55226	DUSP1,TP53,NAT10
4_Member	KEGG Pathway	hsa05214	Glioma	-2.49958	0	4/64	1026,1870,5155,7157	CDKN1A,E2F2,PDGFB,TP53
4_Member	KEGG Pathway	ko05214	Glioma	-2.49958	0	4/64	1026,1870,5155,7157	CDKN1A,E2F2,PDGFB,TP53
4_Member	Reactome Gene Sets	R-HSA-2262752	Cellular responses to stress	-2.37834	0	11/455	1026,1870,3312,7157,8994,10533,23192,23466,55662,64344,84733	CDKN1A,E2F2,HSPA8,TP53,LIMD1,ATG7,ATG4B,CBX6,HIF1AN,HIF3A,CBX2
4_Member	GO Biological Processes	GO:0097193	intrinsic apoptotic signaling pathway	-2.3202	0	8/275	1026,1870,1969,5329,5883,7157,9641,57646	CDKN1A,E2F2,EPHA2,PLAUR,RAD9A,TP53,IKBKE,USP28
4_Member	GO Biological Processes	GO:0072332	intrinsic apoptotic signaling pathway by p53 class mediator	-2.19278	0	4/78	1026,1870,7157,57646	CDKN1A,E2F2,TP53,USP28
4_Member	KEGG Pathway	hsa04110	Cell cycle	-2.18468	0	5/124	994,1026,1870,7157,9700	CDC25B,CDKN1A,E2F2,TP53,ESPL1
4_Member	KEGG Pathway	ko04110	Cell cycle	-2.18468	0	5/124	994,1026,1870,7157,9700	CDC25B,CDKN1A,E2F2,TP53,ESPL1
4_Member	KEGG Pathway	hsa05219	Bladder cancer	-2.16672	0	3/41	1026,1870,7157	CDKN1A,E2F2,TP53
4_Member	KEGG Pathway	ko05219	Bladder cancer	-2.16672	0	3/41	1026,1870,7157	CDKN1A,E2F2,TP53
4_Member	GO Biological Processes	GO:0042771	intrinsic apoptotic signaling pathway in response to DNA damage by p53 class mediator	-2.13753	0	3/42	1026,7157,57646	CDKN1A,TP53,USP28
4_Member	KEGG Pathway	hsa05215	Prostate cancer	-2.02798	0	4/87	1026,1870,5155,7157	CDKN1A,E2F2,PDGFB,TP53
4_Member	KEGG Pathway	ko05215	Prostate cancer	-2.02798	0	4/87	1026,1870,5155,7157	CDKN1A,E2F2,PDGFB,TP53
5_Summary	GO Biological Processes	GO:0051098	regulation of binding	-3.13284	-0.0236405	10/308	1400,4188,4830,5155,5329,8751,8874,8932,23129,90780	CRMP1,MDFI,NME1,PDGFB,PLAUR,ADAM15,ARHGEF7,MBD2,PLXND1,PYGO2
5_Member	GO Biological Processes	GO:0051098	regulation of binding	-3.13284	-0.0236405	10/308	1400,4188,4830,5155,5329,8751,8874,8932,23129,90780	CRMP1,MDFI,NME1,PDGFB,PLAUR,ADAM15,ARHGEF7,MBD2,PLXND1,PYGO2
5_Member	GO Biological Processes	GO:0051099	positive regulation of binding	-2.58454	0	6/145	4830,5329,8874,8932,23129,90780	NME1,PLAUR,ARHGEF7,MBD2,PLXND1,PYGO2
6_Summary	GO Biological Processes	GO:0090087	regulation of peptide transport	-3.04176	0	17/757	291,1026,3033,3312,3767,4188,4825,7067,7157,8874,9501,9817,10297,11128,23208,26229,91608,9670,25929,79760,6812,9783,5830,6855,23114,23241,50487,57731	SLC25A4,CDKN1A,HADH,HSPA8,KCNJ11,MDFI,NKX6-1,THRA,TP53,ARHGEF7,RPH3AL,KEAP1,APC2,POLR3A,SYT11,B3GAT3,RASL10B,IPO13,GEMIN5,GEMIN7,STXBP1,RIMS3,PEX5,SYP,NFASC,PACS2,PLA2G3,SPTBN4
6_Member	GO Biological Processes	GO:0090087	regulation of peptide transport	-3.04176	0	17/757	291,1026,3033,3312,3767,4188,4825,7067,7157,8874,9501,9817,10297,11128,23208,26229,91608	SLC25A4,CDKN1A,HADH,HSPA8,KCNJ11,MDFI,NKX6-1,THRA,TP53,ARHGEF7,RPH3AL,KEAP1,APC2,POLR3A,SYT11,B3GAT3,RASL10B
6_Member	GO Biological Processes	GO:0042994	cytoplasmic sequestering of transcription factor	-3.01043	0	3/21	4188,7067,9817	MDFI,THRA,KEAP1
6_Member	GO Biological Processes	GO:0051224	negative regulation of protein transport	-2.60794	0	7/193	3033,3767,4188,7067,9817,10297,23208	HADH,KCNJ11,MDFI,THRA,KEAP1,APC2,SYT11
6_Member	GO Biological Processes	GO:0042308	negative regulation of protein import into nucleus	-2.54974	0	4/62	4188,7067,9817,10297	MDFI,THRA,KEAP1,APC2
6_Member	GO Biological Processes	GO:1904590	negative regulation of protein import	-2.54974	0	4/62	4188,7067,9817,10297	MDFI,THRA,KEAP1,APC2
6_Member	GO Biological Processes	GO:1904950	negative regulation of establishment of protein localization	-2.46275	0	7/205	3033,3767,4188,7067,9817,10297,23208	HADH,KCNJ11,MDFI,THRA,KEAP1,APC2,SYT11
6_Member	GO Biological Processes	GO:0051223	regulation of protein transport	-2.38657	0	15/729	291,1026,3033,3312,3767,4188,4825,7067,7157,9501,9817,10297,11128,23208,26229	SLC25A4,CDKN1A,HADH,HSPA8,KCNJ11,MDFI,NKX6-1,THRA,TP53,RPH3AL,KEAP1,APC2,POLR3A,SYT11,B3GAT3
6_Member	GO Biological Processes	GO:0046823	negative regulation of nucleocytoplasmic transport	-2.33734	0	4/71	4188,7067,9817,10297	MDFI,THRA,KEAP1,APC2
6_Member	GO Biological Processes	GO:1904589	regulation of protein import	-2.29684	0	6/166	1026,3312,4188,7067,9817,10297	CDKN1A,HSPA8,MDFI,THRA,KEAP1,APC2
6_Member	GO Biological Processes	GO:0032387	negative regulation of intracellular transport	-2.27455	0	5/118	4188,7067,9817,10297,23208	MDFI,THRA,KEAP1,APC2,SYT11
6_Member	GO Biological Processes	GO:1900181	negative regulation of protein localization to nucleus	-2.27343	0	4/74	4188,7067,9817,10297	MDFI,THRA,KEAP1,APC2
6_Member	GO Biological Processes	GO:0042992	negative regulation of transcription factor import into nucleus	-2.19672	0	3/40	4188,7067,9817	MDFI,THRA,KEAP1
6_Member	GO Biological Processes	GO:0051170	nuclear import	-2.19376	0	8/289	1026,4188,7067,9670,9817,10297,25929,79760	CDKN1A,MDFI,THRA,IPO13,KEAP1,APC2,GEMIN5,GEMIN7
6_Member	GO Biological Processes	GO:0032386	regulation of intracellular transport	-2.13758	0	11/491	1026,4188,6812,7067,7157,9783,9817,10297,11128,23208,26229	CDKN1A,MDFI,STXBP1,THRA,TP53,RIMS3,KEAP1,APC2,POLR3A,SYT11,B3GAT3
6_Member	GO Biological Processes	GO:0051220	cytoplasmic sequestering of protein	-2.13753	0	3/42	4188,7067,9817	MDFI,THRA,KEAP1
6_Member	GO Biological Processes	GO:1902582	single-organism intracellular transport	-2.11485	0	14/708	1026,4188,5830,6812,6855,7067,9670,9783,9817,10297,23114,23208,23241,50487	CDKN1A,MDFI,PEX5,STXBP1,SYP,THRA,IPO13,RIMS3,KEAP1,APC2,NFASC,SYT11,PACS2,PLA2G3
6_Member	GO Biological Processes	GO:0032507	maintenance of protein location in cell	-2.08056	0	4/84	4188,7067,9817,57731	MDFI,THRA,KEAP1,SPTBN4
7_Summary	GO Biological Processes	GO:0051260	protein homooligomerization	-2.99549	0	9/266	3742,5830,8527,8799,9641,23208,79047,79734,283219,7128,7157	KCNA6,PEX5,DGKD,PEX11B,IKBKE,SYT11,KCTD15,KCTD17,KCTD21,TNFAIP3,TP53
7_Member	GO Biological Processes	GO:0051260	protein homooligomerization	-2.99549	0	9/266	3742,5830,8527,8799,9641,23208,79047,79734,283219	KCNA6,PEX5,DGKD,PEX11B,IKBKE,SYT11,KCTD15,KCTD17,KCTD21
7_Member	GO Biological Processes	GO:0051259	protein oligomerization	-2.35718	0	11/458	3742,5830,7128,7157,8527,8799,9641,23208,79047,79734,283219	KCNA6,PEX5,TNFAIP3,TP53,DGKD,PEX11B,IKBKE,SYT11,KCTD15,KCTD17,KCTD21
8_Summary	GO Biological Processes	GO:0006399	tRNA metabolic process	-2.92144	0	7/170	4141,9692,10667,10898,23404,55226,55687	MARS,KIAA0391,FARS2,CPSF4,EXOSC2,NAT10,TRMU
8_Member	GO Biological Processes	GO:0006399	tRNA metabolic process	-2.92144	0	7/170	4141,9692,10667,10898,23404,55226,55687	MARS,KIAA0391,FARS2,CPSF4,EXOSC2,NAT10,TRMU
8_Member	GO Biological Processes	GO:0008033	tRNA processing	-2.37022	0	5/112	9692,10667,10898,55226,55687	KIAA0391,FARS2,CPSF4,NAT10,TRMU
9_Summary	GO Biological Processes	GO:0022406	membrane docking	-2.8776	0	7/173	5830,6812,22897,51259,57799,95681,376267	PEX5,STXBP1,CEP164,TMEM216,RAB40C,CEP41,RAB15
9_Member	GO Biological Processes	GO:0022406	membrane docking	-2.8776	0	7/173	5830,6812,22897,51259,57799,95681,376267	PEX5,STXBP1,CEP164,TMEM216,RAB40C,CEP41,RAB15
9_Member	GO Biological Processes	GO:0006904	vesicle docking involved in exocytosis	-2.10911	0	3/43	6812,57799,376267	STXBP1,RAB40C,RAB15
10_Summary	KEGG Pathway	hsa04974	Protein digestion and absorption	-2.78247	0	5/90	1297,1360,8645,10136,23436	COL9A1,CPB1,KCNK5,CELA3A,CELA3B
10_Member	KEGG Pathway	hsa04974	Protein digestion and absorption	-2.78247	0	5/90	1297,1360,8645,10136,23436	COL9A1,CPB1,KCNK5,CELA3A,CELA3B
10_Member	KEGG Pathway	ko04974	Protein digestion and absorption	-2.78247	0	5/90	1297,1360,8645,10136,23436	COL9A1,CPB1,KCNK5,CELA3A,CELA3B
11_Summary	GO Biological Processes	GO:0046039	GTP metabolic process	-2.68627	0	3/27	271,4830,10201,863,2819	AMPD2,NME1,NME6,CBFA2T3,GPD1
11_Member	GO Biological Processes	GO:0046039	GTP metabolic process	-2.68627	0	3/27	271,4830,10201	AMPD2,NME1,NME6
11_Member	GO Biological Processes	GO:0006165	nucleoside diphosphate phosphorylation	-2.04526	0	4/86	863,2819,4830,10201	CBFA2T3,GPD1,NME1,NME6
12_Summary	KEGG Pathway	hsa00564	Glycerophospholipid metabolism	-2.67892	0	5/95	2819,8527,10390,23659,50487,58488,5155,5329,128869,150094	GPD1,DGKD,CEPT1,PLA2G15,PLA2G3,PCTP,PDGFB,PLAUR,PIGU,SIK1
12_Member	KEGG Pathway	hsa00564	Glycerophospholipid metabolism	-2.67892	0	5/95	2819,8527,10390,23659,50487	GPD1,DGKD,CEPT1,PLA2G15,PLA2G3
12_Member	KEGG Pathway	ko00564	Glycerophospholipid metabolism	-2.67892	0	5/95	2819,8527,10390,23659,50487	GPD1,DGKD,CEPT1,PLA2G15,PLA2G3
12_Member	GO Biological Processes	GO:0046470	phosphatidylcholine metabolic process	-2.17338	0	4/79	10390,23659,50487,58488	CEPT1,PLA2G15,PLA2G3,PCTP
12_Member	GO Biological Processes	GO:0046486	glycerolipid metabolic process	-2.08746	0	10/431	2819,5155,5329,8527,10390,23659,50487,58488,128869,150094	GPD1,PDGFB,PLAUR,DGKD,CEPT1,PLA2G15,PLA2G3,PCTP,PIGU,SIK1
13_Summary	KEGG Pathway	hsa00310	Lysine degradation	-2.62857	0	4/59	1743,2145,3033,51268	DLST,EZH1,HADH,PIPOX
13_Member	KEGG Pathway	hsa00310	Lysine degradation	-2.62857	0	4/59	1743,2145,3033,51268	DLST,EZH1,HADH,PIPOX
13_Member	KEGG Pathway	ko00310	Lysine degradation	-2.62857	0	4/59	1743,2145,3033,51268	DLST,EZH1,HADH,PIPOX
14_Summary	KEGG Pathway	hsa04392	Hippo signaling pathway -multiple species	-2.59566	0	3/29	7005,8994,83937	TEAD3,LIMD1,RASSF4
14_Member	KEGG Pathway	hsa04392	Hippo signaling pathway -multiple species	-2.59566	0	3/29	7005,8994,83937	TEAD3,LIMD1,RASSF4
14_Member	KEGG Pathway	ko04392	Hippo signaling pathway -multiple species	-2.59566	0	3/29	7005,8994,83937	TEAD3,LIMD1,RASSF4
15_Summary	GO Biological Processes	GO:1902803	regulation of synaptic vesicle transport	-2.39648	0	3/34	6812,9783,23208,9501,376267,291,3033,3312,3767,4825,8874,91608,379,57799	STXBP1,RIMS3,SYT11,RPH3AL,RAB15,SLC25A4,HADH,HSPA8,KCNJ11,NKX6-1,ARHGEF7,RASL10B,ARL4D,RAB40C
15_Member	GO Biological Processes	GO:1902803	regulation of synaptic vesicle transport	-2.39648	0	3/34	6812,9783,23208	STXBP1,RIMS3,SYT11
15_Member	GO Biological Processes	GO:0017158	regulation of calcium ion-dependent exocytosis	-2.31569	0	4/72	6812,9501,9783,23208	STXBP1,RPH3AL,RIMS3,SYT11
15_Member	GO Biological Processes	GO:1903305	regulation of regulated secretory pathway	-2.29008	0	5/117	6812,9501,9783,23208,376267	STXBP1,RPH3AL,RIMS3,SYT11,RAB15
15_Member	GO Biological Processes	GO:0023061	signal release	-2.18342	0	10/417	291,3033,3312,3767,4825,6812,8874,9783,23208,91608	SLC25A4,HADH,HSPA8,KCNJ11,NKX6-1,STXBP1,ARHGEF7,RIMS3,SYT11,RASL10B
15_Member	GO Biological Processes	GO:0002790	peptide secretion	-2.04514	0	11/506	291,379,3033,3767,4825,8874,9501,23208,57799,91608,376267	SLC25A4,ARL4D,HADH,KCNJ11,NKX6-1,ARHGEF7,RPH3AL,SYT11,RAB40C,RASL10B,RAB15
16_Summary	GO Biological Processes	GO:0032479	regulation of type I interferon production	-2.32162	0	5/115	661,7128,9641,11128,23220	POLR3D,TNFAIP3,IKBKE,POLR3A,DTX4
16_Member	GO Biological Processes	GO:0032479	regulation of type I interferon production	-2.32162	0	5/115	661,7128,9641,11128,23220	POLR3D,TNFAIP3,IKBKE,POLR3A,DTX4
16_Member	GO Biological Processes	GO:0032606	type I interferon production	-2.30577	0	5/116	661,7128,9641,11128,23220	POLR3D,TNFAIP3,IKBKE,POLR3A,DTX4
17_Summary	Reactome Gene Sets	R-HSA-5689896	Ovarian tumor domain proteases	-2.29206	0	3/37	7128,7157,78990	TNFAIP3,TP53,OTUB2
17_Member	Reactome Gene Sets	R-HSA-5689896	Ovarian tumor domain proteases	-2.29206	0	3/37	7128,7157,78990	TNFAIP3,TP53,OTUB2
18_Summary	GO Biological Processes	GO:0007009	plasma membrane organization	-2.28318	0	8/279	1969,6812,23114,23208,23241,55113,57731,57799,994,1026,4825,6855	EPHA2,STXBP1,NFASC,SYT11,PACS2,XKR8,SPTBN4,RAB40C,CDC25B,CDKN1A,NKX6-1,SYP
18_Member	GO Biological Processes	GO:0007009	plasma membrane organization	-2.28318	0	8/279	1969,6812,23114,23208,23241,55113,57731,57799	EPHA2,STXBP1,NFASC,SYT11,PACS2,XKR8,SPTBN4,RAB40C
18_Member	GO Biological Processes	GO:0021700	developmental maturation	-2.05886	0	7/244	994,1026,4825,6812,6855,23114,57731	CDC25B,CDKN1A,NKX6-1,STXBP1,SYP,NFASC,SPTBN4
19_Summary	GO Biological Processes	GO:1902743	regulation of lamellipodium organization	-2.25935	0	3/38	1969,8874,55909	EPHA2,ARHGEF7,BIN3
19_Member	GO Biological Processes	GO:1902743	regulation of lamellipodium organization	-2.25935	0	3/38	1969,8874,55909	EPHA2,ARHGEF7,BIN3
20_Summary	GO Biological Processes	GO:0016569	covalent chromatin modification	-2.25356	0	12/541	2145,6883,7157,8932,22893,23133,23466,27005,57673,63035,84733,90780	EZH1,TAF12,TP53,MBD2,BAHD1,PHF8,CBX6,USP21,BEND3,BCORL1,CBX2,PYGO2
20_Member	GO Biological Processes	GO:0016569	covalent chromatin modification	-2.25356	0	12/541	2145,6883,7157,8932,22893,23133,23466,27005,57673,63035,84733,90780	EZH1,TAF12,TP53,MBD2,BAHD1,PHF8,CBX6,USP21,BEND3,BCORL1,CBX2,PYGO2
20_Member	GO Biological Processes	GO:0000183	chromatin silencing at rDNA	-2.19672	0	3/40	8932,23133,57673	MBD2,PHF8,BEND3

## Sheet: C - targets down PE vs islet
Table S4 - Analysis of predicted direct targets for poly-miR. (C) Poly-miR predicted direct targets with lower expression in islet than PE.
HIF3A
MDFI
LRFN4
B3GAT1
ZNF74
C19orf44
TP53
LINGO1
ZSWIM4
ESPL1
SLC45A4
CDCA8
CCNF
ANKRD52
USP28
SOX12
PLEKHB1
CHST3
NYNRIN
KCTD15
BCORL1
CBX2
LIMD2
BEND3
COL9A1
ZFYVE26
KIF21B
C20orf194
SLC5A6
TEAD3
HIP1
RIMS3
TTLL4
PTPRU
E2F2
ZBTB46
ZNF512B
