# Supplementary material for: A Network of microRNAs Acts to Promote Cell Cycle Exit and Differentiation of Human Pancreatic Endocrine Cells
Source: iScience. 2019 Nov 1;21:681–94. doi: 10.1016/j.isci.2019.10.063 (PMC6889369; doi:10.1016/j.isci.2019.10.063)
Supplement: Table S5. GO Analysis of All Genes in the miRNA-Regulated Network, Table S5 Is Associated with Figure 4 [file mmc6.xlsx]

## Sheet: GO of all genes in the network
Table S5 - GO analysis of all genes in the miRNA-regulated network.
GroupID	Category	Term	Description	LogP	Log(q-value)	InTerm_InList	Genes	Symbols
1_Summary	GO Biological Processes	GO:0000902	cell morphogenesis	-14.676	-10.4263	114/911	104,135,214,658,673,836,842,1136,1400,1452,1742,1969,2016,2185,2241,2263,3265,3280,3398,3800,3912,3984,3987,4038,4135,4289,4651,4681,4776,4825,4893,4929,5295,5594,5781,5864,5909,5911,5921,5962,6091,6383,6405,6654,6711,6712,6860,6993,7368,7443,7465,7750,8153,8452,8828,8936,8994,9024,9037,9181,9205,9638,10048,10059,10084,10154,10365,10413,10427,10461,10500,10570,10602,10630,10810,10818,22902,22903,…	ADARB1,ADORA2A,ALCAM,BMPR1B,BRAF,CASP3,CASP9,CHRNA3,CRMP1,CSNK1A1,DLG4,EPHA2,EMX1,PTK2B,FER,FGFR2,HRAS,HES1,ID2,KIF5C,LAMB1,LIMK1,LIMS1,LRP4,MAP6,MKLN1,MYO10,NBL1,NFATC4,NKX6-1,NRAS,NR4A2,PIK3R1,MAPK1,PTPN11,RAB3A,RAP1GAP,RAP2A,RASA1,RDX,ROBO1,SDC2,SEMA3F,SOS1,SPTBN1,SPTBN2,SYT4,DYNLT1,UGT8,VRK1,WEE1,ZMYM2,RND2,CUL3,NRP2,WASF1,LIMD1,BRSK2,SEMA5A,ARHGEF2,ZMYM5,FEZ1,RANBP9,DNM1L,PQBP1,PLXNC1,KLF2,Y…
1_Member	GO Biological Processes	GO:0000902	cell morphogenesis	-14.676	-10.4263	114/911	104,135,214,658,673,836,842,1136,1400,1452,1742,1969,2016,2185,2241,2263,3265,3280,3398,3800,3912,3984,3987,4038,4135,4289,4651,4681,4776,4825,4893,4929,5295,5594,5781,5864,5909,5911,5921,5962,6091,6383,6405,6654,6711,6712,6860,6993,7368,7443,7465,7750,8153,8452,8828,8936,8994,9024,9037,9181,9205,9638,10048,10059,10084,10154,10365,10413,10427,10461,10500,10570,10602,10630,10810,10818,22902,22903,…	ADARB1,ADORA2A,ALCAM,BMPR1B,BRAF,CASP3,CASP9,CHRNA3,CRMP1,CSNK1A1,DLG4,EPHA2,EMX1,PTK2B,FER,FGFR2,HRAS,HES1,ID2,KIF5C,LAMB1,LIMK1,LIMS1,LRP4,MAP6,MKLN1,MYO10,NBL1,NFATC4,NKX6-1,NRAS,NR4A2,PIK3R1,MAPK1,PTPN11,RAB3A,RAP1GAP,RAP2A,RASA1,RDX,ROBO1,SDC2,SEMA3F,SOS1,SPTBN1,SPTBN2,SYT4,DYNLT1,UGT8,VRK1,WEE1,ZMYM2,RND2,CUL3,NRP2,WASF1,LIMD1,BRSK2,SEMA5A,ARHGEF2,ZMYM5,FEZ1,RANBP9,DNM1L,PQBP1,PLXNC1,KLF2,Y…
1_Member	GO Biological Processes	GO:0048666	neuron development	-9.71	-5.95502	106/981	104,135,214,658,673,1136,1400,1735,1742,2016,2185,2263,2288,2535,2561,3265,3280,3398,3675,3800,3912,3984,4038,4135,4681,4735,4760,4776,4825,4893,4929,5295,5594,5599,5781,5793,5796,5864,5909,5911,6091,6383,6405,6654,6711,6712,6860,6993,7025,7368,7465,8153,8828,8936,9024,9037,9218,9463,9497,9529,9638,10048,10059,10084,10100,10154,10427,10500,10570,10818,11020,22902,22903,23114,23327,23499,23542,257…	ADARB1,ADORA2A,ALCAM,BMPR1B,BRAF,CHRNA3,CRMP1,DIO3,DLG4,EMX1,PTK2B,FGFR2,FKBP4,FZD2,GABRB2,HRAS,HES1,ID2,ITGA3,KIF5C,LAMB1,LIMK1,LRP4,MAP6,NBL1,SEPT2,NEUROD1,NFATC4,NKX6-1,NRAS,NR4A2,PIK3R1,MAPK1,MAPK8,PTPN11,PTPRG,PTPRK,RAB3A,RAP1GAP,RAP2A,ROBO1,SDC2,SEMA3F,SOS1,SPTBN1,SPTBN2,SYT4,DYNLT1,NR2F1,UGT8,WEE1,RND2,NRP2,WASF1,BRSK2,SEMA5A,VAPA,PICK1,SLC4A7,BAG5,FEZ1,RANBP9,DNM1L,PQBP1,TSPAN2,PLXNC1,SEC…
1_Member	GO Biological Processes	GO:0000904	cell morphogenesis involved in differentiation	-9.14703	-5.67547	78/655	104,214,658,673,836,842,1136,1400,1742,1969,2241,2263,3265,3280,3398,3800,3912,3984,3987,4038,4135,4776,4825,4893,4929,5295,5594,5781,5864,5909,5911,6091,6383,6405,6654,6711,6712,8153,8452,8828,9024,9037,9638,10048,10059,10084,10154,10427,10461,10500,10818,22902,22903,23114,23499,23542,25932,50488,54413,54664,55435,55698,55740,56896,57142,57556,57580,64321,80128,84612,84894,85440,118813,139065,15…	ADARB1,ALCAM,BMPR1B,BRAF,CASP3,CASP9,CHRNA3,CRMP1,DLG4,EPHA2,FER,FGFR2,HRAS,HES1,ID2,KIF5C,LAMB1,LIMK1,LIMS1,LRP4,MAP6,NFATC4,NKX6-1,NRAS,NR4A2,PIK3R1,MAPK1,PTPN11,RAB3A,RAP1GAP,RAP2A,ROBO1,SDC2,SEMA3F,SOS1,SPTBN1,SPTBN2,RND2,CUL3,NRP2,BRSK2,SEMA5A,FEZ1,RANBP9,DNM1L,PQBP1,PLXNC1,SEC24B,MERTK,SEMA6C,FRS2,RUFY3,BTBD3,NFASC,MACF1,MAPK8IP2,CLIC4,MINK1,NLGN3,TMEM106B,AP1AR,RADIL,ENAH,DPYSL5,RTN4,SEMA6…
1_Member	GO Biological Processes	GO:0048812	neuron projection morphogenesis	-8.92125	-5.51664	71/579	104,135,214,658,673,1136,1400,1742,2016,2263,3265,3800,3984,4038,4135,4681,4776,4825,4893,4929,5295,5594,5781,5864,5909,5911,6091,6383,6405,6654,6711,6712,6860,6993,7368,7465,8153,8828,8936,9024,9037,9638,10048,10059,10084,10154,10500,10570,10818,22902,22903,23114,23327,23499,23542,50488,54413,54664,55740,56896,57142,57556,80128,84612,84894,85440,118813,139065,152330,220164,222950	ADARB1,ADORA2A,ALCAM,BMPR1B,BRAF,CHRNA3,CRMP1,DLG4,EMX1,FGFR2,HRAS,KIF5C,LIMK1,LRP4,MAP6,NBL1,NFATC4,NKX6-1,NRAS,NR4A2,PIK3R1,MAPK1,PTPN11,RAB3A,RAP1GAP,RAP2A,ROBO1,SDC2,SEMA3F,SOS1,SPTBN1,SPTBN2,SYT4,DYNLT1,UGT8,WEE1,RND2,NRP2,WASF1,BRSK2,SEMA5A,FEZ1,RANBP9,DNM1L,PQBP1,PLXNC1,SEMA6C,DPYSL4,FRS2,RUFY3,BTBD3,NFASC,NEDD4L,MACF1,MAPK8IP2,MINK1,NLGN3,TMEM106B,ENAH,DPYSL5,RTN4,SEMA6A,TRIM46,PARD6B,LIN…
1_Member	GO Biological Processes	GO:0031175	neuron projection development	-8.83382	-5.4872	92/838	104,135,214,658,673,1136,1400,1742,2016,2185,2263,2288,3265,3675,3800,3912,3984,4038,4135,4681,4735,4776,4825,4893,4929,5295,5594,5781,5793,5796,5864,5909,5911,6091,6383,6405,6654,6711,6712,6860,6993,7025,7368,7465,8153,8828,8936,9024,9037,9218,9529,9638,10048,10059,10084,10100,10154,10500,10570,10818,22902,22903,23114,23327,23499,23542,25793,50488,50807,50861,51399,51517,54413,54664,55740,56896,…	ADARB1,ADORA2A,ALCAM,BMPR1B,BRAF,CHRNA3,CRMP1,DLG4,EMX1,PTK2B,FGFR2,FKBP4,HRAS,ITGA3,KIF5C,LAMB1,LIMK1,LRP4,MAP6,NBL1,SEPT2,NFATC4,NKX6-1,NRAS,NR4A2,PIK3R1,MAPK1,PTPN11,PTPRG,PTPRK,RAB3A,RAP1GAP,RAP2A,ROBO1,SDC2,SEMA3F,SOS1,SPTBN1,SPTBN2,SYT4,DYNLT1,NR2F1,UGT8,WEE1,RND2,NRP2,WASF1,BRSK2,SEMA5A,VAPA,BAG5,FEZ1,RANBP9,DNM1L,PQBP1,TSPAN2,PLXNC1,SEMA6C,DPYSL4,FRS2,RUFY3,BTBD3,NFASC,NEDD4L,MACF1,MAPK8I…
1_Member	GO Biological Processes	GO:0048858	cell projection morphogenesis	-8.4453	-5.19558	71/594	104,135,214,658,673,1136,1400,1742,2016,2263,3265,3800,3984,4038,4135,4681,4776,4825,4893,4929,5295,5594,5781,5864,5909,5911,6091,6383,6405,6654,6711,6712,6860,6993,7368,7465,8153,8828,8936,9024,9037,9638,10048,10059,10084,10154,10500,10570,10818,22902,22903,23114,23327,23499,23542,50488,54413,54664,55740,56896,57142,57556,80128,84612,84894,85440,118813,139065,152330,220164,222950	ADARB1,ADORA2A,ALCAM,BMPR1B,BRAF,CHRNA3,CRMP1,DLG4,EMX1,FGFR2,HRAS,KIF5C,LIMK1,LRP4,MAP6,NBL1,NFATC4,NKX6-1,NRAS,NR4A2,PIK3R1,MAPK1,PTPN11,RAB3A,RAP1GAP,RAP2A,ROBO1,SDC2,SEMA3F,SOS1,SPTBN1,SPTBN2,SYT4,DYNLT1,UGT8,WEE1,RND2,NRP2,WASF1,BRSK2,SEMA5A,FEZ1,RANBP9,DNM1L,PQBP1,PLXNC1,SEMA6C,DPYSL4,FRS2,RUFY3,BTBD3,NFASC,NEDD4L,MACF1,MAPK8IP2,MINK1,NLGN3,TMEM106B,ENAH,DPYSL5,RTN4,SEMA6A,TRIM46,PARD6B,LIN…
1_Member	GO Biological Processes	GO:0032990	cell part morphogenesis	-8.23218	-5.02386	72/613	104,135,214,658,673,1136,1400,1742,2016,2263,3265,3800,3984,4038,4135,4681,4726,4776,4825,4893,4929,5295,5594,5781,5864,5909,5911,6091,6383,6405,6654,6711,6712,6860,6993,7368,7465,8153,8828,8936,9024,9037,9638,10048,10059,10084,10154,10500,10570,10818,22902,22903,23114,23327,23499,23542,50488,54413,54664,55740,56896,57142,57556,80128,84612,84894,85440,118813,139065,152330,220164,222950	ADARB1,ADORA2A,ALCAM,BMPR1B,BRAF,CHRNA3,CRMP1,DLG4,EMX1,FGFR2,HRAS,KIF5C,LIMK1,LRP4,MAP6,NBL1,NDUFS6,NFATC4,NKX6-1,NRAS,NR4A2,PIK3R1,MAPK1,PTPN11,RAB3A,RAP1GAP,RAP2A,ROBO1,SDC2,SEMA3F,SOS1,SPTBN1,SPTBN2,SYT4,DYNLT1,UGT8,WEE1,RND2,NRP2,WASF1,BRSK2,SEMA5A,FEZ1,RANBP9,DNM1L,PQBP1,PLXNC1,SEMA6C,DPYSL4,FRS2,RUFY3,BTBD3,NFASC,NEDD4L,MACF1,MAPK8IP2,MINK1,NLGN3,TMEM106B,ENAH,DPYSL5,RTN4,SEMA6A,TRIM46,PAR…
1_Member	GO Biological Processes	GO:0048667	cell morphogenesis involved in neuron differentiation	-7.56342	-4.54415	63/527	104,214,658,673,1136,1400,1742,2263,3265,3280,3398,3800,3984,4038,4135,4776,4825,4893,4929,5295,5594,5781,5864,5909,5911,6091,6383,6405,6654,6711,6712,8153,8828,9024,9037,9638,10048,10059,10084,10154,10427,10500,10818,22902,22903,23114,23499,23542,50488,54413,54664,55740,56896,57142,57556,80128,84612,84894,85440,118813,139065,152330,220164	ADARB1,ALCAM,BMPR1B,BRAF,CHRNA3,CRMP1,DLG4,FGFR2,HRAS,HES1,ID2,KIF5C,LIMK1,LRP4,MAP6,NFATC4,NKX6-1,NRAS,NR4A2,PIK3R1,MAPK1,PTPN11,RAB3A,RAP1GAP,RAP2A,ROBO1,SDC2,SEMA3F,SOS1,SPTBN1,SPTBN2,RND2,NRP2,BRSK2,SEMA5A,FEZ1,RANBP9,DNM1L,PQBP1,PLXNC1,SEC24B,SEMA6C,FRS2,RUFY3,BTBD3,NFASC,MACF1,MAPK8IP2,MINK1,NLGN3,TMEM106B,ENAH,DPYSL5,RTN4,SEMA6A,TRIM46,PARD6B,LINGO1,DOCK7,ZFYVE27,SLITRK4,CNTN4,DOK6
1_Member	GO Biological Processes	GO:0061564	axon development	-5.09755	-2.80208	51/467	104,214,658,673,1400,2263,3265,3800,3984,4038,4825,4893,4929,5295,5594,5781,5864,5909,6091,6405,6654,6711,6712,8153,8828,9024,9037,9638,10048,10100,10154,10500,10818,22902,23114,23499,54413,55740,56896,57142,57556,80128,83700,84612,84894,85440,118813,139065,146760,152330,220164	ADARB1,ALCAM,BMPR1B,BRAF,CRMP1,FGFR2,HRAS,KIF5C,LIMK1,LRP4,NKX6-1,NRAS,NR4A2,PIK3R1,MAPK1,PTPN11,RAB3A,RAP1GAP,ROBO1,SEMA3F,SOS1,SPTBN1,SPTBN2,RND2,NRP2,BRSK2,SEMA5A,FEZ1,RANBP9,TSPAN2,PLXNC1,SEMA6C,FRS2,RUFY3,NFASC,MACF1,NLGN3,ENAH,DPYSL5,RTN4,SEMA6A,TRIM46,JAM3,PARD6B,LINGO1,DOCK7,ZFYVE27,SLITRK4,RTN4RL1,CNTN4,DOK6
1_Member	GO Biological Processes	GO:0007409	axonogenesis	-5.06083	-2.77016	48/431	104,214,658,673,1400,2263,3265,3800,3984,4038,4825,4893,4929,5295,5594,5781,5864,5909,6091,6405,6654,6711,6712,8153,8828,9024,9037,9638,10048,10154,10500,10818,22902,23114,23499,54413,55740,56896,57142,57556,80128,84612,84894,85440,118813,139065,152330,220164	ADARB1,ALCAM,BMPR1B,BRAF,CRMP1,FGFR2,HRAS,KIF5C,LIMK1,LRP4,NKX6-1,NRAS,NR4A2,PIK3R1,MAPK1,PTPN11,RAB3A,RAP1GAP,ROBO1,SEMA3F,SOS1,SPTBN1,SPTBN2,RND2,NRP2,BRSK2,SEMA5A,FEZ1,RANBP9,PLXNC1,SEMA6C,FRS2,RUFY3,NFASC,MACF1,NLGN3,ENAH,DPYSL5,RTN4,SEMA6A,TRIM46,PARD6B,LINGO1,DOCK7,ZFYVE27,SLITRK4,CNTN4,DOK6
1_Member	GO Biological Processes	GO:0097485	neuron projection guidance	-4.11773	-2.10857	28/222	214,658,1400,3265,3800,4893,5295,5594,5781,5909,6091,6405,6654,6711,6712,8828,9037,9638,10048,10500,10570,10818,23114,55740,56896,57556,152330,220164	ALCAM,BMPR1B,CRMP1,HRAS,KIF5C,NRAS,PIK3R1,MAPK1,PTPN11,RAP1GAP,ROBO1,SEMA3F,SOS1,SPTBN1,SPTBN2,NRP2,SEMA5A,FEZ1,RANBP9,SEMA6C,DPYSL4,FRS2,NFASC,ENAH,DPYSL5,SEMA6A,CNTN4,DOK6
1_Member	GO Biological Processes	GO:0007411	axon guidance	-3.79348	-1.88567	27/220	214,658,1400,3265,3800,4893,5295,5594,5781,5909,6091,6405,6654,6711,6712,8828,9037,9638,10048,10500,10818,23114,55740,56896,57556,152330,220164	ALCAM,BMPR1B,CRMP1,HRAS,KIF5C,NRAS,PIK3R1,MAPK1,PTPN11,RAP1GAP,ROBO1,SEMA3F,SOS1,SPTBN1,SPTBN2,NRP2,SEMA5A,FEZ1,RANBP9,SEMA6C,FRS2,NFASC,ENAH,DPYSL5,SEMA6A,CNTN4,DOK6
1_Member	GO Biological Processes	GO:0042330	taxis	-3.06542	-1.37441	50/549	214,284,658,727,1113,1400,1525,1969,2185,2241,3148,3265,3398,3800,4681,4893,5144,5155,5295,5355,5580,5594,5781,5909,6091,6405,6654,6711,6712,7040,7852,8828,9037,9097,9638,9647,10048,10500,10570,10818,23114,23765,51157,55740,56896,57556,57580,83700,152330,220164	ALCAM,ANGPT1,BMPR1B,C5,CHGA,CRMP1,CXADR,EPHA2,PTK2B,FER,HMGB2,HRAS,ID2,KIF5C,NBL1,NRAS,PDE4D,PDGFB,PIK3R1,PLP2,PRKCD,MAPK1,PTPN11,RAP1GAP,ROBO1,SEMA3F,SOS1,SPTBN1,SPTBN2,TGFB1,CXCR4,NRP2,SEMA5A,USP14,FEZ1,PPM1F,RANBP9,SEMA6C,DPYSL4,FRS2,NFASC,IL17RA,ZNF580,ENAH,DPYSL5,SEMA6A,PREX1,JAM3,CNTN4,DOK6
1_Member	GO Biological Processes	GO:0006935	chemotaxis	-2.8472	-1.22073	49/548	214,284,658,727,1113,1400,1525,1969,2185,2241,3148,3265,3800,4681,4893,5144,5155,5295,5355,5580,5594,5781,5909,6091,6405,6654,6711,6712,7040,7852,8828,9037,9097,9638,9647,10048,10500,10570,10818,23114,23765,51157,55740,56896,57556,57580,83700,152330,220164	ALCAM,ANGPT1,BMPR1B,C5,CHGA,CRMP1,CXADR,EPHA2,PTK2B,FER,HMGB2,HRAS,KIF5C,NBL1,NRAS,PDE4D,PDGFB,PIK3R1,PLP2,PRKCD,MAPK1,PTPN11,RAP1GAP,ROBO1,SEMA3F,SOS1,SPTBN1,SPTBN2,TGFB1,CXCR4,NRP2,SEMA5A,USP14,FEZ1,PPM1F,RANBP9,SEMA6C,DPYSL4,FRS2,NFASC,IL17RA,ZNF580,ENAH,DPYSL5,SEMA6A,PREX1,JAM3,CNTN4,DOK6
2_Summary	GO Biological Processes	GO:0000122	negative regulation of transcription from RNA polymerase II promoter	-10.8762	-6.92751	90/743	165,688,857,896,1263,1789,2114,2186,2263,3008,3087,3169,3280,3398,3429,3720,4084,4087,4094,4335,4776,4783,4791,4825,4848,4929,5074,5155,5727,5915,5971,6045,6657,6664,6932,7025,7026,7040,7050,7068,7071,7593,8204,8452,8535,8725,8819,8914,9099,9646,10499,10664,10771,11244,11278,22823,23327,23466,23492,25836,28996,29114,51339,51592,54927,55506,56180,56940,56957,57167,57616,57673,64321,64750,79718,797…	AEBP1,KLF5,CAV1,CCND3,PLK3,DNMT3B,ETS2,BPTF,FGFR2,HIST1H1E,HHEX,FOXA1,HES1,ID2,IFI27,JARID2,MXD1,SMAD2,MAF,MNT,NFATC4,NFIL3,NFKB2,NKX6-1,CNOT2,NR4A2,PAWR,PDGFB,PTCH1,RARB,RELB,RNF2,SOX2,SOX11,TCF7,NR2F1,NR2F2,TGFB1,TGIF1,THRB,KLF10,MZF1,NRIP1,CUL3,CBX4,URI1,SAP30,TIMELESS,USP2,CTR9,NCOA2,CTCF,ZMYND11,ZHX1,KLF12,MTF2,NEDD4L,CBX6,CBX7,NIPBL,HIPK2,TAGLN3,DACT1,TRIM33,CHCHD3,H2AFY2,MOSPD1,DUSP22,OTUD…
2_Member	GO Biological Processes	GO:0000122	negative regulation of transcription from RNA polymerase II promoter	-10.8762	-6.92751	90/743	165,688,857,896,1263,1789,2114,2186,2263,3008,3087,3169,3280,3398,3429,3720,4084,4087,4094,4335,4776,4783,4791,4825,4848,4929,5074,5155,5727,5915,5971,6045,6657,6664,6932,7025,7026,7040,7050,7068,7071,7593,8204,8452,8535,8725,8819,8914,9099,9646,10499,10664,10771,11244,11278,22823,23327,23466,23492,25836,28996,29114,51339,51592,54927,55506,56180,56940,56957,57167,57616,57673,64321,64750,79718,797…	AEBP1,KLF5,CAV1,CCND3,PLK3,DNMT3B,ETS2,BPTF,FGFR2,HIST1H1E,HHEX,FOXA1,HES1,ID2,IFI27,JARID2,MXD1,SMAD2,MAF,MNT,NFATC4,NFIL3,NFKB2,NKX6-1,CNOT2,NR4A2,PAWR,PDGFB,PTCH1,RARB,RELB,RNF2,SOX2,SOX11,TCF7,NR2F1,NR2F2,TGFB1,TGIF1,THRB,KLF10,MZF1,NRIP1,CUL3,CBX4,URI1,SAP30,TIMELESS,USP2,CTR9,NCOA2,CTCF,ZMYND11,ZHX1,KLF12,MTF2,NEDD4L,CBX6,CBX7,NIPBL,HIPK2,TAGLN3,DACT1,TRIM33,CHCHD3,H2AFY2,MOSPD1,DUSP22,OTUD…
3_Summary	KEGG Pathway	hsa04360	Axon guidance	-9.50576	-5.95502	34/175	658,1944,1945,1969,2770,2773,3265,3984,4776,4893,5295,5534,5594,5727,5781,5921,5998,6091,6237,6405,7223,7852,9037,9475,10154,10500,10509,23365,55740,56896,57556,80031,84448,84612,1400,3320,10570	BMPR1B,EFNA3,EFNA4,EPHA2,GNAI1,GNAI3,HRAS,LIMK1,NFATC4,NRAS,PIK3R1,PPP3R1,MAPK1,PTCH1,PTPN11,RASA1,RGS3,ROBO1,RRAS,SEMA3F,TRPC4,CXCR4,SEMA5A,ROCK2,PLXNC1,SEMA6C,SEMA4B,ARHGEF12,ENAH,DPYSL5,SEMA6A,SEMA6D,ABLIM2,PARD6B,CRMP1,HSP90AA1,DPYSL4
3_Member	KEGG Pathway	hsa04360	Axon guidance	-9.50576	-5.95502	34/175	658,1944,1945,1969,2770,2773,3265,3984,4776,4893,5295,5534,5594,5727,5781,5921,5998,6091,6237,6405,7223,7852,9037,9475,10154,10500,10509,23365,55740,56896,57556,80031,84448,84612	BMPR1B,EFNA3,EFNA4,EPHA2,GNAI1,GNAI3,HRAS,LIMK1,NFATC4,NRAS,PIK3R1,PPP3R1,MAPK1,PTCH1,PTPN11,RASA1,RGS3,ROBO1,RRAS,SEMA3F,TRPC4,CXCR4,SEMA5A,ROCK2,PLXNC1,SEMA6C,SEMA4B,ARHGEF12,ENAH,DPYSL5,SEMA6A,SEMA6D,ABLIM2,PARD6B
3_Member	KEGG Pathway	ko04360	Axon guidance	-9.50576	-5.95502	34/175	658,1944,1945,1969,2770,2773,3265,3984,4776,4893,5295,5534,5594,5727,5781,5921,5998,6091,6237,6405,7223,7852,9037,9475,10154,10500,10509,23365,55740,56896,57556,80031,84448,84612	BMPR1B,EFNA3,EFNA4,EPHA2,GNAI1,GNAI3,HRAS,LIMK1,NFATC4,NRAS,PIK3R1,PPP3R1,MAPK1,PTCH1,PTPN11,RASA1,RGS3,ROBO1,RRAS,SEMA3F,TRPC4,CXCR4,SEMA5A,ROCK2,PLXNC1,SEMA6C,SEMA4B,ARHGEF12,ENAH,DPYSL5,SEMA6A,SEMA6D,ABLIM2,PARD6B
3_Member	Reactome Gene Sets	R-HSA-373755	Semaphorin interactions	-3.35558	-1.58689	12/68	1400,3320,3984,6237,9037,9475,10154,10570,23365,56896,57556,80031	CRMP1,HSP90AA1,LIMK1,RRAS,SEMA5A,ROCK2,PLXNC1,DPYSL4,ARHGEF12,DPYSL5,SEMA6A,SEMA6D
4_Summary	GO Biological Processes	GO:0051726	regulation of cell cycle	-8.78209	-5.48662	104/993	104,580,678,801,836,896,900,1021,1032,1263,1647,1654,1870,2263,2342,2827,3087,3169,3265,3280,3398,3630,3832,4335,4760,4848,5155,5218,5562,5567,5571,5573,5706,5727,5781,5796,5883,5962,6047,6386,6604,6657,6659,6664,6733,7026,7040,7465,7483,8326,8452,8567,8877,8883,8941,9099,9126,9236,9337,9475,9698,9787,10630,10664,10735,11040,22846,22924,23113,23246,23560,25793,25949,25970,26054,28996,29766,29883,…	ADARB1,BARD1,ZFP36L2,CALM1,CASP3,CCND3,CCNG1,CDK6,CDKN2D,PLK3,GADD45A,DDX3X,E2F2,FGFR2,FNTB,GPR3,HHEX,FOXA1,HRAS,HES1,ID2,INS,KIF11,MNT,NEUROD1,CNOT2,PDGFB,CDK14,PRKAA1,PRKACB,PRKAG1,PRKAR1A,PSMC6,PTCH1,PTPN11,PTPRK,RAD9A,RDX,RNF4,SDCBP,SMARCD3,SOX2,SOX4,SOX11,SRPK2,NR2F2,TGFB1,WEE1,WNT9A,FZD9,CUL3,MADD,SPHK1,NAE1,CDK5R2,USP2,SMC3,CCPG1,CNOT8,ROCK2,PUM1,DLGAP5,PDPN,CTCF,STAG2,PIM2,VASH1,MAPRE3,CU…
4_Member	GO Biological Processes	GO:0051726	regulation of cell cycle	-8.78209	-5.48662	104/993	104,580,678,801,836,896,900,1021,1032,1263,1647,1654,1870,2263,2342,2827,3087,3169,3265,3280,3398,3630,3832,4335,4760,4848,5155,5218,5562,5567,5571,5573,5706,5727,5781,5796,5883,5962,6047,6386,6604,6657,6659,6664,6733,7026,7040,7465,7483,8326,8452,8567,8877,8883,8941,9099,9126,9236,9337,9475,9698,9787,10630,10664,10735,11040,22846,22924,23113,23246,23560,25793,25949,25970,26054,28996,29766,29883,…	ADARB1,BARD1,ZFP36L2,CALM1,CASP3,CCND3,CCNG1,CDK6,CDKN2D,PLK3,GADD45A,DDX3X,E2F2,FGFR2,FNTB,GPR3,HHEX,FOXA1,HRAS,HES1,ID2,INS,KIF11,MNT,NEUROD1,CNOT2,PDGFB,CDK14,PRKAA1,PRKACB,PRKAG1,PRKAR1A,PSMC6,PTCH1,PTPN11,PTPRK,RAD9A,RDX,RNF4,SDCBP,SMARCD3,SOX2,SOX4,SOX11,SRPK2,NR2F2,TGFB1,WEE1,WNT9A,FZD9,CUL3,MADD,SPHK1,NAE1,CDK5R2,USP2,SMC3,CCPG1,CNOT8,ROCK2,PUM1,DLGAP5,PDPN,CTCF,STAG2,PIM2,VASH1,MAPRE3,CU…
4_Member	GO Biological Processes	GO:0000278	mitotic cell cycle	-6.49701	-3.73866	96/992	678,900,1021,1032,1263,1452,1647,1654,2241,3169,3265,3280,3320,3398,3630,3832,3837,4659,4735,4848,5108,5155,5218,5706,5727,5781,5883,5921,5962,6045,6386,6604,6659,6711,6993,7040,7277,7443,7465,7483,7840,8086,8452,8877,8883,8914,9024,9099,9126,9181,9337,9787,10142,10630,10636,10735,11040,11116,22924,23047,23113,23122,23133,23291,23511,25793,25836,25949,25970,26586,29766,29883,29901,51339,51529,548…	ZFP36L2,CCNG1,CDK6,CDKN2D,PLK3,CSNK1A1,GADD45A,DDX3X,FER,FOXA1,HRAS,HES1,HSP90AA1,ID2,INS,KIF11,KPNB1,PPP1R12A,SEPT2,CNOT2,PCM1,PDGFB,CDK14,PSMC6,PTCH1,PTPN11,RAD9A,RASA1,RDX,RNF2,SDCBP,SMARCD3,SOX4,SPTBN1,DYNLT1,TGFB1,TUBA4A,VRK1,WEE1,WNT9A,ALMS1,AAAS,CUL3,SPHK1,NAE1,TIMELESS,BRSK2,USP2,SMC3,ARHGEF2,CNOT8,DLGAP5,AKAP9,PDPN,RGS14,STAG2,PIM2,FGFR1OP,MAPRE3,PDS5B,CUL9,CLASP2,PHF8,FBXW11,NUP188,FBXO…
4_Member	GO Biological Processes	GO:1903047	mitotic cell cycle process	-5.37626	-2.98625	85/901	678,900,1021,1032,1263,1452,1647,1654,3265,3320,3398,3630,3832,3837,4659,4735,4848,5108,5155,5218,5706,5883,5921,5962,6604,6659,6711,6993,7040,7277,7443,7465,7483,7840,8086,8452,8883,8914,9024,9126,9181,9337,9787,10142,10630,10636,10735,11040,11116,22924,23047,23113,23122,23133,23291,23511,25793,25836,25949,25970,26586,29766,29883,29901,51339,51529,54801,55023,55193,56984,57472,64282,79866,79884,…	ZFP36L2,CCNG1,CDK6,CDKN2D,PLK3,CSNK1A1,GADD45A,DDX3X,HRAS,HSP90AA1,ID2,INS,KIF11,KPNB1,PPP1R12A,SEPT2,CNOT2,PCM1,PDGFB,CDK14,PSMC6,RAD9A,RASA1,RDX,SMARCD3,SOX4,SPTBN1,DYNLT1,TGFB1,TUBA4A,VRK1,WEE1,WNT9A,ALMS1,AAAS,CUL3,NAE1,TIMELESS,BRSK2,SMC3,ARHGEF2,CNOT8,DLGAP5,AKAP9,PDPN,RGS14,STAG2,PIM2,FGFR1OP,MAPRE3,PDS5B,CUL9,CLASP2,PHF8,FBXW11,NUP188,FBXO7,NIPBL,SYF2,SH2B1,CKAP2,TMOD3,CNOT7,SAC3D1,DACT1,…
4_Member	GO Biological Processes	GO:0045787	positive regulation of cell cycle	-4.39557	-2.30537	38/332	896,1263,1647,1654,2263,2342,3169,3280,3398,3630,4848,5155,5781,5962,6604,6659,6733,7040,8326,8452,8877,9099,9236,9337,9475,9787,22924,25970,29766,29883,55023,57018,57472,79733,80174,201161,246175,348654	CCND3,PLK3,GADD45A,DDX3X,FGFR2,FNTB,FOXA1,HES1,ID2,INS,CNOT2,PDGFB,PTPN11,RDX,SMARCD3,SOX4,SRPK2,TGFB1,FZD9,CUL3,SPHK1,USP2,CCPG1,CNOT8,ROCK2,DLGAP5,MAPRE3,SH2B1,TMOD3,CNOT7,PHIP,CCNL1,CNOT6,E2F8,DBF4B,CENPV,CNOT6L,GEN1
4_Member	GO Biological Processes	GO:0007346	regulation of mitotic cell cycle	-3.96991	-1.99859	50/502	678,1021,1263,1647,1654,3169,3265,3280,3398,3630,3832,4848,5155,5706,5727,5781,5883,5962,6386,6604,6659,7040,7483,8452,8877,8883,9099,9337,9787,10630,11040,23113,25793,25949,25970,29766,29883,51339,51529,55023,56984,57472,79866,79884,80169,80174,80198,84861,246175,348654	ZFP36L2,CDK6,PLK3,GADD45A,DDX3X,FOXA1,HRAS,HES1,ID2,INS,KIF11,CNOT2,PDGFB,PSMC6,PTCH1,PTPN11,RAD9A,RDX,SDCBP,SMARCD3,SOX4,TGFB1,WNT9A,CUL3,SPHK1,NAE1,USP2,CNOT8,DLGAP5,PDPN,PIM2,CUL9,FBXO7,SYF2,SH2B1,TMOD3,CNOT7,DACT1,ANAPC11,PHIP,PSMG2,CNOT6,BORA,MAP9,CTC1,DBF4B,MUS81,KLHL22,CNOT6L,GEN1
4_Member	GO Biological Processes	GO:0044772	mitotic cell cycle phase transition	-3.61266	-1.77119	49/506	678,1021,1032,1263,1647,1654,3320,3398,4659,4848,5108,5218,5706,5962,6604,6659,7040,7277,7465,7840,8452,8883,9024,9337,9787,10142,10630,11040,11116,23122,23133,23291,25793,25949,29766,29883,51339,54801,56984,57472,79866,80169,80174,80198,80321,84861,95681,246175,348654	ZFP36L2,CDK6,CDKN2D,PLK3,GADD45A,DDX3X,HSP90AA1,ID2,PPP1R12A,CNOT2,PCM1,CDK14,PSMC6,RDX,SMARCD3,SOX4,TGFB1,TUBA4A,WEE1,ALMS1,CUL3,NAE1,BRSK2,CNOT8,DLGAP5,AKAP9,PDPN,PIM2,FGFR1OP,CLASP2,PHF8,FBXW11,FBXO7,SYF2,TMOD3,CNOT7,DACT1,HAUS6,PSMG2,CNOT6,BORA,CTC1,DBF4B,MUS81,CEP70,KLHL22,CEP41,CNOT6L,GEN1
4_Member	GO Biological Processes	GO:0045931	positive regulation of mitotic cell cycle	-3.60016	-1.76554	18/124	1654,3169,3280,3630,5155,5781,5962,6604,7040,8452,8877,9099,9787,25970,29766,55023,80174,348654	DDX3X,FOXA1,HES1,INS,PDGFB,PTPN11,RDX,SMARCD3,TGFB1,CUL3,SPHK1,USP2,DLGAP5,SH2B1,TMOD3,PHIP,DBF4B,GEN1
4_Member	GO Biological Processes	GO:0010564	regulation of cell cycle process	-3.38881	-1.61039	53/572	678,801,1021,1263,1647,1654,2827,3398,3630,3832,4760,4848,5155,5573,5706,5962,6047,6604,6659,7040,8326,8452,8883,9126,9337,9475,9787,10630,10664,10735,23113,25793,25949,25970,26054,29766,29883,51339,51529,55023,56984,57472,79733,79866,79884,80169,80174,80198,84861,116028,201161,246175,348654	ZFP36L2,CALM1,CDK6,PLK3,GADD45A,DDX3X,GPR3,ID2,INS,KIF11,NEUROD1,CNOT2,PDGFB,PRKAR1A,PSMC6,RDX,RNF4,SMARCD3,SOX4,TGFB1,FZD9,CUL3,NAE1,SMC3,CNOT8,ROCK2,DLGAP5,PDPN,CTCF,STAG2,CUL9,FBXO7,SYF2,SH2B1,SENP6,TMOD3,CNOT7,DACT1,ANAPC11,PHIP,PSMG2,CNOT6,E2F8,BORA,MAP9,CTC1,DBF4B,MUS81,KLHL22,RMI2,CENPV,CNOT6L,GEN1
4_Member	GO Biological Processes	GO:0044770	cell cycle phase transition	-3.3523	-1.58689	50/533	678,1021,1032,1263,1647,1654,3320,3398,4659,4848,5108,5218,5706,5962,6604,6659,7040,7277,7465,7840,8452,8883,8914,9024,9337,9787,10142,10630,11040,11116,23122,23133,23291,25793,25949,29766,29883,51339,54801,56984,57472,79866,80169,80174,80198,80321,84861,95681,246175,348654	ZFP36L2,CDK6,CDKN2D,PLK3,GADD45A,DDX3X,HSP90AA1,ID2,PPP1R12A,CNOT2,PCM1,CDK14,PSMC6,RDX,SMARCD3,SOX4,TGFB1,TUBA4A,WEE1,ALMS1,CUL3,NAE1,TIMELESS,BRSK2,CNOT8,DLGAP5,AKAP9,PDPN,PIM2,FGFR1OP,CLASP2,PHF8,FBXW11,FBXO7,SYF2,TMOD3,CNOT7,DACT1,HAUS6,PSMG2,CNOT6,BORA,CTC1,DBF4B,MUS81,CEP70,KLHL22,CEP41,CNOT6L,GEN1
4_Member	GO Biological Processes	GO:0045786	negative regulation of cell cycle	-2.87981	-1.24605	50/560	580,678,836,1021,1032,1263,1647,3087,3265,3398,4760,4848,5562,5567,5571,5573,5706,5781,5796,5883,6657,6659,6664,7026,7040,7483,8326,8452,8883,9126,9337,10735,22846,25793,25949,29883,51322,51339,54465,56984,57472,64121,79733,80198,84861,94241,133746,246175,261726,348654	BARD1,ZFP36L2,CASP3,CDK6,CDKN2D,PLK3,GADD45A,HHEX,HRAS,ID2,NEUROD1,CNOT2,PRKAA1,PRKACB,PRKAG1,PRKAR1A,PSMC6,PTPN11,PTPRK,RAD9A,SOX2,SOX4,SOX11,NR2F2,TGFB1,WNT9A,FZD9,CUL3,NAE1,SMC3,CNOT8,STAG2,VASH1,FBXO7,SYF2,CNOT7,WAC,DACT1,ETAA1,PSMG2,CNOT6,RRAGC,E2F8,MUS81,KLHL22,TP53INP1,JMY,CNOT6L,TIPRL,GEN1
4_Member	GO Biological Processes	GO:1901990	regulation of mitotic cell cycle phase transition	-2.76227	-1.16866	31/308	678,1021,1263,1647,1654,3398,4848,5706,5962,6604,6659,7040,8452,8883,9337,9787,10630,25793,25949,29766,29883,51339,51529,56984,57472,80169,80174,80198,84861,246175,348654	ZFP36L2,CDK6,PLK3,GADD45A,DDX3X,ID2,CNOT2,PSMC6,RDX,SMARCD3,SOX4,TGFB1,CUL3,NAE1,CNOT8,DLGAP5,PDPN,FBXO7,SYF2,TMOD3,CNOT7,DACT1,ANAPC11,PSMG2,CNOT6,CTC1,DBF4B,MUS81,KLHL22,CNOT6L,GEN1
4_Member	GO Biological Processes	GO:0007093	mitotic cell cycle checkpoint	-2.6188	-1.06494	18/150	1263,1647,3265,4848,5883,6659,7040,7483,8883,9337,25949,29883,56984,57472,80198,84861,246175,348654	PLK3,GADD45A,HRAS,CNOT2,RAD9A,SOX4,TGFB1,WNT9A,NAE1,CNOT8,SYF2,CNOT7,PSMG2,CNOT6,MUS81,KLHL22,CNOT6L,GEN1
4_Member	GO Biological Processes	GO:0090068	positive regulation of cell cycle process	-2.46273	-0.96212	25/243	1263,1647,1654,3398,3630,4848,5155,5962,6604,6659,7040,8452,9337,9475,9787,25970,29766,29883,55023,57472,79733,80174,201161,246175,348654	PLK3,GADD45A,DDX3X,ID2,INS,CNOT2,PDGFB,RDX,SMARCD3,SOX4,TGFB1,CUL3,CNOT8,ROCK2,DLGAP5,SH2B1,TMOD3,CNOT7,PHIP,CNOT6,E2F8,DBF4B,CENPV,CNOT6L,GEN1
4_Member	GO Biological Processes	GO:0072331	signal transduction by p53 class mediator	-2.41743	-0.935615	26/258	580,602,1263,1647,1870,3622,4646,4848,5562,5571,5600,5883,5982,6659,8444,9337,23612,28996,29883,54541,57472,60401,94241,116028,133746,246175	BARD1,BCL3,PLK3,GADD45A,E2F2,ING2,MYO6,CNOT2,PRKAA1,PRKAG1,MAPK11,RAD9A,RFC2,SOX4,DYRK3,CNOT8,PHLDA3,HIPK2,CNOT7,DDIT4,CNOT6,EDA2R,TP53INP1,RMI2,JMY,CNOT6L
4_Member	GO Biological Processes	GO:0000075	cell cycle checkpoint	-2.37196	-0.904103	23/221	1263,1647,3265,4848,5781,5883,6659,6664,7040,7483,8883,9337,25949,29883,51322,54465,56984,57472,80198,84861,246175,261726,348654	PLK3,GADD45A,HRAS,CNOT2,PTPN11,RAD9A,SOX4,SOX11,TGFB1,WNT9A,NAE1,CNOT8,SYF2,CNOT7,WAC,ETAA1,PSMG2,CNOT6,MUS81,KLHL22,CNOT6L,TIPRL,GEN1
4_Member	GO Biological Processes	GO:1901987	regulation of cell cycle phase transition	-2.32938	-0.878905	31/329	678,1021,1263,1647,1654,3398,4848,5706,5962,6604,6659,7040,8452,8883,9337,9787,10630,25793,25949,29766,29883,51339,51529,56984,57472,80169,80174,80198,84861,246175,348654	ZFP36L2,CDK6,PLK3,GADD45A,DDX3X,ID2,CNOT2,PSMC6,RDX,SMARCD3,SOX4,TGFB1,CUL3,NAE1,CNOT8,DLGAP5,PDPN,FBXO7,SYF2,TMOD3,CNOT7,DACT1,ANAPC11,PSMG2,CNOT6,CTC1,DBF4B,MUS81,KLHL22,CNOT6L,GEN1
4_Member	GO Biological Processes	GO:0007050	cell cycle arrest	-2.14672	-0.760533	24/244	580,1021,1032,1263,1647,3265,3398,4760,4848,5562,5571,6657,6659,7040,8326,8452,9337,22846,29883,57472,64121,94241,133746,246175	BARD1,CDK6,CDKN2D,PLK3,GADD45A,HRAS,ID2,NEUROD1,CNOT2,PRKAA1,PRKAG1,SOX2,SOX4,TGFB1,FZD9,CUL3,CNOT8,VASH1,CNOT7,CNOT6,RRAGC,TP53INP1,JMY,CNOT6L
5_Summary	GO Biological Processes	GO:0044087	regulation of cellular component biogenesis	-8.12481	-4.95428	88/815	673,688,829,830,857,1113,1410,1643,1654,1969,2185,2241,2288,2764,3021,3265,3300,3320,3630,3638,3984,3987,4641,4651,4848,5295,5562,5580,5706,5781,5830,5909,5921,5962,6047,6386,6610,6711,6712,7040,7132,7840,7855,8739,8936,9026,9181,9463,9475,9529,9638,9647,9712,9774,10059,10427,10602,10641,11346,23102,23122,23499,23580,26054,27236,29766,50807,50853,51339,51626,54413,55296,55435,55616,57472,57580,57…	BRAF,KLF5,CAPZA1,CAPZA2,CAV1,CHGA,CRYAB,DDB2,DDX3X,EPHA2,PTK2B,FER,FKBP4,GMFB,H3F3B,HRAS,DNAJB2,HSP90AA1,INS,INSIG1,LIMK1,LIMS1,MYO1C,MYO10,CNOT2,PIK3R1,PRKAA1,PRKCD,PSMC6,PTPN11,PEX5,RAP1GAP,RASA1,RDX,RNF4,SDCBP,SMPD2,SPTBN1,SPTBN2,TGFB1,TNFRSF1A,ALMS1,FZD5,HRK,WASF1,HIP1R,ARHGEF2,PICK1,ROCK2,BAG5,FEZ1,PPM1F,USP6NL,BCLAF1,DNM1L,SEC24B,CDC42EP3,NPRL2,SYNPO,TBC1D2B,CLASP2,MACF1,CDC42EP4,SENP6,ARFI…
5_Member	GO Biological Processes	GO:0044087	regulation of cellular component biogenesis	-8.12481	-4.95428	88/815	673,688,829,830,857,1113,1410,1643,1654,1969,2185,2241,2288,2764,3021,3265,3300,3320,3630,3638,3984,3987,4641,4651,4848,5295,5562,5580,5706,5781,5830,5909,5921,5962,6047,6386,6610,6711,6712,7040,7132,7840,7855,8739,8936,9026,9181,9463,9475,9529,9638,9647,9712,9774,10059,10427,10602,10641,11346,23102,23122,23499,23580,26054,27236,29766,50807,50853,51339,51626,54413,55296,55435,55616,57472,57580,57…	BRAF,KLF5,CAPZA1,CAPZA2,CAV1,CHGA,CRYAB,DDB2,DDX3X,EPHA2,PTK2B,FER,FKBP4,GMFB,H3F3B,HRAS,DNAJB2,HSP90AA1,INS,INSIG1,LIMK1,LIMS1,MYO1C,MYO10,CNOT2,PIK3R1,PRKAA1,PRKCD,PSMC6,PTPN11,PEX5,RAP1GAP,RASA1,RDX,RNF4,SDCBP,SMPD2,SPTBN1,SPTBN2,TGFB1,TNFRSF1A,ALMS1,FZD5,HRK,WASF1,HIP1R,ARHGEF2,PICK1,ROCK2,BAG5,FEZ1,PPM1F,USP6NL,BCLAF1,DNM1L,SEC24B,CDC42EP3,NPRL2,SYNPO,TBC1D2B,CLASP2,MACF1,CDC42EP4,SENP6,ARFI…
5_Member	GO Biological Processes	GO:1902903	regulation of supramolecular fiber organization	-7.11249	-4.14153	40/278	673,829,830,1410,2185,2241,2288,2764,3984,4641,5295,5580,5921,5962,6711,6712,7840,8936,9026,9037,9181,9463,9475,9647,10602,11346,23122,23580,26586,27236,29766,50853,51474,55435,55616,57580,84501,93663,116985,133746	BRAF,CAPZA1,CAPZA2,CRYAB,PTK2B,FER,FKBP4,GMFB,LIMK1,MYO1C,PIK3R1,PRKCD,RASA1,RDX,SPTBN1,SPTBN2,ALMS1,WASF1,HIP1R,SEMA5A,ARHGEF2,PICK1,ROCK2,PPM1F,CDC42EP3,SYNPO,CLASP2,CDC42EP4,CKAP2,ARFIP1,TMOD3,VILL,LIMA1,AP1AR,ASAP3,PREX1,SPIRE2,ARHGAP18,ARAP1,JMY
5_Member	GO Biological Processes	GO:0032970	regulation of actin filament-based process	-6.93262	-3.98394	44/326	673,829,830,857,1832,2185,2241,2764,3265,3984,4641,5144,5295,5580,5921,5962,6711,6712,7040,7840,8936,9026,9037,9463,9475,9647,10142,10602,11346,23122,23580,27236,29766,50853,51474,55435,55616,57580,83700,84501,93663,116985,128272,133746	BRAF,CAPZA1,CAPZA2,CAV1,DSP,PTK2B,FER,GMFB,HRAS,LIMK1,MYO1C,PDE4D,PIK3R1,PRKCD,RASA1,RDX,SPTBN1,SPTBN2,TGFB1,ALMS1,WASF1,HIP1R,SEMA5A,PICK1,ROCK2,PPM1F,AKAP9,CDC42EP3,SYNPO,CLASP2,CDC42EP4,ARFIP1,TMOD3,VILL,LIMA1,AP1AR,ASAP3,PREX1,JAM3,SPIRE2,ARHGAP18,ARAP1,ARHGEF19,JMY
5_Member	GO Biological Processes	GO:0030029	actin filament-based process	-6.84617	-3.94447	72/663	390,673,829,830,857,1525,1832,2037,2185,2241,2764,3265,3757,3984,4289,4641,4646,5074,5144,5295,5573,5580,5911,5921,5962,6386,6640,6711,6712,7040,7184,7840,8452,8936,9020,9024,9026,9037,9181,9463,9475,9647,10391,10602,10810,11132,11346,22808,22902,23002,23122,23327,23580,27236,29766,50488,50853,51474,55435,55616,57580,79585,81788,83700,84448,84501,93663,116985,121512,128272,133746,134549	RND3,BRAF,CAPZA1,CAPZA2,CAV1,CXADR,DSP,EPB41L2,PTK2B,FER,GMFB,HRAS,KCNH2,LIMK1,MKLN1,MYO1C,MYO6,PAWR,PDE4D,PIK3R1,PRKAR1A,PRKCD,RAP2A,RASA1,RDX,SDCBP,SNTA1,SPTBN1,SPTBN2,TGFB1,HSP90B1,ALMS1,CUL3,WASF1,MAP3K14,BRSK2,HIP1R,SEMA5A,ARHGEF2,PICK1,ROCK2,PPM1F,CORO2B,CDC42EP3,WASF3,CAPN10,SYNPO,MRAS,RUFY3,DAAM1,CLASP2,NEDD4L,CDC42EP4,ARFIP1,TMOD3,MINK1,VILL,LIMA1,AP1AR,ASAP3,PREX1,CORO7,NUAK2,JAM3,ABLIM…
5_Member	GO Biological Processes	GO:0051493	regulation of cytoskeleton organization	-6.83246	-3.94447	52/420	673,829,830,2185,2241,2288,2764,3265,3832,3984,4641,5295,5580,5594,5921,5962,6047,6711,6712,6993,7040,7840,8936,9026,9037,9181,9463,9475,9647,10602,11346,23122,23580,25932,26054,26586,27236,29766,50853,50861,51474,55435,55616,57580,79866,83700,84501,93663,116985,128272,133746,348654	BRAF,CAPZA1,CAPZA2,PTK2B,FER,FKBP4,GMFB,HRAS,KIF11,LIMK1,MYO1C,PIK3R1,PRKCD,MAPK1,RASA1,RDX,RNF4,SPTBN1,SPTBN2,DYNLT1,TGFB1,ALMS1,WASF1,HIP1R,SEMA5A,ARHGEF2,PICK1,ROCK2,PPM1F,CDC42EP3,SYNPO,CLASP2,CDC42EP4,CLIC4,SENP6,CKAP2,ARFIP1,TMOD3,VILL,STMN3,LIMA1,AP1AR,ASAP3,PREX1,BORA,JAM3,SPIRE2,ARHGAP18,ARAP1,ARHGEF19,JMY,GEN1
5_Member	GO Biological Processes	GO:0030036	actin cytoskeleton organization	-6.78395	-3.94094	65/578	390,673,829,830,1525,2037,2185,2241,2764,3265,3984,4289,4641,5074,5295,5573,5580,5911,5921,5962,6386,6711,6712,7040,7184,7840,8452,8936,9020,9024,9026,9037,9181,9463,9475,9647,10391,10602,10810,11132,11346,22808,22902,23002,23122,23580,27236,29766,50488,50853,51474,55435,55616,57580,79585,81788,83700,84448,84501,93663,116985,121512,128272,133746,134549	RND3,BRAF,CAPZA1,CAPZA2,CXADR,EPB41L2,PTK2B,FER,GMFB,HRAS,LIMK1,MKLN1,MYO1C,PAWR,PIK3R1,PRKAR1A,PRKCD,RAP2A,RASA1,RDX,SDCBP,SPTBN1,SPTBN2,TGFB1,HSP90B1,ALMS1,CUL3,WASF1,MAP3K14,BRSK2,HIP1R,SEMA5A,ARHGEF2,PICK1,ROCK2,PPM1F,CORO2B,CDC42EP3,WASF3,CAPN10,SYNPO,MRAS,RUFY3,DAAM1,CLASP2,CDC42EP4,ARFIP1,TMOD3,MINK1,VILL,LIMA1,AP1AR,ASAP3,PREX1,CORO7,NUAK2,JAM3,ABLIM2,SPIRE2,ARHGAP18,ARAP1,FGD4,ARHGEF19,J…
5_Member	GO Biological Processes	GO:0032956	regulation of actin cytoskeleton organization	-6.77567	-3.94094	40/286	673,829,830,2185,2241,2764,3265,3984,4641,5295,5580,5921,5962,6711,6712,7040,7840,8936,9026,9037,9463,9475,9647,10602,11346,23122,23580,27236,29766,50853,51474,55435,55616,57580,83700,84501,93663,116985,128272,133746	BRAF,CAPZA1,CAPZA2,PTK2B,FER,GMFB,HRAS,LIMK1,MYO1C,PIK3R1,PRKCD,RASA1,RDX,SPTBN1,SPTBN2,TGFB1,ALMS1,WASF1,HIP1R,SEMA5A,PICK1,ROCK2,PPM1F,CDC42EP3,SYNPO,CLASP2,CDC42EP4,ARFIP1,TMOD3,VILL,LIMA1,AP1AR,ASAP3,PREX1,JAM3,SPIRE2,ARHGAP18,ARAP1,ARHGEF19,JMY
5_Member	GO Biological Processes	GO:0007015	actin filament organization	-6.34008	-3.61194	44/342	673,829,830,2185,2241,2764,3984,4641,5074,5295,5580,5921,5962,6711,6712,7184,7840,8452,8936,9026,9037,9181,9463,9475,9647,10602,10810,11346,22902,23122,23580,27236,29766,50853,51474,55435,55616,57580,79585,84501,93663,116985,133746,134549	BRAF,CAPZA1,CAPZA2,PTK2B,FER,GMFB,LIMK1,MYO1C,PAWR,PIK3R1,PRKCD,RASA1,RDX,SPTBN1,SPTBN2,HSP90B1,ALMS1,CUL3,WASF1,HIP1R,SEMA5A,ARHGEF2,PICK1,ROCK2,PPM1F,CDC42EP3,WASF3,SYNPO,RUFY3,CLASP2,CDC42EP4,ARFIP1,TMOD3,VILL,LIMA1,AP1AR,ASAP3,PREX1,CORO7,SPIRE2,ARHGAP18,ARAP1,JMY,SHROOM1
5_Member	GO Biological Processes	GO:0030041	actin filament polymerization	-6.11503	-3.46738	26/155	829,830,2185,2241,2764,4641,5580,5921,5962,6711,6712,8936,9026,9463,10602,10810,23580,27236,29766,50853,55435,57580,79585,84501,93663,133746	CAPZA1,CAPZA2,PTK2B,FER,GMFB,MYO1C,PRKCD,RASA1,RDX,SPTBN1,SPTBN2,WASF1,HIP1R,PICK1,CDC42EP3,WASF3,CDC42EP4,ARFIP1,TMOD3,VILL,AP1AR,PREX1,CORO7,SPIRE2,ARHGAP18,JMY
5_Member	GO Biological Processes	GO:0008064	regulation of actin polymerization or depolymerization	-5.84451	-3.26689	26/160	829,830,2185,2241,2764,4641,5580,5921,5962,6711,6712,8936,9026,9037,9463,10602,23580,27236,29766,50853,51474,55435,57580,84501,93663,133746	CAPZA1,CAPZA2,PTK2B,FER,GMFB,MYO1C,PRKCD,RASA1,RDX,SPTBN1,SPTBN2,WASF1,HIP1R,SEMA5A,PICK1,CDC42EP3,CDC42EP4,ARFIP1,TMOD3,VILL,LIMA1,AP1AR,PREX1,SPIRE2,ARHGAP18,JMY
5_Member	GO Biological Processes	GO:0030833	regulation of actin filament polymerization	-5.81191	-3.24344	24/141	829,830,2185,2241,2764,4641,5580,5921,5962,6711,6712,8936,9026,9463,10602,23580,27236,29766,50853,55435,57580,84501,93663,133746	CAPZA1,CAPZA2,PTK2B,FER,GMFB,MYO1C,PRKCD,RASA1,RDX,SPTBN1,SPTBN2,WASF1,HIP1R,PICK1,CDC42EP3,CDC42EP4,ARFIP1,TMOD3,VILL,AP1AR,PREX1,SPIRE2,ARHGAP18,JMY
5_Member	GO Biological Processes	GO:0030832	regulation of actin filament length	-5.79199	-3.23248	26/161	829,830,2185,2241,2764,4641,5580,5921,5962,6711,6712,8936,9026,9037,9463,10602,23580,27236,29766,50853,51474,55435,57580,84501,93663,133746	CAPZA1,CAPZA2,PTK2B,FER,GMFB,MYO1C,PRKCD,RASA1,RDX,SPTBN1,SPTBN2,WASF1,HIP1R,SEMA5A,PICK1,CDC42EP3,CDC42EP4,ARFIP1,TMOD3,VILL,LIMA1,AP1AR,PREX1,SPIRE2,ARHGAP18,JMY
5_Member	GO Biological Processes	GO:0008154	actin polymerization or depolymerization	-5.70577	-3.17206	28/183	829,830,2185,2241,2764,4641,5580,5921,5962,6711,6712,8936,9026,9037,9463,10602,10810,23580,27236,29766,50853,51474,55435,57580,79585,84501,93663,133746	CAPZA1,CAPZA2,PTK2B,FER,GMFB,MYO1C,PRKCD,RASA1,RDX,SPTBN1,SPTBN2,WASF1,HIP1R,SEMA5A,PICK1,CDC42EP3,WASF3,CDC42EP4,ARFIP1,TMOD3,VILL,LIMA1,AP1AR,PREX1,CORO7,SPIRE2,ARHGAP18,JMY
5_Member	GO Biological Processes	GO:0097435	supramolecular fiber organization	-5.5007	-3.04645	59/552	673,829,830,1263,1303,1410,1832,2185,2241,2288,2764,3837,3984,4641,5074,5108,5295,5573,5580,5921,5962,6711,6712,7184,7840,8452,8936,9026,9037,9181,9463,9475,9647,10048,10142,10602,10810,11346,22902,23122,23580,26586,27236,29766,50853,50861,51361,51474,55435,55616,57580,79585,83481,84501,93663,116985,133746,134549,347240	BRAF,CAPZA1,CAPZA2,PLK3,COL12A1,CRYAB,DSP,PTK2B,FER,FKBP4,GMFB,KPNB1,LIMK1,MYO1C,PAWR,PCM1,PIK3R1,PRKAR1A,PRKCD,RASA1,RDX,SPTBN1,SPTBN2,HSP90B1,ALMS1,CUL3,WASF1,HIP1R,SEMA5A,ARHGEF2,PICK1,ROCK2,PPM1F,RANBP9,AKAP9,CDC42EP3,WASF3,SYNPO,RUFY3,CLASP2,CDC42EP4,CKAP2,ARFIP1,TMOD3,VILL,STMN3,HOOK1,LIMA1,AP1AR,ASAP3,PREX1,CORO7,EPPK1,SPIRE2,ARHGAP18,ARAP1,JMY,SHROOM1,KIF24
5_Member	GO Biological Processes	GO:0043254	regulation of protein complex assembly	-5.44606	-3.01589	44/369	829,830,1410,1643,1654,2185,2241,2288,2764,3320,3630,4641,5580,5706,5781,5830,5921,5962,6047,6711,6712,7040,8739,8936,9026,9181,9463,9774,10059,10602,23580,26054,27236,29766,50807,50853,51339,55435,57580,57763,84501,90427,93663,133746	CAPZA1,CAPZA2,CRYAB,DDB2,DDX3X,PTK2B,FER,FKBP4,GMFB,HSP90AA1,INS,MYO1C,PRKCD,PSMC6,PTPN11,PEX5,RASA1,RDX,RNF4,SPTBN1,SPTBN2,TGFB1,HRK,WASF1,HIP1R,ARHGEF2,PICK1,BCLAF1,DNM1L,CDC42EP3,CDC42EP4,SENP6,ARFIP1,TMOD3,ASAP1,VILL,DACT1,AP1AR,PREX1,ANKRA2,SPIRE2,BMF,ARHGAP18,JMY
5_Member	GO Biological Processes	GO:0010638	positive regulation of organelle organization	-5.43287	-3.01258	63/606	673,1789,2185,2241,2648,2764,3265,3280,3622,3630,3720,3984,4641,4848,5155,5326,5534,5594,5599,6386,6871,7040,7534,7855,8452,8739,8936,9026,9037,9463,9475,9646,9647,9787,10059,10602,11346,22823,23558,23580,25793,25836,25970,26354,27141,27236,50807,55023,55135,55435,57472,65057,79720,79734,80199,80821,84334,84501,90427,90678,133746,170506,246175	BRAF,DNMT3B,PTK2B,FER,KAT2A,GMFB,HRAS,HES1,ING2,INS,JARID2,LIMK1,MYO1C,CNOT2,PDGFB,PLAGL2,PPP3R1,MAPK1,MAPK8,SDCBP,TADA2A,TGFB1,YWHAZ,FZD5,CUL3,HRK,WASF1,HIP1R,SEMA5A,PICK1,ROCK2,CTR9,PPM1F,DLGAP5,DNM1L,CDC42EP3,SYNPO,MTF2,WBP2,CDC42EP4,FBXO7,NIPBL,SH2B1,GNL3,CIDEB,ARFIP1,ASAP1,PHIP,WRAP53,AP1AR,CNOT6,ACD,VPS37B,KCTD17,FUZ,DDHD1,APOPT1,SPIRE2,BMF,LRSAM1,JMY,DHX36,CNOT6L
5_Member	GO Biological Processes	GO:0043623	cellular protein complex assembly	-5.4208	-3.00994	60/568	284,535,829,830,1136,1355,2060,2185,2241,2288,2764,3320,3329,4087,4641,4695,4698,4707,4726,5286,5580,5921,5962,6047,6711,6712,7040,7049,8936,9026,9463,10048,10059,10142,10602,10810,23066,23122,23542,23580,26054,27236,27285,29766,50853,51364,54943,55036,55435,56984,57142,57580,79585,84100,84501,93663,115548,133746,149371,196294	ANGPT1,ATP6V0A1,CAPZA1,CAPZA2,CHRNA3,COX15,EPS15,PTK2B,FER,FKBP4,GMFB,HSP90AA1,HSPD1,SMAD2,MYO1C,NDUFA2,NDUFA5,NDUFB1,NDUFS6,PIK3C2A,PRKCD,RASA1,RDX,RNF4,SPTBN1,SPTBN2,TGFB1,TGFBR3,WASF1,HIP1R,PICK1,RANBP9,DNM1L,AKAP9,CDC42EP3,WASF3,CAND2,CLASP2,MAPK8IP2,CDC42EP4,SENP6,ARFIP1,TEKT2,TMOD3,VILL,ZMYND10,DNAJC28,CCDC40,AP1AR,PSMG2,RTN4,PREX1,CORO7,ARL6,SPIRE2,ARHGAP18,FCHO2,JMY,EXOC8,IMMP1L
5_Member	GO Biological Processes	GO:0051258	protein polymerization	-5.3036	-2.94598	32/235	829,830,2185,2241,2288,2764,4641,5580,5921,5962,6711,6712,8936,9026,9463,10048,10059,10142,10602,10810,23122,23580,27236,29766,50853,55435,57580,79585,84100,84501,93663,133746	CAPZA1,CAPZA2,PTK2B,FER,FKBP4,GMFB,MYO1C,PRKCD,RASA1,RDX,SPTBN1,SPTBN2,WASF1,HIP1R,PICK1,RANBP9,DNM1L,AKAP9,CDC42EP3,WASF3,CLASP2,CDC42EP4,ARFIP1,TMOD3,VILL,AP1AR,PREX1,CORO7,ARL6,SPIRE2,ARHGAP18,JMY
5_Member	GO Biological Processes	GO:0034622	cellular macromolecular complex assembly	-5.22386	-2.90084	90/978	284,535,829,830,1136,1355,1643,1654,1983,2060,2185,2241,2288,2764,3008,3021,3148,3320,3329,3638,4087,4641,4673,4678,4695,4698,4707,4726,4848,5286,5580,5706,5887,5921,5962,6047,6426,6666,6711,6712,6733,7040,7049,8936,8968,8970,8994,9026,9463,10048,10059,10142,10427,10602,10810,23066,23122,23523,23542,23580,26054,27236,27285,29766,29883,50853,51364,54943,54960,55036,55435,55506,56984,57142,57472,57…	ANGPT1,ATP6V0A1,CAPZA1,CAPZA2,CHRNA3,COX15,DDB2,DDX3X,EIF5,EPS15,PTK2B,FER,FKBP4,GMFB,HIST1H1E,H3F3B,HMGB2,HSP90AA1,HSPD1,INSIG1,SMAD2,MYO1C,NAP1L1,NASP,NDUFA2,NDUFA5,NDUFB1,NDUFS6,CNOT2,PIK3C2A,PRKCD,PSMC6,RAD23B,RASA1,RDX,RNF4,SRSF1,SOX12,SPTBN1,SPTBN2,SRPK2,TGFB1,TGFBR3,WASF1,HIST1H3F,HIST1H2BJ,LIMD1,HIP1R,PICK1,RANBP9,DNM1L,AKAP9,SEC24B,CDC42EP3,WASF3,CAND2,CLASP2,CABIN1,MAPK8IP2,CDC42EP4,SEN…
5_Member	GO Biological Processes	GO:0032271	regulation of protein polymerization	-4.81294	-2.59262	25/171	829,830,2185,2241,2288,2764,4641,5580,5921,5962,6711,6712,8936,9026,9463,10602,23580,27236,29766,50853,55435,57580,84501,93663,133746	CAPZA1,CAPZA2,PTK2B,FER,FKBP4,GMFB,MYO1C,PRKCD,RASA1,RDX,SPTBN1,SPTBN2,WASF1,HIP1R,PICK1,CDC42EP3,CDC42EP4,ARFIP1,TMOD3,VILL,AP1AR,PREX1,SPIRE2,ARHGAP18,JMY
5_Member	GO Biological Processes	GO:0090066	regulation of anatomical structure size	-3.98586	-2.00799	45/436	59,135,151,152,829,830,857,1113,2185,2241,2643,2764,3630,3984,4641,4825,5286,5580,5921,5962,6405,6711,6712,8153,8800,8936,9026,9037,9463,10602,22902,23499,23580,27236,29766,50853,51474,55435,57142,57580,84501,93663,118813,133746,143872	ACTA2,ADORA2A,ADRA2B,ADRA2C,CAPZA1,CAPZA2,CAV1,CHGA,PTK2B,FER,GCH1,GMFB,INS,LIMK1,MYO1C,NKX6-1,PIK3C2A,PRKCD,RASA1,RDX,SEMA3F,SPTBN1,SPTBN2,RND2,PEX11A,WASF1,HIP1R,SEMA5A,PICK1,CDC42EP3,RUFY3,MACF1,CDC42EP4,ARFIP1,TMOD3,VILL,LIMA1,AP1AR,RTN4,PREX1,SPIRE2,ARHGAP18,ZFYVE27,JMY,ARHGAP42
5_Member	GO Biological Processes	GO:0032535	regulation of cellular component size	-3.73558	-1.85135	35/319	829,830,2185,2241,2764,3984,4641,4825,5580,5921,5962,6405,6711,6712,8153,8800,8936,9026,9037,9463,10602,22902,23499,23580,27236,29766,50853,51474,55435,57142,57580,84501,93663,118813,133746	CAPZA1,CAPZA2,PTK2B,FER,GMFB,LIMK1,MYO1C,NKX6-1,PRKCD,RASA1,RDX,SEMA3F,SPTBN1,SPTBN2,RND2,PEX11A,WASF1,HIP1R,SEMA5A,PICK1,CDC42EP3,RUFY3,MACF1,CDC42EP4,ARFIP1,TMOD3,VILL,LIMA1,AP1AR,RTN4,PREX1,SPIRE2,ARHGAP18,ZFYVE27,JMY
5_Member	GO Biological Processes	GO:0030838	positive regulation of actin filament polymerization	-2.69579	-1.1191	13/91	2185,2241,2764,4641,8936,9026,9463,10602,23580,27236,55435,84501,133746	PTK2B,FER,GMFB,MYO1C,WASF1,HIP1R,PICK1,CDC42EP3,CDC42EP4,ARFIP1,AP1AR,SPIRE2,JMY
5_Member	GO Biological Processes	GO:0044089	positive regulation of cellular component biogenesis	-2.27444	-0.843637	40/457	673,857,1113,1643,2185,2241,2764,3265,3984,3987,4641,4848,5706,6386,7040,8739,8936,9026,9463,9647,9774,10602,11346,23122,23580,27236,50807,54413,55435,57472,79720,79734,80199,84501,90427,90678,116985,133746,139065,246175	BRAF,CAV1,CHGA,DDB2,PTK2B,FER,GMFB,HRAS,LIMK1,LIMS1,MYO1C,CNOT2,PSMC6,SDCBP,TGFB1,HRK,WASF1,HIP1R,PICK1,PPM1F,BCLAF1,CDC42EP3,SYNPO,CLASP2,CDC42EP4,ARFIP1,ASAP1,NLGN3,AP1AR,CNOT6,VPS37B,KCTD17,FUZ,SPIRE2,BMF,LRSAM1,ARAP1,JMY,SLITRK4,CNOT6L
5_Member	GO Biological Processes	GO:0051495	positive regulation of cytoskeleton organization	-2.26406	-0.83652	20/187	673,2185,2241,2764,3265,3984,4641,8936,9026,9037,9463,9475,9647,10602,11346,23580,27236,55435,84501,133746	BRAF,PTK2B,FER,GMFB,HRAS,LIMK1,MYO1C,WASF1,HIP1R,SEMA5A,PICK1,ROCK2,PPM1F,CDC42EP3,SYNPO,CDC42EP4,ARFIP1,AP1AR,SPIRE2,JMY
5_Member	GO Biological Processes	GO:1902905	positive regulation of supramolecular fiber organization	-2.17903	-0.776887	18/165	673,2185,2241,2764,3984,4641,8936,9026,9037,9463,9647,10602,11346,23580,27236,55435,84501,133746	BRAF,PTK2B,FER,GMFB,LIMK1,MYO1C,WASF1,HIP1R,SEMA5A,PICK1,PPM1F,CDC42EP3,SYNPO,CDC42EP4,ARFIP1,AP1AR,SPIRE2,JMY
5_Member	GO Biological Processes	GO:0032273	positive regulation of protein polymerization	-2.02005	-0.686268	13/109	2185,2241,2764,4641,8936,9026,9463,10602,23580,27236,55435,84501,133746	PTK2B,FER,GMFB,MYO1C,WASF1,HIP1R,PICK1,CDC42EP3,CDC42EP4,ARFIP1,AP1AR,SPIRE2,JMY
6_Summary	GO Biological Processes	GO:0045859	regulation of protein kinase activity	-7.88718	-4.75141	81/736	104,111,135,151,152,284,673,727,801,836,857,896,900,1032,1136,1647,1848,1850,2180,2185,2690,2764,3087,3156,3265,3301,3630,4294,5155,5562,5567,5571,5573,5580,5594,5600,5606,5781,5912,5998,6885,7026,7040,7852,7855,8491,8567,8767,8941,9020,9043,9467,9647,9655,9770,10114,10636,10818,11116,11184,22924,23328,23560,25793,29950,54465,54757,54997,55861,55924,56940,57018,57580,65125,79893,80174,122809,1467…	ADARB1,ADCY5,ADORA2A,ADRA2B,ADRA2C,ANGPT1,BRAF,C5,CALM1,CASP3,CAV1,CCND3,CCNG1,CDKN2D,CHRNA3,GADD45A,DUSP6,DUSP8,ACSL1,PTK2B,GHR,GMFB,HHEX,HMGCR,HRAS,DNAJA1,INS,MAP3K10,PDGFB,PRKAA1,PRKACB,PRKAG1,PRKAR1A,PRKCD,MAPK1,MAPK11,MAP2K3,PTPN11,RAP2B,RGS3,MAP3K7,NR2F2,TGFB1,CXCR4,FZD5,MAP4K3,MADD,RIPK2,CDK5R2,MAP3K14,SPAG9,SH3BP5,PPM1F,SOCS5,RASSF2,HIPK3,RGS14,FRS2,FGFR1OP,MAP4K1,MAPRE3,SASH1,GTPBP4,FBXO…
6_Member	GO Biological Processes	GO:0045859	regulation of protein kinase activity	-7.88718	-4.75141	81/736	104,111,135,151,152,284,673,727,801,836,857,896,900,1032,1136,1647,1848,1850,2180,2185,2690,2764,3087,3156,3265,3301,3630,4294,5155,5562,5567,5571,5573,5580,5594,5600,5606,5781,5912,5998,6885,7026,7040,7852,7855,8491,8567,8767,8941,9020,9043,9467,9647,9655,9770,10114,10636,10818,11116,11184,22924,23328,23560,25793,29950,54465,54757,54997,55861,55924,56940,57018,57580,65125,79893,80174,122809,1467…	ADARB1,ADCY5,ADORA2A,ADRA2B,ADRA2C,ANGPT1,BRAF,C5,CALM1,CASP3,CAV1,CCND3,CCNG1,CDKN2D,CHRNA3,GADD45A,DUSP6,DUSP8,ACSL1,PTK2B,GHR,GMFB,HHEX,HMGCR,HRAS,DNAJA1,INS,MAP3K10,PDGFB,PRKAA1,PRKACB,PRKAG1,PRKAR1A,PRKCD,MAPK1,MAPK11,MAP2K3,PTPN11,RAP2B,RGS3,MAP3K7,NR2F2,TGFB1,CXCR4,FZD5,MAP4K3,MADD,RIPK2,CDK5R2,MAP3K14,SPAG9,SH3BP5,PPM1F,SOCS5,RASSF2,HIPK3,RGS14,FRS2,FGFR1OP,MAP4K1,MAPRE3,SASH1,GTPBP4,FBXO…
6_Member	GO Biological Processes	GO:0051338	regulation of transferase activity	-7.80652	-4.72468	98/957	104,111,135,151,152,284,673,727,801,836,857,896,900,1032,1136,1647,1848,1850,2180,2185,2690,2764,3087,3150,3156,3265,3301,3320,3630,3984,4294,5155,5295,5562,5567,5571,5573,5580,5594,5600,5606,5706,5781,5912,5982,5998,6885,7026,7040,7852,7855,8491,8567,8767,8941,9020,9043,9467,9529,9647,9655,9770,10114,10636,10641,10818,10935,11116,11184,22924,23328,23560,25793,25849,29950,29982,51529,54465,54757,…	ADARB1,ADCY5,ADORA2A,ADRA2B,ADRA2C,ANGPT1,BRAF,C5,CALM1,CASP3,CAV1,CCND3,CCNG1,CDKN2D,CHRNA3,GADD45A,DUSP6,DUSP8,ACSL1,PTK2B,GHR,GMFB,HHEX,HMGN1,HMGCR,HRAS,DNAJA1,HSP90AA1,INS,LIMK1,MAP3K10,PDGFB,PIK3R1,PRKAA1,PRKACB,PRKAG1,PRKAR1A,PRKCD,MAPK1,MAPK11,MAP2K3,PSMC6,PTPN11,RAP2B,RFC2,RGS3,MAP3K7,NR2F2,TGFB1,CXCR4,FZD5,MAP4K3,MADD,RIPK2,CDK5R2,MAP3K14,SPAG9,SH3BP5,BAG5,PPM1F,SOCS5,RASSF2,HIPK3,RGS14,…
6_Member	GO Biological Processes	GO:0071900	regulation of protein serine/threonine kinase activity	-7.78437	-4.72468	59/473	151,152,673,727,801,836,857,896,900,1032,1647,1848,1850,2180,2185,2690,3087,3156,3265,3301,4294,5155,5562,5573,5580,5594,5600,5606,5781,5998,6885,7026,7040,7852,7855,8491,8567,8767,8941,9020,9043,10114,10636,10818,11184,22924,23328,23560,25793,29950,54465,54757,55924,56940,57018,65125,150290,257397,376497	ADRA2B,ADRA2C,BRAF,C5,CALM1,CASP3,CAV1,CCND3,CCNG1,CDKN2D,GADD45A,DUSP6,DUSP8,ACSL1,PTK2B,GHR,HHEX,HMGCR,HRAS,DNAJA1,MAP3K10,PDGFB,PRKAA1,PRKAR1A,PRKCD,MAPK1,MAPK11,MAP2K3,PTPN11,RGS3,MAP3K7,NR2F2,TGFB1,CXCR4,FZD5,MAP4K3,MADD,RIPK2,CDK5R2,MAP3K14,SPAG9,HIPK3,RGS14,FRS2,MAP4K1,MAPRE3,SASH1,GTPBP4,FBXO7,SERTAD1,ETAA1,FAM20A,FAM212B,DUSP22,CCNL1,WNK1,DUSP18,TAB3,SLC27A1
6_Member	GO Biological Processes	GO:0043549	regulation of kinase activity	-7.77027	-4.72468	85/791	104,111,135,151,152,284,673,727,801,836,857,896,900,1032,1136,1647,1848,1850,2180,2185,2690,2764,3087,3156,3265,3301,3630,4294,5155,5295,5562,5567,5571,5573,5580,5594,5600,5606,5781,5912,5998,6885,7026,7040,7852,7855,8491,8567,8767,8941,9020,9043,9467,9647,9655,9770,10114,10636,10641,10818,10935,11116,11184,22924,23328,23560,25793,29950,29982,54465,54757,54997,55861,55924,56940,57018,57580,65125,…	ADARB1,ADCY5,ADORA2A,ADRA2B,ADRA2C,ANGPT1,BRAF,C5,CALM1,CASP3,CAV1,CCND3,CCNG1,CDKN2D,CHRNA3,GADD45A,DUSP6,DUSP8,ACSL1,PTK2B,GHR,GMFB,HHEX,HMGCR,HRAS,DNAJA1,INS,MAP3K10,PDGFB,PIK3R1,PRKAA1,PRKACB,PRKAG1,PRKAR1A,PRKCD,MAPK1,MAPK11,MAP2K3,PTPN11,RAP2B,RGS3,MAP3K7,NR2F2,TGFB1,CXCR4,FZD5,MAP4K3,MADD,RIPK2,CDK5R2,MAP3K14,SPAG9,SH3BP5,PPM1F,SOCS5,RASSF2,HIPK3,RGS14,NPRL2,FRS2,PRDX3,FGFR1OP,MAP4K1,MAPRE…
6_Member	GO Biological Processes	GO:0080135	regulation of cellular response to stress	-6.33017	-3.61194	65/595	657,673,842,857,1021,1032,1054,1410,1647,2021,2185,2288,2643,3156,3265,3301,3320,3622,3630,4294,5074,5295,5580,5594,5883,5911,6386,6885,7049,7398,7515,7855,8086,8444,8767,8914,9024,9043,9097,9181,9529,9770,9774,10114,10771,11179,11184,22846,22881,23328,23511,23542,25793,28996,50488,51339,54465,55432,56940,57630,60401,80149,84919,146760,254225	BMPR1A,BRAF,CASP9,CAV1,CDK6,CDKN2D,CEBPG,CRYAB,GADD45A,ENDOG,PTK2B,FKBP4,GCH1,HMGCR,HRAS,DNAJA1,HSP90AA1,ING2,INS,MAP3K10,PAWR,PIK3R1,PRKCD,MAPK1,RAD9A,RAP2A,SDCBP,MAP3K7,TGFBR3,USP1,XRCC1,FZD5,AAAS,DYRK3,RIPK2,TIMELESS,BRSK2,SPAG9,USP14,ARHGEF2,BAG5,RASSF2,BCLAF1,HIPK3,ZMYND11,ZNF277,MAP4K1,VASH1,ANKRD6,SASH1,NUP188,MAPK8IP2,FBXO7,HIPK2,MINK1,DACT1,ETAA1,YOD1,DUSP22,SH3RF1,EDA2R,ZC3H12A,PPP1R15B…
6_Member	GO Biological Processes	GO:0051403	stress-activated MAPK cascade	-5.66074	-3.14342	34/248	1410,1647,2185,3156,3265,3301,4294,5594,5599,5911,6386,6885,7049,7855,8491,8767,9043,9770,10114,10771,11184,22881,23291,23328,23542,28996,50488,51339,56940,57630,60401,80149,83605,257397	CRYAB,GADD45A,PTK2B,HMGCR,HRAS,DNAJA1,MAP3K10,MAPK1,MAPK8,RAP2A,SDCBP,MAP3K7,TGFBR3,FZD5,MAP4K3,RIPK2,SPAG9,RASSF2,HIPK3,ZMYND11,MAP4K1,ANKRD6,FBXW11,SASH1,MAPK8IP2,HIPK2,MINK1,DACT1,DUSP22,SH3RF1,EDA2R,ZC3H12A,CCM2,TAB3
6_Member	GO Biological Processes	GO:0031098	stress-activated protein kinase signaling cascade	-5.46522	-3.02842	34/253	1410,1647,2185,3156,3265,3301,4294,5594,5599,5911,6386,6885,7049,7855,8491,8767,9043,9770,10114,10771,11184,22881,23291,23328,23542,28996,50488,51339,56940,57630,60401,80149,83605,257397	CRYAB,GADD45A,PTK2B,HMGCR,HRAS,DNAJA1,MAP3K10,MAPK1,MAPK8,RAP2A,SDCBP,MAP3K7,TGFBR3,FZD5,MAP4K3,RIPK2,SPAG9,RASSF2,HIPK3,ZMYND11,MAP4K1,ANKRD6,FBXW11,SASH1,MAPK8IP2,HIPK2,MINK1,DACT1,DUSP22,SH3RF1,EDA2R,ZC3H12A,CCM2,TAB3
6_Member	GO Biological Processes	GO:0023014	signal transduction by protein phosphorylation	-5.25252	-2.91139	84/894	151,152,269,284,657,658,673,678,727,801,857,1000,1410,1647,1742,1848,1850,1969,2185,2263,2690,3156,3265,3301,3630,3757,4294,4893,5155,5562,5580,5594,5599,5600,5606,5706,5781,5911,5921,5922,5998,6237,6386,6654,6657,6711,6712,6885,7040,7049,7852,7855,8452,8491,8567,8767,9020,9043,9770,10048,10114,10142,10159,10636,10771,10818,11184,22881,23291,23328,23542,28996,29937,50488,51339,55885,56940,57630,6…	ADRA2B,ADRA2C,AMHR2,ANGPT1,BMPR1A,BMPR1B,BRAF,ZFP36L2,C5,CALM1,CAV1,CDH2,CRYAB,GADD45A,DLG4,DUSP6,DUSP8,EPHA2,PTK2B,FGFR2,GHR,HMGCR,HRAS,DNAJA1,INS,KCNH2,MAP3K10,NRAS,PDGFB,PRKAA1,PRKCD,MAPK1,MAPK8,MAPK11,MAP2K3,PSMC6,PTPN11,RAP2A,RASA1,RASA2,RGS3,RRAS,SDCBP,SOS1,SOX2,SPTBN1,SPTBN2,MAP3K7,TGFB1,TGFBR3,CXCR4,FZD5,CUL3,MAP4K3,MADD,RIPK2,MAP3K14,SPAG9,RASSF2,RANBP9,HIPK3,AKAP9,ATP6AP2,RGS14,ZMYND11,…
6_Member	GO Biological Processes	GO:0007254	JNK cascade	-5.24728	-2.91139	28/193	1647,2185,3265,3301,4294,5599,5911,6386,6885,7049,7855,8491,8767,9043,9770,10114,10771,11184,22881,23328,23542,28996,50488,51339,56940,57630,60401,257397	GADD45A,PTK2B,HRAS,DNAJA1,MAP3K10,MAPK8,RAP2A,SDCBP,MAP3K7,TGFBR3,FZD5,MAP4K3,RIPK2,SPAG9,RASSF2,HIPK3,ZMYND11,MAP4K1,ANKRD6,SASH1,MAPK8IP2,HIPK2,MINK1,DACT1,DUSP22,SH3RF1,EDA2R,TAB3
6_Member	GO Biological Processes	GO:0046328	regulation of JNK cascade	-5.18342	-2.8682	25/163	1647,2185,3265,3301,4294,5911,6386,6885,7049,7855,8767,9043,9770,10114,10771,11184,22881,23328,23542,28996,50488,51339,56940,57630,60401	GADD45A,PTK2B,HRAS,DNAJA1,MAP3K10,RAP2A,SDCBP,MAP3K7,TGFBR3,FZD5,RIPK2,SPAG9,RASSF2,HIPK3,ZMYND11,MAP4K1,ANKRD6,SASH1,MAPK8IP2,HIPK2,MINK1,DACT1,DUSP22,SH3RF1,EDA2R
6_Member	GO Biological Processes	GO:0032872	regulation of stress-activated MAPK cascade	-4.94908	-2.68164	28/200	1647,2185,3156,3265,3301,4294,5594,5911,6386,6885,7049,7855,8767,9043,9770,10114,10771,11184,22881,23328,23542,28996,50488,51339,56940,57630,60401,80149	GADD45A,PTK2B,HMGCR,HRAS,DNAJA1,MAP3K10,MAPK1,RAP2A,SDCBP,MAP3K7,TGFBR3,FZD5,RIPK2,SPAG9,RASSF2,HIPK3,ZMYND11,MAP4K1,ANKRD6,SASH1,MAPK8IP2,HIPK2,MINK1,DACT1,DUSP22,SH3RF1,EDA2R,ZC3H12A
6_Member	GO Biological Processes	GO:0070302	regulation of stress-activated protein kinase signaling cascade	-4.90791	-2.65383	28/201	1647,2185,3156,3265,3301,4294,5594,5911,6386,6885,7049,7855,8767,9043,9770,10114,10771,11184,22881,23328,23542,28996,50488,51339,56940,57630,60401,80149	GADD45A,PTK2B,HMGCR,HRAS,DNAJA1,MAP3K10,MAPK1,RAP2A,SDCBP,MAP3K7,TGFBR3,FZD5,RIPK2,SPAG9,RASSF2,HIPK3,ZMYND11,MAP4K1,ANKRD6,SASH1,MAPK8IP2,HIPK2,MINK1,DACT1,DUSP22,SH3RF1,EDA2R,ZC3H12A
6_Member	GO Biological Processes	GO:0043405	regulation of MAP kinase activity	-4.87207	-2.63096	39/328	151,152,673,727,857,1647,1848,1850,2185,2690,3156,3265,3301,4294,5155,5562,5580,5594,5600,5606,5781,5998,6885,7040,7852,7855,8491,8567,8767,9020,9043,10114,10636,10818,11184,23328,56940,150290,257397	ADRA2B,ADRA2C,BRAF,C5,CAV1,GADD45A,DUSP6,DUSP8,PTK2B,GHR,HMGCR,HRAS,DNAJA1,MAP3K10,PDGFB,PRKAA1,PRKCD,MAPK1,MAPK11,MAP2K3,PTPN11,RGS3,MAP3K7,TGFB1,CXCR4,FZD5,MAP4K3,MADD,RIPK2,MAP3K14,SPAG9,HIPK3,RGS14,FRS2,MAP4K1,SASH1,DUSP22,DUSP18,TAB3
6_Member	GO Biological Processes	GO:0000165	MAPK cascade	-4.66247	-2.47722	79/858	151,152,284,673,678,727,801,857,1000,1410,1647,1742,1848,1850,1969,2185,2263,2690,3156,3265,3301,3630,4294,4893,5155,5562,5580,5594,5599,5600,5606,5706,5781,5911,5921,5922,5998,6237,6386,6654,6657,6711,6712,6885,7040,7049,7852,7855,8452,8491,8567,8767,9020,9043,9770,10048,10114,10142,10159,10636,10771,10818,11184,22881,23291,23328,23542,28996,29937,50488,51339,55885,56940,57630,60401,80149,83605,…	ADRA2B,ADRA2C,ANGPT1,BRAF,ZFP36L2,C5,CALM1,CAV1,CDH2,CRYAB,GADD45A,DLG4,DUSP6,DUSP8,EPHA2,PTK2B,FGFR2,GHR,HMGCR,HRAS,DNAJA1,INS,MAP3K10,NRAS,PDGFB,PRKAA1,PRKCD,MAPK1,MAPK8,MAPK11,MAP2K3,PSMC6,PTPN11,RAP2A,RASA1,RASA2,RGS3,RRAS,SDCBP,SOS1,SOX2,SPTBN1,SPTBN2,MAP3K7,TGFB1,TGFBR3,CXCR4,FZD5,CUL3,MAP4K3,MADD,RIPK2,MAP3K14,SPAG9,RASSF2,RANBP9,HIPK3,AKAP9,ATP6AP2,RGS14,ZMYND11,FRS2,MAP4K1,ANKRD6,FBXW11,…
6_Member	GO Biological Processes	GO:0071902	positive regulation of protein serine/threonine kinase activity	-4.63283	-2.46373	36/300	151,152,727,801,896,1647,1848,2180,2185,2690,3265,4294,5155,5562,5594,5600,5606,5781,6885,7040,7852,7855,8491,8567,8767,8941,9043,10818,11184,22924,23328,54465,54757,57018,257397,376497	ADRA2B,ADRA2C,C5,CALM1,CCND3,GADD45A,DUSP6,ACSL1,PTK2B,GHR,HRAS,MAP3K10,PDGFB,PRKAA1,MAPK1,MAPK11,MAP2K3,PTPN11,MAP3K7,TGFB1,CXCR4,FZD5,MAP4K3,MADD,RIPK2,CDK5R2,SPAG9,FRS2,MAP4K1,MAPRE3,SASH1,ETAA1,FAM20A,CCNL1,TAB3,SLC27A1
6_Member	GO Biological Processes	GO:0045860	positive regulation of protein kinase activity	-4.27894	-2.21675	49/475	111,151,152,284,673,727,801,896,1136,1647,1848,2180,2185,2690,3265,3630,4294,5155,5562,5567,5571,5573,5580,5594,5600,5606,5781,6885,7040,7852,7855,8491,8567,8767,8941,9020,9043,9770,10818,11184,22924,23328,54465,54757,57018,65125,80174,257397,376497	ADCY5,ADRA2B,ADRA2C,ANGPT1,BRAF,C5,CALM1,CCND3,CHRNA3,GADD45A,DUSP6,ACSL1,PTK2B,GHR,HRAS,INS,MAP3K10,PDGFB,PRKAA1,PRKACB,PRKAG1,PRKAR1A,PRKCD,MAPK1,MAPK11,MAP2K3,PTPN11,MAP3K7,TGFB1,CXCR4,FZD5,MAP4K3,MADD,RIPK2,CDK5R2,MAP3K14,SPAG9,RASSF2,FRS2,MAP4K1,MAPRE3,SASH1,ETAA1,FAM20A,CCNL1,WNK1,DBF4B,TAB3,SLC27A1
6_Member	GO Biological Processes	GO:0043408	regulation of MAPK cascade	-4.24675	-2.19887	63/662	151,152,284,673,727,857,1000,1647,1848,1850,1969,2185,2263,2690,3156,3265,3301,3630,4294,5155,5562,5580,5594,5600,5606,5781,5911,5998,6237,6386,6657,6885,7040,7049,7852,7855,8491,8567,8767,9020,9043,9770,10048,10114,10159,10636,10771,10818,11184,22881,23328,23542,28996,29937,50488,51339,55885,56940,57630,60401,80149,150290,257397	ADRA2B,ADRA2C,ANGPT1,BRAF,C5,CAV1,CDH2,GADD45A,DUSP6,DUSP8,EPHA2,PTK2B,FGFR2,GHR,HMGCR,HRAS,DNAJA1,INS,MAP3K10,PDGFB,PRKAA1,PRKCD,MAPK1,MAPK11,MAP2K3,PTPN11,RAP2A,RGS3,RRAS,SDCBP,SOX2,MAP3K7,TGFB1,TGFBR3,CXCR4,FZD5,MAP4K3,MADD,RIPK2,MAP3K14,SPAG9,RASSF2,RANBP9,HIPK3,ATP6AP2,RGS14,ZMYND11,FRS2,MAP4K1,ANKRD6,SASH1,MAPK8IP2,HIPK2,NENF,MINK1,DACT1,LMO3,DUSP22,SH3RF1,EDA2R,ZC3H12A,DUSP18,TAB3
6_Member	GO Biological Processes	GO:0001934	positive regulation of protein phosphorylation	-4.02654	-2.03928	78/882	111,151,152,284,657,673,727,801,857,896,1000,1136,1392,1647,1848,2180,2185,2263,2690,3156,3265,3280,3630,4038,4294,5155,5562,5567,5571,5573,5580,5594,5600,5606,5781,5911,5912,6386,6657,6885,7040,7132,7525,7852,7855,8491,8567,8767,8877,8941,9020,9043,9181,9475,9770,10142,10818,11184,22881,22924,23328,23529,23542,28996,29110,29937,50488,54465,54757,56940,57018,60401,65125,80149,80174,85440,257397,3…	ADCY5,ADRA2B,ADRA2C,ANGPT1,BMPR1A,BRAF,C5,CALM1,CAV1,CCND3,CDH2,CHRNA3,CRH,GADD45A,DUSP6,ACSL1,PTK2B,FGFR2,GHR,HMGCR,HRAS,HES1,INS,LRP4,MAP3K10,PDGFB,PRKAA1,PRKACB,PRKAG1,PRKAR1A,PRKCD,MAPK1,MAPK11,MAP2K3,PTPN11,RAP2A,RAP2B,SDCBP,SOX2,MAP3K7,TGFB1,TNFRSF1A,YES1,CXCR4,FZD5,MAP4K3,MADD,RIPK2,SPHK1,CDK5R2,MAP3K14,SPAG9,ARHGEF2,ROCK2,RASSF2,AKAP9,FRS2,MAP4K1,ANKRD6,MAPRE3,SASH1,CLCF1,MAPK8IP2,HIPK2,T…
6_Member	GO Biological Processes	GO:0032147	activation of protein kinase activity	-4.00117	-2.01863	34/297	111,151,152,284,673,727,1136,1647,1848,2185,2690,3630,4294,5155,5562,5567,5573,5580,5594,5600,5606,5781,6885,7852,8491,8567,8767,9020,9043,10818,11184,65125,80174,257397	ADCY5,ADRA2B,ADRA2C,ANGPT1,BRAF,C5,CHRNA3,GADD45A,DUSP6,PTK2B,GHR,INS,MAP3K10,PDGFB,PRKAA1,PRKACB,PRKAR1A,PRKCD,MAPK1,MAPK11,MAP2K3,PTPN11,MAP3K7,CXCR4,MAP4K3,MADD,RIPK2,MAP3K14,SPAG9,FRS2,MAP4K1,WNK1,DBF4B,TAB3
6_Member	GO Biological Processes	GO:0032874	positive regulation of stress-activated MAPK cascade	-3.92291	-1.97639	20/138	1647,2185,3156,3265,4294,6386,6885,7855,8767,9043,9770,11184,22881,23328,23542,28996,50488,56940,60401,80149	GADD45A,PTK2B,HMGCR,HRAS,MAP3K10,SDCBP,MAP3K7,FZD5,RIPK2,SPAG9,RASSF2,MAP4K1,ANKRD6,SASH1,MAPK8IP2,HIPK2,MINK1,DUSP22,EDA2R,ZC3H12A
6_Member	GO Biological Processes	GO:0070304	positive regulation of stress-activated protein kinase signaling cascade	-3.87907	-1.9495	20/139	1647,2185,3156,3265,4294,6386,6885,7855,8767,9043,9770,11184,22881,23328,23542,28996,50488,56940,60401,80149	GADD45A,PTK2B,HMGCR,HRAS,MAP3K10,SDCBP,MAP3K7,FZD5,RIPK2,SPAG9,RASSF2,MAP4K1,ANKRD6,SASH1,MAPK8IP2,HIPK2,MINK1,DUSP22,EDA2R,ZC3H12A
6_Member	GO Biological Processes	GO:0033674	positive regulation of kinase activity	-3.5728	-1.74304	49/508	111,151,152,284,673,727,801,896,1136,1647,1848,2180,2185,2690,3265,3630,4294,5155,5562,5567,5571,5573,5580,5594,5600,5606,5781,6885,7040,7852,7855,8491,8567,8767,8941,9020,9043,9770,10818,11184,22924,23328,54465,54757,57018,65125,80174,257397,376497	ADCY5,ADRA2B,ADRA2C,ANGPT1,BRAF,C5,CALM1,CCND3,CHRNA3,GADD45A,DUSP6,ACSL1,PTK2B,GHR,HRAS,INS,MAP3K10,PDGFB,PRKAA1,PRKACB,PRKAG1,PRKAR1A,PRKCD,MAPK1,MAPK11,MAP2K3,PTPN11,MAP3K7,TGFB1,CXCR4,FZD5,MAP4K3,MADD,RIPK2,CDK5R2,MAP3K14,SPAG9,RASSF2,FRS2,MAP4K1,MAPRE3,SASH1,ETAA1,FAM20A,CCNL1,WNK1,DBF4B,TAB3,SLC27A1
6_Member	GO Biological Processes	GO:0051347	positive regulation of transferase activity	-3.50644	-1.69607	59/648	111,151,152,284,673,727,801,896,1136,1647,1848,2180,2185,2690,3150,3265,3320,3630,4294,5155,5562,5567,5571,5573,5580,5594,5600,5606,5706,5781,5982,6885,7040,7852,7855,8491,8567,8767,8941,9020,9043,9770,10818,11184,22924,23328,25849,51529,54465,54757,55135,57018,65057,65125,80174,91947,256987,257397,376497	ADCY5,ADRA2B,ADRA2C,ANGPT1,BRAF,C5,CALM1,CCND3,CHRNA3,GADD45A,DUSP6,ACSL1,PTK2B,GHR,HMGN1,HRAS,HSP90AA1,INS,MAP3K10,PDGFB,PRKAA1,PRKACB,PRKAG1,PRKAR1A,PRKCD,MAPK1,MAPK11,MAP2K3,PSMC6,PTPN11,RFC2,MAP3K7,TGFB1,CXCR4,FZD5,MAP4K3,MADD,RIPK2,CDK5R2,MAP3K14,SPAG9,RASSF2,FRS2,MAP4K1,MAPRE3,SASH1,PARM1,ANAPC11,ETAA1,FAM20A,WRAP53,CCNL1,ACD,WNK1,DBF4B,ARRDC4,SERINC5,TAB3,SLC27A1
6_Member	GO Biological Processes	GO:0046330	positive regulation of JNK cascade	-3.39402	-1.61322	17/118	1647,2185,3265,4294,6386,6885,7855,8767,9043,9770,11184,22881,23328,28996,50488,56940,60401	GADD45A,PTK2B,HRAS,MAP3K10,SDCBP,MAP3K7,FZD5,RIPK2,SPAG9,RASSF2,MAP4K1,ANKRD6,SASH1,HIPK2,MINK1,DUSP22,EDA2R
6_Member	GO Biological Processes	GO:0043410	positive regulation of MAPK cascade	-3.20427	-1.48295	45/473	151,152,284,673,727,1000,1647,1848,2185,2263,2690,3156,3265,3630,4294,5155,5562,5594,5600,5606,5781,6386,6657,6885,7040,7852,7855,8491,8567,8767,9020,9043,9770,10818,11184,22881,23328,23542,28996,29937,50488,56940,60401,80149,257397	ADRA2B,ADRA2C,ANGPT1,BRAF,C5,CDH2,GADD45A,DUSP6,PTK2B,FGFR2,GHR,HMGCR,HRAS,INS,MAP3K10,PDGFB,PRKAA1,MAPK1,MAPK11,MAP2K3,PTPN11,SDCBP,SOX2,MAP3K7,TGFB1,CXCR4,FZD5,MAP4K3,MADD,RIPK2,MAP3K14,SPAG9,RASSF2,FRS2,MAP4K1,ANKRD6,SASH1,MAPK8IP2,HIPK2,NENF,MINK1,DUSP22,EDA2R,ZC3H12A,TAB3
6_Member	GO Biological Processes	GO:0000187	activation of MAPK activity	-3.15593	-1.44529	19/146	151,152,727,1848,2690,4294,5562,5594,5600,5606,5781,6885,7852,8567,8767,9043,10818,11184,257397	ADRA2B,ADRA2C,C5,DUSP6,GHR,MAP3K10,PRKAA1,MAPK1,MAPK11,MAP2K3,PTPN11,MAP3K7,CXCR4,MADD,RIPK2,SPAG9,FRS2,MAP4K1,TAB3
6_Member	GO Biological Processes	GO:0043406	positive regulation of MAP kinase activity	-3.11595	-1.4189	25/218	151,152,727,1848,2185,2690,3265,4294,5155,5562,5594,5600,5606,5781,6885,7040,7852,7855,8567,8767,9043,10818,11184,23328,257397	ADRA2B,ADRA2C,C5,DUSP6,PTK2B,GHR,HRAS,MAP3K10,PDGFB,PRKAA1,MAPK1,MAPK11,MAP2K3,PTPN11,MAP3K7,TGFB1,CXCR4,FZD5,MADD,RIPK2,SPAG9,FRS2,MAP4K1,SASH1,TAB3
7_Summary	GO Biological Processes	GO:0007417	central nervous system development	-7.30042	-4.30598	92/901	104,135,205,372,657,801,836,1000,1021,1392,2016,2186,2263,2334,2622,2648,3021,3087,3208,3280,3398,3720,3777,3912,4435,4760,4825,4929,5049,5108,5594,5727,5781,5793,5915,6091,6197,6405,6426,6654,6657,6659,6664,6666,6712,6860,6867,7026,7040,7223,7337,7368,7515,7852,8646,8877,8891,8941,9037,9935,10100,10427,10810,10818,11059,22903,23133,23287,23529,23705,25836,29072,29114,54413,54541,55506,55636,5600…	ADARB1,ADORA2A,AK4,ARCN1,BMPR1A,CALM1,CASP3,CDH2,CDK6,CRH,EMX1,BPTF,FGFR2,AFF2,GAS8,KAT2A,H3F3B,HHEX,HPCA,HES1,ID2,JARID2,KCNK3,LAMB1,CITED1,NEUROD1,NKX6-1,NR4A2,PAFAH1B2,PCM1,MAPK1,PTCH1,PTPN11,PTPRG,RARB,ROBO1,RPS6KA3,SEMA3F,SRSF1,SOS1,SOX2,SOX4,SOX11,SOX12,SPTBN2,SYT4,TACC1,NR2F2,TGFB1,TRPC4,UBE3A,UGT8,XRCC1,CXCR4,CHRD,SPHK1,EIF2B3,CDK5R2,SEMA5A,MAFB,TSPAN2,SEC24B,WASF3,FRS2,WWP1,BTBD3,PHF8,AG…
7_Member	GO Biological Processes	GO:0007417	central nervous system development	-7.30042	-4.30598	92/901	104,135,205,372,657,801,836,1000,1021,1392,2016,2186,2263,2334,2622,2648,3021,3087,3208,3280,3398,3720,3777,3912,4435,4760,4825,4929,5049,5108,5594,5727,5781,5793,5915,6091,6197,6405,6426,6654,6657,6659,6664,6666,6712,6860,6867,7026,7040,7223,7337,7368,7515,7852,8646,8877,8891,8941,9037,9935,10100,10427,10810,10818,11059,22903,23133,23287,23529,23705,25836,29072,29114,54413,54541,55506,55636,5600…	ADARB1,ADORA2A,AK4,ARCN1,BMPR1A,CALM1,CASP3,CDH2,CDK6,CRH,EMX1,BPTF,FGFR2,AFF2,GAS8,KAT2A,H3F3B,HHEX,HPCA,HES1,ID2,JARID2,KCNK3,LAMB1,CITED1,NEUROD1,NKX6-1,NR4A2,PAFAH1B2,PCM1,MAPK1,PTCH1,PTPN11,PTPRG,RARB,ROBO1,RPS6KA3,SEMA3F,SRSF1,SOS1,SOX2,SOX4,SOX11,SOX12,SPTBN2,SYT4,TACC1,NR2F2,TGFB1,TRPC4,UBE3A,UGT8,XRCC1,CXCR4,CHRD,SPHK1,EIF2B3,CDK5R2,SEMA5A,MAFB,TSPAN2,SEC24B,WASF3,FRS2,WWP1,BTBD3,PHF8,AG…
7_Member	GO Biological Processes	GO:0060322	head development	-6.6008	-3.81349	75/711	205,372,657,673,801,836,1000,1021,1392,2016,2186,2263,2334,2622,2648,3021,3087,3208,3280,3398,3777,3912,4435,4760,4929,5049,5108,5594,5727,5781,5793,5915,6091,6237,6654,6657,6712,6860,6867,7026,7040,7337,7515,8646,8877,8891,8941,9037,9935,10100,10159,10427,10818,22903,23133,23287,23705,25836,29072,54541,54903,55506,55636,56006,57142,80031,80264,84100,85440,90780,93986,146760,152330,200894,256297	AK4,ARCN1,BMPR1A,BRAF,CALM1,CASP3,CDH2,CDK6,CRH,EMX1,BPTF,FGFR2,AFF2,GAS8,KAT2A,H3F3B,HHEX,HPCA,HES1,ID2,KCNK3,LAMB1,CITED1,NEUROD1,NR4A2,PAFAH1B2,PCM1,MAPK1,PTCH1,PTPN11,PTPRG,RARB,ROBO1,RRAS,SOS1,SOX2,SPTBN2,SYT4,TACC1,NR2F2,TGFB1,UBE3A,XRCC1,CHRD,SPHK1,EIF2B3,CDK5R2,SEMA5A,MAFB,TSPAN2,ATP6AP2,SEC24B,FRS2,BTBD3,PHF8,AGTPBP1,CADM1,NIPBL,SETD2,DDIT4,MKS1,H2AFY2,CHD7,SMG9,RTN4,SEMA6D,ZNF430,ARL6,D…
7_Member	GO Biological Processes	GO:0007420	brain development	-5.58875	-3.10246	69/677	205,372,657,801,836,1000,1021,1392,2016,2186,2263,2334,2622,2648,3021,3087,3208,3280,3398,3777,3912,4435,4760,4929,5049,5108,5727,5781,5793,5915,6091,6654,6657,6712,6860,6867,7026,7337,7515,8646,8877,8891,8941,9037,9935,10100,10427,10818,22903,23133,23287,23705,25836,29072,54541,55506,55636,56006,57142,80031,80264,84100,85440,90780,93986,146760,152330,200894,256297	AK4,ARCN1,BMPR1A,CALM1,CASP3,CDH2,CDK6,CRH,EMX1,BPTF,FGFR2,AFF2,GAS8,KAT2A,H3F3B,HHEX,HPCA,HES1,ID2,KCNK3,LAMB1,CITED1,NEUROD1,NR4A2,PAFAH1B2,PCM1,PTCH1,PTPN11,PTPRG,RARB,ROBO1,SOS1,SOX2,SPTBN2,SYT4,TACC1,NR2F2,UBE3A,XRCC1,CHRD,SPHK1,EIF2B3,CDK5R2,SEMA5A,MAFB,TSPAN2,SEC24B,FRS2,BTBD3,PHF8,AGTPBP1,CADM1,NIPBL,SETD2,DDIT4,H2AFY2,CHD7,SMG9,RTN4,SEMA6D,ZNF430,ARL6,DOCK7,PYGO2,FOXP2,RTN4RL1,CNTN4,ARL1…
7_Member	GO Biological Processes	GO:0030900	forebrain development	-2.74101	-1.15217	35/362	657,836,1000,1021,1392,2016,2263,2648,3087,3280,3398,3912,4760,4929,5108,5915,6091,6657,6867,7026,7515,8646,8891,8941,9037,10818,22903,23287,29072,55636,57142,85440,93986,146760,200894	BMPR1A,CASP3,CDH2,CDK6,CRH,EMX1,FGFR2,KAT2A,HHEX,HES1,ID2,LAMB1,NEUROD1,NR4A2,PCM1,RARB,ROBO1,SOX2,TACC1,NR2F2,XRCC1,CHRD,EIF2B3,CDK5R2,SEMA5A,FRS2,BTBD3,AGTPBP1,SETD2,CHD7,RTN4,DOCK7,FOXP2,RTN4RL1,ARL13B
8_Summary	GO Biological Processes	GO:0051960	regulation of nervous system development	-6.84835	-3.94447	79/752	151,152,657,673,1000,1136,1400,1789,2016,2119,2185,2288,2535,3148,3169,3280,3398,3675,3984,4038,4681,4760,4776,4825,5108,5567,5793,5911,5915,6091,6383,6405,6604,6657,6664,6860,6993,7025,7040,7852,8153,8646,9037,9043,9181,9529,9638,10059,10084,10154,10413,10427,10636,10810,22902,23327,23499,23529,25793,50807,51517,54413,54664,54903,55636,57142,57534,57580,79816,84504,84816,84894,85414,85440,118813…	ADRA2B,ADRA2C,BMPR1A,BRAF,CDH2,CHRNA3,CRMP1,DNMT3B,EMX1,ETV5,PTK2B,FKBP4,FZD2,HMGB2,FOXA1,HES1,ID2,ITGA3,LIMK1,LRP4,NBL1,NEUROD1,NFATC4,NKX6-1,PCM1,PRKACB,PTPRG,RAP2A,RARB,ROBO1,SDC2,SEMA3F,SMARCD3,SOX2,SOX11,SYT4,DYNLT1,NR2F1,TGFB1,CXCR4,RND2,CHRD,SEMA5A,SPAG9,ARHGEF2,BAG5,FEZ1,DNM1L,PQBP1,PLXNC1,YAP1,SEC24B,RGS14,WASF3,RUFY3,NEDD4L,MACF1,CLCF1,FBXO7,ASAP1,NCKIPSD,NLGN3,TMEM106B,MKS1,CHD7,RTN4,M…
8_Member	GO Biological Processes	GO:0051960	regulation of nervous system development	-6.84835	-3.94447	79/752	151,152,657,673,1000,1136,1400,1789,2016,2119,2185,2288,2535,3148,3169,3280,3398,3675,3984,4038,4681,4760,4776,4825,5108,5567,5793,5911,5915,6091,6383,6405,6604,6657,6664,6860,6993,7025,7040,7852,8153,8646,9037,9043,9181,9529,9638,10059,10084,10154,10413,10427,10636,10810,22902,23327,23499,23529,25793,50807,51517,54413,54664,54903,55636,57142,57534,57580,79816,84504,84816,84894,85414,85440,118813…	ADRA2B,ADRA2C,BMPR1A,BRAF,CDH2,CHRNA3,CRMP1,DNMT3B,EMX1,ETV5,PTK2B,FKBP4,FZD2,HMGB2,FOXA1,HES1,ID2,ITGA3,LIMK1,LRP4,NBL1,NEUROD1,NFATC4,NKX6-1,PCM1,PRKACB,PTPRG,RAP2A,RARB,ROBO1,SDC2,SEMA3F,SMARCD3,SOX2,SOX11,SYT4,DYNLT1,NR2F1,TGFB1,CXCR4,RND2,CHRD,SEMA5A,SPAG9,ARHGEF2,BAG5,FEZ1,DNM1L,PQBP1,PLXNC1,YAP1,SEC24B,RGS14,WASF3,RUFY3,NEDD4L,MACF1,CLCF1,FBXO7,ASAP1,NCKIPSD,NLGN3,TMEM106B,MKS1,CHD7,RTN4,M…
8_Member	GO Biological Processes	GO:0050767	regulation of neurogenesis	-6.79511	-3.94094	72/665	151,152,657,673,1000,1136,1400,1789,2016,2119,2185,2288,3148,3169,3280,3398,3675,3984,4038,4681,4760,4776,4825,5108,5793,5911,5915,6091,6383,6405,6604,6657,6664,6860,6993,7025,7040,7852,8153,9037,9043,9181,9529,9638,10059,10084,10154,10413,10636,22902,23327,23499,23529,25793,50807,51517,54413,54664,55636,57142,57534,57580,79816,84504,84816,84894,85414,85440,118813,146760,147040,152330	ADRA2B,ADRA2C,BMPR1A,BRAF,CDH2,CHRNA3,CRMP1,DNMT3B,EMX1,ETV5,PTK2B,FKBP4,HMGB2,FOXA1,HES1,ID2,ITGA3,LIMK1,LRP4,NBL1,NEUROD1,NFATC4,NKX6-1,PCM1,PTPRG,RAP2A,RARB,ROBO1,SDC2,SEMA3F,SMARCD3,SOX2,SOX11,SYT4,DYNLT1,NR2F1,TGFB1,CXCR4,RND2,SEMA5A,SPAG9,ARHGEF2,BAG5,FEZ1,DNM1L,PQBP1,PLXNC1,YAP1,RGS14,RUFY3,NEDD4L,MACF1,CLCF1,FBXO7,ASAP1,NCKIPSD,NLGN3,TMEM106B,CHD7,RTN4,MIB1,PREX1,TLE6,NKX6-2,RTN4IP1,LINGO…
8_Member	GO Biological Processes	GO:0060284	regulation of cell development	-6.65786	-3.85531	80/773	151,152,657,673,1000,1136,1400,1789,2016,2119,2185,2288,3148,3169,3280,3398,3630,3675,3984,3987,4038,4659,4681,4760,4776,4825,5108,5793,5911,5915,5991,6091,6383,6405,6604,6657,6664,6860,6993,7025,7040,7132,7852,8153,9037,9043,9181,9475,9529,9638,10059,10084,10154,10413,10636,22902,23327,23499,23529,25793,26263,50807,51517,54413,54664,55435,55636,57142,57534,57580,79816,84504,84816,84894,85414,854…	ADRA2B,ADRA2C,BMPR1A,BRAF,CDH2,CHRNA3,CRMP1,DNMT3B,EMX1,ETV5,PTK2B,FKBP4,HMGB2,FOXA1,HES1,ID2,INS,ITGA3,LIMK1,LIMS1,LRP4,PPP1R12A,NBL1,NEUROD1,NFATC4,NKX6-1,PCM1,PTPRG,RAP2A,RARB,RFX3,ROBO1,SDC2,SEMA3F,SMARCD3,SOX2,SOX11,SYT4,DYNLT1,NR2F1,TGFB1,TNFRSF1A,CXCR4,RND2,SEMA5A,SPAG9,ARHGEF2,ROCK2,BAG5,FEZ1,DNM1L,PQBP1,PLXNC1,YAP1,RGS14,RUFY3,NEDD4L,MACF1,CLCF1,FBXO7,FBXO22,ASAP1,NCKIPSD,NLGN3,TMEM106B,…
8_Member	GO Biological Processes	GO:0045596	negative regulation of cell differentiation	-5.50049	-3.04645	64/616	657,678,857,1021,1400,2185,2202,2288,3169,3280,3398,3566,3638,4038,4435,4776,4825,5108,5155,5295,5594,5727,5793,5915,6405,6657,6664,6860,6993,7025,7040,7483,8646,8994,9037,9181,9529,9646,9655,9935,10413,10818,22902,25793,50807,51621,54413,55435,55796,57142,57534,64321,80199,81792,84504,84894,94241,146760,147040,152330,161882,168620,284273,348093	BMPR1A,ZFP36L2,CAV1,CDK6,CRMP1,PTK2B,EFEMP1,FKBP4,FOXA1,HES1,ID2,IL4R,INSIG1,LRP4,CITED1,NFATC4,NKX6-1,PCM1,PDGFB,PIK3R1,MAPK1,PTCH1,PTPRG,RARB,SEMA3F,SOX2,SOX11,SYT4,DYNLT1,NR2F1,TGFB1,WNT9A,CHRD,LIMD1,SEMA5A,ARHGEF2,BAG5,CTR9,SOCS5,MAFB,YAP1,FRS2,RUFY3,FBXO7,ASAP1,KLF13,NLGN3,AP1AR,MBNL3,RTN4,MIB1,SOX17,FUZ,ADAMTS12,NKX6-2,LINGO1,TP53INP1,RTN4RL1,KCTD11,CNTN4,ZFPM1,BHLHA15,ZADH2,RBPMS2
8_Member	GO Biological Processes	GO:0022604	regulation of cell morphogenesis	-4.96926	-2.69727	47/422	673,1136,1452,2185,3984,3987,4038,4289,4651,4776,4825,5911,5921,5962,6091,6383,6405,6860,7443,7750,8153,8994,9037,9205,10059,10084,10154,10602,10630,10810,22902,23327,23499,23580,54014,54413,55023,55435,57142,57580,84894,93663,116985,118813,118987,121512,126374	BRAF,CHRNA3,CSNK1A1,PTK2B,LIMK1,LIMS1,LRP4,MKLN1,MYO10,NFATC4,NKX6-1,RAP2A,RASA1,RDX,ROBO1,SDC2,SEMA3F,SYT4,VRK1,ZMYM2,RND2,LIMD1,SEMA5A,ZMYM5,DNM1L,PQBP1,PLXNC1,CDC42EP3,PDPN,WASF3,RUFY3,NEDD4L,MACF1,CDC42EP4,BRWD1,NLGN3,PHIP,AP1AR,RTN4,PREX1,LINGO1,ARHGAP18,ARAP1,ZFYVE27,PDZD8,FGD4,WTIP
8_Member	GO Biological Processes	GO:0022603	regulation of anatomical structure morphogenesis	-4.66736	-2.47722	84/927	657,673,727,1136,1452,1848,1969,2119,2185,2263,2535,3087,3280,3566,3984,3987,4038,4289,4435,4651,4776,4825,5140,5706,5911,5921,5962,6091,6237,6383,6405,6860,7040,7443,7750,7855,8153,8877,8994,9037,9205,9475,10059,10084,10154,10427,10602,10630,10810,10818,22846,22881,22902,23002,23122,23327,23328,23499,23576,23580,28996,51339,54014,54413,54903,55023,55435,57142,57580,64321,64750,80149,80199,80821,…	BMPR1A,BRAF,C5,CHRNA3,CSNK1A1,DUSP6,EPHA2,ETV5,PTK2B,FGFR2,FZD2,HHEX,HES1,IL4R,LIMK1,LIMS1,LRP4,MKLN1,CITED1,MYO10,NFATC4,NKX6-1,PDE3B,PSMC6,RAP2A,RASA1,RDX,ROBO1,RRAS,SDC2,SEMA3F,SYT4,TGFB1,VRK1,ZMYM2,FZD5,RND2,SPHK1,LIMD1,SEMA5A,ZMYM5,ROCK2,DNM1L,PQBP1,PLXNC1,SEC24B,CDC42EP3,PDPN,WASF3,FRS2,VASH1,ANKRD6,RUFY3,DAAM1,CLASP2,NEDD4L,SASH1,MACF1,DDAH1,CDC42EP4,HIPK2,DACT1,BRWD1,NLGN3,MKS1,PHIP,AP1AR…
8_Member	GO Biological Processes	GO:0051961	negative regulation of nervous system development	-4.60502	-2.45463	32/254	657,1400,2288,3280,3398,4038,4776,4825,5108,5567,5793,6405,6657,6664,6860,6993,7025,7040,8646,9037,9181,9529,22902,50807,54413,57142,57534,84504,84894,146760,147040,152330	BMPR1A,CRMP1,FKBP4,HES1,ID2,LRP4,NFATC4,NKX6-1,PCM1,PRKACB,PTPRG,SEMA3F,SOX2,SOX11,SYT4,DYNLT1,NR2F1,TGFB1,CHRD,SEMA5A,ARHGEF2,BAG5,RUFY3,ASAP1,NLGN3,RTN4,MIB1,NKX6-2,LINGO1,RTN4RL1,KCTD11,CNTN4
8_Member	GO Biological Processes	GO:0031344	regulation of cell projection organization	-4.55262	-2.41981	57/567	673,688,857,1136,1400,1969,2185,2241,2288,2648,3265,3675,3984,4038,4651,4776,4825,5580,5793,5909,5911,5962,6091,6383,6405,6860,7025,8153,9037,9529,9638,9712,10059,10084,10154,10602,22902,23102,23327,23499,23580,25793,50807,51517,51626,54413,54664,55296,57142,57580,79734,80199,84816,84894,116985,118813,146760	BRAF,KLF5,CAV1,CHRNA3,CRMP1,EPHA2,PTK2B,FER,FKBP4,KAT2A,HRAS,ITGA3,LIMK1,LRP4,MYO10,NFATC4,NKX6-1,PRKCD,PTPRG,RAP1GAP,RAP2A,RDX,ROBO1,SDC2,SEMA3F,SYT4,NR2F1,RND2,SEMA5A,BAG5,FEZ1,USP6NL,DNM1L,PQBP1,PLXNC1,CDC42EP3,RUFY3,TBC1D2B,NEDD4L,MACF1,CDC42EP4,FBXO7,ASAP1,NCKIPSD,DYNC2LI1,NLGN3,TMEM106B,TBC1D19,RTN4,PREX1,KCTD17,FUZ,RTN4IP1,LINGO1,ARAP1,ZFYVE27,RTN4RL1
8_Member	GO Biological Processes	GO:0050768	negative regulation of neurogenesis	-4.46595	-2.35925	30/235	657,1400,2288,3280,3398,4038,4776,4825,5108,5793,6405,6657,6664,6860,6993,7025,7040,9037,9181,9529,22902,50807,54413,57142,57534,84504,84894,146760,147040,152330	BMPR1A,CRMP1,FKBP4,HES1,ID2,LRP4,NFATC4,NKX6-1,PCM1,PTPRG,SEMA3F,SOX2,SOX11,SYT4,DYNLT1,NR2F1,TGFB1,SEMA5A,ARHGEF2,BAG5,RUFY3,ASAP1,NLGN3,RTN4,MIB1,NKX6-2,LINGO1,RTN4RL1,KCTD11,CNTN4
8_Member	GO Biological Processes	GO:0045664	regulation of neuron differentiation	-4.46056	-2.35697	55/545	151,152,673,1136,1400,1789,2119,2185,2288,3169,3280,3398,3675,3984,4038,4681,4760,4776,4825,5793,5911,5915,6091,6383,6405,6657,6664,6860,7025,8153,9037,9043,9529,9638,10059,10084,10154,22902,23327,23499,25793,50807,51517,54413,54664,57142,57534,57580,79816,84816,84894,118813,146760,147040,152330	ADRA2B,ADRA2C,BRAF,CHRNA3,CRMP1,DNMT3B,ETV5,PTK2B,FKBP4,FOXA1,HES1,ID2,ITGA3,LIMK1,LRP4,NBL1,NEUROD1,NFATC4,NKX6-1,PTPRG,RAP2A,RARB,ROBO1,SDC2,SEMA3F,SOX2,SOX11,SYT4,NR2F1,RND2,SEMA5A,SPAG9,BAG5,FEZ1,DNM1L,PQBP1,PLXNC1,RUFY3,NEDD4L,MACF1,FBXO7,ASAP1,NCKIPSD,NLGN3,TMEM106B,RTN4,MIB1,PREX1,TLE6,RTN4IP1,LINGO1,ZFYVE27,RTN4RL1,KCTD11,CNTN4
8_Member	GO Biological Processes	GO:0051093	negative regulation of developmental process	-4.05783	-2.05854	73/810	657,678,857,1021,1400,1969,2185,2202,2288,3087,3169,3280,3398,3566,3638,4038,4435,4776,4825,5108,5140,5155,5295,5567,5594,5600,5727,5793,5915,6091,6405,6657,6664,6860,6993,7025,7040,7483,8646,8994,9037,9181,9475,9529,9646,9655,9935,10413,10818,22846,22902,23122,25793,50807,51621,54413,55435,55796,57142,57534,64321,80199,81792,84504,84894,94241,146760,147040,152330,161882,168620,284273,348093	BMPR1A,ZFP36L2,CAV1,CDK6,CRMP1,EPHA2,PTK2B,EFEMP1,FKBP4,HHEX,FOXA1,HES1,ID2,IL4R,INSIG1,LRP4,CITED1,NFATC4,NKX6-1,PCM1,PDE3B,PDGFB,PIK3R1,PRKACB,MAPK1,MAPK11,PTCH1,PTPRG,RARB,ROBO1,SEMA3F,SOX2,SOX11,SYT4,DYNLT1,NR2F1,TGFB1,WNT9A,CHRD,LIMD1,SEMA5A,ARHGEF2,ROCK2,BAG5,CTR9,SOCS5,MAFB,YAP1,FRS2,VASH1,RUFY3,CLASP2,FBXO7,ASAP1,KLF13,NLGN3,AP1AR,MBNL3,RTN4,MIB1,SOX17,FUZ,ADAMTS12,NKX6-2,LINGO1,TP53INP1,…
8_Member	GO Biological Processes	GO:0010721	negative regulation of cell development	-3.6689	-1.81195	31/272	657,1400,2288,3280,3398,4038,4776,4825,5108,5793,6405,6657,6664,6860,6993,7025,7040,9037,9181,9529,22902,50807,54413,55435,57142,57534,84504,84894,146760,147040,152330	BMPR1A,CRMP1,FKBP4,HES1,ID2,LRP4,NFATC4,NKX6-1,PCM1,PTPRG,SEMA3F,SOX2,SOX11,SYT4,DYNLT1,NR2F1,TGFB1,SEMA5A,ARHGEF2,BAG5,RUFY3,ASAP1,NLGN3,AP1AR,RTN4,MIB1,NKX6-2,LINGO1,RTN4RL1,KCTD11,CNTN4
8_Member	GO Biological Processes	GO:0031345	negative regulation of cell projection organization	-2.85262	-1.22513	18/143	1400,2288,3675,4038,4776,5580,5793,5909,6405,7025,9037,9529,22902,50807,54413,57142,84894,146760	CRMP1,FKBP4,ITGA3,LRP4,NFATC4,PRKCD,PTPRG,RAP1GAP,SEMA3F,NR2F1,SEMA5A,BAG5,RUFY3,ASAP1,NLGN3,RTN4,LINGO1,RTN4RL1
8_Member	GO Biological Processes	GO:0010975	regulation of neuron projection development	-2.78768	-1.17845	38/400	673,1136,1400,2185,2288,3675,3984,4038,4776,4825,5793,5911,6091,6383,6405,6860,7025,8153,9037,9529,9638,10059,10084,10154,22902,23327,23499,25793,50807,51517,54413,54664,57142,57580,84816,84894,118813,146760	BRAF,CHRNA3,CRMP1,PTK2B,FKBP4,ITGA3,LIMK1,LRP4,NFATC4,NKX6-1,PTPRG,RAP2A,ROBO1,SDC2,SEMA3F,SYT4,NR2F1,RND2,SEMA5A,BAG5,FEZ1,DNM1L,PQBP1,PLXNC1,RUFY3,NEDD4L,MACF1,FBXO7,ASAP1,NCKIPSD,NLGN3,TMEM106B,RTN4,PREX1,RTN4IP1,LINGO1,ZFYVE27,RTN4RL1
8_Member	GO Biological Processes	GO:0050769	positive regulation of neurogenesis	-2.68135	-1.11016	37/392	151,152,673,1789,2119,2185,3169,3280,3398,3675,3984,4681,4760,4825,5915,6091,6604,6664,6860,7852,8153,9037,9043,9638,10059,10154,10636,22902,23327,23499,23529,51517,54664,79816,84504,118813,147040	ADRA2B,ADRA2C,BRAF,DNMT3B,ETV5,PTK2B,FOXA1,HES1,ID2,ITGA3,LIMK1,NBL1,NEUROD1,NKX6-1,RARB,ROBO1,SMARCD3,SOX11,SYT4,CXCR4,RND2,SEMA5A,SPAG9,FEZ1,DNM1L,PLXNC1,RGS14,RUFY3,NEDD4L,MACF1,CLCF1,NCKIPSD,TMEM106B,TLE6,NKX6-2,ZFYVE27,KCTD11
8_Member	GO Biological Processes	GO:0010977	negative regulation of neuron projection development	-2.54815	-1.01193	15/117	1400,2288,4038,4776,5793,6405,7025,9037,9529,22902,50807,54413,57142,84894,146760	CRMP1,FKBP4,LRP4,NFATC4,PTPRG,SEMA3F,NR2F1,SEMA5A,BAG5,RUFY3,ASAP1,NLGN3,RTN4,LINGO1,RTN4RL1
8_Member	GO Biological Processes	GO:0045665	negative regulation of neuron differentiation	-2.39572	-0.919066	20/182	1400,2288,3280,3398,4038,4776,5793,6405,6657,7025,9037,9529,22902,50807,54413,57142,57534,84894,146760,152330	CRMP1,FKBP4,HES1,ID2,LRP4,NFATC4,PTPRG,SEMA3F,SOX2,NR2F1,SEMA5A,BAG5,RUFY3,ASAP1,NLGN3,RTN4,MIB1,LINGO1,RTN4RL1,CNTN4
8_Member	GO Biological Processes	GO:0010720	positive regulation of cell development	-2.37088	-0.904103	40/451	151,152,673,1789,2119,2185,3169,3280,3398,3675,3984,3987,4681,4760,4825,5915,5991,6091,6604,6664,6860,7852,8153,9037,9043,9638,10059,10154,10636,22902,23327,23499,23529,51517,54664,57580,79816,84504,118813,147040	ADRA2B,ADRA2C,BRAF,DNMT3B,ETV5,PTK2B,FOXA1,HES1,ID2,ITGA3,LIMK1,LIMS1,NBL1,NEUROD1,NKX6-1,RARB,RFX3,ROBO1,SMARCD3,SOX11,SYT4,CXCR4,RND2,SEMA5A,SPAG9,FEZ1,DNM1L,PLXNC1,RGS14,RUFY3,NEDD4L,MACF1,CLCF1,NCKIPSD,TMEM106B,PREX1,TLE6,NKX6-2,ZFYVE27,KCTD11
8_Member	GO Biological Processes	GO:0051962	positive regulation of nervous system development	-2.33838	-0.882521	40/453	151,152,673,1789,2119,2185,3169,3280,3398,3675,3984,4681,4760,4825,5915,6091,6604,6664,6860,7852,8153,9037,9043,9638,10059,10154,10636,10810,22902,23327,23499,23529,51517,54413,54664,79816,84504,118813,139065,147040	ADRA2B,ADRA2C,BRAF,DNMT3B,ETV5,PTK2B,FOXA1,HES1,ID2,ITGA3,LIMK1,NBL1,NEUROD1,NKX6-1,RARB,ROBO1,SMARCD3,SOX11,SYT4,CXCR4,RND2,SEMA5A,SPAG9,FEZ1,DNM1L,PLXNC1,RGS14,WASF3,RUFY3,NEDD4L,MACF1,CLCF1,NCKIPSD,NLGN3,TMEM106B,TLE6,NKX6-2,ZFYVE27,SLITRK4,KCTD11
8_Member	GO Biological Processes	GO:0045666	positive regulation of neuron differentiation	-2.27995	-0.845153	30/318	151,152,673,1789,2119,2185,3169,3675,3984,4681,4760,4825,5915,6091,6664,6860,8153,9037,9043,9638,10059,10154,22902,23327,23499,51517,54664,79816,118813,147040	ADRA2B,ADRA2C,BRAF,DNMT3B,ETV5,PTK2B,FOXA1,ITGA3,LIMK1,NBL1,NEUROD1,NKX6-1,RARB,ROBO1,SOX11,SYT4,RND2,SEMA5A,SPAG9,FEZ1,DNM1L,PLXNC1,RUFY3,NEDD4L,MACF1,NCKIPSD,TMEM106B,TLE6,ZFYVE27,KCTD11
8_Member	GO Biological Processes	GO:0010769	regulation of cell morphogenesis involved in differentiation	-2.04218	-0.699877	24/249	673,1136,3984,3987,4038,4776,4825,5911,6091,6383,6405,8153,9037,10059,10084,10154,22902,23499,54413,55435,57142,57580,84894,118813	BRAF,CHRNA3,LIMK1,LIMS1,LRP4,NFATC4,NKX6-1,RAP2A,ROBO1,SDC2,SEMA3F,RND2,SEMA5A,DNM1L,PQBP1,PLXNC1,RUFY3,MACF1,NLGN3,AP1AR,RTN4,PREX1,LINGO1,ZFYVE27
9_Summary	GO Biological Processes	GO:0051129	negative regulation of cellular component organization	-6.67477	-3.85642	65/582	829,830,857,1400,1410,1654,1742,1789,2288,2764,3021,3300,3630,3638,3675,3720,4038,4776,5573,5580,5793,5830,5909,5962,6386,6405,6711,6712,6860,7025,7040,7515,8326,9026,9037,9181,9463,9475,9529,9638,9882,22823,22902,23122,23133,26586,29766,50807,50853,51339,51474,54413,55435,55818,56984,57142,65057,84861,84894,90678,91461,116985,146760,255027,348654,50861,347240,665,836,1263,1452,1777,2021,2535,264…	CAPZA1,CAPZA2,CAV1,CRMP1,CRYAB,DDX3X,DLG4,DNMT3B,FKBP4,GMFB,H3F3B,DNAJB2,INS,INSIG1,ITGA3,JARID2,LRP4,NFATC4,PRKAR1A,PRKCD,PTPRG,PEX5,RAP1GAP,RDX,SDCBP,SEMA3F,SPTBN1,SPTBN2,SYT4,NR2F1,TGFB1,XRCC1,FZD9,HIP1R,SEMA5A,ARHGEF2,PICK1,ROCK2,BAG5,FEZ1,TBC1D4,MTF2,RUFY3,CLASP2,PHF8,CKAP2,TMOD3,ASAP1,VILL,DACT1,LIMA1,NLGN3,AP1AR,KDM3A,PSMG2,RTN4,ACD,KLHL22,LINGO1,LRSAM1,PKDCC,ARAP1,RTN4RL1,MPV17L,GEN1,STMN…
9_Member	GO Biological Processes	GO:0051129	negative regulation of cellular component organization	-6.67477	-3.85642	65/582	829,830,857,1400,1410,1654,1742,1789,2288,2764,3021,3300,3630,3638,3675,3720,4038,4776,5573,5580,5793,5830,5909,5962,6386,6405,6711,6712,6860,7025,7040,7515,8326,9026,9037,9181,9463,9475,9529,9638,9882,22823,22902,23122,23133,26586,29766,50807,50853,51339,51474,54413,55435,55818,56984,57142,65057,84861,84894,90678,91461,116985,146760,255027,348654	CAPZA1,CAPZA2,CAV1,CRMP1,CRYAB,DDX3X,DLG4,DNMT3B,FKBP4,GMFB,H3F3B,DNAJB2,INS,INSIG1,ITGA3,JARID2,LRP4,NFATC4,PRKAR1A,PRKCD,PTPRG,PEX5,RAP1GAP,RDX,SDCBP,SEMA3F,SPTBN1,SPTBN2,SYT4,NR2F1,TGFB1,XRCC1,FZD9,HIP1R,SEMA5A,ARHGEF2,PICK1,ROCK2,BAG5,FEZ1,TBC1D4,MTF2,RUFY3,CLASP2,PHF8,CKAP2,TMOD3,ASAP1,VILL,DACT1,LIMA1,NLGN3,AP1AR,KDM3A,PSMG2,RTN4,ACD,KLHL22,LINGO1,LRSAM1,PKDCC,ARAP1,RTN4RL1,MPV17L,GEN1
9_Member	GO Biological Processes	GO:1902904	negative regulation of supramolecular fiber organization	-4.44769	-2.34719	18/107	829,830,1410,2288,2764,5580,5962,6711,6712,9026,9181,9463,23122,26586,29766,50853,51474,116985	CAPZA1,CAPZA2,CRYAB,FKBP4,GMFB,PRKCD,RDX,SPTBN1,SPTBN2,HIP1R,ARHGEF2,PICK1,CLASP2,CKAP2,TMOD3,VILL,LIMA1,ARAP1
9_Member	GO Biological Processes	GO:0010639	negative regulation of organelle organization	-3.97969	-2.00413	35/310	829,830,1789,2288,2764,3021,3638,3720,5573,5580,5962,6711,6712,6860,7515,8326,9026,9181,9463,9638,9882,22823,23122,23133,26586,29766,50853,51474,55818,56984,65057,84861,116985,255027,348654	CAPZA1,CAPZA2,DNMT3B,FKBP4,GMFB,H3F3B,INSIG1,JARID2,PRKAR1A,PRKCD,RDX,SPTBN1,SPTBN2,SYT4,XRCC1,FZD9,HIP1R,ARHGEF2,PICK1,FEZ1,TBC1D4,MTF2,CLASP2,PHF8,CKAP2,TMOD3,VILL,LIMA1,KDM3A,PSMG2,ACD,KLHL22,ARAP1,MPV17L,GEN1
9_Member	GO Biological Processes	GO:0051494	negative regulation of cytoskeleton organization	-3.52839	-1.71324	17/115	829,830,2288,2764,5580,5962,6711,6712,9026,9181,9463,23122,26586,29766,50853,51474,116985	CAPZA1,CAPZA2,FKBP4,GMFB,PRKCD,RDX,SPTBN1,SPTBN2,HIP1R,ARHGEF2,PICK1,CLASP2,CKAP2,TMOD3,VILL,LIMA1,ARAP1
9_Member	GO Biological Processes	GO:1901880	negative regulation of protein depolymerization	-3.46863	-1.6707	11/57	829,830,5962,6711,6712,9181,23122,26586,29766,50853,51474	CAPZA1,CAPZA2,RDX,SPTBN1,SPTBN2,ARHGEF2,CLASP2,CKAP2,TMOD3,VILL,LIMA1
9_Member	GO Biological Processes	GO:0043242	negative regulation of protein complex disassembly	-3.26809	-1.52624	11/60	829,830,5962,6711,6712,9181,23122,26586,29766,50853,51474	CAPZA1,CAPZA2,RDX,SPTBN1,SPTBN2,ARHGEF2,CLASP2,CKAP2,TMOD3,VILL,LIMA1
9_Member	GO Biological Processes	GO:1901879	regulation of protein depolymerization	-3.23676	-1.50425	12/70	829,830,5962,6711,6712,9037,9181,23122,26586,29766,50853,51474	CAPZA1,CAPZA2,RDX,SPTBN1,SPTBN2,SEMA5A,ARHGEF2,CLASP2,CKAP2,TMOD3,VILL,LIMA1
9_Member	GO Biological Processes	GO:0051261	protein depolymerization	-3.08755	-1.39293	14/93	829,830,5962,6711,6712,9037,9181,23122,26586,29766,50853,50861,51474,347240	CAPZA1,CAPZA2,RDX,SPTBN1,SPTBN2,SEMA5A,ARHGEF2,CLASP2,CKAP2,TMOD3,VILL,STMN3,LIMA1,KIF24
9_Member	GO Biological Processes	GO:0031333	negative regulation of protein complex assembly	-2.97874	-1.31786	16/117	829,830,1410,1654,2288,3630,5580,5830,5962,6711,6712,9026,9181,29766,50853,51339	CAPZA1,CAPZA2,CRYAB,DDX3X,FKBP4,INS,PRKCD,PEX5,RDX,SPTBN1,SPTBN2,HIP1R,ARHGEF2,TMOD3,VILL,DACT1
9_Member	GO Biological Processes	GO:0030834	regulation of actin filament depolymerization	-2.71266	-1.12759	9/50	829,830,5962,6711,6712,9037,29766,50853,51474	CAPZA1,CAPZA2,RDX,SPTBN1,SPTBN2,SEMA5A,TMOD3,VILL,LIMA1
9_Member	GO Biological Processes	GO:0030837	negative regulation of actin filament polymerization	-2.71266	-1.12759	9/50	829,830,5580,5962,6711,6712,9026,29766,50853	CAPZA1,CAPZA2,PRKCD,RDX,SPTBN1,SPTBN2,HIP1R,TMOD3,VILL
9_Member	GO Biological Processes	GO:0030835	negative regulation of actin filament depolymerization	-2.69788	-1.1191	8/41	829,830,5962,6711,6712,29766,50853,51474	CAPZA1,CAPZA2,RDX,SPTBN1,SPTBN2,TMOD3,VILL,LIMA1
9_Member	GO Biological Processes	GO:0032272	negative regulation of protein polymerization	-2.6924	-1.1186	10/60	829,830,2288,5580,5962,6711,6712,9026,29766,50853	CAPZA1,CAPZA2,FKBP4,PRKCD,RDX,SPTBN1,SPTBN2,HIP1R,TMOD3,VILL
9_Member	GO Biological Processes	GO:0022411	cellular component disassembly	-2.66682	-1.09745	46/517	665,829,830,836,857,1263,1452,1777,2021,2535,2648,3148,3837,5962,6601,6603,6604,6711,6712,7040,7443,7855,8086,8444,9037,9181,10059,11132,23122,23130,23511,25793,26586,29766,50853,50861,51474,54460,54541,65003,79590,84557,84749,116540,149371,347240	BNIP3L,CAPZA1,CAPZA2,CASP3,CAV1,PLK3,CSNK1A1,DNASE2,ENDOG,FZD2,KAT2A,HMGB2,KPNB1,RDX,SMARCC2,SMARCD2,SMARCD3,SPTBN1,SPTBN2,TGFB1,VRK1,FZD5,AAAS,DYRK3,SEMA5A,ARHGEF2,DNM1L,CAPN10,CLASP2,ATG2A,NUP188,FBXO7,CKAP2,TMOD3,VILL,STMN3,LIMA1,MRPS21,DDIT4,MRPL11,MRPL24,MAP1LC3A,USP30,MRPL53,EXOC8,KIF24
9_Member	GO Biological Processes	GO:0032984	macromolecular complex disassembly	-2.55451	-1.01661	27/265	829,830,857,1452,2535,5962,6601,6603,6604,6711,6712,7855,8444,9037,9181,23122,26586,29766,50853,50861,51474,54460,54541,65003,79590,116540,347240	CAPZA1,CAPZA2,CAV1,CSNK1A1,FZD2,RDX,SMARCC2,SMARCD2,SMARCD3,SPTBN1,SPTBN2,FZD5,DYRK3,SEMA5A,ARHGEF2,CLASP2,CKAP2,TMOD3,VILL,STMN3,LIMA1,MRPS21,DDIT4,MRPL11,MRPL24,MRPL53,KIF24
9_Member	GO Biological Processes	GO:0030042	actin filament depolymerization	-2.53175	-1.00139	9/53	829,830,5962,6711,6712,9037,29766,50853,51474	CAPZA1,CAPZA2,RDX,SPTBN1,SPTBN2,SEMA5A,TMOD3,VILL,LIMA1
9_Member	GO Biological Processes	GO:0043244	regulation of protein complex disassembly	-2.53011	-1.00139	12/84	829,830,5962,6711,6712,9037,9181,23122,26586,29766,50853,51474	CAPZA1,CAPZA2,RDX,SPTBN1,SPTBN2,SEMA5A,ARHGEF2,CLASP2,CKAP2,TMOD3,VILL,LIMA1
9_Member	GO Biological Processes	GO:0051693	actin filament capping	-2.3434	-0.885377	7/37	829,830,5962,6711,6712,29766,50853	CAPZA1,CAPZA2,RDX,SPTBN1,SPTBN2,TMOD3,VILL
9_Member	GO Biological Processes	GO:0043241	protein complex disassembly	-2.03421	-0.694057	23/236	829,830,857,1452,2535,5962,6711,6712,7855,9037,9181,23122,26586,29766,50853,50861,51474,54460,54541,65003,79590,116540,347240	CAPZA1,CAPZA2,CAV1,CSNK1A1,FZD2,RDX,SPTBN1,SPTBN2,FZD5,SEMA5A,ARHGEF2,CLASP2,CKAP2,TMOD3,VILL,STMN3,LIMA1,MRPS21,DDIT4,MRPL11,MRPL24,MRPL53,KIF24
10_Summary	GO Biological Processes	GO:0051345	positive regulation of hydrolase activity	-6.56618	-3.79359	92/935	216,284,481,801,836,842,857,1654,1742,1969,1983,2185,2263,3148,3208,3265,3300,3301,3329,3429,3987,4659,5155,5580,5599,5662,5864,5909,5921,5922,5998,6001,6091,6654,6655,6711,6712,8567,8891,9026,9181,9411,9647,9712,9882,10048,10059,10142,10602,10636,10641,10818,10845,11033,23102,23158,23161,23263,23362,23365,23527,23580,27141,27147,50807,51195,51399,54431,55296,55616,55701,55738,55789,57181,57580,5…	ALDH1A1,ANGPT1,ATP1B1,CALM1,CASP3,CASP9,CAV1,DDX3X,DLG4,EPHA2,EIF5,PTK2B,FGFR2,HMGB2,HPCA,HRAS,DNAJB2,DNAJA1,HSPD1,IFI27,LIMS1,PPP1R12A,PDGFB,PRKCD,MAPK8,PSD,RAB3A,RAP1GAP,RASA1,RASA2,RGS3,RGS10,ROBO1,SOS1,SOS2,SPTBN1,SPTBN2,MADD,EIF2B3,HIP1R,ARHGEF2,ARHGAP29,PPM1F,USP6NL,TBC1D4,RANBP9,DNM1L,AKAP9,CDC42EP3,RGS14,NPRL2,FRS2,CLPX,ADAP1,TBC1D2B,TBC1D9,SNX13,MCF2L,PSD3,ARHGEF12,ACAP2,CDC42EP4,CIDEB,D…
10_Member	GO Biological Processes	GO:0051345	positive regulation of hydrolase activity	-6.56618	-3.79359	92/935	216,284,481,801,836,842,857,1654,1742,1969,1983,2185,2263,3148,3208,3265,3300,3301,3329,3429,3987,4659,5155,5580,5599,5662,5864,5909,5921,5922,5998,6001,6091,6654,6655,6711,6712,8567,8891,9026,9181,9411,9647,9712,9882,10048,10059,10142,10602,10636,10641,10818,10845,11033,23102,23158,23161,23263,23362,23365,23527,23580,27141,27147,50807,51195,51399,54431,55296,55616,55701,55738,55789,57181,57580,5…	ALDH1A1,ANGPT1,ATP1B1,CALM1,CASP3,CASP9,CAV1,DDX3X,DLG4,EPHA2,EIF5,PTK2B,FGFR2,HMGB2,HPCA,HRAS,DNAJB2,DNAJA1,HSPD1,IFI27,LIMS1,PPP1R12A,PDGFB,PRKCD,MAPK8,PSD,RAB3A,RAP1GAP,RASA1,RASA2,RGS3,RGS10,ROBO1,SOS1,SOS2,SPTBN1,SPTBN2,MADD,EIF2B3,HIP1R,ARHGEF2,ARHGAP29,PPM1F,USP6NL,TBC1D4,RANBP9,DNM1L,AKAP9,CDC42EP3,RGS14,NPRL2,FRS2,CLPX,ADAP1,TBC1D2B,TBC1D9,SNX13,MCF2L,PSD3,ARHGEF12,ACAP2,CDC42EP4,CIDEB,D…
10_Member	GO Biological Processes	GO:0043087	regulation of GTPase activity	-6.34233	-3.61194	74/709	216,284,801,1742,1969,1983,2185,2263,3265,3987,5155,5662,5909,5921,5922,5962,5998,6001,6654,6655,6711,6712,6993,8567,8891,9181,9236,9411,9712,9882,10048,10059,10142,10154,10602,10636,10641,10818,11033,23102,23158,23161,23263,23362,23365,23527,23580,27147,50807,50861,51195,51399,55296,55616,55701,55738,55789,57580,57584,64744,79774,81846,84315,85440,93663,94134,116985,121512,128272,134957,143872,1…	ALDH1A1,ANGPT1,CALM1,DLG4,EPHA2,EIF5,PTK2B,FGFR2,HRAS,LIMS1,PDGFB,PSD,RAP1GAP,RASA1,RASA2,RDX,RGS3,RGS10,SOS1,SOS2,SPTBN1,SPTBN2,DYNLT1,MADD,EIF2B3,ARHGEF2,CCPG1,ARHGAP29,USP6NL,TBC1D4,RANBP9,DNM1L,AKAP9,PLXNC1,CDC42EP3,RGS14,NPRL2,FRS2,ADAP1,TBC1D2B,TBC1D9,SNX13,MCF2L,PSD3,ARHGEF12,ACAP2,CDC42EP4,DENND2A,ASAP1,STMN3,RAPGEFL1,TRAPPC4,TBC1D19,ASAP3,ARHGEF40,ARFGAP1,DEPDC1B,PREX1,ARHGAP21,SMAP2,GRT…
10_Member	GO Biological Processes	GO:0043547	positive regulation of GTPase activity	-6.17126	-3.50133	69/652	216,284,801,1742,1969,1983,2185,2263,3265,3987,5155,5662,5909,5921,5922,5998,6001,6654,6655,6711,6712,8567,8891,9181,9411,9712,9882,10048,10059,10142,10602,10636,10641,10818,11033,23102,23158,23161,23263,23362,23365,23527,23580,27147,50807,51195,51399,55296,55616,55701,55738,55789,57580,57584,64744,79774,81846,84315,85440,93663,94134,116985,121512,128272,134957,143872,153020,163259,163486	ALDH1A1,ANGPT1,CALM1,DLG4,EPHA2,EIF5,PTK2B,FGFR2,HRAS,LIMS1,PDGFB,PSD,RAP1GAP,RASA1,RASA2,RGS3,RGS10,SOS1,SOS2,SPTBN1,SPTBN2,MADD,EIF2B3,ARHGEF2,ARHGAP29,USP6NL,TBC1D4,RANBP9,DNM1L,AKAP9,CDC42EP3,RGS14,NPRL2,FRS2,ADAP1,TBC1D2B,TBC1D9,SNX13,MCF2L,PSD3,ARHGEF12,ACAP2,CDC42EP4,DENND2A,ASAP1,RAPGEFL1,TRAPPC4,TBC1D19,ASAP3,ARHGEF40,ARFGAP1,DEPDC1B,PREX1,ARHGAP21,SMAP2,GRTP1,SBF2,MON1A,DOCK7,ARHGAP18,A…
11_Summary	GO Biological Processes	GO:0072359	circulatory system development	-6.30503	-3.59939	90/921	59,196,284,657,688,727,790,836,857,1000,1396,1525,1747,1832,1848,1969,2004,2185,2263,2535,2648,3087,3280,3398,3675,3696,3953,4087,4151,4162,4435,4691,4726,4776,5140,5155,5534,5573,5594,5600,5727,5781,5784,5915,5921,6091,6237,6604,6654,6659,6664,6733,7026,7040,7049,7716,7855,8463,8828,8877,9037,9444,9475,10413,10427,10630,10818,22846,23328,23576,25836,25932,28996,29072,55036,55636,56006,57142,5716…	ACTA2,AHR,ANGPT1,BMPR1A,KLF5,C5,CAD,CASP3,CAV1,CDH2,CRIP1,CXADR,DLX3,DSP,DUSP6,EPHA2,ELK3,PTK2B,FGFR2,FZD2,KAT2A,HHEX,HES1,ID2,ITGA3,ITGB8,LEPR,SMAD2,MB,MCAM,CITED1,NCL,NDUFS6,NFATC4,PDE3B,PDGFB,PPP3R1,PRKAR1A,MAPK1,MAPK11,PTCH1,PTPN11,PTPN14,RARB,RASA1,ROBO1,RRAS,SMARCD3,SOS1,SOX4,SOX11,SRPK2,NR2F2,TGFB1,TGFBR3,VEZF1,FZD5,TEAD2,NRP2,SPHK1,SEMA5A,QKI,ROCK2,YAP1,SEC24B,PDPN,FRS2,VASH1,SASH1,DDAH1,…
11_Member	GO Biological Processes	GO:0072359	circulatory system development	-6.30503	-3.59939	90/921	59,196,284,657,688,727,790,836,857,1000,1396,1525,1747,1832,1848,1969,2004,2185,2263,2535,2648,3087,3280,3398,3675,3696,3953,4087,4151,4162,4435,4691,4726,4776,5140,5155,5534,5573,5594,5600,5727,5781,5784,5915,5921,6091,6237,6604,6654,6659,6664,6733,7026,7040,7049,7716,7855,8463,8828,8877,9037,9444,9475,10413,10427,10630,10818,22846,23328,23576,25836,25932,28996,29072,55036,55636,56006,57142,5716…	ACTA2,AHR,ANGPT1,BMPR1A,KLF5,C5,CAD,CASP3,CAV1,CDH2,CRIP1,CXADR,DLX3,DSP,DUSP6,EPHA2,ELK3,PTK2B,FGFR2,FZD2,KAT2A,HHEX,HES1,ID2,ITGA3,ITGB8,LEPR,SMAD2,MB,MCAM,CITED1,NCL,NDUFS6,NFATC4,PDE3B,PDGFB,PPP3R1,PRKAR1A,MAPK1,MAPK11,PTCH1,PTPN11,PTPN14,RARB,RASA1,ROBO1,RRAS,SMARCD3,SOS1,SOX4,SOX11,SRPK2,NR2F2,TGFB1,TGFBR3,VEZF1,FZD5,TEAD2,NRP2,SPHK1,SEMA5A,QKI,ROCK2,YAP1,SEC24B,PDPN,FRS2,VASH1,SASH1,DDAH1,…
11_Member	GO Biological Processes	GO:0072358	cardiovascular system development	-4.82426	-2.59985	61/607	59,196,284,657,688,727,857,1000,1747,1969,2004,2185,2263,3087,3280,3696,3953,4162,4435,4691,4726,4776,5140,5155,5534,5594,5784,5921,6091,6237,6654,6659,6733,7026,7040,7049,7716,7855,8463,8828,8877,9037,9444,9475,10413,10427,10630,22846,23328,23576,25932,28996,29072,55636,57534,64321,79733,79893,80149,83605,83700	ACTA2,AHR,ANGPT1,BMPR1A,KLF5,C5,CAV1,CDH2,DLX3,EPHA2,ELK3,PTK2B,FGFR2,HHEX,HES1,ITGB8,LEPR,MCAM,CITED1,NCL,NDUFS6,NFATC4,PDE3B,PDGFB,PPP3R1,MAPK1,PTPN14,RASA1,ROBO1,RRAS,SOS1,SOX4,SRPK2,NR2F2,TGFB1,TGFBR3,VEZF1,FZD5,TEAD2,NRP2,SPHK1,SEMA5A,QKI,ROCK2,YAP1,SEC24B,PDPN,VASH1,SASH1,DDAH1,CLIC4,HIPK2,SETD2,CHD7,MIB1,SOX17,E2F8,GGNBP2,ZC3H12A,CCM2,JAM3
11_Member	GO Biological Processes	GO:0001944	vasculature development	-4.73466	-2.52237	60/598	59,196,284,657,688,727,857,1000,1747,1969,2004,2185,2263,3087,3280,3696,3953,4162,4435,4691,4776,5140,5155,5534,5594,5784,5921,6091,6237,6654,6659,6733,7026,7040,7049,7716,7855,8463,8828,8877,9037,9444,9475,10413,10427,10630,22846,23328,23576,25932,28996,29072,55636,57534,64321,79733,79893,80149,83605,83700	ACTA2,AHR,ANGPT1,BMPR1A,KLF5,C5,CAV1,CDH2,DLX3,EPHA2,ELK3,PTK2B,FGFR2,HHEX,HES1,ITGB8,LEPR,MCAM,CITED1,NCL,NFATC4,PDE3B,PDGFB,PPP3R1,MAPK1,PTPN14,RASA1,ROBO1,RRAS,SOS1,SOX4,SRPK2,NR2F2,TGFB1,TGFBR3,VEZF1,FZD5,TEAD2,NRP2,SPHK1,SEMA5A,QKI,ROCK2,YAP1,SEC24B,PDPN,VASH1,SASH1,DDAH1,CLIC4,HIPK2,SETD2,CHD7,MIB1,SOX17,E2F8,GGNBP2,ZC3H12A,CCM2,JAM3
11_Member	GO Biological Processes	GO:0048646	anatomical structure formation involved in morphogenesis	-4.69888	-2.49056	86/953	284,602,657,688,727,836,842,857,1303,1848,1969,2004,2114,2185,2263,2535,2648,3087,3169,3280,3566,3675,3912,3953,4087,4162,4691,4776,4791,4848,5140,5534,5567,5573,5594,5727,5781,5784,6091,6237,6604,6657,6659,6664,6733,7040,7049,7368,7716,7855,8452,8463,8646,8828,8877,8941,9037,9475,9646,9935,10427,10630,10818,22846,23114,23122,23287,23328,23576,24147,25932,28996,29072,54757,54903,56975,57167,57534…	ANGPT1,BCL3,BMPR1A,KLF5,C5,CASP3,CASP9,CAV1,COL12A1,DUSP6,EPHA2,ELK3,ETS2,PTK2B,FGFR2,FZD2,KAT2A,HHEX,FOXA1,HES1,IL4R,ITGA3,LAMB1,LEPR,SMAD2,MCAM,NCL,NFATC4,NFKB2,CNOT2,PDE3B,PPP3R1,PRKACB,PRKAR1A,MAPK1,PTCH1,PTPN11,PTPN14,ROBO1,RRAS,SMARCD3,SOX2,SOX4,SOX11,SRPK2,TGFB1,TGFBR3,UGT8,VEZF1,FZD5,CUL3,TEAD2,CHRD,NRP2,SPHK1,CDK5R2,SEMA5A,ROCK2,CTR9,MAFB,SEC24B,PDPN,FRS2,VASH1,NFASC,CLASP2,AGTPBP1,SASH1…
11_Member	GO Biological Processes	GO:0001568	blood vessel development	-4.64226	-2.46373	58/576	59,196,284,657,688,727,857,1000,1747,1969,2004,2185,2263,3087,3280,3696,3953,4162,4435,4691,4776,5140,5155,5534,5594,5921,6091,6237,6654,6659,6733,7026,7040,7049,7716,7855,8463,8828,8877,9037,9444,9475,10413,10427,22846,23328,23576,25932,28996,29072,55636,57534,64321,79733,79893,80149,83605,83700	ACTA2,AHR,ANGPT1,BMPR1A,KLF5,C5,CAV1,CDH2,DLX3,EPHA2,ELK3,PTK2B,FGFR2,HHEX,HES1,ITGB8,LEPR,MCAM,CITED1,NCL,NFATC4,PDE3B,PDGFB,PPP3R1,MAPK1,RASA1,ROBO1,RRAS,SOS1,SOX4,SRPK2,NR2F2,TGFB1,TGFBR3,VEZF1,FZD5,TEAD2,NRP2,SPHK1,SEMA5A,QKI,ROCK2,YAP1,SEC24B,VASH1,SASH1,DDAH1,CLIC4,HIPK2,SETD2,CHD7,MIB1,SOX17,E2F8,GGNBP2,ZC3H12A,CCM2,JAM3
11_Member	GO Biological Processes	GO:0048514	blood vessel morphogenesis	-4.2103	-2.17278	50/491	284,657,688,727,857,1000,1969,2004,2185,2263,3087,3280,3953,4162,4435,4691,4776,5140,5534,5921,6091,6237,6654,6659,6733,7026,7040,7049,7716,7855,8463,8828,8877,9037,9444,9475,10413,10427,22846,23328,23576,25932,28996,29072,55636,64321,79733,80149,83605,83700	ANGPT1,BMPR1A,KLF5,C5,CAV1,CDH2,EPHA2,ELK3,PTK2B,FGFR2,HHEX,HES1,LEPR,MCAM,CITED1,NCL,NFATC4,PDE3B,PPP3R1,RASA1,ROBO1,RRAS,SOS1,SOX4,SRPK2,NR2F2,TGFB1,TGFBR3,VEZF1,FZD5,TEAD2,NRP2,SPHK1,SEMA5A,QKI,ROCK2,YAP1,SEC24B,VASH1,SASH1,DDAH1,CLIC4,HIPK2,SETD2,CHD7,SOX17,E2F8,ZC3H12A,CCM2,JAM3
11_Member	GO Biological Processes	GO:0001570	vasculogenesis	-3.69073	-1.82123	13/72	857,1969,3087,4435,5921,7040,7049,8463,9444,10413,29072,64321,83605	CAV1,EPHA2,HHEX,CITED1,RASA1,TGFB1,TGFBR3,TEAD2,QKI,YAP1,SETD2,SOX17,CCM2
12_Summary	Reactome Gene Sets	R-HSA-422475	Axon guidance	-6.25059	-3.55718	63/573	214,284,673,782,801,1297,1400,1742,1848,1850,1944,1945,1969,2263,3265,3320,3912,3984,4651,4893,5155,5295,5527,5567,5594,5706,5781,5909,5921,5922,5962,6091,6195,6197,6237,6383,6386,6654,6655,6711,6712,7223,7277,7525,7903,8452,8828,9037,9475,10048,10142,10154,10570,10818,23114,23122,23365,55740,56896,57556,80031,84448,220164,111,135,836,842,3630,5573,5580,5599,5600,6610,8395,8767,9181,23263,55701,5…	ALCAM,ANGPT1,BRAF,CACNB1,CALM1,COL9A1,CRMP1,DLG4,DUSP6,DUSP8,EFNA3,EFNA4,EPHA2,FGFR2,HRAS,HSP90AA1,LAMB1,LIMK1,MYO10,NRAS,PDGFB,PIK3R1,PPP2R5C,PRKACB,MAPK1,PSMC6,PTPN11,RAP1GAP,RASA1,RASA2,RDX,ROBO1,RPS6KA1,RPS6KA3,RRAS,SDC2,SDCBP,SOS1,SOS2,SPTBN1,SPTBN2,TRPC4,TUBA4A,YES1,ST8SIA4,CUL3,NRP2,SEMA5A,ROCK2,RANBP9,AKAP9,PLXNC1,DPYSL4,FRS2,NFASC,CLASP2,ARHGEF12,ENAH,DPYSL5,SEMA6A,SEMA6D,ABLIM2,DOK6,ADC…
12_Member	Reactome Gene Sets	R-HSA-422475	Axon guidance	-6.25059	-3.55718	63/573	214,284,673,782,801,1297,1400,1742,1848,1850,1944,1945,1969,2263,3265,3320,3912,3984,4651,4893,5155,5295,5527,5567,5594,5706,5781,5909,5921,5922,5962,6091,6195,6197,6237,6383,6386,6654,6655,6711,6712,7223,7277,7525,7903,8452,8828,9037,9475,10048,10142,10154,10570,10818,23114,23122,23365,55740,56896,57556,80031,84448,220164	ALCAM,ANGPT1,BRAF,CACNB1,CALM1,COL9A1,CRMP1,DLG4,DUSP6,DUSP8,EFNA3,EFNA4,EPHA2,FGFR2,HRAS,HSP90AA1,LAMB1,LIMK1,MYO10,NRAS,PDGFB,PIK3R1,PPP2R5C,PRKACB,MAPK1,PSMC6,PTPN11,RAP1GAP,RASA1,RASA2,RDX,ROBO1,RPS6KA1,RPS6KA3,RRAS,SDC2,SDCBP,SOS1,SOS2,SPTBN1,SPTBN2,TRPC4,TUBA4A,YES1,ST8SIA4,CUL3,NRP2,SEMA5A,ROCK2,RANBP9,AKAP9,PLXNC1,DPYSL4,FRS2,NFASC,CLASP2,ARHGEF12,ENAH,DPYSL5,SEMA6A,SEMA6D,ABLIM2,DOK6
12_Member	Reactome Gene Sets	R-HSA-166520	Signalling by NGF	-4.32351	-2.24698	50/486	111,135,284,673,801,836,842,1742,1848,1850,2263,3265,3630,4893,5155,5295,5527,5567,5573,5580,5594,5599,5600,5706,5781,5921,5922,6195,6197,6610,6654,6655,6711,6712,8395,8452,8767,9181,10048,10142,10818,23263,23365,55701,57142,57580,84894,118788,121512,128272	ADCY5,ADORA2A,ANGPT1,BRAF,CALM1,CASP3,CASP9,DLG4,DUSP6,DUSP8,FGFR2,HRAS,INS,NRAS,PDGFB,PIK3R1,PPP2R5C,PRKACB,PRKAR1A,PRKCD,MAPK1,MAPK8,MAPK11,PSMC6,PTPN11,RASA1,RASA2,RPS6KA1,RPS6KA3,SMPD2,SOS1,SOS2,SPTBN1,SPTBN2,PIP5K1B,CUL3,RIPK2,ARHGEF2,RANBP9,AKAP9,FRS2,MCF2L,ARHGEF12,ARHGEF40,RTN4,PREX1,LINGO1,PIK3AP1,FGD4,ARHGEF19
12_Member	KEGG Pathway	ko04015	Rap1 signaling pathway	-2.99431	-1.33006	24/210	111,135,284,673,801,1944,1945,1969,2263,2770,2773,3265,3630,4893,5155,5295,5594,5600,5606,5909,6237,10636,22808,84612	ADCY5,ADORA2A,ANGPT1,BRAF,CALM1,EFNA3,EFNA4,EPHA2,FGFR2,GNAI1,GNAI3,HRAS,INS,NRAS,PDGFB,PIK3R1,MAPK1,MAPK11,MAP2K3,RAP1GAP,RRAS,RGS14,MRAS,PARD6B
12_Member	KEGG Pathway	hsa04015	Rap1 signaling pathway	-2.99431	-1.33006	24/210	111,135,284,673,801,1944,1945,1969,2263,2770,2773,3265,3630,4893,5155,5295,5594,5600,5606,5909,6237,10636,22808,84612	ADCY5,ADORA2A,ANGPT1,BRAF,CALM1,EFNA3,EFNA4,EPHA2,FGFR2,GNAI1,GNAI3,HRAS,INS,NRAS,PDGFB,PIK3R1,MAPK1,MAPK11,MAP2K3,RAP1GAP,RRAS,RGS14,MRAS,PARD6B
12_Member	Reactome Gene Sets	R-HSA-177929	Signaling by EGFR	-2.87051	-1.23884	36/369	111,284,673,801,842,1742,1848,1850,2060,2263,3265,3630,4893,5155,5295,5527,5567,5573,5580,5594,5706,5781,5782,5796,5921,5922,6654,6711,6712,8395,8452,10048,10142,10254,10818,118788	ADCY5,ANGPT1,BRAF,CALM1,CASP9,DLG4,DUSP6,DUSP8,EPS15,FGFR2,HRAS,INS,NRAS,PDGFB,PIK3R1,PPP2R5C,PRKACB,PRKAR1A,PRKCD,MAPK1,PSMC6,PTPN11,PTPN12,PTPRK,RASA1,RASA2,SOS1,SPTBN1,SPTBN2,PIP5K1B,CUL3,RANBP9,AKAP9,STAM2,FRS2,PIK3AP1
12_Member	Reactome Gene Sets	R-HSA-194138	Signaling by VEGF	-2.85933	-1.22976	34/343	284,673,801,857,1742,1848,1850,2185,2263,3265,3320,4893,5155,5295,5527,5567,5580,5594,5600,5706,5921,5922,6654,6711,6712,8452,8828,8877,8936,9475,10048,10142,10810,10818	ANGPT1,BRAF,CALM1,CAV1,DLG4,DUSP6,DUSP8,PTK2B,FGFR2,HRAS,HSP90AA1,NRAS,PDGFB,PIK3R1,PPP2R5C,PRKACB,PRKCD,MAPK1,MAPK11,PSMC6,RASA1,RASA2,SOS1,SPTBN1,SPTBN2,CUL3,NRP2,SPHK1,WASF1,ROCK2,RANBP9,AKAP9,WASF3,FRS2
12_Member	Reactome Gene Sets	R-HSA-4420097	VEGFA-VEGFR2 Pathway	-2.74834	-1.15854	33/335	284,673,801,857,1742,1848,1850,2185,2263,3265,3320,4893,5155,5295,5527,5567,5580,5594,5600,5706,5921,5922,6654,6711,6712,8452,8877,8936,9475,10048,10142,10810,10818	ANGPT1,BRAF,CALM1,CAV1,DLG4,DUSP6,DUSP8,PTK2B,FGFR2,HRAS,HSP90AA1,NRAS,PDGFB,PIK3R1,PPP2R5C,PRKACB,PRKCD,MAPK1,MAPK11,PSMC6,RASA1,RASA2,SOS1,SPTBN1,SPTBN2,CUL3,SPHK1,WASF1,ROCK2,RANBP9,AKAP9,WASF3,FRS2
12_Member	Reactome Gene Sets	R-HSA-449147	Signaling by Interleukins	-2.68342	-1.11132	47/530	284,673,801,836,1742,1848,1850,2185,2263,3265,3320,3566,4791,4893,5155,5295,5451,5527,5594,5706,5781,5921,5922,6654,6657,6711,6712,6885,7040,7132,7184,7525,7534,8452,8767,8968,9655,10048,10142,10818,23291,23529,23765,54014,57162,200081,257397	ANGPT1,BRAF,CALM1,CASP3,DLG4,DUSP6,DUSP8,PTK2B,FGFR2,HRAS,HSP90AA1,IL4R,NFKB2,NRAS,PDGFB,PIK3R1,POU2F1,PPP2R5C,MAPK1,PSMC6,PTPN11,RASA1,RASA2,SOS1,SOX2,SPTBN1,SPTBN2,MAP3K7,TGFB1,TNFRSF1A,HSP90B1,YES1,YWHAZ,CUL3,RIPK2,HIST1H3F,SOCS5,RANBP9,AKAP9,FRS2,FBXW11,CLCF1,IL17RA,BRWD1,PELI1,TXLNA,TAB3
12_Member	KEGG Pathway	hsa04014	Ras signaling pathway	-2.53862	-1.00324	24/227	284,801,1944,1945,1969,2114,2263,2786,3265,3630,4893,5155,5295,5567,5594,5599,5781,5921,5922,6237,6654,6655,22808,29110	ANGPT1,CALM1,EFNA3,EFNA4,EPHA2,ETS2,FGFR2,GNG4,HRAS,INS,NRAS,PDGFB,PIK3R1,PRKACB,MAPK1,MAPK8,PTPN11,RASA1,RASA2,RRAS,SOS1,SOS2,MRAS,TBK1
12_Member	Reactome Gene Sets	R-HSA-187037	NGF signalling via TRKA from the plasma membrane	-2.42893	-0.944139	36/392	111,135,284,673,801,842,1742,1848,1850,2263,3265,3630,4893,5155,5295,5527,5567,5573,5580,5594,5600,5706,5781,5921,5922,6195,6197,6654,6711,6712,8395,8452,10048,10142,10818,118788	ADCY5,ADORA2A,ANGPT1,BRAF,CALM1,CASP9,DLG4,DUSP6,DUSP8,FGFR2,HRAS,INS,NRAS,PDGFB,PIK3R1,PPP2R5C,PRKACB,PRKAR1A,PRKCD,MAPK1,MAPK11,PSMC6,PTPN11,RASA1,RASA2,RPS6KA1,RPS6KA3,SOS1,SPTBN1,SPTBN2,PIP5K1B,CUL3,RANBP9,AKAP9,FRS2,PIK3AP1
12_Member	Reactome Gene Sets	R-HSA-8853659	RET signaling	-2.35575	-0.892076	27/274	284,673,801,1742,1848,1850,2263,3265,4893,5155,5295,5527,5567,5594,5706,5781,5909,5921,5922,6654,6711,6712,8452,10048,10142,10818,220164	ANGPT1,BRAF,CALM1,DLG4,DUSP6,DUSP8,FGFR2,HRAS,NRAS,PDGFB,PIK3R1,PPP2R5C,PRKACB,MAPK1,PSMC6,PTPN11,RAP1GAP,RASA1,RASA2,SOS1,SPTBN1,SPTBN2,CUL3,RANBP9,AKAP9,FRS2,DOK6
12_Member	Reactome Gene Sets	R-HSA-74751	Insulin receptor signalling cascade	-2.30893	-0.864716	29/303	284,673,801,1742,1848,1850,2263,3265,3630,4893,5140,5155,5295,5527,5562,5571,5594,5706,5781,5921,5922,6654,6711,6712,8452,10048,10142,10818,64121	ANGPT1,BRAF,CALM1,DLG4,DUSP6,DUSP8,FGFR2,HRAS,INS,NRAS,PDE3B,PDGFB,PIK3R1,PPP2R5C,PRKAA1,PRKAG1,MAPK1,PSMC6,PTPN11,RASA1,RASA2,SOS1,SPTBN1,SPTBN2,CUL3,RANBP9,AKAP9,FRS2,RRAGC
12_Member	Reactome Gene Sets	R-HSA-5663202	Diseases of signal transduction	-2.24132	-0.824121	34/375	673,842,1452,2263,2648,3265,3280,3320,4087,4893,5155,5295,5527,5594,5706,5781,5921,5922,6400,6654,7040,7276,7750,7855,8087,9208,9444,10142,10818,11116,23499,57534,79718,118788	BRAF,CASP9,CSNK1A1,FGFR2,KAT2A,HRAS,HES1,HSP90AA1,SMAD2,NRAS,PDGFB,PIK3R1,PPP2R5C,MAPK1,PSMC6,PTPN11,RASA1,RASA2,SEL1L,SOS1,TGFB1,TTR,ZMYM2,FZD5,FXR1,LRRFIP1,QKI,AKAP9,FRS2,FGFR1OP,MACF1,MIB1,TBL1XR1,PIK3AP1
12_Member	Reactome Gene Sets	R-HSA-2586552	Signaling by Leptin	-2.13263	-0.751564	25/258	284,673,801,1742,1848,1850,2263,3265,3953,4893,5155,5527,5594,5706,5781,5921,5922,6654,6711,6712,8452,10048,10142,10818,25970	ANGPT1,BRAF,CALM1,DLG4,DUSP6,DUSP8,FGFR2,HRAS,LEPR,NRAS,PDGFB,PPP2R5C,MAPK1,PSMC6,PTPN11,RASA1,RASA2,SOS1,SPTBN1,SPTBN2,CUL3,RANBP9,AKAP9,FRS2,SH2B1
12_Member	Reactome Gene Sets	R-HSA-112399	IRS-mediated signalling	-2.10432	-0.7337	28/300	284,673,801,1742,1848,1850,2263,3265,4893,5140,5155,5295,5527,5562,5571,5594,5706,5781,5921,5922,6654,6711,6712,8452,10048,10142,10818,64121	ANGPT1,BRAF,CALM1,DLG4,DUSP6,DUSP8,FGFR2,HRAS,NRAS,PDE3B,PDGFB,PIK3R1,PPP2R5C,PRKAA1,PRKAG1,MAPK1,PSMC6,PTPN11,RASA1,RASA2,SOS1,SPTBN1,SPTBN2,CUL3,RANBP9,AKAP9,FRS2,RRAGC
12_Member	Reactome Gene Sets	R-HSA-74752	Signaling by Insulin receptor	-2.09432	-0.725422	30/328	284,535,673,801,1742,1848,1850,2263,3265,3630,4893,5140,5155,5295,5527,5562,5571,5594,5706,5781,5921,5922,6654,6711,6712,8452,10048,10142,10818,64121	ANGPT1,ATP6V0A1,BRAF,CALM1,DLG4,DUSP6,DUSP8,FGFR2,HRAS,INS,NRAS,PDE3B,PDGFB,PIK3R1,PPP2R5C,PRKAA1,PRKAG1,MAPK1,PSMC6,PTPN11,RASA1,RASA2,SOS1,SPTBN1,SPTBN2,CUL3,RANBP9,AKAP9,FRS2,RRAGC
12_Member	KEGG Pathway	ko04151	PI3K-Akt signaling pathway	-2.09138	-0.724467	31/342	284,842,896,1021,1297,1944,1945,1969,2263,2690,2786,3265,3320,3566,3630,3675,3696,3912,4893,5155,5295,5527,5562,5594,6654,6655,7184,7534,23678,54541,118788	ANGPT1,CASP9,CCND3,CDK6,COL9A1,EFNA3,EFNA4,EPHA2,FGFR2,GHR,GNG4,HRAS,HSP90AA1,IL4R,INS,ITGA3,ITGB8,LAMB1,NRAS,PDGFB,PIK3R1,PPP2R5C,PRKAA1,MAPK1,SOS1,SOS2,HSP90B1,YWHAZ,SGK3,DDIT4,PIK3AP1
12_Member	KEGG Pathway	hsa04151	PI3K-Akt signaling pathway	-2.09138	-0.724467	31/342	284,842,896,1021,1297,1944,1945,1969,2263,2690,2786,3265,3320,3566,3630,3675,3696,3912,4893,5155,5295,5527,5562,5594,6654,6655,7184,7534,23678,54541,118788	ANGPT1,CASP9,CCND3,CDK6,COL9A1,EFNA3,EFNA4,EPHA2,FGFR2,GHR,GNG4,HRAS,HSP90AA1,IL4R,INS,ITGA3,ITGB8,LAMB1,NRAS,PDGFB,PIK3R1,PPP2R5C,PRKAA1,MAPK1,SOS1,SOS2,HSP90B1,YWHAZ,SGK3,DDIT4,PIK3AP1
12_Member	Reactome Gene Sets	R-HSA-186763	Downstream signal transduction	-2.07256	-0.714482	32/357	111,284,673,801,842,1742,1848,1850,2263,3265,3630,4893,5155,5295,5527,5567,5573,5580,5594,5706,5781,5921,5922,6654,6711,6712,8395,8452,10048,10142,10818,118788	ADCY5,ANGPT1,BRAF,CALM1,CASP9,DLG4,DUSP6,DUSP8,FGFR2,HRAS,INS,NRAS,PDGFB,PIK3R1,PPP2R5C,PRKACB,PRKAR1A,PRKCD,MAPK1,PSMC6,PTPN11,RASA1,RASA2,SOS1,SPTBN1,SPTBN2,PIP5K1B,CUL3,RANBP9,AKAP9,FRS2,PIK3AP1
12_Member	Reactome Gene Sets	R-HSA-512988	Interleukin-3, 5 and GM-CSF signaling	-2.04245	-0.699877	26/276	284,673,801,1742,1848,1850,2263,3265,4893,5155,5295,5527,5594,5706,5781,5921,5922,6654,6711,6712,7525,7534,8452,10048,10142,10818	ANGPT1,BRAF,CALM1,DLG4,DUSP6,DUSP8,FGFR2,HRAS,NRAS,PDGFB,PIK3R1,PPP2R5C,MAPK1,PSMC6,PTPN11,RASA1,RASA2,SOS1,SPTBN1,SPTBN2,YES1,YWHAZ,CUL3,RANBP9,AKAP9,FRS2
12_Member	Reactome Gene Sets	R-HSA-186797	Signaling by PDGF	-2.04032	-0.698555	34/387	111,284,673,801,842,1297,1742,1848,1850,2263,3265,3630,4893,5155,5295,5527,5567,5573,5580,5594,5706,5781,5782,5921,5922,6654,6711,6712,8395,8452,10048,10142,10818,118788	ADCY5,ANGPT1,BRAF,CALM1,CASP9,COL9A1,DLG4,DUSP6,DUSP8,FGFR2,HRAS,INS,NRAS,PDGFB,PIK3R1,PPP2R5C,PRKACB,PRKAR1A,PRKCD,MAPK1,PSMC6,PTPN11,PTPN12,RASA1,RASA2,SOS1,SPTBN1,SPTBN2,PIP5K1B,CUL3,RANBP9,AKAP9,FRS2,PIK3AP1
12_Member	Reactome Gene Sets	R-HSA-2428928	IRS-related events triggered by IGF1R	-2.03006	-0.692571	28/304	284,673,801,1742,1848,1850,2263,3265,4893,5140,5155,5295,5527,5562,5571,5594,5706,5781,5921,5922,6654,6711,6712,8452,10048,10142,10818,64121	ANGPT1,BRAF,CALM1,DLG4,DUSP6,DUSP8,FGFR2,HRAS,NRAS,PDE3B,PDGFB,PIK3R1,PPP2R5C,PRKAA1,PRKAG1,MAPK1,PSMC6,PTPN11,RASA1,RASA2,SOS1,SPTBN1,SPTBN2,CUL3,RANBP9,AKAP9,FRS2,RRAGC
12_Member	Reactome Gene Sets	R-HSA-2428924	IGF1R signaling cascade	-2.03006	-0.692571	28/304	284,673,801,1742,1848,1850,2263,3265,4893,5140,5155,5295,5527,5562,5571,5594,5706,5781,5921,5922,6654,6711,6712,8452,10048,10142,10818,64121	ANGPT1,BRAF,CALM1,DLG4,DUSP6,DUSP8,FGFR2,HRAS,NRAS,PDE3B,PDGFB,PIK3R1,PPP2R5C,PRKAA1,PRKAG1,MAPK1,PSMC6,PTPN11,RASA1,RASA2,SOS1,SPTBN1,SPTBN2,CUL3,RANBP9,AKAP9,FRS2,RRAGC
12_Member	Reactome Gene Sets	R-HSA-2404192	Signaling by Type 1 Insulin-like Growth Factor 1 Receptor (IGF1R)	-2.01185	-0.679642	28/305	284,673,801,1742,1848,1850,2263,3265,4893,5140,5155,5295,5527,5562,5571,5594,5706,5781,5921,5922,6654,6711,6712,8452,10048,10142,10818,64121	ANGPT1,BRAF,CALM1,DLG4,DUSP6,DUSP8,FGFR2,HRAS,NRAS,PDE3B,PDGFB,PIK3R1,PPP2R5C,PRKAA1,PRKAG1,MAPK1,PSMC6,PTPN11,RASA1,RASA2,SOS1,SPTBN1,SPTBN2,CUL3,RANBP9,AKAP9,FRS2,RRAGC
12_Member	Reactome Gene Sets	R-HSA-2424491	DAP12 signaling	-2.00551	-0.674349	32/361	111,284,673,801,842,1742,1848,1850,2263,3265,3630,4893,5155,5295,5527,5567,5573,5580,5594,5706,5781,5921,5922,6654,6711,6712,8395,8452,10048,10142,10818,118788	ADCY5,ANGPT1,BRAF,CALM1,CASP9,DLG4,DUSP6,DUSP8,FGFR2,HRAS,INS,NRAS,PDGFB,PIK3R1,PPP2R5C,PRKACB,PRKAR1A,PRKCD,MAPK1,PSMC6,PTPN11,RASA1,RASA2,SOS1,SPTBN1,SPTBN2,PIP5K1B,CUL3,RANBP9,AKAP9,FRS2,PIK3AP1
13_Summary	GO Biological Processes	GO:0040007	growth	-6.18373	-3.50222	90/927	104,214,657,658,1032,1410,1654,1735,1848,2016,2137,2185,2263,2648,2690,2786,3021,3087,3621,3622,3630,3953,3984,4038,4087,4493,4501,4726,4825,5144,5573,5600,5727,5781,5782,5915,6195,6197,6386,6405,6654,6657,6712,6860,7040,7049,7337,8153,8326,8527,8725,8828,8877,8936,9037,9646,9647,9655,9792,10365,10413,11116,22902,23327,23499,23678,25836,25932,27230,51602,54413,54542,55506,55636,57142,57167,57446,…	ADARB1,ALCAM,BMPR1A,BMPR1B,CDKN2D,CRYAB,DDX3X,DIO3,DUSP6,EMX1,EXTL3,PTK2B,FGFR2,KAT2A,GHR,GNG4,H3F3B,HHEX,ING1,ING2,INS,LEPR,LIMK1,LRP4,SMAD2,MT1E,MT1X,NDUFS6,NKX6-1,PDE4D,PRKAR1A,MAPK11,PTCH1,PTPN11,PTPN12,RARB,RPS6KA1,RPS6KA3,SDCBP,SEMA3F,SOS1,SOX2,SPTBN2,SYT4,TGFB1,TGFBR3,UBE3A,RND2,FZD9,DGKD,URI1,NRP2,SPHK1,WASF1,SEMA5A,CTR9,PPM1F,SOCS5,SERTAD2,KLF2,YAP1,FGFR1OP,RUFY3,NEDD4L,MACF1,SGK3,NIPBL,…
13_Member	GO Biological Processes	GO:0040007	growth	-6.18373	-3.50222	90/927	104,214,657,658,1032,1410,1654,1735,1848,2016,2137,2185,2263,2648,2690,2786,3021,3087,3621,3622,3630,3953,3984,4038,4087,4493,4501,4726,4825,5144,5573,5600,5727,5781,5782,5915,6195,6197,6386,6405,6654,6657,6712,6860,7040,7049,7337,8153,8326,8527,8725,8828,8877,8936,9037,9646,9647,9655,9792,10365,10413,11116,22902,23327,23499,23678,25836,25932,27230,51602,54413,54542,55506,55636,57142,57167,57446,…	ADARB1,ALCAM,BMPR1A,BMPR1B,CDKN2D,CRYAB,DDX3X,DIO3,DUSP6,EMX1,EXTL3,PTK2B,FGFR2,KAT2A,GHR,GNG4,H3F3B,HHEX,ING1,ING2,INS,LEPR,LIMK1,LRP4,SMAD2,MT1E,MT1X,NDUFS6,NKX6-1,PDE4D,PRKAR1A,MAPK11,PTCH1,PTPN11,PTPN12,RARB,RPS6KA1,RPS6KA3,SDCBP,SEMA3F,SOS1,SOX2,SPTBN2,SYT4,TGFB1,TGFBR3,UBE3A,RND2,FZD9,DGKD,URI1,NRP2,SPHK1,WASF1,SEMA5A,CTR9,PPM1F,SOCS5,SERTAD2,KLF2,YAP1,FGFR1OP,RUFY3,NEDD4L,MACF1,SGK3,NIPBL,…
13_Member	GO Biological Processes	GO:0048589	developmental growth	-5.30545	-2.94598	59/560	104,214,657,658,1735,1848,2016,2263,2648,2690,3021,3087,3953,3984,4038,4087,4726,4825,5144,5573,5600,5727,5781,5782,5915,6405,6654,6657,6712,6860,7040,7049,7337,8153,8326,8828,8936,9037,9646,10365,10413,22902,23327,23499,25836,25932,27230,54413,54542,55636,57142,57167,79718,80169,83481,83605,90780,91461,118813	ADARB1,ALCAM,BMPR1A,BMPR1B,DIO3,DUSP6,EMX1,FGFR2,KAT2A,GHR,H3F3B,HHEX,LEPR,LIMK1,LRP4,SMAD2,NDUFS6,NKX6-1,PDE4D,PRKAR1A,MAPK11,PTCH1,PTPN11,PTPN12,RARB,SEMA3F,SOS1,SOX2,SPTBN2,SYT4,TGFB1,TGFBR3,UBE3A,RND2,FZD9,NRP2,WASF1,SEMA5A,CTR9,KLF2,YAP1,RUFY3,NEDD4L,MACF1,NIPBL,CLIC4,SERP1,NLGN3,RC3H2,CHD7,RTN4,SALL4,TBL1XR1,CTC1,EPPK1,CCM2,PYGO2,PKDCC,ZFYVE27
13_Member	GO Biological Processes	GO:0045927	positive regulation of growth	-3.53948	-1.71952	28/240	657,1654,1735,2137,2185,2263,2690,3021,3630,3984,6195,6197,6386,6860,7049,8153,8877,9037,9647,10413,11116,22902,23327,23499,25836,27230,55636,118813	BMPR1A,DDX3X,DIO3,EXTL3,PTK2B,FGFR2,GHR,H3F3B,INS,LIMK1,RPS6KA1,RPS6KA3,SDCBP,SYT4,TGFBR3,RND2,SPHK1,SEMA5A,PPM1F,YAP1,FGFR1OP,RUFY3,NEDD4L,MACF1,NIPBL,SERP1,CHD7,ZFYVE27
13_Member	GO Biological Processes	GO:0040008	regulation of growth	-2.83664	-1.21532	54/619	657,1032,1410,1654,1735,1848,2137,2185,2263,2690,2786,3021,3621,3622,3630,3984,4493,4501,4825,5600,5727,5781,6195,6197,6386,6405,6860,7040,7049,8153,8725,8877,9037,9647,9655,9792,10413,11116,22902,23327,23499,23678,25836,27230,55506,55636,57142,57446,64321,83481,118813,122809,147040,152404	BMPR1A,CDKN2D,CRYAB,DDX3X,DIO3,DUSP6,EXTL3,PTK2B,FGFR2,GHR,GNG4,H3F3B,ING1,ING2,INS,LIMK1,MT1E,MT1X,NKX6-1,MAPK11,PTCH1,PTPN11,RPS6KA1,RPS6KA3,SDCBP,SEMA3F,SYT4,TGFB1,TGFBR3,RND2,URI1,SPHK1,SEMA5A,PPM1F,SOCS5,SERTAD2,YAP1,FGFR1OP,RUFY3,NEDD4L,MACF1,SGK3,NIPBL,SERP1,H2AFY2,CHD7,RTN4,NDRG3,SOX17,EPPK1,ZFYVE27,SOCS4,KCTD11,IGSF11
13_Member	GO Biological Processes	GO:0030307	positive regulation of cell growth	-2.52448	-0.998431	18/153	1654,2137,2185,3021,3630,3984,6195,6197,6386,6860,8153,8877,9037,11116,22902,23327,23499,118813	DDX3X,EXTL3,PTK2B,H3F3B,INS,LIMK1,RPS6KA1,RPS6KA3,SDCBP,SYT4,RND2,SPHK1,SEMA5A,FGFR1OP,RUFY3,NEDD4L,MACF1,ZFYVE27
13_Member	GO Biological Processes	GO:0016049	cell growth	-2.29503	-0.856226	42/484	214,1032,1410,1654,2016,2137,2185,2786,3021,3621,3630,3984,4825,6195,6197,6386,6405,6860,7040,7049,8153,8527,8725,8828,8877,8936,9037,9655,9792,11116,22902,23327,23499,23678,51602,54413,55506,57142,57446,64121,64321,118813	ALCAM,CDKN2D,CRYAB,DDX3X,EMX1,EXTL3,PTK2B,GNG4,H3F3B,ING1,INS,LIMK1,NKX6-1,RPS6KA1,RPS6KA3,SDCBP,SEMA3F,SYT4,TGFB1,TGFBR3,RND2,DGKD,URI1,NRP2,SPHK1,WASF1,SEMA5A,SOCS5,SERTAD2,FGFR1OP,RUFY3,NEDD4L,MACF1,SGK3,NOP58,NLGN3,H2AFY2,RTN4,NDRG3,RRAGC,SOX17,ZFYVE27
13_Member	GO Biological Processes	GO:0048639	positive regulation of developmental growth	-2.03044	-0.692571	17/158	657,1735,2263,2690,3984,6860,7049,8153,9037,10413,22902,23327,23499,25836,27230,55636,118813	BMPR1A,DIO3,FGFR2,GHR,LIMK1,SYT4,TGFBR3,RND2,SEMA5A,YAP1,RUFY3,NEDD4L,MACF1,NIPBL,SERP1,CHD7,ZFYVE27
14_Summary	GO Biological Processes	GO:0007264	small GTPase mediated signal transduction	-6.12045	-3.46738	63/578	390,3265,3675,3837,3984,4893,5600,5662,5864,5870,5909,5911,5912,5921,5922,5962,6091,6237,6654,6655,8153,8452,8567,8727,8936,9181,9258,9411,9475,9609,10124,10602,11020,22808,23263,23362,23365,23580,25837,50861,51195,51285,53916,55701,55789,57580,57584,57799,64121,79363,84100,85440,93663,94134,116985,117178,121512,128272,143872,153020,161253,200894,201475,836,5599,6610,8767,57142,84894,2786,5295	RND3,HRAS,ITGA3,KPNB1,LIMK1,NRAS,MAPK11,PSD,RAB3A,RAB6A,RAP1GAP,RAP2A,RAP2B,RASA1,RASA2,RDX,ROBO1,RRAS,SOS1,SOS2,RND2,CUL3,MADD,CTNNAL1,WASF1,ARHGEF2,MFHAS1,ARHGAP29,ROCK2,RAB36,ARL4A,CDC42EP3,IFT27,MRAS,MCF2L,PSD3,ARHGEF12,CDC42EP4,RAB26,STMN3,RAPGEFL1,RASL12,RAB4B,ARHGEF40,DEPDC1B,PREX1,ARHGAP21,RAB40C,RRAGC,RSG1,ARL6,DOCK7,ARHGAP18,ARHGAP12,ARAP1,SSX2IP,FGD4,ARHGEF19,ARHGAP42,RASGEF1B,REM2,ARL…
14_Member	GO Biological Processes	GO:0007264	small GTPase mediated signal transduction	-6.12045	-3.46738	63/578	390,3265,3675,3837,3984,4893,5600,5662,5864,5870,5909,5911,5912,5921,5922,5962,6091,6237,6654,6655,8153,8452,8567,8727,8936,9181,9258,9411,9475,9609,10124,10602,11020,22808,23263,23362,23365,23580,25837,50861,51195,51285,53916,55701,55789,57580,57584,57799,64121,79363,84100,85440,93663,94134,116985,117178,121512,128272,143872,153020,161253,200894,201475	RND3,HRAS,ITGA3,KPNB1,LIMK1,NRAS,MAPK11,PSD,RAB3A,RAB6A,RAP1GAP,RAP2A,RAP2B,RASA1,RASA2,RDX,ROBO1,RRAS,SOS1,SOS2,RND2,CUL3,MADD,CTNNAL1,WASF1,ARHGEF2,MFHAS1,ARHGAP29,ROCK2,RAB36,ARL4A,CDC42EP3,IFT27,MRAS,MCF2L,PSD3,ARHGEF12,CDC42EP4,RAB26,STMN3,RAPGEFL1,RASL12,RAB4B,ARHGEF40,DEPDC1B,PREX1,ARHGAP21,RAB40C,RRAGC,RSG1,ARL6,DOCK7,ARHGAP18,ARHGAP12,ARAP1,SSX2IP,FGD4,ARHGEF19,ARHGAP42,RASGEF1B,REM2,ARL…
14_Member	GO Biological Processes	GO:0007265	Ras protein signal transduction	-3.96132	-1.99716	36/323	3265,3675,3837,3984,4893,5600,5662,5911,5912,5921,5922,5962,6091,6237,6654,6655,8452,8567,8727,8936,9181,9411,9475,10602,22808,23263,23362,23365,23580,50861,55701,57580,117178,121512,128272,143872	HRAS,ITGA3,KPNB1,LIMK1,NRAS,MAPK11,PSD,RAP2A,RAP2B,RASA1,RASA2,RDX,ROBO1,RRAS,SOS1,SOS2,CUL3,MADD,CTNNAL1,WASF1,ARHGEF2,ARHGAP29,ROCK2,CDC42EP3,MRAS,MCF2L,PSD3,ARHGEF12,CDC42EP4,STMN3,ARHGEF40,PREX1,SSX2IP,FGD4,ARHGEF19,ARHGAP42
14_Member	Reactome Gene Sets	R-HSA-193704	p75 NTR receptor-mediated signalling	-3.20375	-1.48295	15/101	836,5599,6610,6654,6655,8767,9181,23263,23365,55701,57142,57580,84894,121512,128272	CASP3,MAPK8,SMPD2,SOS1,SOS2,RIPK2,ARHGEF2,MCF2L,ARHGEF12,ARHGEF40,RTN4,PREX1,LINGO1,FGD4,ARHGEF19
14_Member	Reactome Gene Sets	R-HSA-193648	NRAGE signals death through JNK	-2.58317	-1.04114	10/62	5599,6654,6655,9181,23263,23365,55701,57580,121512,128272	MAPK8,SOS1,SOS2,ARHGEF2,MCF2L,ARHGEF12,ARHGEF40,PREX1,FGD4,ARHGEF19
14_Member	GO Biological Processes	GO:0046578	regulation of Ras protein signal transduction	-2.53064	-1.00139	22/202	3265,3675,5662,5921,5922,5962,6091,6654,6655,8452,8567,9181,23263,23362,23365,50861,55701,57580,117178,121512,128272,143872	HRAS,ITGA3,PSD,RASA1,RASA2,RDX,ROBO1,SOS1,SOS2,CUL3,MADD,ARHGEF2,MCF2L,PSD3,ARHGEF12,STMN3,ARHGEF40,PREX1,SSX2IP,FGD4,ARHGEF19,ARHGAP42
14_Member	GO Biological Processes	GO:0007266	Rho protein signal transduction	-2.46906	-0.965985	19/167	3675,3984,6091,6654,6655,8452,8727,9181,9411,9475,10602,23263,23365,23580,55701,57580,121512,128272,143872	ITGA3,LIMK1,ROBO1,SOS1,SOS2,CUL3,CTNNAL1,ARHGEF2,ARHGAP29,ROCK2,CDC42EP3,MCF2L,ARHGEF12,CDC42EP4,ARHGEF40,PREX1,FGD4,ARHGEF19,ARHGAP42
14_Member	GO Biological Processes	GO:0051056	regulation of small GTPase mediated signal transduction	-2.38975	-0.913828	29/299	3265,3675,5662,5909,5921,5922,5962,6091,6654,6655,8452,8567,9181,9411,23263,23362,23365,50861,55701,55789,57580,57584,93663,94134,116985,117178,121512,128272,143872	HRAS,ITGA3,PSD,RAP1GAP,RASA1,RASA2,RDX,ROBO1,SOS1,SOS2,CUL3,MADD,ARHGEF2,ARHGAP29,MCF2L,PSD3,ARHGEF12,STMN3,ARHGEF40,DEPDC1B,PREX1,ARHGAP21,ARHGAP18,ARHGAP12,ARAP1,SSX2IP,FGD4,ARHGEF19,ARHGAP42
14_Member	Reactome Gene Sets	R-HSA-204998	Cell death signalling via NRAGE, NRIF and NADE	-2.31986	-0.870863	11/78	836,5599,6654,6655,9181,23263,23365,55701,57580,121512,128272	CASP3,MAPK8,SOS1,SOS2,ARHGEF2,MCF2L,ARHGEF12,ARHGEF40,PREX1,FGD4,ARHGEF19
14_Member	Reactome Gene Sets	R-HSA-416482	G alpha (12/13) signalling events	-2.28178	-0.845652	12/90	2786,5295,6654,6655,9181,9475,23263,23365,55701,57580,121512,128272	GNG4,PIK3R1,SOS1,SOS2,ARHGEF2,ROCK2,MCF2L,ARHGEF12,ARHGEF40,PREX1,FGD4,ARHGEF19
14_Member	Reactome Gene Sets	R-HSA-194840	Rho GTPase cycle	-2.06965	-0.714255	16/144	6654,6655,9181,9411,23263,23365,55701,55789,57580,57584,93663,94134,116985,121512,128272,143872	SOS1,SOS2,ARHGEF2,ARHGAP29,MCF2L,ARHGEF12,ARHGEF40,DEPDC1B,PREX1,ARHGAP21,ARHGAP18,ARHGAP12,ARAP1,FGD4,ARHGEF19,ARHGAP42
15_Summary	KEGG Pathway	hsa04950	Maturity onset diabetes of the young	-6.07253	-3.44607	10/26	2494,2645,3087,3174,3175,3280,3630,4760,4825,168620,256297,1021,4087,5991,6659,55036,84504,2263,3169,5915	NR5A2,GCK,HHEX,HNF4G,ONECUT1,HES1,INS,NEUROD1,NKX6-1,BHLHA15,PTF1A,CDK6,SMAD2,RFX3,SOX4,CCDC40,NKX6-2,FGFR2,FOXA1,RARB
15_Member	KEGG Pathway	hsa04950	Maturity onset diabetes of the young	-6.07253	-3.44607	10/26	2494,2645,3087,3174,3175,3280,3630,4760,4825,168620	NR5A2,GCK,HHEX,HNF4G,ONECUT1,HES1,INS,NEUROD1,NKX6-1,BHLHA15
15_Member	KEGG Pathway	ko04950	Maturity onset diabetes of the young	-6.07253	-3.44607	10/26	2494,2645,3087,3174,3175,3280,3630,4760,4825,168620	NR5A2,GCK,HHEX,HNF4G,ONECUT1,HES1,INS,NEUROD1,NKX6-1,BHLHA15
15_Member	Reactome Gene Sets	R-HSA-186712	Regulation of beta-cell development	-4.14422	-2.12737	9/33	2494,2645,3174,3175,3280,3630,4760,4825,256297	NR5A2,GCK,HNF4G,ONECUT1,HES1,INS,NEUROD1,NKX6-1,PTF1A
15_Member	GO Biological Processes	GO:0031016	pancreas development	-3.69073	-1.82123	13/72	1021,2494,3087,3175,3280,4087,4760,4825,5991,6659,55036,84504,256297	CDK6,NR5A2,HHEX,ONECUT1,HES1,SMAD2,NEUROD1,NKX6-1,RFX3,SOX4,CCDC40,NKX6-2,PTF1A
15_Member	Reactome Gene Sets	R-HSA-210747	Regulation of gene expression in early pancreatic precursor cells	-3.20412	-1.48295	4/8	2494,3175,4825,256297	NR5A2,ONECUT1,NKX6-1,PTF1A
15_Member	GO Biological Processes	GO:0031018	endocrine pancreas development	-2.49557	-0.978138	8/44	1021,3175,3280,4760,4825,5991,6659,84504	CDK6,ONECUT1,HES1,NEUROD1,NKX6-1,RFX3,SOX4,NKX6-2
15_Member	GO Biological Processes	GO:0002067	glandular epithelial cell differentiation	-2.3715	-0.904103	8/46	1021,2263,3169,3280,4760,4825,5915,5991	CDK6,FGFR2,FOXA1,HES1,NEUROD1,NKX6-1,RARB,RFX3
15_Member	Reactome Gene Sets	R-HSA-210745	Regulation of gene expression in beta cells	-2.23756	-0.821637	5/21	2645,3174,3630,4760,4825	GCK,HNF4G,INS,NEUROD1,NKX6-1
16_Summary	GO Biological Processes	GO:0060341	regulation of cellular localization	-6.04467	-3.42842	82/827	111,135,284,580,602,657,665,673,801,857,1000,1136,1263,1392,1410,1969,2185,2241,2648,3156,3208,3280,3301,3429,3566,3630,3638,3675,4038,4641,4659,5108,5144,5295,5326,5534,5580,5594,5599,5781,5784,5864,5962,6659,6711,6853,6860,7040,7351,7534,7779,7855,8086,8326,8723,8877,9024,9037,9783,10427,11132,11163,22841,22902,23245,23291,23327,25953,26354,29072,51308,51339,54413,54585,55135,55432,55636,56957,…	ADCY5,ADORA2A,ANGPT1,BARD1,BCL3,BMPR1A,BNIP3L,BRAF,CALM1,CAV1,CDH2,CHRNA3,PLK3,CRH,CRYAB,EPHA2,PTK2B,FER,KAT2A,HMGCR,HPCA,HES1,DNAJA1,IFI27,IL4R,INS,INSIG1,ITGA3,LRP4,MYO1C,PPP1R12A,PCM1,PDE4D,PIK3R1,PLAGL2,PPP3R1,PRKCD,MAPK1,MAPK8,PTPN11,PTPN14,RAB3A,RDX,SOX4,SPTBN1,SYN1,SYT4,TGFB1,UCP2,YWHAZ,SLC30A1,FZD5,AAAS,FZD9,SNX4,SPHK1,BRSK2,SEMA5A,RIMS3,SEC24B,CAPN10,NUDT4,RAB11FIP2,RUFY3,ASTN2,FBXW11,NE…
16_Member	GO Biological Processes	GO:0060341	regulation of cellular localization	-6.04467	-3.42842	82/827	111,135,284,580,602,657,665,673,801,857,1000,1136,1263,1392,1410,1969,2185,2241,2648,3156,3208,3280,3301,3429,3566,3630,3638,3675,4038,4641,4659,5108,5144,5295,5326,5534,5580,5594,5599,5781,5784,5864,5962,6659,6711,6853,6860,7040,7351,7534,7779,7855,8086,8326,8723,8877,9024,9037,9783,10427,11132,11163,22841,22902,23245,23291,23327,25953,26354,29072,51308,51339,54413,54585,55135,55432,55636,56957,…	ADCY5,ADORA2A,ANGPT1,BARD1,BCL3,BMPR1A,BNIP3L,BRAF,CALM1,CAV1,CDH2,CHRNA3,PLK3,CRH,CRYAB,EPHA2,PTK2B,FER,KAT2A,HMGCR,HPCA,HES1,DNAJA1,IFI27,IL4R,INS,INSIG1,ITGA3,LRP4,MYO1C,PPP1R12A,PCM1,PDE4D,PIK3R1,PLAGL2,PPP3R1,PRKCD,MAPK1,MAPK8,PTPN11,PTPN14,RAB3A,RDX,SOX4,SPTBN1,SYN1,SYT4,TGFB1,UCP2,YWHAZ,SLC30A1,FZD5,AAAS,FZD9,SNX4,SPHK1,BRSK2,SEMA5A,RIMS3,SEC24B,CAPN10,NUDT4,RAB11FIP2,RUFY3,ASTN2,FBXW11,NE…
16_Member	GO Biological Processes	GO:0032386	regulation of intracellular transport	-3.37836	-1.6014	47/491	284,580,602,657,665,673,1263,1410,2241,2648,3208,3280,3429,3566,3638,4641,4659,5108,5295,5326,5534,5580,5594,5781,5784,5864,5962,6659,6853,7040,7855,8086,8723,8877,9024,9037,9783,10427,11132,11163,22902,23291,29072,51308,51339,55432,80149	ANGPT1,BARD1,BCL3,BMPR1A,BNIP3L,BRAF,PLK3,CRYAB,FER,KAT2A,HPCA,HES1,IFI27,IL4R,INSIG1,MYO1C,PPP1R12A,PCM1,PIK3R1,PLAGL2,PPP3R1,PRKCD,MAPK1,PTPN11,PTPN14,RAB3A,RDX,SOX4,SYN1,TGFB1,FZD5,AAAS,SNX4,SPHK1,BRSK2,SEMA5A,RIMS3,SEC24B,CAPN10,NUDT4,RUFY3,FBXW11,SETD2,REEP2,DACT1,YOD1,ZC3H12A
16_Member	GO Biological Processes	GO:1903827	regulation of cellular protein localization	-3.02899	-1.3463	51/565	284,580,602,657,665,1000,1263,1969,2648,3208,3280,3301,3429,3630,3675,4038,4641,5108,5295,5326,5534,5580,5599,5781,5784,5962,6659,6711,7040,7534,7855,8326,8877,9024,9037,22841,22902,23245,23291,23327,26354,29072,51339,54585,55135,55432,56957,80149,81603,90427,91461	ANGPT1,BARD1,BCL3,BMPR1A,BNIP3L,CDH2,PLK3,EPHA2,KAT2A,HPCA,HES1,DNAJA1,IFI27,INS,ITGA3,LRP4,MYO1C,PCM1,PIK3R1,PLAGL2,PPP3R1,PRKCD,MAPK8,PTPN11,PTPN14,RDX,SOX4,SPTBN1,TGFB1,YWHAZ,FZD5,FZD9,SPHK1,BRSK2,SEMA5A,RAB11FIP2,RUFY3,ASTN2,FBXW11,NEDD4L,GNL3,SETD2,DACT1,LZTFL1,WRAP53,YOD1,OTUD7B,ZC3H12A,TRIM8,BMF,PKDCC
16_Member	GO Biological Processes	GO:0051169	nuclear transport	-3.02297	-1.34573	44/469	284,580,602,657,3087,3280,3429,3837,3842,4435,4659,4760,5295,5534,5571,5580,5594,5781,5784,6426,6659,6711,6993,7040,8086,8125,8877,9037,10527,10636,11163,23291,23511,26263,29072,51339,51517,51602,54960,57187,79711,79760,80149,84946	ANGPT1,BARD1,BCL3,BMPR1A,HHEX,HES1,IFI27,KPNB1,TNPO1,CITED1,PPP1R12A,NEUROD1,PIK3R1,PPP3R1,PRKAG1,PRKCD,MAPK1,PTPN11,PTPN14,SRSF1,SOX4,SPTBN1,DYNLT1,TGFB1,AAAS,ANP32A,SPHK1,SEMA5A,IPO7,RGS14,NUDT4,FBXW11,NUP188,FBXO22,SETD2,DACT1,NCKIPSD,NOP58,GEMIN8,THOC2,IPO4,GEMIN7,ZC3H12A,LTV1
16_Member	GO Biological Processes	GO:0006913	nucleocytoplasmic transport	-2.91853	-1.27304	43/461	284,580,602,657,3087,3280,3429,3837,3842,4435,4659,4760,5295,5534,5571,5580,5594,5781,5784,6426,6659,6711,7040,8086,8125,8877,9037,10527,10636,11163,23291,23511,26263,29072,51339,51517,51602,54960,57187,79711,79760,80149,84946	ANGPT1,BARD1,BCL3,BMPR1A,HHEX,HES1,IFI27,KPNB1,TNPO1,CITED1,PPP1R12A,NEUROD1,PIK3R1,PPP3R1,PRKAG1,PRKCD,MAPK1,PTPN11,PTPN14,SRSF1,SOX4,SPTBN1,TGFB1,AAAS,ANP32A,SPHK1,SEMA5A,IPO7,RGS14,NUDT4,FBXW11,NUP188,FBXO22,SETD2,DACT1,NCKIPSD,NOP58,GEMIN8,THOC2,IPO4,GEMIN7,ZC3H12A,LTV1
16_Member	GO Biological Processes	GO:0046822	regulation of nucleocytoplasmic transport	-2.18492	-0.780301	21/203	284,580,602,657,3429,4659,5295,5534,5580,5781,5784,6659,7040,8086,8877,9037,11163,23291,29072,51339,80149	ANGPT1,BARD1,BCL3,BMPR1A,IFI27,PPP1R12A,PIK3R1,PPP3R1,PRKCD,PTPN11,PTPN14,SOX4,TGFB1,AAAS,SPHK1,SEMA5A,NUDT4,FBXW11,SETD2,DACT1,ZC3H12A
17_Summary	GO Biological Processes	GO:0097190	apoptotic signaling pathway	-5.97721	-3.37095	62/571	135,602,658,665,836,842,857,1032,1392,1396,1654,1870,1969,3148,3265,3301,3429,3622,3630,4335,4776,4929,5074,5295,5326,5534,5580,5599,5883,7040,7132,7534,8326,8452,8567,8725,8739,8793,9024,9026,9181,9529,9647,9774,10059,10413,10625,10771,23612,27141,28996,54431,54541,55023,57630,60401,84334,84957,90427,94241,133746,255027,580,1647,1848,2021,3156,3329,4294,4760,5915,6091,6654,6655,6659,6733,7072,73…	ADORA2A,BCL3,BMPR1B,BNIP3L,CASP3,CASP9,CAV1,CDKN2D,CRH,CRIP1,DDX3X,E2F2,EPHA2,HMGB2,HRAS,DNAJA1,IFI27,ING2,INS,MNT,NFATC4,NR4A2,PAWR,PIK3R1,PLAGL2,PPP3R1,PRKCD,MAPK8,RAD9A,TGFB1,TNFRSF1A,YWHAZ,FZD9,CUL3,MADD,URI1,HRK,TNFRSF10D,BRSK2,HIP1R,ARHGEF2,BAG5,PPM1F,BCLAF1,DNM1L,YAP1,IVNS1ABP,ZMYND11,PHLDA3,CIDEB,HIPK2,DNAJC10,DDIT4,PHIP,SH3RF1,EDA2R,APOPT1,RELT,BMF,TP53INP1,JMY,MPV17L,BARD1,GADD45A,DUSP6…
17_Member	GO Biological Processes	GO:0097190	apoptotic signaling pathway	-5.97721	-3.37095	62/571	135,602,658,665,836,842,857,1032,1392,1396,1654,1870,1969,3148,3265,3301,3429,3622,3630,4335,4776,4929,5074,5295,5326,5534,5580,5599,5883,7040,7132,7534,8326,8452,8567,8725,8739,8793,9024,9026,9181,9529,9647,9774,10059,10413,10625,10771,23612,27141,28996,54431,54541,55023,57630,60401,84334,84957,90427,94241,133746,255027	ADORA2A,BCL3,BMPR1B,BNIP3L,CASP3,CASP9,CAV1,CDKN2D,CRH,CRIP1,DDX3X,E2F2,EPHA2,HMGB2,HRAS,DNAJA1,IFI27,ING2,INS,MNT,NFATC4,NR4A2,PAWR,PIK3R1,PLAGL2,PPP3R1,PRKCD,MAPK8,RAD9A,TGFB1,TNFRSF1A,YWHAZ,FZD9,CUL3,MADD,URI1,HRK,TNFRSF10D,BRSK2,HIP1R,ARHGEF2,BAG5,PPM1F,BCLAF1,DNM1L,YAP1,IVNS1ABP,ZMYND11,PHLDA3,CIDEB,HIPK2,DNAJC10,DDIT4,PHIP,SH3RF1,EDA2R,APOPT1,RELT,BMF,TP53INP1,JMY,MPV17L
17_Member	GO Biological Processes	GO:0097193	intrinsic apoptotic signaling pathway	-5.48078	-3.03725	36/275	602,842,857,1032,1396,1654,1870,1969,3265,3301,3622,3630,4776,5295,5326,5580,5883,7132,8452,8725,9024,9181,9529,9647,9774,10059,10625,23612,27141,28996,54431,54541,60401,84334,90427,133746	BCL3,CASP9,CAV1,CDKN2D,CRIP1,DDX3X,E2F2,EPHA2,HRAS,DNAJA1,ING2,INS,NFATC4,PIK3R1,PLAGL2,PRKCD,RAD9A,TNFRSF1A,CUL3,URI1,BRSK2,ARHGEF2,BAG5,PPM1F,BCLAF1,DNM1L,IVNS1ABP,PHLDA3,CIDEB,HIPK2,DNAJC10,DDIT4,EDA2R,APOPT1,BMF,JMY
17_Member	GO Biological Processes	GO:0010942	positive regulation of cell death	-4.35139	-2.269	59/603	135,580,658,665,836,842,857,1392,1647,1654,1848,2021,3156,3301,3329,3429,4294,4760,4776,5074,5326,5534,5580,5599,5883,5915,6091,6654,6655,6659,6733,7040,7072,7351,7534,8326,8739,8767,9026,9181,9262,9647,9770,9774,10059,11132,23263,23365,23612,27141,54541,57580,80149,84334,90427,94241,121512,128272,133746	ADORA2A,BARD1,BMPR1B,BNIP3L,CASP3,CASP9,CAV1,CRH,GADD45A,DDX3X,DUSP6,ENDOG,HMGCR,DNAJA1,HSPD1,IFI27,MAP3K10,NEUROD1,NFATC4,PAWR,PLAGL2,PPP3R1,PRKCD,MAPK8,RAD9A,RARB,ROBO1,SOS1,SOS2,SOX4,SRPK2,TGFB1,TIA1,UCP2,YWHAZ,FZD9,HRK,RIPK2,HIP1R,ARHGEF2,STK17B,PPM1F,RASSF2,BCLAF1,DNM1L,CAPN10,MCF2L,ARHGEF12,PHLDA3,CIDEB,DDIT4,PREX1,ZC3H12A,APOPT1,BMF,TP53INP1,FGD4,ARHGEF19,JMY
17_Member	GO Biological Processes	GO:0043065	positive regulation of apoptotic process	-4.31362	-2.24	56/565	135,580,658,665,836,842,857,1647,1654,1848,2021,3156,3301,3329,3429,4294,4760,4776,5074,5326,5534,5580,5599,5883,5915,6091,6654,6655,6659,6733,7040,7072,7534,8326,8739,8767,9026,9181,9262,9647,9770,9774,10059,11132,23263,23365,23612,27141,57580,80149,84334,90427,94241,121512,128272,133746	ADORA2A,BARD1,BMPR1B,BNIP3L,CASP3,CASP9,CAV1,GADD45A,DDX3X,DUSP6,ENDOG,HMGCR,DNAJA1,HSPD1,IFI27,MAP3K10,NEUROD1,NFATC4,PAWR,PLAGL2,PPP3R1,PRKCD,MAPK8,RAD9A,RARB,ROBO1,SOS1,SOS2,SOX4,SRPK2,TGFB1,TIA1,YWHAZ,FZD9,HRK,RIPK2,HIP1R,ARHGEF2,STK17B,PPM1F,RASSF2,BCLAF1,DNM1L,CAPN10,MCF2L,ARHGEF12,PHLDA3,CIDEB,PREX1,ZC3H12A,APOPT1,BMF,TP53INP1,FGD4,ARHGEF19,JMY
17_Member	GO Biological Processes	GO:0043068	positive regulation of programmed cell death	-4.1888	-2.1592	56/571	135,580,658,665,836,842,857,1647,1654,1848,2021,3156,3301,3329,3429,4294,4760,4776,5074,5326,5534,5580,5599,5883,5915,6091,6654,6655,6659,6733,7040,7072,7534,8326,8739,8767,9026,9181,9262,9647,9770,9774,10059,11132,23263,23365,23612,27141,57580,80149,84334,90427,94241,121512,128272,133746	ADORA2A,BARD1,BMPR1B,BNIP3L,CASP3,CASP9,CAV1,GADD45A,DDX3X,DUSP6,ENDOG,HMGCR,DNAJA1,HSPD1,IFI27,MAP3K10,NEUROD1,NFATC4,PAWR,PLAGL2,PPP3R1,PRKCD,MAPK8,RAD9A,RARB,ROBO1,SOS1,SOS2,SOX4,SRPK2,TGFB1,TIA1,YWHAZ,FZD9,HRK,RIPK2,HIP1R,ARHGEF2,STK17B,PPM1F,RASSF2,BCLAF1,DNM1L,CAPN10,MCF2L,ARHGEF12,PHLDA3,CIDEB,PREX1,ZC3H12A,APOPT1,BMF,TP53INP1,FGD4,ARHGEF19,JMY
17_Member	GO Biological Processes	GO:2001233	regulation of apoptotic signaling pathway	-3.23906	-1.50425	37/365	135,658,857,1032,1654,3148,3301,3622,3630,4335,4776,4929,5326,5534,5580,5599,5883,7534,8326,8567,8725,8739,9026,9181,9529,9774,10059,10413,10625,10771,27141,55023,57630,84334,90427,94241,255027	ADORA2A,BMPR1B,CAV1,CDKN2D,DDX3X,HMGB2,DNAJA1,ING2,INS,MNT,NFATC4,NR4A2,PLAGL2,PPP3R1,PRKCD,MAPK8,RAD9A,YWHAZ,FZD9,MADD,URI1,HRK,HIP1R,ARHGEF2,BAG5,BCLAF1,DNM1L,YAP1,IVNS1ABP,ZMYND11,CIDEB,PHIP,SH3RF1,APOPT1,BMF,TP53INP1,MPV17L
17_Member	GO Biological Processes	GO:0008637	apoptotic mitochondrial changes	-2.18011	-0.776887	14/116	291,665,3329,5534,5599,7534,8326,8739,9026,10059,27141,84334,90427,255027	SLC25A4,BNIP3L,HSPD1,PPP3R1,MAPK8,YWHAZ,FZD9,HRK,HIP1R,DNM1L,CIDEB,APOPT1,BMF,MPV17L
18_Summary	GO Biological Processes	GO:0009790	embryo development	-5.94656	-3.35007	90/939	284,657,727,1303,1848,1969,2016,2021,2114,2186,2202,2263,2494,2535,2648,3087,3169,3280,3398,3638,3675,3912,4038,4087,4435,4678,4760,4848,5155,5567,5573,5594,5727,5887,5915,5921,5954,6045,6405,6426,6654,6657,6659,6664,6932,7003,7004,7005,7026,7040,7483,7779,7855,8452,8463,8646,8894,9463,9646,9935,10159,10365,10413,10427,10818,22846,23122,25836,25949,28996,29072,51339,54903,55036,55636,57167,57534,…	ANGPT1,BMPR1A,C5,COL12A1,DUSP6,EPHA2,EMX1,ENDOG,ETS2,BPTF,EFEMP1,FGFR2,NR5A2,FZD2,KAT2A,HHEX,FOXA1,HES1,ID2,INSIG1,ITGA3,LAMB1,LRP4,SMAD2,CITED1,NASP,NEUROD1,CNOT2,PDGFB,PRKACB,PRKAR1A,MAPK1,PTCH1,RAD23B,RARB,RASA1,RCN1,RNF2,SEMA3F,SRSF1,SOS1,SOX2,SOX4,SOX11,TCF7,TEAD1,TEAD4,TEAD3,NR2F2,TGFB1,WNT9A,SLC30A1,FZD5,CUL3,TEAD2,CHRD,EIF2S2,PICK1,CTR9,MAFB,ATP6AP2,KLF2,YAP1,SEC24B,FRS2,VASH1,CLASP2,NIPB…
18_Member	GO Biological Processes	GO:0009790	embryo development	-5.94656	-3.35007	90/939	284,657,727,1303,1848,1969,2016,2021,2114,2186,2202,2263,2494,2535,2648,3087,3169,3280,3398,3638,3675,3912,4038,4087,4435,4678,4760,4848,5155,5567,5573,5594,5727,5887,5915,5921,5954,6045,6405,6426,6654,6657,6659,6664,6932,7003,7004,7005,7026,7040,7483,7779,7855,8452,8463,8646,8894,9463,9646,9935,10159,10365,10413,10427,10818,22846,23122,25836,25949,28996,29072,51339,54903,55036,55636,57167,57534,…	ANGPT1,BMPR1A,C5,COL12A1,DUSP6,EPHA2,EMX1,ENDOG,ETS2,BPTF,EFEMP1,FGFR2,NR5A2,FZD2,KAT2A,HHEX,FOXA1,HES1,ID2,INSIG1,ITGA3,LAMB1,LRP4,SMAD2,CITED1,NASP,NEUROD1,CNOT2,PDGFB,PRKACB,PRKAR1A,MAPK1,PTCH1,RAD23B,RARB,RASA1,RCN1,RNF2,SEMA3F,SRSF1,SOS1,SOX2,SOX4,SOX11,TCF7,TEAD1,TEAD4,TEAD3,NR2F2,TGFB1,WNT9A,SLC30A1,FZD5,CUL3,TEAD2,CHRD,EIF2S2,PICK1,CTR9,MAFB,ATP6AP2,KLF2,YAP1,SEC24B,FRS2,VASH1,CLASP2,NIPB…
18_Member	GO Biological Processes	GO:0048568	embryonic organ development	-5.77695	-3.22621	49/418	657,1969,2186,2202,2263,2535,3087,3280,3398,3638,4087,4435,4760,5155,5594,5727,5887,5915,6664,6932,7003,7004,7005,7026,7040,7483,7855,8463,9935,10413,10427,10818,22846,25836,25949,28996,29072,54903,55036,55636,57534,64321,79733,79893,80199,91461,161882,200894,348093	BMPR1A,EPHA2,BPTF,EFEMP1,FGFR2,FZD2,HHEX,HES1,ID2,INSIG1,SMAD2,CITED1,NEUROD1,PDGFB,MAPK1,PTCH1,RAD23B,RARB,SOX11,TCF7,TEAD1,TEAD4,TEAD3,NR2F2,TGFB1,WNT9A,FZD5,TEAD2,MAFB,YAP1,SEC24B,FRS2,VASH1,NIPBL,SYF2,HIPK2,SETD2,MKS1,CCDC40,CHD7,MIB1,SOX17,E2F8,GGNBP2,FUZ,PKDCC,ZFPM1,ARL13B,RBPMS2
18_Member	GO Biological Processes	GO:0048598	embryonic morphogenesis	-4.61817	-2.46188	57/564	657,1303,1848,1969,2114,2202,2263,2535,2648,3087,3280,3398,3638,3675,3912,4038,4087,4760,5567,5573,5594,5727,5915,6045,6654,6657,6659,6664,6932,7040,7483,7855,8452,8463,8646,9646,9935,10413,10427,10818,23122,25836,25949,28996,29072,51339,54903,55036,55636,57167,57534,64321,64327,65057,80199,200894,348093	BMPR1A,COL12A1,DUSP6,EPHA2,ETS2,EFEMP1,FGFR2,FZD2,KAT2A,HHEX,HES1,ID2,INSIG1,ITGA3,LAMB1,LRP4,SMAD2,NEUROD1,PRKACB,PRKAR1A,MAPK1,PTCH1,RARB,RNF2,SOS1,SOX2,SOX4,SOX11,TCF7,TGFB1,WNT9A,FZD5,CUL3,TEAD2,CHRD,CTR9,MAFB,YAP1,SEC24B,FRS2,CLASP2,NIPBL,SYF2,HIPK2,SETD2,DACT1,MKS1,CCDC40,CHD7,SALL4,MIB1,SOX17,LMBR1,ACD,FUZ,ARL13B,RBPMS2
18_Member	GO Biological Processes	GO:0001701	in utero embryonic development	-4.59957	-2.45463	37/313	284,657,727,2016,2021,2186,2263,2648,3087,3280,4087,4435,4678,4848,5155,5594,5727,5954,6426,7026,7779,7855,8452,8894,9646,10365,22846,25949,29072,55636,57167,57534,64321,79733,79893,83605,90780	ANGPT1,BMPR1A,C5,EMX1,ENDOG,BPTF,FGFR2,KAT2A,HHEX,HES1,SMAD2,CITED1,NASP,CNOT2,PDGFB,MAPK1,PTCH1,RCN1,SRSF1,NR2F2,SLC30A1,FZD5,CUL3,EIF2S2,CTR9,KLF2,VASH1,SYF2,SETD2,CHD7,SALL4,MIB1,SOX17,E2F8,GGNBP2,CCM2,PYGO2
18_Member	GO Biological Processes	GO:0021915	neural tube development	-4.53825	-2.41564	23/156	1969,2535,2648,3169,3280,5567,5727,6659,6664,6932,7040,8463,8646,10159,10427,29072,51339,54903,57167,57534,64321,80199,200894	EPHA2,FZD2,KAT2A,FOXA1,HES1,PRKACB,PTCH1,SOX4,SOX11,TCF7,TGFB1,TEAD2,CHRD,ATP6AP2,SEC24B,SETD2,DACT1,MKS1,SALL4,MIB1,SOX17,FUZ,ARL13B
18_Member	GO Biological Processes	GO:0035239	tube morphogenesis	-4.34623	-2.26678	39/346	1969,2119,2263,2535,2648,3087,3169,3280,3398,4087,4435,4776,5534,5567,5727,6659,6664,6932,7040,8463,8914,10413,10427,25836,25932,29072,51339,54903,55036,55636,57167,57534,64321,80004,80199,81792,83605,200894,348093	EPHA2,ETV5,FGFR2,FZD2,KAT2A,HHEX,FOXA1,HES1,ID2,SMAD2,CITED1,NFATC4,PPP3R1,PRKACB,PTCH1,SOX4,SOX11,TCF7,TGFB1,TEAD2,TIMELESS,YAP1,SEC24B,NIPBL,CLIC4,SETD2,DACT1,MKS1,CCDC40,CHD7,SALL4,MIB1,SOX17,ESRP2,FUZ,ADAMTS12,CCM2,ARL13B,RBPMS2
18_Member	GO Biological Processes	GO:0043009	chordate embryonic development	-4.22473	-2.18453	55/556	284,657,727,1969,2016,2021,2186,2263,2535,2648,3087,3169,3280,4087,4435,4678,4848,5155,5567,5594,5727,5954,6426,6659,6664,6932,7026,7040,7483,7779,7855,8452,8463,8646,8894,9646,10159,10365,10427,22846,25836,25949,29072,51339,54903,55636,57167,57534,64321,79733,79893,80199,83605,90780,200894	ANGPT1,BMPR1A,C5,EPHA2,EMX1,ENDOG,BPTF,FGFR2,FZD2,KAT2A,HHEX,FOXA1,HES1,SMAD2,CITED1,NASP,CNOT2,PDGFB,PRKACB,MAPK1,PTCH1,RCN1,SRSF1,SOX4,SOX11,TCF7,NR2F2,TGFB1,WNT9A,SLC30A1,FZD5,CUL3,TEAD2,CHRD,EIF2S2,CTR9,ATP6AP2,KLF2,SEC24B,VASH1,NIPBL,SYF2,SETD2,DACT1,MKS1,CHD7,SALL4,MIB1,SOX17,E2F8,GGNBP2,FUZ,CCM2,PYGO2,ARL13B
18_Member	GO Biological Processes	GO:0009792	embryo development ending in birth or egg hatching	-4.16221	-2.13781	55/559	284,657,727,1969,2016,2021,2186,2263,2535,2648,3087,3169,3280,4087,4435,4678,4848,5155,5567,5594,5727,5954,6426,6659,6664,6932,7026,7040,7483,7779,7855,8452,8463,8646,8894,9646,10159,10365,10427,22846,25836,25949,29072,51339,54903,55636,57167,57534,64321,79733,79893,80199,83605,90780,200894	ANGPT1,BMPR1A,C5,EPHA2,EMX1,ENDOG,BPTF,FGFR2,FZD2,KAT2A,HHEX,FOXA1,HES1,SMAD2,CITED1,NASP,CNOT2,PDGFB,PRKACB,MAPK1,PTCH1,RCN1,SRSF1,SOX4,SOX11,TCF7,NR2F2,TGFB1,WNT9A,SLC30A1,FZD5,CUL3,TEAD2,CHRD,EIF2S2,CTR9,ATP6AP2,KLF2,SEC24B,VASH1,NIPBL,SYF2,SETD2,DACT1,MKS1,CHD7,SALL4,MIB1,SOX17,E2F8,GGNBP2,FUZ,CCM2,PYGO2,ARL13B
18_Member	GO Biological Processes	GO:0035295	tube development	-4.14785	-2.12737	56/573	657,688,1392,1969,2119,2263,2535,2648,3087,3169,3280,3398,3622,3675,4087,4435,4776,5534,5567,5594,5727,5864,5915,6659,6664,6932,7040,7068,8463,8646,8914,10159,10365,10413,10427,10630,25836,25932,29072,51339,54542,54903,55036,55636,57167,57534,64321,80004,80199,81792,83605,91461,93986,140628,200894,348093	BMPR1A,KLF5,CRH,EPHA2,ETV5,FGFR2,FZD2,KAT2A,HHEX,FOXA1,HES1,ID2,ING2,ITGA3,SMAD2,CITED1,NFATC4,PPP3R1,PRKACB,MAPK1,PTCH1,RAB3A,RARB,SOX4,SOX11,TCF7,TGFB1,THRB,TEAD2,CHRD,TIMELESS,ATP6AP2,KLF2,YAP1,SEC24B,PDPN,NIPBL,CLIC4,SETD2,DACT1,RC3H2,MKS1,CCDC40,CHD7,SALL4,MIB1,SOX17,ESRP2,FUZ,ADAMTS12,CCM2,PKDCC,FOXP2,GATA5,ARL13B,RBPMS2
18_Member	GO Biological Processes	GO:0048729	tissue morphogenesis	-3.60211	-1.76554	57/615	59,104,657,1832,1969,2119,2263,2535,2648,3087,3169,3280,3675,4087,4435,4776,5534,5567,5573,5706,5727,5911,6654,6659,6664,7040,7049,7855,8463,8646,8914,10413,10427,10818,22881,23002,23122,23245,25932,29072,51339,54903,55036,55636,57167,57534,64321,64750,80004,80199,81792,83605,94134,128272,161882,200894,341640	ACTA2,ADARB1,BMPR1A,DSP,EPHA2,ETV5,FGFR2,FZD2,KAT2A,HHEX,FOXA1,HES1,ITGA3,SMAD2,CITED1,NFATC4,PPP3R1,PRKACB,PRKAR1A,PSMC6,PTCH1,RAP2A,SOS1,SOX4,SOX11,TGFB1,TGFBR3,FZD5,TEAD2,CHRD,TIMELESS,YAP1,SEC24B,FRS2,ANKRD6,DAAM1,CLASP2,ASTN2,CLIC4,SETD2,DACT1,MKS1,CCDC40,CHD7,SALL4,MIB1,SOX17,SMURF2,ESRP2,FUZ,ADAMTS12,CCM2,ARHGAP12,ARHGEF19,ZFPM1,ARL13B,FREM2
18_Member	GO Biological Processes	GO:0048562	embryonic organ morphogenesis	-3.09486	-1.39903	30/281	1969,2202,2263,2535,3280,3398,3638,4087,4760,5594,5915,6664,6932,7483,7855,8463,9935,10413,10427,10818,25836,28996,29072,55036,55636,57534,64321,80199,200894,348093	EPHA2,EFEMP1,FGFR2,FZD2,HES1,ID2,INSIG1,SMAD2,NEUROD1,MAPK1,RARB,SOX11,TCF7,WNT9A,FZD5,TEAD2,MAFB,YAP1,SEC24B,FRS2,NIPBL,HIPK2,SETD2,CCDC40,CHD7,MIB1,SOX17,FUZ,ARL13B,RBPMS2
18_Member	GO Biological Processes	GO:0060562	epithelial tube morphogenesis	-3.03607	-1.34847	32/309	1969,2119,2263,2535,2648,3087,3169,3280,4435,4776,5534,5567,5727,6659,6664,7040,8463,8914,10413,10427,25932,29072,54903,55036,57167,57534,64321,80004,80199,81792,83605,200894	EPHA2,ETV5,FGFR2,FZD2,KAT2A,HHEX,FOXA1,HES1,CITED1,NFATC4,PPP3R1,PRKACB,PTCH1,SOX4,SOX11,TGFB1,TEAD2,TIMELESS,YAP1,SEC24B,CLIC4,SETD2,MKS1,CCDC40,SALL4,MIB1,SOX17,ESRP2,FUZ,ADAMTS12,CCM2,ARL13B
18_Member	GO Biological Processes	GO:0001841	neural tube formation	-2.7749	-1.17061	14/100	2535,2648,5567,5727,6659,6664,7040,8463,10427,29072,54903,57167,57534,80199	FZD2,KAT2A,PRKACB,PTCH1,SOX4,SOX11,TGFB1,TEAD2,SEC24B,SETD2,MKS1,SALL4,MIB1,FUZ
18_Member	GO Biological Processes	GO:0002009	morphogenesis of an epithelium	-2.69972	-1.1191	46/515	1969,2119,2263,2535,2648,3087,3169,3280,4435,4776,5534,5567,5706,5727,5911,6654,6659,6664,7040,7855,8463,8914,10413,10427,10818,22881,23002,23122,23245,25932,29072,51339,54903,55036,57167,57534,64321,64750,80004,80199,81792,83605,94134,128272,200894,341640	EPHA2,ETV5,FGFR2,FZD2,KAT2A,HHEX,FOXA1,HES1,CITED1,NFATC4,PPP3R1,PRKACB,PSMC6,PTCH1,RAP2A,SOS1,SOX4,SOX11,TGFB1,FZD5,TEAD2,TIMELESS,YAP1,SEC24B,FRS2,ANKRD6,DAAM1,CLASP2,ASTN2,CLIC4,SETD2,DACT1,MKS1,CCDC40,SALL4,MIB1,SOX17,SMURF2,ESRP2,FUZ,ADAMTS12,CCM2,ARHGAP12,ARHGEF19,ARL13B,FREM2
18_Member	GO Biological Processes	GO:0072175	epithelial tube formation	-2.17956	-0.776887	15/128	2263,2535,2648,5567,5727,6659,6664,7040,8463,10427,29072,54903,57167,57534,80199	FGFR2,FZD2,KAT2A,PRKACB,PTCH1,SOX4,SOX11,TGFB1,TEAD2,SEC24B,SETD2,MKS1,SALL4,MIB1,FUZ
18_Member	GO Biological Processes	GO:0001838	embryonic epithelial tube formation	-2.05305	-0.708051	14/120	2535,2648,5567,5727,6659,6664,7040,8463,10427,29072,54903,57167,57534,80199	FZD2,KAT2A,PRKACB,PTCH1,SOX4,SOX11,TGFB1,TEAD2,SEC24B,SETD2,MKS1,SALL4,MIB1,FUZ
18_Member	GO Biological Processes	GO:0001843	neural tube closure	-2.03903	-0.698343	11/85	2535,2648,5567,5727,7040,8463,10427,29072,54903,57167,80199	FZD2,KAT2A,PRKACB,PTCH1,TGFB1,TEAD2,SEC24B,SETD2,MKS1,SALL4,FUZ
18_Member	GO Biological Processes	GO:0016331	morphogenesis of embryonic epithelium	-2.01447	-0.681736	16/146	2263,2535,2648,3087,5567,5727,6659,6664,7040,8463,10427,29072,54903,57167,57534,80199	FGFR2,FZD2,KAT2A,HHEX,PRKACB,PTCH1,SOX4,SOX11,TGFB1,TEAD2,SEC24B,SETD2,MKS1,SALL4,MIB1,FUZ
18_Member	GO Biological Processes	GO:0060606	tube closure	-2.00202	-0.67243	11/86	2535,2648,5567,5727,7040,8463,10427,29072,54903,57167,80199	FZD2,KAT2A,PRKACB,PTCH1,TGFB1,TEAD2,SEC24B,SETD2,MKS1,SALL4,FUZ
19_Summary	GO Biological Processes	GO:0033673	negative regulation of kinase activity	-5.85949	-3.27254	35/254	104,135,836,857,1032,1647,1848,1850,2764,3087,3156,3301,5573,5580,5998,7026,9467,9647,9655,10114,10636,10641,10935,11116,25793,54997,55861,55924,56940,57580,65125,79893,122809,146760,150290,284,801,5144,7040,9770,10048,10771,51339,54431,54541,55885,80149,84919,334,678,725,727,1654,1789,3630,3720,3984,4087,4848,5706,6195,6197,6386,6640,6659,7072,7483,8087,8891,8994,9097,9337,9444,9475,9529,9698,10…	ADARB1,ADORA2A,CASP3,CAV1,CDKN2D,GADD45A,DUSP6,DUSP8,GMFB,HHEX,HMGCR,DNAJA1,PRKAR1A,PRKCD,RGS3,NR2F2,SH3BP5,PPM1F,SOCS5,HIPK3,RGS14,NPRL2,PRDX3,FGFR1OP,FBXO7,TESC,DBNDD2,FAM212B,DUSP22,PREX1,WNK1,GGNBP2,SOCS4,RTN4RL1,DUSP18,ANGPT1,CALM1,PDE4D,TGFB1,RASSF2,RANBP9,ZMYND11,DACT1,DNAJC10,DDIT4,LMO3,ZC3H12A,PPP1R15B,APLP2,ZFP36L2,C4BPB,C5,DDX3X,DNMT3B,INS,JARID2,LIMK1,SMAD2,CNOT2,PSMC6,RPS6KA1,RPS6KA3…
19_Member	GO Biological Processes	GO:0033673	negative regulation of kinase activity	-5.85949	-3.27254	35/254	104,135,836,857,1032,1647,1848,1850,2764,3087,3156,3301,5573,5580,5998,7026,9467,9647,9655,10114,10636,10641,10935,11116,25793,54997,55861,55924,56940,57580,65125,79893,122809,146760,150290	ADARB1,ADORA2A,CASP3,CAV1,CDKN2D,GADD45A,DUSP6,DUSP8,GMFB,HHEX,HMGCR,DNAJA1,PRKAR1A,PRKCD,RGS3,NR2F2,SH3BP5,PPM1F,SOCS5,HIPK3,RGS14,NPRL2,PRDX3,FGFR1OP,FBXO7,TESC,DBNDD2,FAM212B,DUSP22,PREX1,WNK1,GGNBP2,SOCS4,RTN4RL1,DUSP18
19_Member	GO Biological Processes	GO:0006469	negative regulation of protein kinase activity	-5.66309	-3.14342	33/237	104,135,836,857,1032,1647,1848,1850,2764,3087,3156,3301,5573,5580,5998,7026,9467,9647,9655,10114,10636,11116,25793,54997,55861,55924,56940,57580,65125,79893,122809,146760,150290	ADARB1,ADORA2A,CASP3,CAV1,CDKN2D,GADD45A,DUSP6,DUSP8,GMFB,HHEX,HMGCR,DNAJA1,PRKAR1A,PRKCD,RGS3,NR2F2,SH3BP5,PPM1F,SOCS5,HIPK3,RGS14,FGFR1OP,FBXO7,TESC,DBNDD2,FAM212B,DUSP22,PREX1,WNK1,GGNBP2,SOCS4,RTN4RL1,DUSP18
19_Member	GO Biological Processes	GO:0001933	negative regulation of protein phosphorylation	-5.50495	-3.04645	46/391	104,135,284,801,836,857,1032,1647,1848,1850,2764,3087,3156,3301,5144,5573,5580,5998,7026,7040,9467,9647,9655,9770,10048,10114,10636,10771,11116,25793,51339,54431,54541,54997,55861,55885,55924,56940,57580,65125,79893,80149,84919,122809,146760,150290	ADARB1,ADORA2A,ANGPT1,CALM1,CASP3,CAV1,CDKN2D,GADD45A,DUSP6,DUSP8,GMFB,HHEX,HMGCR,DNAJA1,PDE4D,PRKAR1A,PRKCD,RGS3,NR2F2,TGFB1,SH3BP5,PPM1F,SOCS5,RASSF2,RANBP9,HIPK3,RGS14,ZMYND11,FGFR1OP,FBXO7,DACT1,DNAJC10,DDIT4,TESC,DBNDD2,LMO3,FAM212B,DUSP22,PREX1,WNK1,GGNBP2,ZC3H12A,PPP1R15B,SOCS4,RTN4RL1,DUSP18
19_Member	GO Biological Processes	GO:0032269	negative regulation of cellular protein metabolic process	-5.23834	-2.90771	91/991	104,135,284,334,678,725,727,801,836,857,1032,1647,1654,1789,1848,1850,2764,3087,3156,3301,3630,3720,3984,4087,4848,5144,5573,5580,5706,5998,6195,6197,6386,6640,6659,7026,7040,7072,7483,8087,8891,8994,9097,9337,9444,9467,9475,9529,9647,9655,9698,9770,10048,10114,10636,10643,10771,10935,11116,22823,23034,23318,23560,25793,29883,50859,51322,51339,51529,54431,54541,54997,55818,55861,55885,55924,56940…	ADARB1,ADORA2A,ANGPT1,APLP2,ZFP36L2,C4BPB,C5,CALM1,CASP3,CAV1,CDKN2D,GADD45A,DDX3X,DNMT3B,DUSP6,DUSP8,GMFB,HHEX,HMGCR,DNAJA1,INS,JARID2,LIMK1,SMAD2,CNOT2,PDE4D,PRKAR1A,PRKCD,PSMC6,RGS3,RPS6KA1,RPS6KA3,SDCBP,SNTA1,SOX4,NR2F2,TGFB1,TIA1,WNT9A,FXR1,EIF2B3,LIMD1,USP14,CNOT8,QKI,SH3BP5,ROCK2,BAG5,PPM1F,SOCS5,PUM1,RASSF2,RANBP9,HIPK3,RGS14,IGF2BP3,ZMYND11,PRDX3,FGFR1OP,MTF2,SAMD4A,ZCCHC11,GTPBP4,FBXO7,…
19_Member	GO Biological Processes	GO:0042326	negative regulation of phosphorylation	-5.16983	-2.8646	48/427	104,135,284,801,836,857,1032,1647,1848,1850,2764,3087,3156,3301,5144,5573,5580,5998,7026,7040,9467,9647,9655,9770,10048,10114,10636,10641,10771,10935,11116,25793,51339,54431,54541,54997,55861,55885,55924,56940,57580,65125,79893,80149,84919,122809,146760,150290	ADARB1,ADORA2A,ANGPT1,CALM1,CASP3,CAV1,CDKN2D,GADD45A,DUSP6,DUSP8,GMFB,HHEX,HMGCR,DNAJA1,PDE4D,PRKAR1A,PRKCD,RGS3,NR2F2,TGFB1,SH3BP5,PPM1F,SOCS5,RASSF2,RANBP9,HIPK3,RGS14,NPRL2,ZMYND11,PRDX3,FGFR1OP,FBXO7,DACT1,DNAJC10,DDIT4,TESC,DBNDD2,LMO3,FAM212B,DUSP22,PREX1,WNK1,GGNBP2,ZC3H12A,PPP1R15B,SOCS4,RTN4RL1,DUSP18
19_Member	GO Biological Processes	GO:1902532	negative regulation of intracellular signal transduction	-5.03195	-2.74603	50/457	801,857,1032,1654,1848,1850,1969,3156,3301,3622,3630,3675,4760,5140,5562,5580,5921,5922,5998,8444,8452,8725,8994,9181,9529,9655,9770,10048,10114,10625,10636,10641,10771,23291,23612,50861,51339,54541,55788,55885,56940,56957,57580,79893,80149,122809,126374,143872,146760,150290	CALM1,CAV1,CDKN2D,DDX3X,DUSP6,DUSP8,EPHA2,HMGCR,DNAJA1,ING2,INS,ITGA3,NEUROD1,PDE3B,PRKAA1,PRKCD,RASA1,RASA2,RGS3,DYRK3,CUL3,URI1,LIMD1,ARHGEF2,BAG5,SOCS5,RASSF2,RANBP9,HIPK3,IVNS1ABP,RGS14,NPRL2,ZMYND11,FBXW11,PHLDA3,STMN3,DACT1,DDIT4,LMBRD1,LMO3,DUSP22,OTUD7B,PREX1,GGNBP2,ZC3H12A,SOCS4,WTIP,ARHGAP42,RTN4RL1,DUSP18
19_Member	GO Biological Processes	GO:0045936	negative regulation of phosphate metabolic process	-4.88822	-2.6391	57/552	104,135,284,801,836,857,1032,1647,1848,1850,2764,2773,3087,3156,3208,3301,5144,5155,5573,5580,5998,7026,7040,8725,9467,9475,9647,9655,9770,10048,10114,10142,10636,10641,10771,10935,11116,25793,51339,54431,54541,54997,55861,55885,55924,56940,57580,65125,79893,80149,84919,114783,122809,146760,150290,261726,376497	ADARB1,ADORA2A,ANGPT1,CALM1,CASP3,CAV1,CDKN2D,GADD45A,DUSP6,DUSP8,GMFB,GNAI3,HHEX,HMGCR,HPCA,DNAJA1,PDE4D,PDGFB,PRKAR1A,PRKCD,RGS3,NR2F2,TGFB1,URI1,SH3BP5,ROCK2,PPM1F,SOCS5,RASSF2,RANBP9,HIPK3,AKAP9,RGS14,NPRL2,ZMYND11,PRDX3,FGFR1OP,FBXO7,DACT1,DNAJC10,DDIT4,TESC,DBNDD2,LMO3,FAM212B,DUSP22,PREX1,WNK1,GGNBP2,ZC3H12A,PPP1R15B,LMTK3,SOCS4,RTN4RL1,DUSP18,TIPRL,SLC27A1
19_Member	GO Biological Processes	GO:0010563	negative regulation of phosphorus metabolic process	-4.86523	-2.62835	57/553	104,135,284,801,836,857,1032,1647,1848,1850,2764,2773,3087,3156,3208,3301,5144,5155,5573,5580,5998,7026,7040,8725,9467,9475,9647,9655,9770,10048,10114,10142,10636,10641,10771,10935,11116,25793,51339,54431,54541,54997,55861,55885,55924,56940,57580,65125,79893,80149,84919,114783,122809,146760,150290,261726,376497	ADARB1,ADORA2A,ANGPT1,CALM1,CASP3,CAV1,CDKN2D,GADD45A,DUSP6,DUSP8,GMFB,GNAI3,HHEX,HMGCR,HPCA,DNAJA1,PDE4D,PDGFB,PRKAR1A,PRKCD,RGS3,NR2F2,TGFB1,URI1,SH3BP5,ROCK2,PPM1F,SOCS5,RASSF2,RANBP9,HIPK3,AKAP9,RGS14,NPRL2,ZMYND11,PRDX3,FGFR1OP,FBXO7,DACT1,DNAJC10,DDIT4,TESC,DBNDD2,LMO3,FAM212B,DUSP22,PREX1,WNK1,GGNBP2,ZC3H12A,PPP1R15B,LMTK3,SOCS4,RTN4RL1,DUSP18,TIPRL,SLC27A1
19_Member	GO Biological Processes	GO:0031400	negative regulation of protein modification process	-4.84238	-2.61386	59/580	104,135,284,801,836,857,1032,1647,1789,1848,1850,2764,3087,3156,3301,3720,3984,5144,5573,5580,5706,5998,6640,6659,7026,7040,9467,9475,9529,9647,9655,9770,10048,10114,10636,10771,11116,22823,23560,25793,51339,51529,54431,54541,54997,55818,55861,55885,55924,56940,57580,65125,79893,80149,84919,122809,146760,150290,261726	ADARB1,ADORA2A,ANGPT1,CALM1,CASP3,CAV1,CDKN2D,GADD45A,DNMT3B,DUSP6,DUSP8,GMFB,HHEX,HMGCR,DNAJA1,JARID2,LIMK1,PDE4D,PRKAR1A,PRKCD,PSMC6,RGS3,SNTA1,SOX4,NR2F2,TGFB1,SH3BP5,ROCK2,BAG5,PPM1F,SOCS5,RASSF2,RANBP9,HIPK3,RGS14,ZMYND11,FGFR1OP,MTF2,GTPBP4,FBXO7,DACT1,ANAPC11,DNAJC10,DDIT4,TESC,KDM3A,DBNDD2,LMO3,FAM212B,DUSP22,PREX1,WNK1,GGNBP2,ZC3H12A,PPP1R15B,SOCS4,RTN4RL1,DUSP18,TIPRL
19_Member	GO Biological Processes	GO:0051348	negative regulation of transferase activity	-4.54985	-2.41981	40/351	104,135,836,857,1032,1647,1848,1850,2764,3087,3156,3301,3984,5573,5580,5706,5998,7026,9467,9529,9647,9655,10114,10636,10641,10935,11116,25793,51529,54997,55861,55924,56940,57580,65125,79893,80169,122809,146760,150290	ADARB1,ADORA2A,CASP3,CAV1,CDKN2D,GADD45A,DUSP6,DUSP8,GMFB,HHEX,HMGCR,DNAJA1,LIMK1,PRKAR1A,PRKCD,PSMC6,RGS3,NR2F2,SH3BP5,BAG5,PPM1F,SOCS5,HIPK3,RGS14,NPRL2,PRDX3,FGFR1OP,FBXO7,ANAPC11,TESC,DBNDD2,FAM212B,DUSP22,PREX1,WNK1,GGNBP2,CTC1,SOCS4,RTN4RL1,DUSP18
19_Member	GO Biological Processes	GO:0071901	negative regulation of protein serine/threonine kinase activity	-4.13392	-2.11973	19/123	836,857,1032,1848,1850,3087,3156,3301,5573,5580,5998,7026,10114,10636,25793,55924,56940,65125,150290	CASP3,CAV1,CDKN2D,DUSP6,DUSP8,HHEX,HMGCR,DNAJA1,PRKAR1A,PRKCD,RGS3,NR2F2,HIPK3,RGS14,FBXO7,FAM212B,DUSP22,WNK1,DUSP18
19_Member	GO Biological Processes	GO:0043407	negative regulation of MAP kinase activity	-2.64437	-1.08662	11/71	857,1848,1850,3156,3301,5580,5998,10114,10636,56940,150290	CAV1,DUSP6,DUSP8,HMGCR,DNAJA1,PRKCD,RGS3,HIPK3,RGS14,DUSP22,DUSP18
19_Member	GO Biological Processes	GO:0000188	inactivation of MAPK activity	-2.52305	-0.998431	6/26	857,1848,1850,5998,56940,150290	CAV1,DUSP6,DUSP8,RGS3,DUSP22,DUSP18
20_Summary	GO Biological Processes	GO:0009725	response to hormone	-5.73544	-3.1933	82/842	111,249,535,673,678,790,801,836,842,857,896,1392,1789,2180,2185,2241,2288,2494,2645,2690,2770,2786,3021,3033,3087,3148,3169,3174,3291,3301,3329,3417,3630,3675,3953,4151,4435,4641,4825,4848,4929,5140,5286,5295,5562,5567,5573,5580,5594,5781,5915,5962,6047,6654,7025,7026,7040,7049,7068,7337,7351,8031,8204,8725,8891,9604,9882,9969,10135,10499,11057,11132,51569,54541,55023,55788,55818,55885,57658,6471…	ADCY5,ALPL,ATP6V0A1,BRAF,ZFP36L2,CAD,CALM1,CASP3,CASP9,CAV1,CCND3,CRH,DNMT3B,ACSL1,PTK2B,FER,FKBP4,NR5A2,GCK,GHR,GNAI1,GNG4,H3F3B,HADH,HHEX,HMGB2,FOXA1,HNF4G,HSD11B2,DNAJA1,HSPD1,IDH1,INS,ITGA3,LEPR,MB,CITED1,MYO1C,NKX6-1,CNOT2,NR4A2,PDE3B,PIK3C2A,PIK3R1,PRKAA1,PRKACB,PRKAR1A,PRKCD,MAPK1,PTPN11,RARB,RDX,RNF4,SOS1,NR2F1,NR2F2,TGFB1,TGFBR3,THRB,UBE3A,UCP2,NCOA4,NRIP1,URI1,EIF2B3,RNF14,TBC1D4,MED13,…
20_Member	GO Biological Processes	GO:0009725	response to hormone	-5.73544	-3.1933	82/842	111,249,535,673,678,790,801,836,842,857,896,1392,1789,2180,2185,2241,2288,2494,2645,2690,2770,2786,3021,3033,3087,3148,3169,3174,3291,3301,3329,3417,3630,3675,3953,4151,4435,4641,4825,4848,4929,5140,5286,5295,5562,5567,5573,5580,5594,5781,5915,5962,6047,6654,7025,7026,7040,7049,7068,7337,7351,8031,8204,8725,8891,9604,9882,9969,10135,10499,11057,11132,51569,54541,55023,55788,55818,55885,57658,6471…	ADCY5,ALPL,ATP6V0A1,BRAF,ZFP36L2,CAD,CALM1,CASP3,CASP9,CAV1,CCND3,CRH,DNMT3B,ACSL1,PTK2B,FER,FKBP4,NR5A2,GCK,GHR,GNAI1,GNG4,H3F3B,HADH,HHEX,HMGB2,FOXA1,HNF4G,HSD11B2,DNAJA1,HSPD1,IDH1,INS,ITGA3,LEPR,MB,CITED1,MYO1C,NKX6-1,CNOT2,NR4A2,PDE3B,PIK3C2A,PIK3R1,PRKAA1,PRKACB,PRKAR1A,PRKCD,MAPK1,PTPN11,RARB,RDX,RNF4,SOS1,NR2F1,NR2F2,TGFB1,TGFBR3,THRB,UBE3A,UCP2,NCOA4,NRIP1,URI1,EIF2B3,RNF14,TBC1D4,MED13,…
20_Member	GO Biological Processes	GO:1901701	cellular response to oxygen-containing compound	-5.37613	-2.98625	88/942	111,535,678,688,842,857,896,1021,1136,1392,1789,1811,2021,2185,2241,2643,2645,2690,2770,2786,2819,3148,3156,3630,4358,4641,4760,4776,4825,4929,5074,5140,5144,5155,5286,5295,5562,5567,5573,5580,5594,5599,5727,5781,5796,6001,6470,6654,6659,7040,7071,7184,7351,7483,7525,7584,8204,8463,8767,8914,9024,9181,9475,9646,9882,10059,10135,10142,10365,10413,10935,11132,11179,22841,23328,51157,54541,54997,550…	ADCY5,ATP6V0A1,ZFP36L2,KLF5,CASP9,CAV1,CCND3,CDK6,CHRNA3,CRH,DNMT3B,SLC26A3,ENDOG,PTK2B,FER,GCH1,GCK,GHR,GNAI1,GNG4,GPD1,HMGB2,HMGCR,INS,MPV17,MYO1C,NEUROD1,NFATC4,NKX6-1,NR4A2,PAWR,PDE3B,PDE4D,PDGFB,PIK3C2A,PIK3R1,PRKAA1,PRKACB,PRKAR1A,PRKCD,MAPK1,MAPK8,PTCH1,PTPN11,PTPRK,RGS10,SHMT1,SOS1,SOX4,TGFB1,KLF10,HSP90B1,UCP2,WNT9A,YES1,ZNF35,NRIP1,TEAD2,RIPK2,TIMELESS,BRSK2,ARHGEF2,ROCK2,CTR9,TBC1D4,DN…
20_Member	GO Biological Processes	GO:0032870	cellular response to hormone stimulus	-5.24864	-2.91139	63/614	111,535,678,842,857,896,1392,1789,2180,2241,2288,2494,2645,2690,2786,3169,3174,3301,3630,3953,4641,4825,4848,4929,5140,5286,5295,5562,5567,5573,5580,5594,5781,5915,5962,6047,6654,7025,7026,7040,7068,7337,7351,8031,8204,8725,9604,9882,9969,10135,10499,11057,11132,51569,54541,55023,55788,55818,55885,57658,64710,85315,376497	ADCY5,ATP6V0A1,ZFP36L2,CASP9,CAV1,CCND3,CRH,DNMT3B,ACSL1,FER,FKBP4,NR5A2,GCK,GHR,GNG4,FOXA1,HNF4G,DNAJA1,INS,LEPR,MYO1C,NKX6-1,CNOT2,NR4A2,PDE3B,PIK3C2A,PIK3R1,PRKAA1,PRKACB,PRKAR1A,PRKCD,MAPK1,PTPN11,RARB,RDX,RNF4,SOS1,NR2F1,NR2F2,TGFB1,THRB,UBE3A,UCP2,NCOA4,NRIP1,URI1,RNF14,TBC1D4,MED13,NAMPT,NCOA2,ABHD2,CAPN10,UFM1,DDIT4,PHIP,LMBRD1,KDM3A,LMO3,CALCOCO1,NUCKS1,PAQR8,SLC27A1
20_Member	GO Biological Processes	GO:1901653	cellular response to peptide	-4.27061	-2.21353	36/312	111,535,688,857,896,2241,2645,2690,2786,3630,4641,4825,4929,5140,5286,5295,5562,5567,5573,5580,5594,5781,6654,7040,7071,7351,8767,8914,9181,9882,10135,10365,11132,55023,55788,64710	ADCY5,ATP6V0A1,KLF5,CAV1,CCND3,FER,GCK,GHR,GNG4,INS,MYO1C,NKX6-1,NR4A2,PDE3B,PIK3C2A,PIK3R1,PRKAA1,PRKACB,PRKAR1A,PRKCD,MAPK1,PTPN11,SOS1,TGFB1,KLF10,UCP2,RIPK2,TIMELESS,ARHGEF2,TBC1D4,NAMPT,KLF2,CAPN10,PHIP,LMBRD1,NUCKS1
20_Member	GO Biological Processes	GO:1901652	response to peptide	-3.89437	-1.96063	45/440	111,535,673,688,790,857,896,2241,2645,2690,2770,2786,3033,3087,3291,3630,4435,4641,4825,4929,5140,5286,5295,5562,5567,5573,5580,5594,5781,6654,7040,7071,7351,8767,8891,8914,9181,9882,10135,10365,11132,55023,55788,64710,376497	ADCY5,ATP6V0A1,BRAF,KLF5,CAD,CAV1,CCND3,FER,GCK,GHR,GNAI1,GNG4,HADH,HHEX,HSD11B2,INS,CITED1,MYO1C,NKX6-1,NR4A2,PDE3B,PIK3C2A,PIK3R1,PRKAA1,PRKACB,PRKAR1A,PRKCD,MAPK1,PTPN11,SOS1,TGFB1,KLF10,UCP2,RIPK2,EIF2B3,TIMELESS,ARHGEF2,TBC1D4,NAMPT,KLF2,CAPN10,PHIP,LMBRD1,NUCKS1,SLC27A1
20_Member	GO Biological Processes	GO:0071417	cellular response to organonitrogen compound	-3.27189	-1.52733	46/483	111,535,688,857,896,1392,1811,2241,2561,2645,2690,2786,2819,3630,4641,4825,4929,5140,5144,5286,5295,5562,5567,5573,5580,5594,5781,6470,6654,7040,7071,7184,7351,8767,8914,9181,9882,10135,10142,10365,11132,55023,55788,57657,64121,64710	ADCY5,ATP6V0A1,KLF5,CAV1,CCND3,CRH,SLC26A3,FER,GABRB2,GCK,GHR,GNG4,GPD1,INS,MYO1C,NKX6-1,NR4A2,PDE3B,PDE4D,PIK3C2A,PIK3R1,PRKAA1,PRKACB,PRKAR1A,PRKCD,MAPK1,PTPN11,SHMT1,SOS1,TGFB1,KLF10,HSP90B1,UCP2,RIPK2,TIMELESS,ARHGEF2,TBC1D4,NAMPT,AKAP9,KLF2,CAPN10,PHIP,LMBRD1,HCN3,RRAGC,NUCKS1
20_Member	GO Biological Processes	GO:1901699	cellular response to nitrogen compound	-3.26846	-1.52624	52/565	111,535,688,857,896,1136,1392,1811,2241,2561,2645,2690,2786,2819,3630,4087,4641,4825,4929,5140,5144,5286,5295,5562,5567,5573,5580,5594,5781,6001,6470,6654,7040,7071,7184,7351,8767,8914,9181,9882,10135,10142,10365,11132,23318,55023,55788,57657,64121,64710,80149,144233	ADCY5,ATP6V0A1,KLF5,CAV1,CCND3,CHRNA3,CRH,SLC26A3,FER,GABRB2,GCK,GHR,GNG4,GPD1,INS,SMAD2,MYO1C,NKX6-1,NR4A2,PDE3B,PDE4D,PIK3C2A,PIK3R1,PRKAA1,PRKACB,PRKAR1A,PRKCD,MAPK1,PTPN11,RGS10,SHMT1,SOS1,TGFB1,KLF10,HSP90B1,UCP2,RIPK2,TIMELESS,ARHGEF2,TBC1D4,NAMPT,AKAP9,KLF2,CAPN10,ZCCHC11,PHIP,LMBRD1,HCN3,RRAGC,NUCKS1,ZC3H12A,BCDIN3D
20_Member	GO Biological Processes	GO:0043434	response to peptide hormone	-3.15855	-1.44529	39/395	111,535,673,790,857,896,2241,2645,2690,2770,2786,3033,3087,3291,3630,4435,4641,4825,4929,5140,5286,5295,5562,5567,5573,5580,5594,5781,6654,7040,7351,8891,9882,10135,11132,55023,55788,64710,376497	ADCY5,ATP6V0A1,BRAF,CAD,CAV1,CCND3,FER,GCK,GHR,GNAI1,GNG4,HADH,HHEX,HSD11B2,INS,CITED1,MYO1C,NKX6-1,NR4A2,PDE3B,PIK3C2A,PIK3R1,PRKAA1,PRKACB,PRKAR1A,PRKCD,MAPK1,PTPN11,SOS1,TGFB1,UCP2,EIF2B3,TBC1D4,NAMPT,CAPN10,PHIP,LMBRD1,NUCKS1,SLC27A1
20_Member	GO Biological Processes	GO:0071375	cellular response to peptide hormone stimulus	-2.82964	-1.20934	30/292	111,535,857,896,2241,2645,2690,2786,3630,4641,4825,4929,5140,5286,5295,5562,5567,5573,5580,5594,5781,6654,7040,7351,9882,10135,11132,55023,55788,64710	ADCY5,ATP6V0A1,CAV1,CCND3,FER,GCK,GHR,GNG4,INS,MYO1C,NKX6-1,NR4A2,PDE3B,PIK3C2A,PIK3R1,PRKAA1,PRKACB,PRKAR1A,PRKCD,MAPK1,PTPN11,SOS1,TGFB1,UCP2,TBC1D4,NAMPT,CAPN10,PHIP,LMBRD1,NUCKS1
20_Member	GO Biological Processes	GO:0032868	response to insulin	-2.46273	-0.96212	25/243	535,790,896,2241,2645,3033,3291,3630,4435,4641,5140,5286,5295,5562,5580,5781,6654,7351,9882,10135,11132,55023,55788,64710,376497	ATP6V0A1,CAD,CCND3,FER,GCK,HADH,HSD11B2,INS,CITED1,MYO1C,PDE3B,PIK3C2A,PIK3R1,PRKAA1,PRKCD,PTPN11,SOS1,UCP2,TBC1D4,NAMPT,CAPN10,PHIP,LMBRD1,NUCKS1,SLC27A1
20_Member	GO Biological Processes	GO:0032869	cellular response to insulin stimulus	-2.18833	-0.783095	20/190	535,896,2241,2645,3630,4641,5140,5286,5295,5562,5580,5781,6654,7351,9882,10135,11132,55023,55788,64710	ATP6V0A1,CCND3,FER,GCK,INS,MYO1C,PDE3B,PIK3C2A,PIK3R1,PRKAA1,PRKCD,PTPN11,SOS1,UCP2,TBC1D4,NAMPT,CAPN10,PHIP,LMBRD1,NUCKS1
