# Supplementary material for: A Network of microRNAs Acts to Promote Cell Cycle Exit and Differentiation of Human Pancreatic Endocrine Cells
Source: iScience. 2019 Nov 1;21:681–94. doi: 10.1016/j.isci.2019.10.063 (PMC6889369; doi:10.1016/j.isci.2019.10.063)
Supplement: Table S6. Network-Based Ranking of Cell Cycle Genes, Table S6 Is Associated with Figure 4 [file mmc7.xlsx]

## Sheet: net_probing_ranked_all_gen
Table S6: Network-based ranking of cell cycle genes
Combined network score	Gene name	Number of miRNAs connecting to the gene	miRNAs
0.75	STAG2	2	Let-7a, Let-7g
0.69052	PHF8	3	Let-7a, Let-7g, miR200a
0.642686	ZNF703	3	Let-7a, Let-7g, miR200a
0.618913	NR2F2	3	Let-7a, Let-7g, miR200a
0.60999	EDA2R	2	Let-7a, Let-7g
0.592345	FOXA1	3	Let-7a, Let-7g, miR200a
0.584294	ETAA1	3	Let-7a, Let-7g, miR200a
0.558822	VASH1	4	Let-7a, Let-7g, miR200a, miR-375
0.549334	MNT	3	Let-7a, Let-7g, miR200a
0.546735	FGFR2	3	Let-7a, Let-7g, miR200a
0.532727	TP53INP1	2	Let-7a, Let-7g
0.528903	HES1	3	Let-7a, Let-7g, miR200a
0.526093	CTCF	2	Let-7a, Let-7g
0.520032	PUM1	3	Let-7a, Let-7g, miR200a
0.51813	DYNLT1	3	Let-7a, Let-7g, miR200a
0.512118	PIM2	3	Let-7a, Let-7g, miR200a
0.507876	SOX11	3	Let-7a, Let-7g, miR200a
0.506921	CHAMP1	3	Let-7a, Let-7g, miR200a
0.505606	CCND3	3	Let-7a, Let-7g, miR200a
0.492182	SENP6	3	Let-7a, Let-7g, miR200a
0.490006	BCL3	3	Let-7a, Let-7g, miR200a
0.488601	GADD45A	2	Let-7a, Let-7g
0.47759	CNOT7	2	Let-7a, Let-7g
0.47759	KLHL22	2	Let-7a, Let-7g
0.477099	SDCBP	3	Let-7a, Let-7g, miR200a
0.476585	CNOT6L	3	Let-7a, Let-7g, miR200a
0.473834	WAC	2	Let-7a, Let-7g
0.472284	SAC3D1	2	Let-7a, Let-7g
0.471196	DACT1	3	Let-7a, Let-7g, miR200a
0.468057	ADARB1	3	Let-7a, Let-7g, miR200a
0.466248	PTPRK	2	Let-7a, Let-7g
0.464562	PDPN	2	Let-7a, Let-7g
0.46119	PAPD5	2	Let-7a, Let-7g
0.452629	NEUROD1	3	Let-7a, Let-7g, miR200a
0.452002	RNF4	3	Let-7a, Let-7g, miR200a
0.448435	MAPK11	3	Let-7a, Let-7g, miR200a
0.447654	CDK6	3	Let-7a, Let-7g, miR200a
0.444573	CNOT2	1	miR200a
0.43914	ID2	3	Let-7a, Let-7g, miR200a
0.436794	SMC3	3	Let-7a, Let-7g, miR200a
