# Supplementary material for: A Network of microRNAs Acts to Promote Cell Cycle Exit and Differentiation of Human Pancreatic Endocrine Cells
Source: iScience. 2019 Nov 1;21:681–94. doi: 10.1016/j.isci.2019.10.063 (PMC6889369; doi:10.1016/j.isci.2019.10.063)
Supplement: Table S7. Genes Regulated by poly-miR at EN Stage, Table S7 Is Associated with Figure 5 — (A) poly-miR regulated genes. GO analysis of genes that are repressed (B) and induced (C) by poly-miR. [file mmc8.xlsx]

## Sheet: A - poly-miR regulated genes
Table S7 - Genes regulated by poly-miR at EN stage. (A) poly-miR regulated genes.
gene	Control Log2(RPKM+1)	poly-miR Log2(RPKM+1)	poly-miR Log2(RPKM+1) - Control Log2(RPKM+1)	P value
ATP1A3	0.732	2.245	1.513	0
TYRP1	0.395	1.801	1.406	0
PTGDS	0.613	2.225	1.612	0
PLP1	1.761	2.795	1.035	0.001
AGR2	5.516	6.65	1.133	0.001
DCT	0.328	1.569	1.241	0.001
DAPL1	0.357	1.466	1.109	0.001
OTX2	0.282	1.256	0.974	0.001
ATP1B2	0.454	1.626	1.173	0.001
SEPT4	0.422	1.536	1.114	0.001
COL8A1	0.367	1.396	1.029	0.001
GPNMB	0.344	1.609	1.265	0.001
BEST1	0.421	1.474	1.054	0.001
MUC13	0.744	1.785	1.042	0.001
HGD	1.562	2.535	0.972	0.001
MT3	0.228	1.21	0.982	0.001
PVALB	0.266	1.313	1.047	0.001
TRPM3	0.32	1.313	0.994	0.001
ELN	0.438	1.765	1.326	0.001
GNB3	1.084	2.087	1.002	0.001
ATP1A2	0.302	1.257	0.955	0.002
SPARCL1	0.232	1.136	0.904	0.002
TYR	0.233	1.142	0.909	0.002
MAG	0.408	1.358	0.95	0.002
OC90	0.251	1.17	0.919	0.002
AQP1	1.096	2.057	0.961	0.002
RGR	0.222	1.079	0.857	0.003
AKR1C3	1.399	2.297	0.898	0.003
SNAP25	3.003	3.861	0.858	0.003
ITPR1	0.889	1.749	0.86	0.003
GRM4	1.037	1.907	0.87	0.003
PMEL	3.179	4.05	0.871	0.003
NRXN2	1.203	1.975	0.772	0.004
SLC17A7	0.229	1.041	0.813	0.004
RGS8	0.274	1.115	0.84	0.004
GNG13	0.35	1.14	0.79	0.004
SFRP1	3.617	4.393	0.776	0.004
SNCB	0.483	1.309	0.826	0.004
FAM57B	2.021	2.792	0.771	0.004
FABP1	5.474	6.314	0.841	0.004
CAMK2N2	1.72	2.531	0.811	0.004
KCNC1	0.408	1.252	0.844	0.004
GPM6A	1.548	2.344	0.796	0.004
MAB21L1	0.218	0.995	0.778	0.004
RDH5	1.162	1.976	0.814	0.004
KIF5A	1.275	2.058	0.783	0.004
PRR4	1.914	2.71	0.796	0.004
GAD1	0.359	1.14	0.78	0.004
ALPL	3.043	2.14	-0.903	0.005
PRKCB	0.24	1.009	0.768	0.005
LIF	2.441	1.546	-0.895	0.005
MEP1A	3.243	3.982	0.739	0.005
HBB	0.321	1.081	0.759	0.005
PHYHIPL	1.119	1.824	0.706	0.005
CABP1	0.512	1.244	0.732	0.005
HBE1	3.432	2.56	-0.871	0.005
OLFM1	0.833	1.58	0.747	0.005
GNG11	1.113	1.812	0.699	0.005
KCNA2	0.194	0.889	0.696	0.005
PF4	1.71	0.838	-0.872	0.005
ZIC1	0.197	0.929	0.732	0.005
NDUFA4L2	1.572	2.328	0.755	0.005
CXCL1	5.244	4.042	-1.202	0.005
CXCL6	3.757	2.84	-0.917	0.005
CPXM2	0.234	0.985	0.751	0.005
MT1M	0.303	1.05	0.747	0.005
GABRA6	0.182	0.893	0.711	0.005
GABRA1	0.223	0.943	0.72	0.005
GRIA2	0.685	1.391	0.706	0.005
ABCB1	0.188	0.943	0.754	0.005
TRPM1	0.2	0.969	0.769	0.005
SOX17	3.377	2.514	-0.862	0.005
COL8A2	0.188	0.945	0.757	0.005
CCL2	5.984	4.79	-1.194	0.005
MTRNR2L10	0.191	0.904	0.713	0.005
RXRG	0.503	1.211	0.708	0.005
PDE6H	0.254	0.995	0.741	0.005
MAB21L2	0.462	1.174	0.712	0.005
NOS2	2.898	1.735	-1.163	0.005
NEFL	1.452	2.189	0.737	0.005
MBP	3.321	4.067	0.746	0.005
SLC2A1	5.488	6.201	0.714	0.005
NPPB	8.623	7.675	-0.948	0.005
LCT	0.358	1.072	0.714	0.005
STMN4	0.911	1.679	0.769	0.005
INHBA	3.573	2.706	-0.867	0.005
ALDOC	5.077	5.818	0.741	0.005
EDN1	4.42	3.506	-0.914	0.005
HBG2	2.533	1.551	-0.982	0.005
HBG1	1.502	0.562	-0.94	0.005
DNM1	3.163	3.915	0.752	0.005
GRIN1	0.225	0.907	0.681	0.006
CFI	0.298	0.975	0.677	0.006
MPZ	4.696	3.887	-0.808	0.006
ZIC2	0.165	0.844	0.679	0.006
SGK1	4.373	5.05	0.678	0.006
CA8	1.204	1.887	0.683	0.006
GRIK5	1.275	1.956	0.681	0.006
TMEM145	0.823	1.508	0.685	0.006
NEUROD4	0.581	1.264	0.683	0.006
RCVRN	0.167	0.855	0.689	0.006
THBS1	4.997	4.192	-0.805	0.006
ALDOB	0.318	1	0.682	0.006
SPHK1	3.321	2.669	-0.652	0.007
TNFSF10	3.048	3.718	0.67	0.007
SERPINA5	6.737	6.062	-0.675	0.007
IFFO2	4.049	3.411	-0.639	0.007
NEUROG3	5.341	4.57	-0.771	0.007
CYP26A1	2.247	1.634	-0.614	0.007
DIO3	5.916	5.334	-0.582	0.007
NRN1	0.255	0.925	0.67	0.007
HBZ	1.068	0.37	-0.698	0.007
SCNN1G	3.582	2.908	-0.674	0.007
IL23A	3.344	2.741	-0.603	0.007
TMEFF1	3.743	3.037	-0.706	0.007
CPN1	1.78	1.146	-0.633	0.007
NKX6-1	5.99	5.35	-0.64	0.007
RDM1	2.523	1.858	-0.664	0.007
LEFTY1	2.545	1.916	-0.629	0.007
ATF3	5.191	4.523	-0.669	0.007
ANKRD37	2.362	1.646	-0.716	0.007
CXCL3	2.661	1.968	-0.693	0.007
CXCL5	3.234	2.542	-0.692	0.007
SNAP91	0.842	1.516	0.673	0.007
CER1	1.082	0.463	-0.618	0.007
GRIA4	0.548	1.208	0.659	0.007
RSPO3	3.673	3.002	-0.671	0.007
CNN1	5.934	5.216	-0.717	0.007
CCKBR	3.695	3.087	-0.608	0.007
TMEM171	2.281	1.53	-0.751	0.007
ANKRD1	7.115	6.361	-0.754	0.007
RELN	0.791	1.459	0.668	0.007
PAX4	4.269	3.642	-0.627	0.007
TMEM100	2	1.395	-0.605	0.007
KRT7	3.73	3.008	-0.722	0.007
GAST	6.907	6.269	-0.638	0.007
DLK1	11.345	10.695	-0.65	0.007
MYC	3.769	3.108	-0.66	0.007
LMCD1	4.024	3.36	-0.664	0.007
CYR61	6.622	6.014	-0.607	0.007
CACNG7	0.289	0.954	0.665	0.007
SPATA25	1.162	0.582	-0.58	0.007
SERPINA3	6.08	5.493	-0.587	0.007
TSPAN8	0.196	0.865	0.669	0.007
CPA2	7.628	7.005	-0.623	0.007
GC	4.59	3.871	-0.719	0.007
HPDL	4.165	3.43	-0.735	0.007
SLC16A12	2.716	2.063	-0.653	0.007
SPINK1	12.377	11.647	-0.73	0.007
NPFFR2	2.916	2.25	-0.666	0.007
AREG	1.26	0.522	-0.737	0.007
OLFML3	5.17	4.553	-0.617	0.007
FJX1	3.362	2.778	-0.584	0.007
HIST1H2AG	2.956	2.269	-0.687	0.007
PTF1A	3.91	3.285	-0.625	0.007
MCAM	4.42	3.827	-0.593	0.007
PDC	0.179	0.846	0.667	0.007
ATP2B2	0.276	0.946	0.669	0.007
JAG1	5.074	4.457	-0.617	0.007
PHYHIP	0.832	1.505	0.673	0.007
MYL3	4.652	3.869	-0.782	0.007
PDGFB	3.139	2.553	-0.586	0.007
PLAU	4.999	4.323	-0.676	0.007
PLAT	4.204	3.626	-0.578	0.007
CAMK4	0.245	0.767	0.522	0.008
RNF112	0.273	0.857	0.583	0.008
PHLDA2	3.184	2.653	-0.531	0.008
ATP1A4	0.123	0.616	0.494	0.008
SIX6	0.13	0.626	0.497	0.008
SIX3	0.167	0.802	0.634	0.008
NR1D1	1.377	1.991	0.614	0.008
MSMB	2.211	2.72	0.509	0.008
PLAUR	2.479	2.003	-0.475	0.008
NTRK3	0.232	0.807	0.575	0.008
ARHGAP23	0.494	1.076	0.583	0.008
DDIT4	5.813	5.365	-0.448	0.008
RASSF4	5.346	4.891	-0.455	0.008
GRIN2C	0.204	0.782	0.578	0.008
C8orf46	0.249	0.892	0.643	0.008
C1orf53	1.909	1.417	-0.492	0.008
FBXO15	1.527	1.047	-0.48	0.008
PCK1	0.212	0.729	0.517	0.008
MAP1A	1.603	2.104	0.501	0.008
FRMD6	3.699	3.214	-0.486	0.008
CNTNAP1	0.977	1.592	0.615	0.008
SPTBN4	1.343	1.93	0.586	0.008
C1S	1.017	1.627	0.61	0.008
BOK	3.529	3.06	-0.469	0.008
PCSK9	3.333	2.798	-0.534	0.008
OSR2	3.701	3.226	-0.475	0.008
APOD	0.158	0.673	0.515	0.008
APOB	4.136	4.706	0.57	0.008
APOH	0.624	1.169	0.545	0.008
DYNC1I1	1.019	1.528	0.508	0.008
LGALS3BP	5.102	5.607	0.505	0.008
RLBP1	0.163	0.755	0.592	0.008
TM4SF18	1.24	0.79	-0.451	0.008
SDSL	4.464	3.987	-0.478	0.008
DLL1	4.192	3.645	-0.547	0.008
PCP2	0.302	0.919	0.617	0.008
LGI3	0.615	1.198	0.583	0.008
SERPINE3	0.221	0.787	0.566	0.008
NXPH4	1.124	1.623	0.499	0.008
REG1A	2.126	1.688	-0.438	0.008
LRP5L	2.383	1.927	-0.456	0.008
REG4	0.612	1.152	0.54	0.008
PFDN4	5.201	4.755	-0.447	0.008
ACHE	1.28	1.902	0.622	0.008
CRABP1	3.156	3.778	0.622	0.008
TLE1	3.373	2.905	-0.468	0.008
KCNC3	0.66	1.267	0.607	0.008
SLC25A19	3.393	2.94	-0.453	0.008
SLC15A3	3.155	2.679	-0.476	0.008
SLC25A12	0.64	1.174	0.533	0.008
GNG8	1.642	2.22	0.579	0.008
NPTX1	0.609	1.161	0.552	0.008
TSPAN10	0.258	0.894	0.636	0.008
CRX	0.162	0.796	0.634	0.008
C1orf210	4.261	3.806	-0.455	0.008
INO80B	3.894	3.366	-0.528	0.008
TICAM2	0.121	0.613	0.492	0.008
FNTB	2.339	1.765	-0.574	0.008
NKX6-2	3.562	3	-0.562	0.008
TAGLN	9.251	8.744	-0.507	0.008
MAL	0.157	0.773	0.616	0.008
IFIH1	2.701	2.259	-0.442	0.008
EEF1A2	4.414	4.956	0.542	0.008
CA10	0.195	0.725	0.53	0.008
RAB26	4.916	4.439	-0.478	0.008
WDR78	1.922	1.415	-0.507	0.008
ACSM3	3.082	2.629	-0.453	0.008
DCX	2.906	2.441	-0.465	0.008
OMG	0.154	0.731	0.577	0.008
GNAO1	2.751	3.337	0.585	0.008
SLC39A12	0.156	0.754	0.598	0.008
CBLN1	4.033	4.545	0.512	0.008
HIST4H4	0.872	0.392	-0.48	0.008
HTRA1	2.123	2.651	0.528	0.008
ATP12A	1.448	1.954	0.506	0.008
PCDH9	0.574	1.141	0.567	0.008
LHX2	0.139	0.656	0.516	0.008
WASF3	4.761	4.284	-0.477	0.008
CXCL14	2.635	3.163	0.528	0.008
HCN2	0.485	1.045	0.56	0.008
MTRNR2L6	0.14	0.719	0.579	0.008
TULP1	0.218	0.842	0.624	0.008
TACSTD2	3.353	2.86	-0.494	0.008
S1PR1	0.502	1.004	0.502	0.008
HIST1H3E	1.245	0.774	-0.471	0.008
HIST1H3H	1.621	1.105	-0.516	0.008
CXCL2	1.859	1.287	-0.572	0.008
SCG2	6.198	5.735	-0.463	0.008
TIMP3	3.262	3.789	0.527	0.008
SUSD3	2.402	1.968	-0.434	0.008
HIST1H2BJ	3.841	3.301	-0.541	0.008
TNFAIP2	2.424	1.956	-0.468	0.008
JPH4	0.165	0.676	0.511	0.008
CYP4X1	4.233	3.662	-0.571	0.008
ACSBG1	0.15	0.647	0.497	0.008
TNFRSF14	0.37	0.941	0.572	0.008
FSTL3	3.572	3.083	-0.489	0.008
COL9A2	2.782	3.296	0.514	0.008
SEMA3E	1.953	1.414	-0.539	0.008
TF	3.625	4.159	0.534	0.008
SPNS2	0.922	1.548	0.627	0.008
RPE65	0.126	0.621	0.495	0.008
MORN4	3.516	3.071	-0.445	0.008
GRIA1	0.28	0.93	0.65	0.008
ATP2B3	0.334	0.922	0.588	0.008
CHRNA3	1.003	1.552	0.55	0.008
ID3	7.47	6.989	-0.482	0.008
CNTFR	0.45	0.979	0.528	0.008
IGDCC3	5.346	4.867	-0.479	0.008
PTHLH	5.668	5.217	-0.45	0.008
IGF2	9.53	8.994	-0.536	0.008
BGLAP	1.005	0.524	-0.481	0.008
EGR1	3.138	3.667	0.529	0.008
C6	0.482	0.989	0.507	0.008
VEPH1	2.165	1.71	-0.455	0.008
SLC34A2	2.909	3.478	0.569	0.008
OVOL2	3.247	2.695	-0.552	0.008
SEZ6L2	4.449	4.943	0.494	0.008
C15orf59	1.079	1.622	0.543	0.008
KIF18B	2.565	2.012	-0.553	0.008
ZNF747	3.792	3.357	-0.435	0.008
PRTG	3.525	3.046	-0.479	0.008
MFRP	0.399	1.009	0.61	0.008
FOS	3.604	4.103	0.499	0.008
MEST	8.249	7.708	-0.541	0.008
GRIP2	2.111	1.651	-0.46	0.008
PGM5	0.236	0.765	0.528	0.008
FAM105A	3.691	3.249	-0.442	0.008
TOX3	3.264	2.808	-0.456	0.008
ADTRP	0.217	0.871	0.653	0.008
KCNT1	0.134	0.648	0.515	0.008
NCCRP1	0.31	0.939	0.629	0.008
SHISA4	1.752	2.253	0.501	0.008
IL32	6.922	6.473	-0.448	0.008
PTK2B	2.041	2.565	0.525	0.008
TUBA4A	4.821	5.379	0.558	0.008
GEM	0.658	1.182	0.524	0.008
KRT23	2.123	1.639	-0.484	0.008
SPC24	2.723	2.196	-0.527	0.008
SCTR	4.004	3.431	-0.574	0.008
MUTYH	4.351	3.848	-0.503	0.008
PPP2R2C	0.245	0.808	0.563	0.008
PPP2R2B	1.482	2.009	0.526	0.008
STAR	2.796	2.306	-0.49	0.008
SOX10	3.16	2.726	-0.434	0.008
TMEM151A	1.344	1.869	0.525	0.008
TM4SF1	6.091	5.569	-0.522	0.008
NLRP7	1.82	1.377	-0.442	0.008
BHLHE40	2.214	2.732	0.518	0.008
BHLHE41	0.259	0.752	0.493	0.008
NFE2	2.959	2.493	-0.465	0.008
NGEF	1.756	1.249	-0.507	0.008
PAGE4	1.489	0.989	-0.501	0.008
IMPG2	0.182	0.765	0.583	0.008
SLC12A5	0.312	0.902	0.59	0.008
GPR37L1	0.26	0.88	0.62	0.008
NEFM	2.901	3.482	0.581	0.008
GFRA3	4.05	3.617	-0.433	0.008
C9orf3	3.37	2.876	-0.493	0.008
HIST1H4E	0.773	1.283	0.51	0.008
TAC4	1.474	0.976	-0.497	0.008
MNX1	4.916	4.46	-0.456	0.008
ALDH1A3	0.372	1	0.627	0.008
SLC16A11	0.703	1.202	0.499	0.008
ZNF429	2.041	1.594	-0.447	0.008
FXYD2	5.111	4.579	-0.532	0.008
FXYD1	0.775	1.394	0.618	0.008
RBP3	0.133	0.625	0.492	0.008
SULF1	0.409	1.025	0.616	0.008
RHOV	3.131	2.605	-0.526	0.008
SLC32A1	0.186	0.755	0.569	0.008
COMMD8	3.593	3.088	-0.505	0.008
METTL12	2.402	1.937	-0.464	0.008
GADD45G	3.749	3.196	-0.553	0.008
RIMS1	0.247	0.772	0.524	0.008
GRID2	0.188	0.721	0.533	0.008
HRK	1.182	0.648	-0.534	0.008
SLC2A5	1.425	1.973	0.549	0.008
PYCR2	5.556	5.122	-0.433	0.008
DNER	1.972	2.496	0.524	0.008
DUSP1	6.002	5.451	-0.551	0.008
CNTN1	1.11	1.703	0.592	0.008
VSNL1	2.334	2.975	0.642	0.008
COLEC12	0.936	1.57	0.634	0.008
ACTA1	4.936	4.395	-0.54	0.008
CXCR4	3.497	3.049	-0.448	0.008
ANK2	0.524	1.166	0.643	0.008
CDH7	2.37	1.935	-0.436	0.008
NETO1	3.457	2.923	-0.534	0.008
RLN2	1.379	0.826	-0.553	0.008
UCN	0.535	0.091	-0.444	0.008
SLC6A1	0.156	0.769	0.613	0.008
ALDH4A1	4.487	4.021	-0.465	0.008
ACTC1	5.528	5.036	-0.492	0.008
NEURL3	2.1	1.657	-0.443	0.008
COL21A1	3.082	2.594	-0.487	0.008
LGI1	0.121	0.628	0.507	0.008
CAPN6	4.085	3.628	-0.457	0.008
RBFOX3	1.418	2.047	0.629	0.008
NELL2	2.42	3.004	0.585	0.008
CLDN11	1.063	1.709	0.646	0.008
FEZ1	2.345	2.913	0.568	0.008
HOGA1	2.454	1.946	-0.508	0.008
HES4	5.135	4.693	-0.443	0.008
SLC26A9	2.035	1.56	-0.475	0.008
GRAMD1B	1.261	1.752	0.49	0.008
MT2A	2.012	2.641	0.629	0.008
TIMP4	0.436	0.974	0.537	0.008
CST1	2.579	2.046	-0.533	0.008
CST4	1.529	1.069	-0.461	0.008
SOX2	0.701	1.24	0.539	0.008
MYL7	4.601	4.141	-0.46	0.008
SYN2	0.49	1.06	0.571	0.008
ETV1	0.497	1.031	0.534	0.008
C11orf70	2.101	1.626	-0.476	0.008
NRXN1	0.517	0.992	0.475	0.009
RIT2	0.146	0.583	0.437	0.009
DLGAP1	0.688	1.123	0.435	0.009
LGALS4	0.704	1.144	0.44	0.009
TDO2	2.391	2.865	0.474	0.009
RARRES3	1.995	2.478	0.483	0.009
WRAP73	4.375	3.962	-0.414	0.009
SYT1	1.128	1.561	0.433	0.009
MFAP3L	0.491	0.966	0.476	0.009
TIAF1	1.301	0.876	-0.425	0.009
ELAVL3	0.522	0.958	0.436	0.009
SPSB2	3.726	3.311	-0.416	0.009
E2F4	5.587	5.165	-0.421	0.009
SGIP1	0.378	0.815	0.436	0.009
RHOH	1.994	1.573	-0.421	0.009
PCGF1	3.975	3.559	-0.416	0.009
ASPHD1	2.495	2.959	0.465	0.009
GLIPR1	2.023	1.603	-0.42	0.009
FBF1	1.544	1.129	-0.415	0.009
IFIT3	1.044	1.509	0.465	0.009
TUBA3D	0.119	0.569	0.45	0.009
HSD17B2	3.809	4.244	0.435	0.009
IGIP	0.516	0.988	0.472	0.009
RORB	0.116	0.574	0.458	0.009
CPB1	1.689	2.176	0.486	0.009
VSX2	0.128	0.612	0.484	0.009
CSAD	2.008	1.589	-0.42	0.009
ARPP21	0.411	0.874	0.463	0.009
AGR3	3.472	3.91	0.437	0.009
CBLN3	0.333	0.781	0.448	0.009
RGS3	4.902	4.487	-0.415	0.009
SGK3	1.31	1.778	0.468	0.009
INS	12.587	12.166	-0.421	0.009
FBN1	1.34	1.79	0.45	0.009
SCRT1	0.329	0.779	0.45	0.009
PRKCG	1.193	1.65	0.457	0.009
HIST1H3J	0.195	0.633	0.438	0.009
PENK	0.134	0.621	0.487	0.009
ZG16	1.739	2.187	0.449	0.009
ARHGEF19	4.498	4.072	-0.426	0.009
MRS2	5.33	4.899	-0.432	0.009
GABRG2	0.134	0.571	0.437	0.009
AGAP2	0.136	0.568	0.432	0.009
CADM3	3.576	4.009	0.433	0.009
SULT2A1	1.699	2.154	0.454	0.009
TRIM9	0.637	1.083	0.445	0.009
C1QTNF4	1.18	1.64	0.46	0.009
FGG	9.011	9.46	0.449	0.009
FGA	5.982	6.455	0.473	0.009
SCN1B	1.376	1.865	0.489	0.009
SCN1A	0.125	0.566	0.441	0.009
KCNV2	0.145	0.59	0.445	0.009
SLC8A2	0.333	0.788	0.454	0.009
LRP1	3.15	3.612	0.463	0.009
HSPA6	0.129	0.572	0.443	0.009
BARX2	2.499	2.072	-0.427	0.009
PLCH2	0.46	0.932	0.472	0.009
CYP27A1	3.343	3.777	0.434	0.009
CACNA1A	1.74	2.197	0.457	0.009
LLGL1	5.451	5.02	-0.432	0.009
AIFM3	0.518	0.976	0.458	0.009
DLG2	0.231	0.676	0.445	0.009
RASL11B	2.691	2.275	-0.416	0.009
THBD	1.424	1.001	-0.422	0.009
METTL3	5.261	4.844	-0.418	0.009
SCN2A	0.171	0.653	0.481	0.009
PYGM	0.831	1.277	0.447	0.009
RRAD	0.399	0.839	0.44	0.009
RAX	0.137	0.61	0.474	0.009
SLC4A10	0.121	0.565	0.444	0.009
ANPEP	5.032	5.515	0.483	0.009
F3	4.516	4.083	-0.432	0.009
PRMT8	0.152	0.602	0.45	0.009
LPL	0.415	0.892	0.478	0.009
ARL4D	3.847	3.425	-0.422	0.009
BST2	2.083	2.569	0.486	0.009
CDH10	2.597	2.17	-0.427	0.009
CPA1	3.872	3.444	-0.427	0.009
NBEA	1.499	1.955	0.456	0.009
EHD2	0.504	0.97	0.466	0.009
SLC6A11	0.174	0.654	0.48	0.009
SAPCD2	3.161	2.734	-0.426	0.009
NPFFR1	0.118	0.58	0.462	0.009
TRIM50	2.63	2.2	-0.43	0.009
KCNK16	7.094	6.666	-0.428	0.009
RBP4	6.964	7.397	0.434	0.009
HIST1H2AH	0.546	1.02	0.474	0.009
BATF3	1.225	0.799	-0.426	0.009
GBP1	0.264	0.709	0.445	0.009
STX1B	0.368	0.82	0.452	0.009
DPP4	4.401	4.863	0.462	0.009
OR51E2	0.141	0.582	0.441	0.009
ENC1	5.462	5.044	-0.418	0.009
AQP4	0.31	0.776	0.466	0.009
MDFI	4.335	3.903	-0.432	0.009
CYBRD1	0.515	0.962	0.448	0.009
RBFOX1	0.608	1.077	0.469	0.009
EGFLAM	0.263	0.736	0.473	0.009
RPL10L	0.134	0.578	0.444	0.009
ARHGEF40	4.101	3.687	-0.414	0.009
SYN1	2.149	2.602	0.453	0.009
CHRNB4	1.094	1.548	0.454	0.009
AIPL1	0.182	0.623	0.441	0.009
GJA4	2.737	2.333	-0.405	0.01
TFAP4	3.129	2.727	-0.402	0.01
NAT9	4.34	3.944	-0.396	0.01
HSPB8	5.163	4.769	-0.394	0.01
KCNIP1	3.77	3.373	-0.397	0.01
HCST	1.447	1.038	-0.409	0.01
TGFB2	3.82	3.422	-0.398	0.01
LRRC6	1.926	1.531	-0.395	0.01
ZC3H12A	2.396	2	-0.396	0.01
EFNA1	4.554	4.148	-0.406	0.01
LIN7B	2.363	1.956	-0.407	0.01
RTL1	3.942	3.547	-0.395	0.01
TMEM216	4.774	4.369	-0.405	0.01
TPM1	8.284	7.88	-0.404	0.01
CALD1	5.926	5.514	-0.411	0.01
C2CD4A	2.66	2.258	-0.403	0.01
CCDC24	3.933	3.528	-0.405	0.01
MDK	10.979	10.576	-0.403	0.01
CCPG1	1.157	1.588	0.431	0.01
ASCL2	3.873	3.475	-0.398	0.01
HMGA2	5.651	5.248	-0.403	0.01
CD52	1.836	1.429	-0.408	0.01
RHOU	4.49	4.086	-0.404	0.01
KLRK1	1.562	1.164	-0.398	0.01
C12orf76	3.435	3.026	-0.41	0.01
KRTAP5-1	0.9	0.501	-0.398	0.01
SAP25	1.303	0.901	-0.403	0.01
APOBEC3B	3.305	2.897	-0.408	0.01
KIRREL2	4.034	3.633	-0.401	0.01
JMJD7	3.836	3.425	-0.411	0.01
CPLX1	1.564	1.976	0.413	0.011
CPLX4	0.101	0.489	0.389	0.011
DLGAP3	1.009	1.434	0.426	0.011
BMP6	0.598	1.006	0.407	0.011
ABCG2	3.605	4.02	0.415	0.011
SLC22A17	4.431	4.845	0.413	0.011
H3F3A	0.103	0.507	0.404	0.011
ADAM11	0.562	0.971	0.41	0.011
SULT4A1	1.734	2.126	0.392	0.011
GPR162	2.661	3.077	0.417	0.011
ASTN1	0.366	0.776	0.41	0.011
MEIS1	4.27	3.878	-0.392	0.011
KCNA1	0.11	0.537	0.428	0.011
PARP12	1.388	1.78	0.391	0.011
GABRD	0.109	0.501	0.392	0.011
PTPRR	0.099	0.509	0.41	0.011
C4orf22	0.205	0.615	0.41	0.011
C2orf40	1.332	1.728	0.396	0.011
CSF1R	2.055	2.445	0.391	0.011
IFI30	2.48	2.888	0.408	0.011
HPGD	3.02	2.629	-0.391	0.011
ACP5	1.664	2.065	0.401	0.011
STXBP1	3.771	4.184	0.412	0.011
FGGY	2.776	2.383	-0.393	0.011
INSM1	5.954	5.566	-0.388	0.011
VAMP1	1.801	2.23	0.429	0.011
VAMP2	4.318	4.716	0.398	0.011
CA2	5.027	5.44	0.414	0.011
PRKACG	0.114	0.508	0.394	0.011
SCNN1B	1.453	1.061	-0.392	0.011
PRRT2	1.854	2.279	0.425	0.011
PCBP3	1.323	1.707	0.385	0.011
PAK1IP1	4.318	3.928	-0.389	0.011
C1QTNF1	1.163	1.581	0.417	0.011
DIRAS2	0.112	0.515	0.404	0.011
ASPA	0.095	0.482	0.387	0.011
COL5A2	3.064	3.461	0.397	0.011
C19orf73	1.475	1.087	-0.388	0.011
RAB3A	3.198	3.626	0.428	0.011
ARMC6	4.781	4.393	-0.388	0.011
DISP2	1.494	1.924	0.43	0.011
MRPL53	6.275	5.883	-0.392	0.011
GFAP	0.312	0.735	0.423	0.011
CACNA1G	0.433	0.851	0.418	0.011
VAT1L	0.667	1.09	0.423	0.011
RASGRF1	0.288	0.674	0.386	0.011
GARNL3	0.841	1.24	0.399	0.011
CNTN2	0.111	0.504	0.393	0.011
FAM107A	0.113	0.517	0.404	0.011
SFXN3	1.939	2.332	0.393	0.011
IL18BP	1.832	1.439	-0.392	0.011
MICAL2	1.75	2.165	0.415	0.011
NCDN	3.163	3.566	0.402	0.011
SLC6A15	0.588	1	0.412	0.011
PSD2	0.141	0.554	0.413	0.011
SLC6A17	0.12	0.53	0.41	0.011
EYA2	0.295	0.687	0.391	0.011
UGT8	2.403	2.819	0.417	0.011
HIST1H2AL	0.242	0.632	0.39	0.011
UBAP1L	0.729	1.139	0.41	0.011
SLC1A7	0.1	0.521	0.421	0.011
CDHR1	0.601	1.016	0.415	0.011
CDHR5	0.679	1.104	0.425	0.011
CRTAC1	1.163	1.564	0.402	0.011
PCLO	0.591	1.019	0.428	0.011
ADORA1	0.288	0.692	0.405	0.011
SH3GL2	1.545	1.947	0.402	0.011
NECAB2	1.043	1.458	0.415	0.011
PHACTR3	0.112	0.511	0.399	0.011
MAN1C1	1.94	2.33	0.39	0.011
HES5	0.219	0.643	0.424	0.011
CORO2B	2.86	3.26	0.399	0.011
GABRB1	0.292	0.678	0.385	0.011
PDE4B	0.363	0.777	0.414	0.011
ACY3	2.451	2.858	0.408	0.011
ACY1	3.973	4.386	0.413	0.011
IFI35	2.377	2.777	0.4	0.011
HAP1	2.587	2.217	-0.37	0.012
MDP1	4.827	4.457	-0.37	0.012
NOG	0.744	1.117	0.373	0.012
MUS81	4.333	3.951	-0.382	0.012
CPLX2	2.041	2.422	0.381	0.012
CPLX3	0.125	0.492	0.367	0.012
LGALS1	3.037	3.419	0.382	0.012
HILPDA	5.578	5.214	-0.364	0.012
FCER1G	1.979	1.607	-0.372	0.012
KCNK9	0.207	0.575	0.368	0.012
COL14A1	1.293	1.665	0.372	0.012
PWP2	4.035	3.672	-0.363	0.012
SYT6	1.992	1.629	-0.362	0.012
ENO2	5.497	5.871	0.374	0.012
NACA2	0.307	0.671	0.365	0.012
TMEM200C	1.912	1.539	-0.373	0.012
HBD	0.525	0.905	0.38	0.012
GNRH2	7.004	7.385	0.381	0.012
S100A3	2.05	1.685	-0.365	0.012
C16orf91	3.512	3.137	-0.374	0.012
TNNT1	2.821	3.194	0.373	0.012
CAV1	1.203	1.572	0.369	0.012
UNC80	0.482	0.848	0.366	0.012
CAPN10	3.894	3.516	-0.378	0.012
PRSS53	1.122	0.753	-0.369	0.012
KCNC4	0.759	1.126	0.367	0.012
SERPINA1	9.195	8.831	-0.364	0.012
TSPAN33	3.832	3.45	-0.382	0.012
TMEM54	3.787	3.414	-0.373	0.012
JAM3	4.382	4.009	-0.373	0.012
FAM122C	1.794	1.433	-0.361	0.012
FAM159A	1.204	0.834	-0.37	0.012
DPH5	5.107	4.722	-0.385	0.012
CDH23	0.322	0.697	0.375	0.012
ZSCAN21	3.662	3.279	-0.383	0.012
TRIM45	2.849	2.465	-0.384	0.012
RASSF2	2.296	1.922	-0.374	0.012
GNAT2	0.163	0.539	0.377	0.012
SIVA1	7.386	7.006	-0.38	0.012
CXCL16	2.302	2.667	0.365	0.012
C6orf141	1.204	0.837	-0.367	0.012
RGL4	1.99	1.629	-0.361	0.012
KCNAB2	1.599	1.976	0.377	0.012
SYP	4.839	5.219	0.38	0.012
HIST1H2BN	0.535	0.91	0.375	0.012
CHCHD5	6.085	5.704	-0.381	0.012
PIK3AP1	1.918	1.533	-0.384	0.012
CA4	5.506	5.887	0.38	0.012
TUBA8	0.792	1.163	0.371	0.012
SHMT1	4.469	4.098	-0.371	0.012
TNFRSF12A	6.992	6.622	-0.37	0.012
SLC6A5	0.112	0.489	0.377	0.012
CSPG5	1.17	1.536	0.367	0.012
OPCML	1.169	1.538	0.368	0.012
DTYMK	5.837	5.475	-0.362	0.012
FABP3	4.3	3.939	-0.361	0.012
TUBB6	5.653	5.287	-0.366	0.012
SLC8A1	0.644	1.024	0.38	0.012
CCDC74A	2.579	2.209	-0.37	0.012
S100P	2.804	3.168	0.364	0.012
CLDN23	2.557	2.185	-0.372	0.012
GDAP1	3.978	3.611	-0.367	0.012
DDR2	0.437	0.818	0.381	0.012
MTHFSD	2.84	2.463	-0.377	0.012
VGF	0.62	0.998	0.378	0.012
KRT8	10.536	10.154	-0.383	0.012
CPT1B	3.672	3.297	-0.375	0.012
SERPINA4	2.907	2.523	-0.384	0.012
LCN10	1.031	0.666	-0.365	0.012
MMACHC	2.492	2.12	-0.372	0.012
PDGFRA	2.134	1.759	-0.375	0.012
MCM2	6.183	5.799	-0.384	0.012
SCGB1D2	0.23	0.597	0.367	0.012
C1orf123	5.545	5.16	-0.385	0.012
TTC9B	0.217	0.593	0.375	0.012
MRAP2	1.988	1.624	-0.364	0.012
EMP1	0.137	0.512	0.375	0.012
BHLHE22	0.095	0.47	0.374	0.012
GPM6B	2.798	3.164	0.366	0.012
IRAK2	1.715	1.349	-0.366	0.012
HMMR	2.805	2.433	-0.372	0.012
KLHL23	3.572	3.209	-0.363	0.012
PPFIA4	0.535	0.909	0.374	0.012
HSD17B7	3.486	3.111	-0.375	0.012
CDH11	3.778	3.411	-0.367	0.012
CRB1	0.113	0.482	0.368	0.012
P4HA1	4.754	5.127	0.373	0.012
UCN2	1.08	0.699	-0.381	0.012
THAP8	2.878	2.51	-0.368	0.012
C2orf54	3.926	3.555	-0.371	0.012
GCG	8.255	7.877	-0.378	0.012
SLC6A13	0.197	0.573	0.377	0.012
ACSL6	0.172	0.54	0.368	0.012
UCKL1	4.968	4.59	-0.377	0.012
C1orf112	2.912	2.53	-0.381	0.012
AMOTL2	4.966	4.599	-0.367	0.012
TMEM45A	3.302	3.672	0.369	0.012
PSRC1	4.598	4.215	-0.383	0.012
TP53	5.853	5.476	-0.378	0.012
HEYL	1.855	1.492	-0.363	0.012
ANK1	0.597	0.971	0.375	0.012
PMCH	0.475	0.112	-0.364	0.012
SPRED3	0.887	1.257	0.37	0.012
MED11	4.829	4.452	-0.377	0.012
KIF2C	4.379	4.01	-0.369	0.012
NFE2L3	4.396	4.03	-0.366	0.012
PRSS12	3.929	4.305	0.376	0.012
BCAR3	3.849	3.474	-0.375	0.012
DPYSL5	4.923	4.567	-0.356	0.013
NDC80	3.684	3.325	-0.36	0.013
SERPINB9	3.63	3.271	-0.359	0.013
BTG2	5.651	5.291	-0.36	0.013
C16orf59	4.069	3.713	-0.356	0.013
NES	5.553	5.194	-0.359	0.013
MRPL34	5.968	5.614	-0.354	0.013
BOC	0.778	1.141	0.363	0.013
ZNF692	3.853	3.502	-0.352	0.013
KYNU	1.153	0.794	-0.359	0.013
HMGN5	2.285	1.928	-0.357	0.013
LRWD1	4.148	3.794	-0.354	0.013
RFTN1	1.685	2.048	0.363	0.013
PDCD5	7.004	6.648	-0.355	0.013
CLIP3	3.777	4.138	0.36	0.013
VPS72	6.486	6.133	-0.353	0.013
WIF1	0.307	0.667	0.36	0.013
BIRC5	5.239	4.882	-0.356	0.013
CEP72	2.216	1.858	-0.357	0.013
GPR22	0.091	0.453	0.362	0.013
ITGB6	1.407	1.051	-0.355	0.013
CCDC122	1.648	1.289	-0.359	0.013
FABP7	3.157	3.515	0.358	0.013
GADD45B	2.991	2.636	-0.355	0.013
SNRNP40	5.919	5.562	-0.357	0.013
KCNF1	2.069	1.712	-0.357	0.013
SLC16A3	4.728	5.09	0.362	0.013
PTPN5	2.629	2.277	-0.352	0.013
HIST1H3I	0.402	0.043	-0.359	0.013
PTPRZ1	1.731	2.094	0.362	0.013
HNF1B	5.11	4.757	-0.353	0.013
SFRP2	1.325	1.684	0.359	0.013
LDLRAP1	5.384	5.031	-0.352	0.013
LAMA2	0.164	0.525	0.361	0.013
B9D1	5.289	4.928	-0.36	0.013
SNX10	2.315	1.962	-0.353	0.013
C7orf49	5.737	5.381	-0.356	0.013
IFT74	3.458	3.106	-0.351	0.013
GPR119	2.215	1.862	-0.353	0.013
ENKUR	1.447	1.094	-0.353	0.013
CD36	0.914	0.556	-0.358	0.013
NANOS3	2.351	1.998	-0.352	0.013
SORD	6.057	5.696	-0.361	0.013
CRIP3	2.706	2.355	-0.351	0.013
NR1I3	0.473	0.115	-0.358	0.013
FAT2	0.113	0.471	0.358	0.013
MEIG1	0.891	0.535	-0.356	0.013
PRIM1	3.585	3.224	-0.361	0.013
MKRN3	1.792	1.439	-0.353	0.013
ABCA4	0.157	0.517	0.36	0.013
ITIH1	2.695	2.342	-0.353	0.013
MRM1	3.159	2.801	-0.357	0.013
CHST9	3.323	2.987	-0.336	0.014
IFT88	2.678	2.354	-0.324	0.014
ATG4B	5.229	4.897	-0.332	0.014
VWA1	3.936	3.611	-0.326	0.014
GALR1	1.538	1.198	-0.339	0.014
MYO5C	2.345	2.018	-0.327	0.014
C1orf35	4.157	3.817	-0.339	0.014
ASF1B	4.792	4.467	-0.325	0.014
RASSF6	1.872	1.547	-0.326	0.014
TTC5	4.369	4.048	-0.321	0.014
HNF4G	2.034	2.39	0.356	0.014
OMA1	2.435	2.103	-0.332	0.014
C8orf48	1.606	1.264	-0.343	0.014
DNAJC8	6.283	5.937	-0.346	0.014
ACAT2	6.715	6.379	-0.336	0.014
CCDC153	3.068	2.721	-0.347	0.014
GAL3ST1	3.379	3.043	-0.336	0.014
CCDC71	4.738	4.41	-0.328	0.014
FST	1.352	1.014	-0.337	0.014
RHOXF1	0.853	0.505	-0.348	0.014
C1R	2.436	2.792	0.356	0.014
LIPT2	3.107	2.761	-0.346	0.014
MAP7D3	1.737	1.392	-0.345	0.014
SNRPB	8.463	8.125	-0.338	0.014
ZDHHC13	3.856	3.512	-0.345	0.014
LARP6	4.316	3.986	-0.33	0.014
OSR1	2.116	1.765	-0.351	0.014
ZNF691	3.432	3.104	-0.328	0.014
GNPTG	4.744	4.416	-0.327	0.014
HRASLS5	2.786	2.445	-0.341	0.014
CD274	0.987	0.644	-0.343	0.014
CCDC34	3.594	3.273	-0.321	0.014
HDDC3	4.271	3.935	-0.336	0.014
GLIPR2	4.172	3.833	-0.339	0.014
HAUS7	3.619	3.28	-0.339	0.014
NAT6	3.031	2.698	-0.333	0.014
SDC1	4.631	4.31	-0.322	0.014
C1orf158	2.91	2.566	-0.344	0.014
MCU	4.806	4.476	-0.33	0.014
TTC30A	1.914	1.591	-0.323	0.014
C1orf174	3.903	3.564	-0.339	0.014
LSS	5.672	5.336	-0.335	0.014
NPHP4	2.717	2.38	-0.337	0.014
KCNG1	1.933	1.595	-0.338	0.014
NLE1	3.808	3.481	-0.326	0.014
RD3	0.285	0.641	0.356	0.014
NEURL1B	2.208	1.885	-0.323	0.014
BCL2L12	4.631	4.297	-0.334	0.014
BUB1B	3.775	3.447	-0.329	0.014
NTN1	2.404	2.064	-0.341	0.014
MED10	5.006	4.683	-0.323	0.014
MEX3D	4.522	4.186	-0.336	0.014
IL17RB	3.067	2.721	-0.345	0.014
EXOSC5	4.623	4.292	-0.332	0.014
FUT1	1.959	1.613	-0.346	0.014
NTN4	2.421	2.09	-0.332	0.014
FGFR4	5.722	5.373	-0.349	0.014
SAE1	7.037	6.696	-0.341	0.014
UBE2S	5.085	4.735	-0.35	0.014
UBE2T	5.805	5.456	-0.348	0.014
SOX13	3.303	2.959	-0.344	0.014
NFKBIA	5.49	5.168	-0.322	0.014
CHCHD6	5.307	4.979	-0.328	0.014
AP1S1	5.905	5.568	-0.337	0.014
DDX39A	5.7	5.375	-0.325	0.014
SIM1	2.028	1.677	-0.351	0.014
RANBP1	7.532	7.207	-0.326	0.014
OSGEPL1	1.86	1.538	-0.322	0.014
PODXL	4.635	4.298	-0.337	0.014
ST20	4.058	3.721	-0.336	0.014
TMSB4Y	3.039	2.688	-0.351	0.014
TAL2	1.617	1.28	-0.336	0.014
SLC44A3	5.326	4.985	-0.341	0.014
C1QL1	6.689	6.35	-0.339	0.014
EPHA2	4.225	3.891	-0.333	0.014
GPR148	1.052	0.729	-0.323	0.014
CRYBA2	9.895	9.574	-0.322	0.014
MED19	4.531	4.2	-0.331	0.014
HMGA1	8.818	8.484	-0.333	0.014
KIAA1257	1.115	0.789	-0.327	0.014
ADRA2A	3.545	3.203	-0.342	0.014
NOL12	3.049	2.712	-0.337	0.014
TEAD2	6.633	6.291	-0.342	0.014
APEX1	8.104	7.772	-0.333	0.014
SERPINB8	2.139	1.797	-0.342	0.014
C14orf105	2.71	2.374	-0.336	0.014
CABYR	2.342	2.01	-0.332	0.014
IRX2	2.669	2.345	-0.324	0.014
CDCA7	4.09	3.767	-0.323	0.014
NUP85	5.042	4.702	-0.34	0.014
SST	7.006	6.672	-0.334	0.014
MAD2L2	6.952	6.619	-0.333	0.014
SVIL	3.386	3.065	-0.322	0.014
ODC1	8.29	7.957	-0.332	0.014
TBRG4	5.696	5.357	-0.339	0.014
AHSA2	3.024	2.701	-0.323	0.014
WTIP	3.557	3.212	-0.345	0.014
AMDHD1	0.851	0.523	-0.329	0.014
PPP1R35	5.02	4.693	-0.327	0.014
ZC3HAV1L	1.97	1.63	-0.34	0.014
TCN1	3.154	2.829	-0.325	0.014
OFD1	3.118	2.795	-0.323	0.014
BUB1	3.651	3.314	-0.338	0.014
RNPS1	6.384	6.055	-0.329	0.014
NUPR1	1.474	1.147	-0.327	0.014
CCNB2	5.14	4.805	-0.335	0.014
C1orf127	2.414	2.085	-0.329	0.014
TJP3	2.833	2.499	-0.334	0.014
PACRGL	2.939	2.604	-0.336	0.014
HYAL2	6.21	5.885	-0.326	0.014
HADH	5.279	4.93	-0.349	0.014
HNRNPH2	4.292	3.953	-0.338	0.014
FAM96B	6.995	6.671	-0.324	0.014
MVK	4.636	4.289	-0.347	0.014
NTM	1.774	2.129	0.355	0.014
HAAO	2.59	2.244	-0.346	0.014
TRIM59	2.411	2.085	-0.326	0.014
C2orf15	3.305	2.975	-0.33	0.014
VSIG1	3.384	3.056	-0.328	0.014
CBX2	5.092	4.765	-0.327	0.014
POP5	5.416	5.093	-0.323	0.014
RPUSD3	5.517	5.186	-0.331	0.014
SPINT2	8.331	7.985	-0.346	0.014
RPS2	10.127	9.8	-0.328	0.014
PKDCC	7.133	6.787	-0.346	0.014
HIST1H4I	2.29	1.965	-0.325	0.014
CLEC2L	0.485	0.842	0.356	0.014
DBNDD2	4.828	4.484	-0.344	0.014
CXXC1	4.416	4.087	-0.329	0.014
PGBD5	3.047	2.721	-0.326	0.014
VEZT	4.224	3.888	-0.335	0.014
FLYWCH2	5.936	5.608	-0.328	0.014
TMEM61	1.891	1.57	-0.321	0.014
TRAF2	3.98	3.644	-0.336	0.014
COMMD4	6.186	5.839	-0.347	0.014
COMMD5	4.651	4.316	-0.335	0.014
HOXB1	0.72	0.389	-0.331	0.014
APOBEC3F	2.019	1.671	-0.347	0.014
IKBKE	3.529	3.192	-0.337	0.014
DNAJC17	4.464	4.128	-0.336	0.014
ZNF485	1.252	0.922	-0.33	0.014
STK33	2.554	2.232	-0.322	0.014
RNASE4	4.38	4.737	0.357	0.014
DUSP9	4.621	4.298	-0.323	0.014
TMCO6	3.921	3.581	-0.341	0.014
CENPH	4.711	4.387	-0.324	0.014
CENPA	3.599	3.265	-0.333	0.014
VGLL3	1.383	1.044	-0.339	0.014
VGLL1	1.349	1.013	-0.336	0.014
BOLA1	3.741	3.411	-0.331	0.014
GPR35	0.872	0.534	-0.338	0.014
STX2	3.624	3.291	-0.333	0.014
RBM38	4.152	3.811	-0.341	0.014
ZNF32	5.345	5.003	-0.342	0.014
FHL2	4.096	3.775	-0.321	0.014
FSBP	0.4	0.078	-0.322	0.014
GCSH	1.547	1.226	-0.321	0.014
BSCL2	6.012	5.662	-0.35	0.014
GRHL2	2.913	2.567	-0.346	0.014
CBS	6.379	6.035	-0.344	0.014
EFCAB7	2.347	2.01	-0.337	0.014
ARVCF	4.187	3.862	-0.326	0.014
EFNB1	3.5	3.173	-0.326	0.014
GP2	1.932	1.599	-0.333	0.014
STAT1	6.052	5.717	-0.335	0.014
GSTT2	0.398	0.049	-0.349	0.014
GLI4	3.014	2.667	-0.348	0.014
BFSP1	1.644	1.324	-0.32	0.015
CMTM5	0.287	0.639	0.352	0.015
USP28	3.133	2.812	-0.321	0.015
BEX2	6.278	5.957	-0.321	0.015
PHOX2A	1.323	1.015	-0.308	0.016
ZBTB25	1.634	1.317	-0.316	0.016
DNAJA3	4.853	4.541	-0.313	0.016
TERF1	2.999	2.686	-0.312	0.016
FAM216A	3.668	3.353	-0.315	0.016
ZNF286A	2.619	2.309	-0.31	0.016
ACOX2	2.564	2.252	-0.312	0.016
FRMD8	3.391	3.082	-0.309	0.016
RECQL4	3.394	3.083	-0.311	0.016
CPNE9	0.875	1.221	0.346	0.016
TMEM129	4.665	4.354	-0.311	0.016
CHN2	2.198	2.546	0.348	0.016
RAB30	1.367	1.715	0.349	0.016
SLC22A3	2.991	2.676	-0.315	0.016
CLMN	2.285	1.967	-0.318	0.016
C1orf131	3.962	3.647	-0.315	0.016
TFPI	1.882	2.232	0.35	0.016
IQSEC2	1.554	1.903	0.348	0.016
CMTM8	4.167	3.847	-0.319	0.016
CCNE1	3.962	3.651	-0.312	0.016
SUPT3H	3.845	3.534	-0.311	0.016
PHGR1	1.185	0.873	-0.313	0.016
L1CAM	3.627	3.312	-0.315	0.016
FOSB	0.468	0.816	0.348	0.016
NPM3	5.861	5.547	-0.314	0.016
PRSS50	1.086	0.777	-0.309	0.016
RAB20	3.243	2.927	-0.316	0.016
RAB27B	1.679	2.028	0.348	0.016
DPH2	4.676	4.362	-0.313	0.016
AMHR2	3.651	3.334	-0.317	0.016
LSM7	7.947	7.634	-0.313	0.016
HIST1H1D	0.158	0.505	0.347	0.016
TMEM237	3.57	3.25	-0.32	0.016
RAP2B	2.657	3.007	0.35	0.016
BIRC3	0.847	0.53	-0.317	0.016
HAUS8	3.641	3.329	-0.312	0.016
HAUS5	2.718	2.405	-0.313	0.016
TMEM99	3.155	2.838	-0.317	0.016
MTFMT	2.786	2.469	-0.317	0.016
FBLN2	1.844	1.528	-0.317	0.016
GDPD2	3.952	3.643	-0.309	0.016
SLC5A5	0.711	1.057	0.346	0.016
ANKRD54	4.299	3.981	-0.317	0.016
MED30	3.892	3.575	-0.318	0.016
KCNJ10	0.096	0.443	0.348	0.016
NRTN	1.439	1.784	0.345	0.016
MED18	3.46	3.151	-0.309	0.016
EML5	0.947	1.293	0.345	0.016
CNN3	7.5	7.189	-0.311	0.016
ARHGEF33	0.197	0.543	0.346	0.016
PABPC1L	2.855	2.535	-0.32	0.016
PLEKHF1	2.883	2.567	-0.316	0.016
MAPK8IP2	2.804	3.148	0.345	0.016
PRRG2	3.692	3.379	-0.313	0.016
LMO1	0.199	0.544	0.345	0.016
PEX10	3.878	3.564	-0.314	0.016
PACSIN1	0.402	0.746	0.345	0.016
MRPL16	5.791	5.479	-0.313	0.016
TSPAN18	3.885	3.577	-0.309	0.016
PPP1R14D	0.697	0.379	-0.319	0.016
CD40	1.652	1.343	-0.309	0.016
HMSD	2.563	2.245	-0.318	0.016
TEKT2	3.438	3.118	-0.319	0.016
MCM7	7.146	6.827	-0.318	0.016
MCM5	5.502	5.186	-0.315	0.016
MMP11	6.446	6.13	-0.317	0.016
CCDC42	1.13	0.815	-0.315	0.016
C11orf84	5.959	5.647	-0.312	0.016
RIC8A	5.516	5.206	-0.311	0.016
ERN2	0.651	0.34	-0.31	0.016
RPS26	5.83	5.512	-0.318	0.016
CCND1	5.21	4.897	-0.313	0.016
ACVR1C	1.944	1.631	-0.313	0.016
SERPINE1	1.87	1.552	-0.318	0.016
KIF15	2.649	2.336	-0.313	0.016
KIF12	4.441	4.125	-0.316	0.016
CKAP2	3.821	3.513	-0.309	0.016
TCAP	0.422	0.769	0.348	0.016
GART	5.415	5.101	-0.314	0.016
ASB2	1.623	1.313	-0.31	0.016
AFP	9.911	10.26	0.349	0.016
LYPLAL1	3.447	3.137	-0.31	0.016
PPARGC1A	0.205	0.557	0.351	0.016
HPR	1.028	0.708	-0.32	0.016
DCTPP1	6.817	6.498	-0.319	0.016
BCAN	0.315	0.667	0.352	0.016
DEFB1	3.389	3.734	0.345	0.016
DUSP2	1.106	0.786	-0.32	0.016
ANKRD65	3.551	3.239	-0.312	0.016
KCNQ2	4.635	4.325	-0.31	0.016
CDH3	5.333	5.013	-0.32	0.016
B3GNTL1	1.886	1.57	-0.316	0.016
DARS	5.454	5.137	-0.316	0.016
C19orf44	2.128	1.812	-0.316	0.016
CAMKMT	2.761	2.448	-0.314	0.016
SV2C	0.102	0.446	0.345	0.016
TGIF2	5.344	5.031	-0.313	0.016
ENPP2	5.062	5.413	0.351	0.016
GIPC2	1.608	1.956	0.348	0.016
C16orf86	2.081	1.77	-0.312	0.016
S100A8	0.531	0.224	-0.307	0.017
DOC2B	0.677	1.02	0.342	0.017
ZNF385D	0.14	0.481	0.341	0.017
FANCE	2.914	2.607	-0.307	0.017
AOC2	1.128	1.469	0.341	0.017
SHMT2	7.518	7.211	-0.307	0.017
PPP1R1A	7.438	7.131	-0.307	0.017
KCNK12	0.488	0.829	0.341	0.017
CENPV	7.322	7.015	-0.307	0.017
CYP2C18	0.571	0.911	0.341	0.017
RAD51AP1	3.445	3.138	-0.307	0.017
COX4I2	0.334	0.674	0.34	0.018
NGF	2.891	2.585	-0.306	0.018
C10orf35	5.475	5.171	-0.304	0.018
DZIP1L	2.383	2.077	-0.305	0.018
SLC39A13	4.207	3.903	-0.304	0.018
CXCL12	4.575	4.269	-0.306	0.018
C17orf75	2.891	2.587	-0.304	0.018
SFXN1	4.87	4.564	-0.306	0.018
NUDT6	2.711	2.404	-0.306	0.018
C3orf33	1.709	1.405	-0.304	0.018
DNAL4	5.082	4.776	-0.306	0.018
KRT18	10.027	9.722	-0.305	0.018
KXD1	6.343	6.036	-0.307	0.018
PDLIM7	6.535	6.23	-0.305	0.018
GCA	4.803	4.497	-0.307	0.018
PROC	4.251	3.946	-0.305	0.018
RAD54L	3.618	3.311	-0.307	0.018
SPSB4	3.227	2.921	-0.307	0.018
ZCCHC9	4.337	4.032	-0.305	0.018
C11orf52	2.678	2.371	-0.306	0.018
TTC1	5.531	5.238	-0.293	0.019
ZAP70	1.405	1.112	-0.293	0.019
ZP3	0.847	0.554	-0.293	0.019
MYO19	3.944	3.647	-0.297	0.019
LRRC26	1.556	1.255	-0.301	0.019
TIMM17B	7.058	6.767	-0.291	0.019
TDP1	3.918	3.626	-0.292	0.019
PEG10	5.39	5.088	-0.302	0.019
DIO1	2.877	2.576	-0.301	0.019
ITGB3BP	4.549	4.252	-0.297	0.019
FFAR2	3.314	3.022	-0.292	0.019
PTCD1	3.592	3.296	-0.296	0.019
ASNA1	6.689	6.392	-0.297	0.019
LRRC61	5.458	5.164	-0.295	0.019
PPP4C	7.23	6.938	-0.293	0.019
ACOT8	4.807	4.511	-0.296	0.019
AFMID	3.984	3.681	-0.303	0.019
CLPS	3.518	3.22	-0.298	0.019
CBY1	6.096	5.801	-0.295	0.019
PDX1	5.658	5.363	-0.295	0.019
SMYD2	4.546	4.249	-0.297	0.019
U2AF1L4	3.598	3.303	-0.294	0.019
TRIM61	1.485	1.183	-0.302	0.019
SRSF7	6.416	6.124	-0.292	0.019
POC1A	4.169	3.872	-0.297	0.019
ACTR3B	3.311	3.015	-0.296	0.019
DCP1B	3.471	3.17	-0.301	0.019
TATDN1	4.04	3.739	-0.301	0.019
LCN15	3.683	3.391	-0.292	0.019
RBL2	3.328	3.03	-0.298	0.019
RTKN	4.997	4.705	-0.292	0.019
NAP1L4	6.133	5.838	-0.295	0.019
GRB7	4.008	3.713	-0.294	0.019
SRPX	1.945	1.647	-0.297	0.019
POLR2J	5.362	5.062	-0.3	0.019
ZNF550	2.57	2.273	-0.296	0.019
C21orf59	5.443	5.15	-0.293	0.019
FANCG	4.414	4.112	-0.302	0.019
MIIP	4.775	4.483	-0.293	0.019
STARD13	1.863	1.564	-0.299	0.019
PYGO1	0.944	0.649	-0.295	0.019
ZBTB3	1.531	1.235	-0.296	0.019
IL27RA	2.033	1.74	-0.294	0.019
RALYL	1.03	1.369	0.339	0.019
LCTL	0.973	0.673	-0.301	0.019
IFRD2	5.024	4.725	-0.298	0.019
BBS10	2.411	2.11	-0.301	0.019
HS6ST1	3.521	3.226	-0.295	0.019
PLD1	2.271	2.608	0.338	0.019
MSTO1	2.514	2.214	-0.3	0.019
ZNF835	0.881	0.578	-0.303	0.019
AMH	2.267	1.966	-0.301	0.019
C1QL3	2.94	2.644	-0.297	0.019
FGF19	1.261	0.961	-0.301	0.019
TRPV1	1.785	1.488	-0.297	0.019
ZC2HC1C	1.907	1.607	-0.3	0.019
NR0B1	5.285	4.984	-0.301	0.019
CDC45	3.97	3.668	-0.302	0.019
CYB5A	7.5	7.205	-0.295	0.019
RELT	2.535	2.233	-0.302	0.019
MYCN	5.008	4.712	-0.296	0.019
PLD5	1.037	1.376	0.338	0.019
ANGEL1	4.553	4.254	-0.3	0.019
AADAT	3.064	2.765	-0.299	0.019
SIGIRR	4.619	4.321	-0.297	0.019
CTGF	5.806	5.503	-0.303	0.019
CDK20	4.048	3.751	-0.297	0.019
GUCA2B	3.619	3.317	-0.302	0.019
AIF1L	5.411	5.12	-0.292	0.019
CRYGD	0.589	0.294	-0.296	0.019
WWTR1	3.431	3.132	-0.3	0.019
C1orf109	3.633	3.337	-0.296	0.019
NXPH2	2.904	2.605	-0.299	0.019
USF1	5.361	5.065	-0.296	0.019
FBXO27	2.178	1.884	-0.294	0.019
C1D	3.145	2.849	-0.296	0.019
CDC14A	1.997	1.704	-0.293	0.019
AIMP2	5.442	5.146	-0.296	0.019
SNAPIN	5.764	5.465	-0.299	0.019
KLHDC9	3.299	3.003	-0.296	0.019
DIAPH3	2.344	2.05	-0.294	0.019
NMRAL1	5.609	5.314	-0.295	0.019
APOC3	6.901	6.603	-0.297	0.019
ARMC1	4.027	3.732	-0.295	0.019
PGAM5	4.798	4.499	-0.299	0.019
MBIP	3.626	3.329	-0.297	0.019
DNMT1	4.373	4.078	-0.295	0.019
HIST1H2AK	0.643	0.348	-0.294	0.019
TBC1D10A	3.273	2.979	-0.294	0.019
MIPEP	3.645	3.344	-0.301	0.019
CNIH2	5.981	5.685	-0.296	0.019
LXN	2.818	2.527	-0.292	0.019
EME2	1.275	0.983	-0.292	0.019
SULT1C4	4.048	3.756	-0.292	0.019
TTYH1	5.418	5.117	-0.301	0.019
CNKSR1	3.34	3.043	-0.297	0.019
FAM83G	2.845	2.55	-0.295	0.019
QRICH2	1.186	0.887	-0.299	0.019
TMEM134	5.374	5.08	-0.294	0.019
ZNF501	1.38	1.085	-0.295	0.019
CLDN15	2.076	1.777	-0.298	0.019
GAD2	3.262	2.969	-0.293	0.019
GORAB	2.225	1.927	-0.298	0.019
ICA1L	1.503	1.207	-0.296	0.019
PLCG2	2.712	2.411	-0.301	0.019
BANP	3.202	2.907	-0.295	0.019
TRAPPC6A	6.102	5.804	-0.298	0.019
AKR1B1	6.773	6.471	-0.302	0.019
PLXNA1	4.319	4.021	-0.298	0.019
ETV6	2.562	2.271	-0.291	0.019
HLF	0.121	0.448	0.327	0.02
C19orf25	4.141	3.852	-0.289	0.02
NDUFA7	7.354	7.065	-0.289	0.02
ELAVL4	0.864	1.201	0.337	0.02
IFITM1	3.946	4.281	0.334	0.02
ADCY1	1.496	1.83	0.334	0.02
OAS3	1.006	1.334	0.328	0.02
TRIM22	0.947	1.278	0.331	0.02
CYP46A1	0.762	1.089	0.327	0.02
FAIM2	0.36	0.687	0.327	0.02
GRIA3	1.85	2.175	0.325	0.02
PNRC1	4.636	4.961	0.325	0.02
COL1A2	2.648	2.976	0.328	0.02
RTN1	3.425	3.756	0.331	0.02
CACNB4	0.112	0.438	0.326	0.02
ITLN2	3.976	3.687	-0.289	0.02
HAPLN2	0.146	0.483	0.337	0.02
NCAM1	1.937	2.264	0.327	0.02
TMEM101	4.795	4.505	-0.29	0.02
GMCL1	3.323	3.032	-0.291	0.02
GSTA1	8.924	9.26	0.337	0.02
CREB3L4	3.928	3.638	-0.29	0.02
FGB	8.742	9.067	0.325	0.02
TSEN54	4.356	4.066	-0.29	0.02
TMEM14B	6.119	5.83	-0.289	0.02
TM4SF5	1.207	1.538	0.331	0.02
GALNT10	2.157	2.488	0.332	0.02
CACNG2	0.085	0.417	0.332	0.02
ABCD4	4.609	4.318	-0.29	0.02
ZEB2	0.394	0.727	0.333	0.02
C19orf33	4.884	5.215	0.331	0.02
PIF1	1.839	1.55	-0.289	0.02
CNTN6	0.154	0.486	0.332	0.02
IQGAP3	3.077	2.788	-0.289	0.02
MVP	2.954	3.29	0.336	0.02
PPFIA2	0.315	0.642	0.327	0.02
GDAP1L1	2.003	2.336	0.333	0.02
SNX15	4.136	3.847	-0.289	0.02
SMTN	3.299	3.01	-0.289	0.02
RPH3A	0.085	0.416	0.331	0.02
DOK1	3.684	3.396	-0.289	0.02
LIFR	2.528	2.853	0.325	0.02
RAD50	3.036	2.746	-0.29	0.02
MEX3B	2.714	2.425	-0.289	0.02
RBP7	2.405	2.733	0.328	0.02
CYGB	1.295	1.628	0.333	0.02
METTL17	5.339	5.05	-0.289	0.02
DUOX2	2.56	2.885	0.325	0.02
CNPPD1	4.631	4.342	-0.29	0.02
TPP1	4.031	4.362	0.331	0.02
DPF2	5.28	4.992	-0.288	0.021
RNASEH2A	6.102	5.814	-0.288	0.021
HIRIP3	2.874	2.586	-0.288	0.021
PPP1R1B	1.128	1.451	0.323	0.021
ILF2	8.375	8.088	-0.288	0.021
HIST1H2AE	1.235	0.947	-0.288	0.021
CENPT	4.36	4.071	-0.288	0.021
COPS7A	4.426	4.138	-0.288	0.021
CCDC138	2.8	2.512	-0.288	0.021
TBX3	3.216	3.537	0.321	0.022
BMP4	2.266	2.587	0.321	0.022
NRL	0.857	1.175	0.318	0.022
GNG10	3.56	3.273	-0.287	0.022
NDNF	0.911	1.231	0.32	0.022
ADCY8	1.515	1.835	0.32	0.022
CDX1	3.483	3.802	0.319	0.022
THRB	2.773	3.092	0.319	0.022
BCHE	0.743	1.064	0.321	0.022
MOBP	0.099	0.415	0.317	0.022
LRRC23	3.041	3.36	0.319	0.022
TIMM8B	6.652	6.365	-0.287	0.022
CDH20	0.112	0.431	0.319	0.022
VMO1	0.919	1.24	0.322	0.022
NR3C2	1.17	1.486	0.317	0.022
MTG1	5.641	5.353	-0.287	0.022
GNS	4.67	4.988	0.318	0.022
GDF10	0.128	0.446	0.318	0.022
MAOB	2.369	2.686	0.318	0.022
LAMP5	1	1.322	0.321	0.022
TUFT1	4.11	3.823	-0.287	0.022
CACNA2D3	0.587	0.906	0.319	0.022
RANGRF	5.546	5.258	-0.287	0.022
KLK8	0.617	0.934	0.317	0.022
APOL6	0.349	0.666	0.317	0.022
KCND3	1.093	1.412	0.319	0.022
SLC1A6	0.906	1.228	0.322	0.022
CDHR3	2.11	2.426	0.317	0.022
BDNF	1.043	1.36	0.318	0.022
HPS1	4.419	4.132	-0.287	0.022
KIRREL3	0.572	0.892	0.32	0.022
UQCRHL	3.371	3.683	0.312	0.023
NSUN5	4.017	3.736	-0.281	0.023
LYAR	3.72	3.443	-0.277	0.023
SF3B5	8.008	7.723	-0.286	0.023
RHPN1	3.631	3.344	-0.286	0.023
ZFAND1	4.468	4.193	-0.275	0.023
CAPG	5.409	5.128	-0.281	0.023
TOMM34	5.617	5.332	-0.285	0.023
MARC2	2.315	2.04	-0.275	0.023
ZNF432	2.461	2.185	-0.277	0.023
PCNA	6.909	6.634	-0.275	0.023
COQ9	5.053	4.777	-0.276	0.023
LMX1A	3.292	3.016	-0.276	0.023
TINF2	4.657	4.373	-0.285	0.023
EDNRB	0.442	0.755	0.312	0.023
SLC35B2	5.852	5.57	-0.282	0.023
NOB1	5.457	5.172	-0.286	0.023
APBA3	3.636	3.355	-0.281	0.023
E2F7	2.045	1.77	-0.275	0.023
GAS2L3	1.656	1.377	-0.279	0.023
CAPN12	1.008	0.726	-0.282	0.023
C22orf42	3.996	3.717	-0.279	0.023
SLC7A3	3.508	3.223	-0.285	0.023
NFKBIE	3.368	3.087	-0.281	0.023
MX1	3.105	3.419	0.315	0.023
THAP1	2.375	2.101	-0.275	0.023
NUP107	4.308	4.026	-0.282	0.023
VIT	0.324	0.636	0.312	0.023
CLDN6	8.862	8.581	-0.28	0.023
NUDT17	1.985	1.708	-0.277	0.023
S100A4	5.824	5.548	-0.276	0.023
PDCD6	6.226	5.946	-0.28	0.023
LIN28A	6.167	5.887	-0.28	0.023
MOB2	4.505	4.229	-0.276	0.023
SLITRK1	0.612	0.924	0.312	0.023
WDR75	4.395	4.114	-0.281	0.023
CREM	3.581	3.306	-0.275	0.023
IHH	5.325	5.044	-0.28	0.023
TMEM79	1.705	1.421	-0.284	0.023
CBLN2	1.27	0.994	-0.277	0.023
SLC1A2	0.226	0.539	0.314	0.023
ALDH1B1	4.834	4.554	-0.28	0.023
EMID1	4.094	3.814	-0.28	0.023
EXOSC8	5.199	4.921	-0.278	0.023
CYP1B1	0.305	0.617	0.312	0.023
CDK4	7.664	7.381	-0.283	0.023
ATP10D	2.235	1.953	-0.282	0.023
VTN	6.858	7.172	0.314	0.023
TINAGL1	2.829	2.546	-0.283	0.023
NFKBID	1.212	0.925	-0.286	0.023
DLX5	0.742	0.464	-0.278	0.023
FADS3	4.154	3.874	-0.28	0.023
HMBS	5.489	5.206	-0.283	0.023
UBL4A	4.41	4.129	-0.28	0.023
ETS1	3.056	2.776	-0.28	0.023
FAM98C	2.639	2.364	-0.275	0.023
TRUB2	5.154	4.872	-0.282	0.023
LZTS2	5.023	4.741	-0.282	0.023
AMT	4.786	4.51	-0.276	0.023
MFAP4	1.555	1.869	0.314	0.023
SLC4A5	1.525	1.838	0.313	0.023
NUP88	4.889	4.606	-0.283	0.023
ZBTB17	4.156	3.871	-0.285	0.023
LBR	5.003	4.726	-0.277	0.023
LBH	4.884	4.603	-0.281	0.023
LPIN3	2.237	1.956	-0.282	0.023
CENPM	4.111	3.836	-0.275	0.023
SLC8A3	0.08	0.392	0.312	0.023
BCL7C	5.584	5.302	-0.282	0.023
C1orf189	1.495	1.213	-0.282	0.023
C8G	1.598	1.32	-0.278	0.023
TUSC2	5.206	4.922	-0.284	0.023
CLEC11A	2.898	2.624	-0.275	0.023
ATP7B	3.743	3.458	-0.285	0.023
RCC2	5.945	5.662	-0.284	0.023
CDCA8	4.323	4.038	-0.285	0.023
FAM92B	2.743	2.462	-0.282	0.023
COL6A2	3.583	3.895	0.312	0.023
TGFB1I1	3.143	2.863	-0.28	0.023
MRPL11	6.088	5.812	-0.275	0.023
NFKB1	3.286	3.002	-0.284	0.023
ZNF883	2.39	2.111	-0.279	0.023
FGL2	0.084	0.398	0.314	0.023
HMGB2	6.994	6.715	-0.28	0.023
NIPSNAP1	8.324	8.046	-0.278	0.023
C4orf48	6.761	6.486	-0.275	0.023
EDEM2	4.649	4.365	-0.284	0.023
GLRA1	0.076	0.387	0.312	0.023
RNF144A	3.157	2.871	-0.287	0.023
GSTM5	0.139	0.452	0.313	0.023
PALLD	4.047	3.761	-0.286	0.023
MCM4	4.662	4.376	-0.285	0.023
POLM	2.796	2.52	-0.276	0.023
CCDC102A	2.309	2.024	-0.285	0.023
RNF166	3.677	3.394	-0.283	0.023
SFR1	1.952	1.672	-0.28	0.023
NUTF2	7.537	7.255	-0.282	0.023
STK38L	3.642	3.362	-0.28	0.023
ANXA2	8.818	8.538	-0.28	0.023
FBXO25	3.739	3.453	-0.286	0.023
SKA3	2.545	2.266	-0.279	0.023
TERT	0.647	0.362	-0.285	0.023
ZMAT5	4.854	4.578	-0.276	0.023
FIBIN	1.239	0.957	-0.281	0.023
POLR3K	5.207	4.932	-0.275	0.023
CYB561D2	3.979	3.704	-0.276	0.023
ST6GALNAC1	1.55	1.273	-0.277	0.023
LOXL4	2.221	1.935	-0.286	0.023
ULK3	4.278	3.991	-0.287	0.023
PDCD2L	4.324	4.041	-0.283	0.023
TMEM209	2.808	2.527	-0.281	0.023
TADA3	6.186	5.911	-0.275	0.023
RAP1GAP2	4.703	4.422	-0.281	0.023
CALB1	3.49	3.211	-0.278	0.023
FANCD2	3.046	2.762	-0.284	0.023
MED7	3.718	3.435	-0.283	0.023
HOXD1	0.631	0.354	-0.277	0.023
IFNGR2	5.397	5.113	-0.285	0.023
TMEM206	4.441	4.159	-0.282	0.023
RBP1	9.943	9.663	-0.279	0.023
HINT2	6.424	6.142	-0.282	0.023
RHOB	5.489	5.204	-0.284	0.023
HIST1H2AC	2.611	2.328	-0.283	0.023
YEATS4	4.666	4.385	-0.281	0.023
METRNL	4.138	3.856	-0.281	0.023
SERPINA11	1.59	1.309	-0.281	0.023
CWC27	4.046	3.76	-0.287	0.023
MAP3K1	3.465	3.186	-0.278	0.023
EME1	2.354	2.071	-0.284	0.023
STX1A	4.785	4.5	-0.286	0.023
NOC3L	2.845	2.564	-0.281	0.023
SDC4	6.009	5.728	-0.281	0.023
CWF19L1	3.773	3.492	-0.281	0.023
PTGIS	2.429	2.145	-0.284	0.023
WDR83OS	7.461	7.176	-0.284	0.023
DHX34	2.768	2.484	-0.284	0.023
RPP25	2.338	2.058	-0.28	0.023
TIMMDC1	5.204	4.929	-0.275	0.023
FAM167B	0.933	0.657	-0.276	0.023
EZH2	4.504	4.228	-0.276	0.023
MRRF	3.865	3.579	-0.286	0.023
TRIP13	3.906	3.631	-0.276	0.023
ARNT2	4.003	3.724	-0.279	0.023
PSAT1	6.068	5.787	-0.281	0.023
BEND5	3.713	3.433	-0.28	0.023
COPS7B	4.967	4.687	-0.281	0.023
AASDHPPT	4.645	4.366	-0.279	0.023
YPEL1	2.934	2.648	-0.285	0.023
RAD52	2.365	2.078	-0.287	0.023
PDZD3	1.265	0.985	-0.28	0.023
THSD4	3.525	3.256	-0.269	0.024
LPCAT4	4.03	3.761	-0.269	0.024
LRIF1	2.749	2.48	-0.269	0.024
PFDN2	6.434	6.161	-0.273	0.024
MRPL39	4.624	4.354	-0.27	0.024
GPR161	3.284	3.012	-0.271	0.024
RBP2	0.524	0.833	0.309	0.024
COL11A1	2.152	2.462	0.31	0.024
CCDC12	6.031	5.763	-0.269	0.024
BIK	3.016	2.745	-0.27	0.024
TNFRSF19	4.353	4.084	-0.269	0.024
WDR19	3.338	3.068	-0.27	0.024
ARF5	8.819	8.548	-0.271	0.024
IER5L	3.071	2.8	-0.272	0.024
FLRT2	4.256	3.988	-0.269	0.024
RDH12	1.563	1.288	-0.274	0.024
SOCS3	2.867	2.596	-0.271	0.024
FZD2	3.446	3.175	-0.271	0.024
NOTCH1	2.851	2.577	-0.274	0.024
CTU2	3.759	3.486	-0.274	0.024
ZNF74	3.857	3.586	-0.271	0.024
PSMB10	3.794	4.104	0.31	0.024
CTSO	2.182	2.494	0.311	0.024
PARS2	2.786	2.514	-0.271	0.024
PRSS33	1.281	1.591	0.309	0.024
MITD1	4.285	4.017	-0.269	0.024
HIST2H3D	0.076	0.385	0.309	0.024
ZNF20	1.905	1.634	-0.271	0.024
KCNRG	0.959	0.689	-0.269	0.024
YWHAE	8.828	8.554	-0.274	0.024
POLA2	4.331	4.061	-0.27	0.024
SLC18A1	3.283	3.014	-0.269	0.024
MED31	3.043	2.77	-0.274	0.024
RASD1	3.427	3.159	-0.268	0.024
ARHGAP11B	0.619	0.929	0.311	0.024
CHMP4C	3.09	2.819	-0.271	0.024
SNX6	4.594	4.319	-0.274	0.024
BCL7A	4.013	3.741	-0.272	0.024
CHTF18	3.593	3.324	-0.268	0.024
CDCA5	4.476	4.204	-0.272	0.024
NSMCE2	4.545	4.274	-0.271	0.024
NFKB2	4.328	4.059	-0.269	0.024
HSPBP1	5.606	5.336	-0.27	0.024
MCRS1	6.108	5.836	-0.272	0.024
C8orf58	3.153	2.883	-0.27	0.024
RAI14	3.969	3.697	-0.272	0.024
NCAPD3	3.13	2.857	-0.273	0.024
LSM10	6.174	5.905	-0.269	0.024
TRIM16	2.973	2.702	-0.271	0.024
MRPS11	5.136	4.867	-0.27	0.024
TXNL4B	3.065	2.792	-0.273	0.024
C6orf226	3.894	3.625	-0.269	0.024
SGSM2	4.389	4.12	-0.269	0.024
GHRL	5.78	5.512	-0.268	0.024
ENOPH1	5.408	5.139	-0.269	0.024
ASB3	3.241	2.97	-0.27	0.024
TMEM43	4.48	4.21	-0.269	0.024
PRELP	0.094	0.403	0.309	0.024
PPP1R16A	4.357	4.088	-0.27	0.024
GALC	4.046	3.773	-0.273	0.024
TROAP	4.145	3.873	-0.271	0.024
WFDC2	7.665	7.397	-0.268	0.024
ARHGEF2	4.655	4.387	-0.268	0.024
MERTK	3.427	3.159	-0.268	0.024
NAA40	4.145	3.876	-0.269	0.024
BSPRY	3.705	3.436	-0.269	0.024
NADK	4.562	4.294	-0.268	0.024
SAMD3	1.989	1.718	-0.271	0.024
PCYOX1L	3.276	3.007	-0.269	0.024
C17orf49	6.287	6.017	-0.27	0.024
MAP3K14	2.177	1.908	-0.269	0.024
NR1D2	1.939	2.244	0.304	0.025
CHD3	3.256	3.562	0.306	0.025
SLC6A20	0.072	0.369	0.297	0.025
TMEM179	0.481	0.782	0.301	0.025
C1orf54	1.73	2.037	0.307	0.025
ATP6V0A1	4.029	4.327	0.298	0.025
HPCAL4	0.098	0.399	0.301	0.025
SRCIN1	1.158	1.463	0.305	0.025
CPZ	1.075	1.377	0.303	0.025
GNG3	2.956	3.264	0.308	0.025
CA11	3.005	3.309	0.304	0.025
LRRN2	2.581	2.882	0.302	0.025
MPPED2	0.99	1.288	0.298	0.025
THRA	3.481	3.783	0.302	0.025
FLRT1	0.14	0.447	0.307	0.025
SHD	0.948	1.254	0.306	0.025
SLITRK5	0.299	0.604	0.305	0.025
DOCK3	0.744	1.049	0.305	0.025
SGCA	0.159	0.462	0.302	0.025
FGF11	2.602	2.906	0.304	0.025
SLC4A3	1.94	2.239	0.299	0.025
PLEKHD1	0.304	0.603	0.299	0.025
STOM	3.891	4.198	0.307	0.025
ITPKB	0.484	0.787	0.303	0.025
PRRG3	0.47	0.777	0.307	0.025
PHOSPHO1	0.109	0.411	0.302	0.025
DNAJB9	3.722	4.024	0.302	0.025
GRIK4	0.656	0.959	0.303	0.025
SEC14L2	2.148	2.449	0.3	0.025
WNT5A	2.405	2.707	0.302	0.025
COX6A2	0.256	0.556	0.3	0.025
GPR158	0.287	0.591	0.304	0.025
ARL4A	1.487	1.792	0.306	0.025
IMPG1	0.153	0.457	0.304	0.025
WNT2B	0.492	0.794	0.302	0.025
KLB	0.931	1.23	0.298	0.025
CAMK2B	2.3	2.603	0.303	0.025
ELMOD1	0.738	1.042	0.304	0.025
DGKG	0.644	0.942	0.298	0.025
RELL2	1.995	2.301	0.306	0.025
TTYH2	1.495	1.799	0.304	0.025
CADPS2	0.869	1.162	0.293	0.026
AVP	0.798	1.093	0.294	0.026
ACOT11	1.788	2.083	0.295	0.026
COQ6	3.593	3.327	-0.266	0.026
ZNF57	1.363	1.096	-0.267	0.026
SHANK1	0.102	0.399	0.296	0.026
WAS	0.93	0.664	-0.267	0.026
BID	5.181	4.914	-0.267	0.026
LRFN5	0.979	1.273	0.293	0.026
RGS17	1.243	0.976	-0.267	0.026
FAM159B	1.072	0.805	-0.267	0.026
POLR2I	6.282	6.015	-0.267	0.026
NUP43	3.795	3.528	-0.267	0.026
EXOSC3	4.626	4.359	-0.266	0.026
F13B	0.45	0.746	0.296	0.026
PAFAH1B3	7.167	6.9	-0.267	0.026
TTC36	1.027	0.76	-0.267	0.026
GMPR	1.045	1.338	0.293	0.026
PEF1	5.749	5.483	-0.266	0.026
KCNH7	1.777	1.51	-0.267	0.026
KCNJ8	3.531	3.265	-0.266	0.026
BLNK	0.162	0.455	0.293	0.026
TIAM2	1.444	1.738	0.294	0.026
IFITM10	0.493	0.788	0.295	0.026
SRGAP3	1.655	1.949	0.294	0.026
HERC1	1.944	2.237	0.293	0.026
RPS27	6.969	6.702	-0.267	0.026
PILRB	4.171	3.904	-0.267	0.026
NRSN1	0.102	0.396	0.294	0.026
MARS	6.705	6.438	-0.267	0.026
CDH22	0.701	0.998	0.297	0.026
SMUG1	4.902	4.635	-0.267	0.026
DOK5	0.124	0.419	0.295	0.026
MASP1	1.679	1.975	0.296	0.026
TMEM234	3.522	3.254	-0.267	0.026
CLRN3	0.783	1.077	0.294	0.026
ATP2A1	0.445	0.732	0.287	0.027
CPEB2	0.696	0.986	0.291	0.027
IFT80	2.748	2.482	-0.266	0.027
VPS37D	3.749	3.483	-0.265	0.027
KIAA1191	6.225	5.961	-0.263	0.027
LRRC24	0.919	1.202	0.283	0.027
SEMA6D	1.051	1.332	0.281	0.027
CHDH	2.477	2.213	-0.265	0.027
FAM49A	2.253	2.542	0.29	0.027
BCAT2	5.687	5.423	-0.265	0.027
CDK18	2.9	3.183	0.283	0.027
ANGPT2	2.313	2.048	-0.265	0.027
CELF4	1.942	2.229	0.287	0.027
UNC13C	0.264	0.546	0.282	0.027
SYT3	0.624	0.904	0.28	0.027
SAT1	9.318	9.607	0.288	0.027
LAMB2	3.623	3.904	0.281	0.027
NEK4	3.099	2.836	-0.262	0.027
NUDCD2	5.11	4.847	-0.263	0.027
DES	0.505	0.797	0.292	0.027
PLCXD2	0.259	0.539	0.28	0.027
IRF1	3.199	3.481	0.282	0.027
DMD	1.915	2.205	0.29	0.027
KLHL14	1.995	2.275	0.28	0.027
B4GALT7	4.312	4.048	-0.264	0.027
PHGDH	8.369	8.105	-0.264	0.027
SLC16A10	1.692	1.973	0.281	0.027
KCNIP4	0.462	0.75	0.288	0.027
NRN1L	0.344	0.634	0.29	0.027
SLITRK6	0.695	0.974	0.28	0.027
RGS11	0.631	0.918	0.288	0.027
PDGFRB	2.264	2.551	0.288	0.027
LYSMD3	2.451	2.734	0.283	0.027
NTSR2	0.074	0.363	0.29	0.027
HSPA4L	1.638	1.923	0.285	0.027
MAPK10	1.52	1.809	0.289	0.027
ING4	4.894	4.631	-0.263	0.027
MTRNR2L7	0.072	0.354	0.283	0.027
KDM1B	2.158	1.894	-0.264	0.027
PMF1	6.5	6.235	-0.265	0.027
ZNF576	3.208	2.942	-0.266	0.027
SI	1.38	1.671	0.291	0.027
DTX1	0.531	0.818	0.286	0.027
ROM1	0.665	0.948	0.283	0.027
CGNL1	2.224	2.514	0.29	0.027
VRK1	4.519	4.255	-0.264	0.027
PDE7B	0.808	1.095	0.287	0.027
SLC25A39	7.001	6.735	-0.266	0.027
CTNNB1	6.946	6.681	-0.266	0.027
MAT1A	0.386	0.672	0.286	0.027
IMP3	6.051	5.789	-0.263	0.027
COL5A1	2.022	2.313	0.291	0.027
GJD2	0.51	0.798	0.288	0.027
ZGLP1	1.587	1.322	-0.264	0.027
CTXN1	6.175	5.912	-0.264	0.027
TMEM240	1.838	2.117	0.279	0.027
DYNC1H1	4.795	5.084	0.289	0.027
HK1	4.216	4.497	0.281	0.027
KCNH5	0.412	0.701	0.289	0.027
SYTL2	1.266	1.555	0.288	0.027
SPRED2	2.683	2.963	0.28	0.027
MSL3	3.997	3.731	-0.265	0.027
CCDC160	1.662	1.396	-0.266	0.027
TOR2A	4.267	4.002	-0.265	0.027
EGR2	0.412	0.695	0.283	0.027
CYP2S1	1.854	2.139	0.285	0.027
DLG4	3.202	3.49	0.289	0.027
TNR	0.274	0.562	0.287	0.027
GRIK1	0.129	0.412	0.283	0.027
MYOCD	0.334	0.614	0.281	0.027
RCBTB1	4.421	4.155	-0.266	0.027
ADAM22	1.101	1.394	0.293	0.027
IL18	1.617	1.903	0.286	0.027
HEPACAM	0.097	0.387	0.29	0.027
PKMYT1	3.514	3.248	-0.266	0.027
PMS2	2.312	2.05	-0.262	0.027
MMD2	0.099	0.383	0.284	0.027
THY1	1.247	1.536	0.289	0.027
PRG2	0.766	0.501	-0.266	0.027
GAS7	1.79	2.074	0.284	0.027
WDR91	2.358	2.092	-0.265	0.027
MYBPC3	0.085	0.376	0.291	0.027
SYT12	0.083	0.372	0.289	0.027
DRD4	0.669	0.952	0.284	0.027
PGAM2	2.942	3.227	0.285	0.027
SEZ6	0.991	1.277	0.286	0.027
GABBR2	0.902	1.185	0.282	0.027
ATP4A	0.129	0.416	0.287	0.027
GALNT9	0.1	0.387	0.287	0.027
NEUROD2	0.079	0.362	0.283	0.027
PLK1	4.834	4.569	-0.265	0.027
CRB3	5.536	5.271	-0.265	0.027
CTBP2	4.514	4.251	-0.263	0.027
FAM46B	3.436	3.174	-0.262	0.027
CD3D	0.65	0.387	-0.262	0.027
PPBP	0.478	0.212	-0.266	0.027
PPP1R21	3.609	3.345	-0.264	0.027
FXYD5	1.966	2.249	0.283	0.027
KREMEN1	2.199	2.479	0.281	0.027
ANKRD29	1.046	1.333	0.287	0.027
ZNF625	1.759	1.496	-0.263	0.027
RECQL5	3.235	2.97	-0.265	0.027
COL28A1	1.128	0.865	-0.262	0.027
CCNL2	5.8	5.535	-0.266	0.027
CDKAL1	3.676	3.414	-0.262	0.027
MASTL	3.298	3.035	-0.263	0.027
HGFAC	1.366	1.101	-0.265	0.027
MYO7A	0.933	1.217	0.284	0.027
CSRP1	7.935	7.671	-0.264	0.027
ARNTL	1.277	1.56	0.282	0.027
NFASC	2.534	2.817	0.283	0.027
CEP350	2.452	2.734	0.282	0.027
CST2	0.802	0.537	-0.265	0.027
AGTR1	1.111	1.402	0.29	0.027
SLC2A6	3.351	3.086	-0.265	0.027
CPEB4	1.776	2.053	0.277	0.028
DPYSL3	5.624	5.362	-0.261	0.028
CCL25	1.018	1.291	0.274	0.028
DDAH1	3.475	3.214	-0.261	0.028
IRAK1BP1	2.556	2.295	-0.261	0.028
GPC5	1.218	1.494	0.276	0.028
RAB2B	3.554	3.293	-0.261	0.028
CKMT2	1.832	1.571	-0.261	0.028
EEF1E1	5.029	4.768	-0.261	0.028
MMS19	5.18	4.919	-0.261	0.028
SLC45A1	1.316	1.591	0.275	0.028
KCTD12	5.787	6.064	0.277	0.028
CREB3L1	3.179	3.454	0.274	0.028
CHAC1	3.87	3.608	-0.262	0.028
HERC3	1.176	1.453	0.277	0.028
LTF	0.664	0.402	-0.262	0.028
BANF2	0.303	0.042	-0.261	0.028
CLVS1	0.344	0.622	0.278	0.028
FAM171B	0.966	1.24	0.274	0.028
STAC2	0.089	0.365	0.276	0.028
LNX1	2.39	2.129	-0.261	0.028
THNSL1	1.687	1.425	-0.262	0.028
TSNARE1	1.698	1.438	-0.261	0.028
LHFP	0.985	1.26	0.275	0.028
HIST1H2AJ	0.441	0.18	-0.261	0.028
MYLK	0.711	0.985	0.274	0.028
SULT1B1	0.667	0.944	0.277	0.028
FBXL16	1.966	2.233	0.267	0.029
XKR8	3.731	3.471	-0.26	0.029
DLGAP5	4.019	3.761	-0.258	0.029
ZCCHC18	2.452	2.194	-0.258	0.029
AVPI1	3.377	3.644	0.268	0.029
ABCG4	0.312	0.586	0.274	0.029
AKAP6	0.137	0.409	0.272	0.029
FNDC5	1.149	1.423	0.273	0.029
PRSS2	2.877	3.15	0.273	0.029
CPNE6	0.06	0.33	0.27	0.029
PLTP	5.331	5.6	0.27	0.029
H2AFY2	6.531	6.271	-0.26	0.029
OAS1	1.345	1.618	0.273	0.029
ALG5	4.974	5.242	0.267	0.029
TELO2	4.331	4.071	-0.259	0.029
STAC	3.002	2.744	-0.258	0.029
WDR73	4.711	4.451	-0.26	0.029
RIBC1	1.992	1.734	-0.258	0.029
ATXN7L1	1.179	1.45	0.271	0.029
CALCB	0.957	0.698	-0.259	0.029
CSDC2	1.134	1.404	0.27	0.029
NALCN	0.09	0.362	0.272	0.029
CIAPIN1	5.865	5.607	-0.258	0.029
GPR3	0.731	1.001	0.271	0.029
EPS8	2.388	2.129	-0.258	0.029
LACTB2	2.562	2.303	-0.26	0.029
RGN	2.684	2.954	0.27	0.029
TOP3B	3.729	3.471	-0.258	0.029
ARHGEF1	4.631	4.373	-0.258	0.029
NRCAM	2.111	2.378	0.267	0.029
LYZ	4.326	4.597	0.271	0.029
HIST1H2BO	0.579	0.848	0.27	0.029
AP1S3	1.797	1.54	-0.257	0.029
NR2C1	3.577	3.318	-0.259	0.029
HEG1	3.884	4.155	0.271	0.029
NAP1L2	0.962	1.235	0.272	0.029
CROT	2.093	2.36	0.267	0.029
SEPT9	6.887	6.629	-0.257	0.029
RPE	3.683	3.423	-0.26	0.029
PDE9A	4.34	4.082	-0.258	0.029
BATF	0.747	0.489	-0.258	0.029
MACF1	3.278	3.548	0.27	0.029
LRRC3B	1.36	1.102	-0.259	0.029
S100A13	8.79	8.53	-0.259	0.029
KCNJ9	0.071	0.338	0.266	0.029
ARHGDIB	2.694	2.436	-0.258	0.029
MTUS1	3.379	3.649	0.27	0.029
LRRTM4	0.257	0.528	0.272	0.029
MREG	3.117	2.857	-0.26	0.029
ERAP1	2.981	3.253	0.272	0.029
TNFRSF10A	1.217	0.957	-0.26	0.029
PPFIA3	1.407	1.678	0.271	0.029
APOC4	0.898	1.165	0.267	0.029
SNX9	3.957	3.697	-0.259	0.029
IQSEC3	0.714	0.983	0.269	0.029
S100A9	1.457	1.197	-0.26	0.029
EN2	0.07	0.34	0.269	0.029
C19orf81	2.278	2.021	-0.257	0.029
E4F1	4.077	3.817	-0.26	0.029
C14orf79	3.493	3.236	-0.258	0.029
ST6GALNAC5	3.026	2.766	-0.26	0.029
TMEM221	1.327	1.068	-0.259	0.029
C19orf66	2.65	2.919	0.268	0.029
BCAR1	5.025	4.766	-0.259	0.029
PLCB3	2.954	2.695	-0.26	0.029
GAP43	2.096	2.357	0.261	0.03
KNDC1	1.302	1.559	0.258	0.03
SYNDIG1	0.372	0.636	0.264	0.03
HABP2	4.875	5.137	0.261	0.03
TRAIP	3.286	3.03	-0.257	0.03
CCDC77	3.294	3.037	-0.257	0.03
LDHA	7.748	8.01	0.262	0.03
DEK	5.358	5.101	-0.257	0.03
PAG1	0.14	0.403	0.263	0.03
SLC35F3	1.263	1.522	0.258	0.03
KLHL15	1.347	1.606	0.259	0.03
PPP1R9B	2.913	3.174	0.261	0.03
ZIC5	0.086	0.346	0.26	0.03
MCTP1	0.143	0.405	0.263	0.03
TMEM173	0.179	0.443	0.264	0.03
PPAT	3.063	2.806	-0.257	0.03
MYBPH	0.111	0.371	0.261	0.03
B3GALT2	0.256	0.52	0.264	0.03
GLYATL2	1.915	2.173	0.258	0.03
PDE1B	0.645	0.911	0.266	0.03
SLC25A18	0.357	0.617	0.26	0.03
CARD6	0.582	0.84	0.258	0.03
FAM162A	6.588	6.847	0.259	0.03
NAA11	0.065	0.331	0.266	0.03
AOC3	0.393	0.654	0.261	0.03
SLC45A2	0.34	0.605	0.265	0.03
CHST15	1.317	1.578	0.261	0.03
EFNA4	5.318	5.062	-0.257	0.03
CCDC74B	1.501	1.244	-0.257	0.03
PRPH	0.583	0.843	0.261	0.03
CDCA4	4.24	3.983	-0.257	0.03
TTC29	2.359	2.102	-0.257	0.03
GPR137B	3.412	3.67	0.258	0.03
ATP6V1C2	0.777	1.041	0.264	0.03
ZNF155	2.4	2.664	0.264	0.03
KCNJ18	0.067	0.33	0.264	0.03
ANP32D	0.067	0.33	0.263	0.03
PCOLCE2	0.861	1.126	0.265	0.03
SLC25A22	4.363	4.107	-0.257	0.03
FXYD3	3.915	4.181	0.266	0.03
SLC10A4	2.086	2.349	0.263	0.03
RGS7BP	0.273	0.535	0.262	0.03
DCLK2	0.748	1.007	0.259	0.03
TTI1	3.686	3.429	-0.257	0.03
LHX4	0.581	0.839	0.258	0.03
TREM2	0.066	0.327	0.262	0.03
KLF5	4.89	5.15	0.261	0.03
ITIH5	0.961	1.223	0.261	0.03
RBM14	4.071	3.817	-0.255	0.031
HIBCH	3.99	3.744	-0.247	0.031
SIX4	1.516	1.263	-0.252	0.031
YDJC	4.673	4.422	-0.251	0.031
SPRYD4	3.154	2.902	-0.252	0.031
HELLS	3.177	2.926	-0.25	0.031
TMEM165	5.126	4.878	-0.248	0.031
AKAP7	5.098	4.851	-0.247	0.031
ZNF837	1.985	1.731	-0.254	0.031
FGFR1	4.787	4.532	-0.255	0.031
NSMCE1	5.55	5.302	-0.249	0.031
MATN2	3.405	3.153	-0.252	0.031
TRPT1	5.329	5.081	-0.248	0.031
LRRN1	4.644	4.399	-0.245	0.031
STAT4	2.343	2.09	-0.253	0.031
POLDIP3	5.659	5.405	-0.255	0.031
PTPRU	4.594	4.347	-0.246	0.031
SNRPN	4.513	4.264	-0.249	0.031
DUSP23	6.142	5.886	-0.255	0.031
CCDC59	3.675	3.429	-0.246	0.031
CDC34	6.618	6.363	-0.255	0.031
ADSS	3.926	3.671	-0.254	0.031
GMNN	5.729	5.48	-0.248	0.031
RAB42	1.002	0.75	-0.253	0.031
LYRM7	1.349	1.102	-0.247	0.031
NKX2-2	4.32	4.068	-0.252	0.031
TOMM22	6.343	6.088	-0.255	0.031
ERLIN1	3.731	3.482	-0.249	0.031
MFSD6L	1.858	1.606	-0.252	0.031
SLC35F2	2.941	2.688	-0.253	0.031
REXO2	6.062	5.807	-0.255	0.031
CYTL1	0.587	0.337	-0.25	0.031
TRMT112	8.018	7.763	-0.254	0.031
IFT46	4.71	4.461	-0.249	0.031
FRS3	2.244	1.996	-0.248	0.031
KLHL21	3.294	3.043	-0.251	0.031
LGMN	6.178	5.928	-0.25	0.031
TPD52L1	4.759	4.508	-0.251	0.031
TAF6	5.129	4.881	-0.248	0.031
SERPINF2	6.347	6.097	-0.251	0.031
NBL1	0.511	0.263	-0.249	0.031
FTCD	4.527	4.271	-0.256	0.031
NPHP1	2.462	2.206	-0.256	0.031
SPEF2	1.356	1.105	-0.25	0.031
EIF4E3	2.822	2.574	-0.247	0.031
THOC3	2.497	2.251	-0.246	0.031
CBLN4	1.337	1.091	-0.246	0.031
TMPO	5.504	5.256	-0.248	0.031
POLD3	3.117	2.868	-0.25	0.031
HOXC4	1.364	1.111	-0.253	0.031
TACC3	5.252	5.005	-0.247	0.031
VIL1	6.829	6.58	-0.249	0.031
SDCCAG3	4.676	4.427	-0.25	0.031
MECR	3.883	3.633	-0.25	0.031
RPLP0	10.814	10.558	-0.256	0.031
FANCC	2.944	2.695	-0.249	0.031
EXOC6	2.606	2.361	-0.245	0.031
PRMT5	6.21	5.955	-0.255	0.031
UBE2C	6.874	6.623	-0.251	0.031
SPRN	2.223	1.968	-0.254	0.031
TNFAIP3	1.914	1.658	-0.255	0.031
IPO4	4.912	4.659	-0.253	0.031
NXT1	5.25	5	-0.25	0.031
FANCF	3.676	3.424	-0.252	0.031
FEV	5.541	5.284	-0.256	0.031
NCAPG	3.04	2.791	-0.249	0.031
PUS1	4.095	3.839	-0.256	0.031
CHST14	4.204	3.958	-0.246	0.031
TMEM9	6.937	6.689	-0.249	0.031
LTC4S	2.023	1.773	-0.25	0.031
HSPH1	5.073	4.82	-0.253	0.031
GLMN	3.174	2.927	-0.247	0.031
RSRC1	3.337	3.084	-0.253	0.031
SERAC1	2.722	2.47	-0.252	0.031
GLT6D1	0.428	0.173	-0.255	0.031
PRR11	2.564	2.309	-0.255	0.031
SLC4A4	3.305	3.048	-0.256	0.031
DCTN3	6.495	6.242	-0.253	0.031
TONSL	3.256	3	-0.256	0.031
ITGB1	6.006	5.754	-0.252	0.031
DVL2	4.828	4.573	-0.255	0.031
NCAPH	2.969	2.715	-0.254	0.031
SH3BGRL2	4.145	3.899	-0.246	0.031
MRPS6	6.483	6.237	-0.247	0.031
MAPKAPK3	5.116	4.869	-0.246	0.031
ARMCX6	3.468	3.222	-0.245	0.031
RBKS	2.978	2.73	-0.249	0.031
POLD1	4.821	4.566	-0.255	0.031
ORC6	4.652	4.405	-0.247	0.031
SIRPA	2.708	2.457	-0.251	0.031
TMEM72	0.983	0.731	-0.252	0.031
LRRC32	3.33	3.073	-0.257	0.031
SPAG7	6.598	6.349	-0.249	0.031
OGG1	3.922	3.666	-0.256	0.031
AP1M2	6.424	6.178	-0.246	0.031
LMO3	1.637	1.39	-0.247	0.031
C10orf82	4.269	4.02	-0.249	0.031
FADD	4.621	4.368	-0.253	0.031
MND1	3.279	3.033	-0.246	0.031
CD320	6.3	6.054	-0.246	0.031
NME7	4.193	3.946	-0.248	0.031
TTF2	2.896	2.646	-0.25	0.031
TYSND1	2.512	2.261	-0.251	0.031
CDC20	5.954	5.701	-0.254	0.031
TXNRD3	3.051	2.798	-0.253	0.031
TMEM138	3.565	3.314	-0.252	0.031
LIMA1	4.473	4.222	-0.252	0.031
CHMP1A	5.874	5.619	-0.255	0.031
SMO	5.176	4.929	-0.247	0.031
DCAF16	3.311	3.056	-0.255	0.031
CYB561D1	2.289	2.043	-0.246	0.031
LOXL2	2.973	2.727	-0.246	0.031
C6orf52	2.272	2.019	-0.253	0.031
ICAM2	1.484	1.228	-0.256	0.031
EBNA1BP2	5.902	5.656	-0.246	0.031
STK32A	0.522	0.779	0.258	0.031
CHMP4A	5.014	4.767	-0.247	0.031
IRX1	2.71	2.46	-0.25	0.031
DNASE1L2	0.709	0.458	-0.251	0.031
GHRH	2.115	1.865	-0.25	0.031
FAM58A	4.662	4.406	-0.256	0.031
PDE8B	1.764	1.517	-0.247	0.031
GCK	3.166	2.919	-0.247	0.031
ZNF93	3.495	3.246	-0.248	0.031
VASP	5.734	5.481	-0.253	0.031
DCAF4	3.303	3.049	-0.254	0.031
TUT1	3.713	3.464	-0.249	0.031
PHF5A	6.051	5.801	-0.25	0.031
HPD	0.946	0.69	-0.256	0.031
MAFK	3.126	2.878	-0.247	0.031
ZNF70	1.226	0.979	-0.247	0.031
COBL	4.069	3.822	-0.247	0.031
PNPT1	3.703	3.457	-0.246	0.031
C5orf38	2.897	2.646	-0.251	0.031
C14orf80	2.753	2.504	-0.249	0.031
TARBP2	5.538	5.289	-0.249	0.031
SNX12	5.414	5.158	-0.256	0.031
DSCC1	2.661	2.413	-0.248	0.031
ATAD3B	3.702	3.445	-0.257	0.031
PEPD	5.646	5.398	-0.247	0.031
MED27	4.719	4.464	-0.255	0.031
C17orf62	5.232	4.98	-0.252	0.031
ANKRD39	4.502	4.253	-0.249	0.031
NDUFA11	8.175	7.921	-0.254	0.031
C14orf159	4.484	4.231	-0.253	0.031
FLAD1	5.448	5.201	-0.247	0.031
TGDS	3.262	3.012	-0.249	0.031
YIPF7	0.38	0.134	-0.246	0.031
TGIF1	5.858	5.605	-0.253	0.031
CCDC130	4.659	4.41	-0.249	0.031
STK36	3.232	2.978	-0.254	0.031
MAP2K6	3.412	3.166	-0.246	0.031
NR1H3	3.085	2.834	-0.252	0.031
ZNF76	3.735	3.482	-0.253	0.031
DNAJC3	3.082	3.338	0.257	0.032
SCHIP1	2.745	3	0.256	0.032
NT5E	1.035	1.291	0.256	0.032
MAEA	5.526	5.281	-0.245	0.032
KHK	3.898	3.653	-0.245	0.032
CCDC127	4.031	3.787	-0.245	0.032
MYCBP2	1.542	1.799	0.257	0.032
PTGER3	0.48	0.235	-0.245	0.032
SOCS1	1.773	1.528	-0.245	0.032
SERP2	3.293	3.048	-0.245	0.032
LAMA3	1.073	1.329	0.256	0.032
PLEKHA2	1.128	1.384	0.257	0.032
ZFYVE28	0.321	0.578	0.256	0.032
AKAP14	1.335	1.592	0.257	0.032
CNNM2	1.908	2.164	0.257	0.032
WBP1	6.453	6.208	-0.245	0.032
IGFBP2	9.186	8.943	-0.243	0.033
CA5A	2.936	2.694	-0.242	0.033
BRD8	4.878	4.635	-0.243	0.033
MRPL24	5.674	5.43	-0.244	0.033
DNAJB11	5.578	5.834	0.256	0.033
SV2B	2.402	2.158	-0.244	0.033
C4orf36	0.788	0.545	-0.243	0.033
CDK10	5.221	4.978	-0.243	0.033
MRPL35	3.909	3.666	-0.243	0.033
ZFP36L1	5.321	5.078	-0.242	0.033
ADCY6	3.962	3.718	-0.244	0.033
KIF24	1.716	1.472	-0.244	0.033
GBA3	1.87	1.627	-0.244	0.033
WDR11	3.973	3.73	-0.243	0.033
MRPL22	4.131	3.888	-0.243	0.033
RAB15	4.478	4.235	-0.243	0.033
C22orf39	3.98	3.736	-0.244	0.033
ADAMTS7	3.952	3.709	-0.243	0.033
SUPT4H1	6.295	6.052	-0.243	0.033
MRPL50	5.341	5.097	-0.244	0.033
RBM4B	3.724	3.48	-0.244	0.033
SPAG1	2.524	2.28	-0.244	0.033
TMEM91	2.624	2.88	0.256	0.033
SLC38A4	1.286	1.042	-0.244	0.033
[truncated: 14,120 more rows]

## Sheet: B - GO repressed by poly-miR
Table S7 - Genes regulated by poly-miR at EN stage. (B) GO analysis of genes that are repressed by poly-miR.
GroupID	Category	Term	Description	LogP	Log(q-value)	InTerm_InList	Genes	Symbols
1_Summary	Reactome Gene Sets	R-HSA-1640170	Cell Cycle	-14.1239	-10.0814	104/642	332,595,699,701,898,991,995,1019,1028,1058,1111,1874,3012,3161,4001,4171,4172,4173,4174,4176,4609,4927,5001,5111,5347,5424,5427,5557,5688,5692,5934,6118,6232,7013,7015,7027,7029,7112,7157,7314,7443,7531,8294,8318,8331,8334,8353,8354,8357,8481,8556,8607,8970,9088,9133,9184,9212,9688,9700,9735,9985,10111,10403,10714,11004,11065,11097,11116,11243,11258,23310,23354,23397,23421,23594,23649,26277,29086…	BIRC5,CCND1,BUB1,BUB1B,CCNE1,CDC20,CDC25C,CDK4,CDKN1C,CENPA,CHEK1,E2F4,HIST1H2AE,HMMR,LMNB1,MCM2,MCM3,MCM4,MCM5,MCM7,MYC,NUP88,ORC5,PCNA,PLK1,POLD1,POLE2,PRIM1,PSMA7,PSMB4,RBL2,RPA2,RPS27,TERF1,TERT,TFDP1,TFDP2,TMPO,TP53,UBB,VRK1,YWHAE,HIST1H4I,CDC45,HIST1H2AJ,HIST1H2AC,HIST1H3E,HIST1H3I,HIST1H3H,OFD1,CDC14A,RUVBL1,HIST1H2BJ,PKMYT1,CCNB2,BUB3,AURKB,NUP93,ESPL1,KNTC1,REC8,RAD50,NDC80,POLD3,KIF2C,U…
1_Member	Reactome Gene Sets	R-HSA-1640170	Cell Cycle	-14.1239	-10.0814	104/642	332,595,699,701,898,991,995,1019,1028,1058,1111,1874,3012,3161,4001,4171,4172,4173,4174,4176,4609,4927,5001,5111,5347,5424,5427,5557,5688,5692,5934,6118,6232,7013,7015,7027,7029,7112,7157,7314,7443,7531,8294,8318,8331,8334,8353,8354,8357,8481,8556,8607,8970,9088,9133,9184,9212,9688,9700,9735,9985,10111,10403,10714,11004,11065,11097,11116,11243,11258,23310,23354,23397,23421,23594,23649,26277,29086…	BIRC5,CCND1,BUB1,BUB1B,CCNE1,CDC20,CDC25C,CDK4,CDKN1C,CENPA,CHEK1,E2F4,HIST1H2AE,HMMR,LMNB1,MCM2,MCM3,MCM4,MCM5,MCM7,MYC,NUP88,ORC5,PCNA,PLK1,POLD1,POLE2,PRIM1,PSMA7,PSMB4,RBL2,RPA2,RPS27,TERF1,TERT,TFDP1,TFDP2,TMPO,TP53,UBB,VRK1,YWHAE,HIST1H4I,CDC45,HIST1H2AJ,HIST1H2AC,HIST1H3E,HIST1H3I,HIST1H3H,OFD1,CDC14A,RUVBL1,HIST1H2BJ,PKMYT1,CCNB2,BUB3,AURKB,NUP93,ESPL1,KNTC1,REC8,RAD50,NDC80,POLD3,KIF2C,U…
1_Member	Reactome Gene Sets	R-HSA-69278	Cell Cycle, Mitotic	-14.0807	-10.0814	92/536	332,595,699,701,898,991,995,1019,1028,1058,1874,3012,3161,4001,4171,4172,4173,4174,4176,4609,4927,5001,5111,5347,5424,5427,5557,5688,5692,5934,6118,6232,7027,7029,7112,7157,7314,7443,7531,8294,8318,8331,8334,8353,8354,8357,8481,8556,8970,9088,9133,9184,9212,9688,9700,9735,10403,10714,11004,11065,11097,11116,11243,11258,23310,23354,23397,23421,23594,23649,51053,55143,55559,55722,55920,56655,57122,…	BIRC5,CCND1,BUB1,BUB1B,CCNE1,CDC20,CDC25C,CDK4,CDKN1C,CENPA,E2F4,HIST1H2AE,HMMR,LMNB1,MCM2,MCM3,MCM4,MCM5,MCM7,MYC,NUP88,ORC5,PCNA,PLK1,POLD1,POLE2,PRIM1,PSMA7,PSMB4,RBL2,RPA2,RPS27,TFDP1,TFDP2,TMPO,TP53,UBB,VRK1,YWHAE,HIST1H4I,CDC45,HIST1H2AJ,HIST1H2AC,HIST1H3E,HIST1H3I,HIST1H3H,OFD1,CDC14A,HIST1H2BJ,PKMYT1,CCNB2,BUB3,AURKB,NUP93,ESPL1,KNTC1,NDC80,POLD3,KIF2C,UBE2C,NUPL2,FGFR1OP,PMF1,DCTN3,NCAPD…
1_Member	GO Biological Processes	GO:0051301	cell division	-12.3693	-8.69267	93/581	332,388,595,699,701,898,991,995,1019,1058,1070,1877,2260,3070,3481,3815,4192,4609,4752,4851,5119,5155,5347,5473,6787,6840,7013,7042,7443,8091,8556,8607,8914,9133,9181,9184,9212,9400,9564,9700,9735,9903,10296,10403,10459,10460,10801,10807,11004,11065,11243,11258,23310,23354,23397,23421,23552,23594,25937,26586,27338,28514,29082,29086,29901,51429,55143,55559,55920,64151,64321,79184,80152,80179,81606…	BIRC5,RHOB,CCND1,BUB1,BUB1B,CCNE1,CDC20,CDC25C,CDK4,CENPA,CETN3,E4F1,FGFR1,HELLS,IGF2,KIT,MDK,MYC,NEK3,NOTCH1,CHMP1A,PDGFB,PLK1,PPBP,NEK4,SVIL,TERF1,TGFB2,VRK1,HMGA2,CDC14A,RUVBL1,TIMELESS,CCNB2,ARHGEF2,BUB3,AURKB,RECQL5,BCAR1,ESPL1,KNTC1,KLHL21,MAEA,NDC80,MAD2L2,TACC3,SEPT9,SDCCAG3,KIF2C,UBE2C,PMF1,DCTN3,NCAPD3,HAUS5,NCAPH,ITGB3BP,CDK20,ORC6,WWTR1,CKAP2,UBE2S,DLL1,CHMP4A,BABAM1,SAC3D1,SNX9,CDCA8…
1_Member	GO Biological Processes	GO:0000819	sister chromatid segregation	-9.60649	-6.16845	47/237	332,699,701,991,1058,1499,1663,1843,5119,5347,6232,8556,9184,9212,9319,9700,9735,9787,9985,10403,10459,10460,10464,11004,11065,11243,11331,23310,23397,23421,29082,55143,55920,57122,64151,64946,79019,79075,79902,80152,84722,92421,113130,146909,147841,286053,348995	BIRC5,BUB1,BUB1B,CDC20,CENPA,CTNNB1,DDX11,DUSP1,CHMP1A,PLK1,RPS27,CDC14A,BUB3,AURKB,TRIP13,ESPL1,KNTC1,DLGAP5,REC8,NDC80,MAD2L2,TACC3,PIBF1,KIF2C,UBE2C,PMF1,PHB2,NCAPD3,NCAPH,ITGB3BP,CHMP4A,CDCA8,RCC2,NUP107,NCAPG,CENPH,CENPM,DSCC1,NUP85,CENPT,PSRC1,CHMP4C,CDCA5,KIF18B,SPC24,NSMCE2,NUP43
1_Member	GO Biological Processes	GO:0098813	nuclear chromosome segregation	-8.56754	-5.34636	53/305	332,699,701,898,991,1058,1499,1663,1843,2177,5119,5347,6232,7013,8556,9184,9212,9319,9700,9735,9787,9985,10403,10459,10460,10464,11004,11065,11243,11331,23310,23397,23421,29082,55143,55920,57122,64151,64946,79019,79075,79902,80152,80198,84722,92421,113130,146909,146956,147841,197342,286053,348995	BIRC5,BUB1,BUB1B,CCNE1,CDC20,CENPA,CTNNB1,DDX11,DUSP1,FANCD2,CHMP1A,PLK1,RPS27,TERF1,CDC14A,BUB3,AURKB,TRIP13,ESPL1,KNTC1,DLGAP5,REC8,NDC80,MAD2L2,TACC3,PIBF1,KIF2C,UBE2C,PMF1,PHB2,NCAPD3,NCAPH,ITGB3BP,CHMP4A,CDCA8,RCC2,NUP107,NCAPG,CENPH,CENPM,DSCC1,NUP85,CENPT,MUS81,PSRC1,CHMP4C,CDCA5,KIF18B,EME1,SPC24,EME2,NSMCE2,NUP43
1_Member	GO Biological Processes	GO:0007059	chromosome segregation	-8.37054	-5.20127	58/353	332,699,701,898,991,1058,1499,1663,1843,2177,5119,5347,6232,7013,8556,8940,9184,9212,9319,9400,9700,9735,9787,9985,10403,10459,10460,10464,11004,11065,11243,11331,23310,23397,23421,29082,51647,55143,55920,57122,64151,64210,64946,79019,79075,79902,80152,80198,84722,92421,113130,146909,146956,147841,197342,221150,286053,348995	BIRC5,BUB1,BUB1B,CCNE1,CDC20,CENPA,CTNNB1,DDX11,DUSP1,FANCD2,CHMP1A,PLK1,RPS27,TERF1,CDC14A,TOP3B,BUB3,AURKB,TRIP13,RECQL5,ESPL1,KNTC1,DLGAP5,REC8,NDC80,MAD2L2,TACC3,PIBF1,KIF2C,UBE2C,PMF1,PHB2,NCAPD3,NCAPH,ITGB3BP,CHMP4A,FAM96B,CDCA8,RCC2,NUP107,NCAPG,MMS19,CENPH,CENPM,DSCC1,NUP85,CENPT,MUS81,PSRC1,CHMP4C,CDCA5,KIF18B,EME1,SPC24,EME2,SKA3,NSMCE2,NUP43
1_Member	GO Biological Processes	GO:0007062	sister chromatid cohesion	-8.20387	-5.10764	31/134	332,699,701,991,1058,1499,1663,5347,6232,9184,9212,9700,9735,9985,10403,11004,11243,11331,23421,55143,55920,57122,64946,79019,79075,79902,80152,113130,147841,286053,348995	BIRC5,BUB1,BUB1B,CDC20,CENPA,CTNNB1,DDX11,PLK1,RPS27,BUB3,AURKB,ESPL1,KNTC1,REC8,NDC80,KIF2C,PMF1,PHB2,ITGB3BP,CDCA8,RCC2,NUP107,CENPH,CENPM,DSCC1,NUP85,CENPT,CDCA5,SPC24,NSMCE2,NUP43
1_Member	GO Biological Processes	GO:0140014	mitotic nuclear division	-7.40895	-4.40962	46/267	330,332,699,701,991,995,1111,1843,1906,2059,3481,3630,5119,5155,5347,5902,8481,8556,9088,9184,9212,9319,9700,9735,9787,10403,10419,10459,10460,10464,11004,11065,11331,23310,23397,27338,29082,49856,55143,64151,79075,84722,92421,113130,146909,286053	BIRC3,BIRC5,BUB1,BUB1B,CDC20,CDC25C,CHEK1,DUSP1,EDN1,EPS8,IGF2,INS,CHMP1A,PDGFB,PLK1,RANBP1,OFD1,CDC14A,PKMYT1,BUB3,AURKB,TRIP13,ESPL1,KNTC1,DLGAP5,NDC80,PRMT5,MAD2L2,TACC3,PIBF1,KIF2C,UBE2C,PHB2,NCAPD3,NCAPH,UBE2S,CHMP4A,WRAP73,CDCA8,NCAPG,DSCC1,PSRC1,CHMP4C,CDCA5,KIF18B,NSMCE2
1_Member	Reactome Gene Sets	R-HSA-68886	M Phase	-7.34473	-4.36659	60/395	332,699,701,991,1058,3012,4001,4927,5347,5688,5692,6232,7112,7314,7443,7531,8294,8331,8334,8353,8354,8357,8481,8970,9133,9184,9212,9688,9700,9735,10403,11004,11065,11097,11116,11243,11258,23310,23354,23397,23421,55143,55559,55722,55920,57122,64151,64689,64900,64946,79019,79902,80152,84617,84930,93323,113130,121504,147841,348995	BIRC5,BUB1,BUB1B,CDC20,CENPA,HIST1H2AE,LMNB1,NUP88,PLK1,PSMA7,PSMB4,RPS27,TMPO,UBB,VRK1,YWHAE,HIST1H4I,HIST1H2AJ,HIST1H2AC,HIST1H3E,HIST1H3I,HIST1H3H,OFD1,HIST1H2BJ,CCNB2,BUB3,AURKB,NUP93,ESPL1,KNTC1,NDC80,KIF2C,UBE2C,NUPL2,FGFR1OP,PMF1,DCTN3,NCAPD3,HAUS5,NCAPH,ITGB3BP,CDCA8,HAUS7,CEP72,RCC2,NUP107,NCAPG,GORASP1,LPIN3,CENPH,CENPM,NUP85,CENPT,TUBB6,MASTL,HAUS8,CDCA5,HIST4H4,SPC24,NUP43
1_Member	Reactome Gene Sets	R-HSA-141424	Amplification of signal from the kinetochores	-6.55199	-3.75679	23/96	332,699,701,991,1058,5347,6232,9184,9212,9735,10403,11004,11243,23421,55143,55920,57122,64946,79019,79902,80152,147841,348995	BIRC5,BUB1,BUB1B,CDC20,CENPA,PLK1,RPS27,BUB3,AURKB,KNTC1,NDC80,KIF2C,PMF1,ITGB3BP,CDCA8,RCC2,NUP107,CENPH,CENPM,NUP85,CENPT,SPC24,NUP43
1_Member	Reactome Gene Sets	R-HSA-141444	Amplification of signal from unattached kinetochores via a MAD2 inhibitory signal	-6.55199	-3.75679	23/96	332,699,701,991,1058,5347,6232,9184,9212,9735,10403,11004,11243,23421,55143,55920,57122,64946,79019,79902,80152,147841,348995	BIRC5,BUB1,BUB1B,CDC20,CENPA,PLK1,RPS27,BUB3,AURKB,KNTC1,NDC80,KIF2C,PMF1,ITGB3BP,CDCA8,RCC2,NUP107,CENPH,CENPM,NUP85,CENPT,SPC24,NUP43
1_Member	GO Biological Processes	GO:0000280	nuclear division	-6.48274	-3.71386	59/408	330,332,699,701,898,991,995,1111,1843,1906,2059,2177,3481,3630,3976,4488,5119,5155,5347,5902,7013,7314,8481,8556,9088,9184,9212,9319,9700,9735,9787,9985,10111,10403,10419,10459,10460,10464,11004,11065,11331,23310,23397,27338,29082,49856,55143,64151,79075,80198,84057,84722,84930,92421,113130,146909,146956,197342,286053	BIRC3,BIRC5,BUB1,BUB1B,CCNE1,CDC20,CDC25C,CHEK1,DUSP1,EDN1,EPS8,FANCD2,IGF2,INS,LIF,MSX2,CHMP1A,PDGFB,PLK1,RANBP1,TERF1,UBB,OFD1,CDC14A,PKMYT1,BUB3,AURKB,TRIP13,ESPL1,KNTC1,DLGAP5,REC8,RAD50,NDC80,PRMT5,MAD2L2,TACC3,PIBF1,KIF2C,UBE2C,PHB2,NCAPD3,NCAPH,UBE2S,CHMP4A,WRAP73,CDCA8,NCAPG,DSCC1,MUS81,MND1,PSRC1,MASTL,CHMP4C,CDCA5,KIF18B,EME1,EME2,NSMCE2
1_Member	Reactome Gene Sets	R-HSA-68877	Mitotic Prometaphase	-6.4193	-3.66301	36/200	332,699,701,991,1058,5347,6232,7531,8481,9133,9184,9212,9735,10403,11004,11116,11243,11258,23354,23397,23421,55143,55559,55722,55920,57122,64151,64946,79019,79902,80152,84617,93323,113130,147841,348995	BIRC5,BUB1,BUB1B,CDC20,CENPA,PLK1,RPS27,YWHAE,OFD1,CCNB2,BUB3,AURKB,KNTC1,NDC80,KIF2C,FGFR1OP,PMF1,DCTN3,HAUS5,NCAPH,ITGB3BP,CDCA8,HAUS7,CEP72,RCC2,NUP107,NCAPG,CENPH,CENPM,NUP85,CENPT,TUBB6,HAUS8,CDCA5,SPC24,NUP43
1_Member	GO Biological Processes	GO:0000070	mitotic sister chromatid segregation	-6.01348	-3.40171	29/149	699,701,991,1843,5119,5347,8556,9184,9212,9319,9700,9787,10403,10459,10460,10464,11004,11065,23310,23397,29082,55143,64151,79075,84722,92421,113130,146909,286053	BUB1,BUB1B,CDC20,DUSP1,CHMP1A,PLK1,CDC14A,BUB3,AURKB,TRIP13,ESPL1,DLGAP5,NDC80,MAD2L2,TACC3,PIBF1,KIF2C,UBE2C,NCAPD3,NCAPH,CHMP4A,CDCA8,NCAPG,DSCC1,PSRC1,CHMP4C,CDCA5,KIF18B,NSMCE2
1_Member	Reactome Gene Sets	R-HSA-5663220	RHO GTPases Activate Formins	-6.01187	-3.40171	28/141	332,388,699,701,991,1058,1856,3688,5347,6232,9184,9212,9735,10403,11004,11243,23421,55143,55920,57122,64946,79019,79902,80152,81624,84617,147841,348995	BIRC5,RHOB,BUB1,BUB1B,CDC20,CENPA,DVL2,ITGB1,PLK1,RPS27,BUB3,AURKB,KNTC1,NDC80,KIF2C,PMF1,ITGB3BP,CDCA8,RCC2,NUP107,CENPH,CENPM,NUP85,CENPT,DIAPH3,TUBB6,SPC24,NUP43
1_Member	GO Biological Processes	GO:0048285	organelle fission	-5.90933	-3.31654	62/454	330,332,699,701,898,991,995,1111,1843,1906,2059,2177,3481,3630,3976,4488,5119,5155,5347,5902,7013,7314,8481,8556,9088,9184,9212,9319,9700,9735,9787,9985,10005,10111,10403,10419,10459,10460,10464,11004,11065,11331,23310,23397,27338,29082,49856,54332,55143,64151,79075,80179,80198,84057,84722,84930,92421,113130,146909,146956,197342,286053	BIRC3,BIRC5,BUB1,BUB1B,CCNE1,CDC20,CDC25C,CHEK1,DUSP1,EDN1,EPS8,FANCD2,IGF2,INS,LIF,MSX2,CHMP1A,PDGFB,PLK1,RANBP1,TERF1,UBB,OFD1,CDC14A,PKMYT1,BUB3,AURKB,TRIP13,ESPL1,KNTC1,DLGAP5,REC8,ACOT8,RAD50,NDC80,PRMT5,MAD2L2,TACC3,PIBF1,KIF2C,UBE2C,PHB2,NCAPD3,NCAPH,UBE2S,CHMP4A,WRAP73,GDAP1,CDCA8,NCAPG,DSCC1,MYO19,MUS81,MND1,PSRC1,MASTL,CHMP4C,CDCA5,KIF18B,EME1,EME2,NSMCE2
1_Member	Reactome Gene Sets	R-HSA-2500257	Resolution of Sister Chromatid Cohesion	-5.89148	-3.30712	26/127	332,699,701,991,1058,5347,6232,9133,9184,9212,9735,10403,11004,11243,23421,55143,55920,57122,64946,79019,79902,80152,84617,113130,147841,348995	BIRC5,BUB1,BUB1B,CDC20,CENPA,PLK1,RPS27,CCNB2,BUB3,AURKB,KNTC1,NDC80,KIF2C,PMF1,ITGB3BP,CDCA8,RCC2,NUP107,CENPH,CENPM,NUP85,CENPT,TUBB6,CDCA5,SPC24,NUP43
1_Member	Reactome Gene Sets	R-HSA-69618	Mitotic Spindle Checkpoint	-5.85959	-3.29163	24/112	332,699,701,991,1058,5347,6232,9184,9212,9735,10403,11004,11065,11243,23421,55143,55920,57122,64946,79019,79902,80152,147841,348995	BIRC5,BUB1,BUB1B,CDC20,CENPA,PLK1,RPS27,BUB3,AURKB,KNTC1,NDC80,KIF2C,UBE2C,PMF1,ITGB3BP,CDCA8,RCC2,NUP107,CENPH,CENPM,NUP85,CENPT,SPC24,NUP43
1_Member	Reactome Gene Sets	R-HSA-195258	RHO GTPase Effectors	-5.16711	-2.76984	46/319	332,388,699,701,991,995,1058,1499,1856,3012,3688,5347,6232,6242,7454,7531,8294,8331,8334,8353,8354,8357,8970,9184,9212,9735,10403,10810,11004,11243,23421,55143,55920,57122,64130,64946,79019,79902,80152,81624,84617,114822,121504,128239,147841,348995	BIRC5,RHOB,BUB1,BUB1B,CDC20,CDC25C,CENPA,CTNNB1,DVL2,HIST1H2AE,ITGB1,PLK1,RPS27,RTKN,WAS,YWHAE,HIST1H4I,HIST1H2AJ,HIST1H2AC,HIST1H3E,HIST1H3I,HIST1H3H,HIST1H2BJ,BUB3,AURKB,KNTC1,NDC80,WASF3,KIF2C,PMF1,ITGB3BP,CDCA8,RCC2,NUP107,LIN7B,CENPH,CENPM,NUP85,CENPT,DIAPH3,TUBB6,RHPN1,HIST4H4,IQGAP3,SPC24,NUP43
1_Member	GO Biological Processes	GO:0051783	regulation of nuclear division	-5.05879	-2.69795	31/183	699,701,991,995,1111,1843,1906,3481,3630,3976,4488,5119,5155,5347,5902,8556,9088,9184,9319,9700,9735,9787,10403,10419,10459,10460,11065,11331,92421,113130,286053	BUB1,BUB1B,CDC20,CDC25C,CHEK1,DUSP1,EDN1,IGF2,INS,LIF,MSX2,CHMP1A,PDGFB,PLK1,RANBP1,CDC14A,PKMYT1,BUB3,TRIP13,ESPL1,KNTC1,DLGAP5,NDC80,PRMT5,MAD2L2,TACC3,UBE2C,PHB2,CHMP4C,CDCA5,NSMCE2
1_Member	Reactome Gene Sets	R-HSA-68882	Mitotic Anaphase	-4.99813	-2.66263	33/202	332,699,701,991,1058,4001,5347,5688,5692,6232,7112,7314,7443,9184,9212,9700,9735,10403,11004,11065,11243,23421,55143,55920,57122,64946,79019,79902,80152,84617,113130,147841,348995	BIRC5,BUB1,BUB1B,CDC20,CENPA,LMNB1,PLK1,PSMA7,PSMB4,RPS27,TMPO,UBB,VRK1,BUB3,AURKB,ESPL1,KNTC1,NDC80,KIF2C,UBE2C,PMF1,ITGB3BP,CDCA8,RCC2,NUP107,CENPH,CENPM,NUP85,CENPT,TUBB6,CDCA5,SPC24,NUP43
1_Member	Reactome Gene Sets	R-HSA-2555396	Mitotic Metaphase and Anaphase	-4.952	-2.64636	33/203	332,699,701,991,1058,4001,5347,5688,5692,6232,7112,7314,7443,9184,9212,9700,9735,10403,11004,11065,11243,23421,55143,55920,57122,64946,79019,79902,80152,84617,113130,147841,348995	BIRC5,BUB1,BUB1B,CDC20,CENPA,LMNB1,PLK1,PSMA7,PSMB4,RPS27,TMPO,UBB,VRK1,BUB3,AURKB,ESPL1,KNTC1,NDC80,KIF2C,UBE2C,PMF1,ITGB3BP,CDCA8,RCC2,NUP107,CENPH,CENPM,NUP85,CENPT,TUBB6,CDCA5,SPC24,NUP43
1_Member	GO Biological Processes	GO:0007088	regulation of mitotic nuclear division	-4.90229	-2.62724	28/160	699,701,995,1111,1843,1906,3481,3630,5119,5155,5347,5902,8556,9088,9184,9319,9700,9735,9787,10403,10419,10459,10460,11065,11331,92421,113130,286053	BUB1,BUB1B,CDC25C,CHEK1,DUSP1,EDN1,IGF2,INS,CHMP1A,PDGFB,PLK1,RANBP1,CDC14A,PKMYT1,BUB3,TRIP13,ESPL1,KNTC1,DLGAP5,NDC80,PRMT5,MAD2L2,TACC3,UBE2C,PHB2,CHMP4C,CDCA5,NSMCE2
1_Member	Reactome Gene Sets	R-HSA-194315	Signaling by Rho GTPases	-4.59139	-2.37128	57/447	332,388,397,399,699,701,991,995,1058,1499,1856,3012,3688,5347,6232,6242,7454,7531,8294,8331,8334,8353,8354,8357,8970,9138,9181,9184,9212,9735,10403,10451,10810,11004,11243,23421,25791,55143,55701,55920,57122,58480,64130,64946,79019,79902,80152,81624,84617,90627,114822,121504,128239,128272,147841,171177,348995	BIRC5,RHOB,ARHGDIB,RHOH,BUB1,BUB1B,CDC20,CDC25C,CENPA,CTNNB1,DVL2,HIST1H2AE,ITGB1,PLK1,RPS27,RTKN,WAS,YWHAE,HIST1H4I,HIST1H2AJ,HIST1H2AC,HIST1H3E,HIST1H3I,HIST1H3H,HIST1H2BJ,ARHGEF1,ARHGEF2,BUB3,AURKB,KNTC1,NDC80,VAV3,WASF3,KIF2C,PMF1,ITGB3BP,NGEF,CDCA8,ARHGEF40,RCC2,NUP107,RHOU,LIN7B,CENPH,CENPM,NUP85,CENPT,DIAPH3,TUBB6,STARD13,RHPN1,HIST4H4,IQGAP3,ARHGEF19,SPC24,RHOV,NUP43
1_Member	Reactome Gene Sets	R-HSA-2467813	Separation of Sister Chromatids	-4.27333	-2.12943	30/191	332,699,701,991,1058,5347,5688,5692,6232,7314,9184,9212,9700,9735,10403,11004,11065,11243,23421,55143,55920,57122,64946,79019,79902,80152,84617,113130,147841,348995	BIRC5,BUB1,BUB1B,CDC20,CENPA,PLK1,PSMA7,PSMB4,RPS27,UBB,BUB3,AURKB,ESPL1,KNTC1,NDC80,KIF2C,UBE2C,PMF1,ITGB3BP,CDCA8,RCC2,NUP107,CENPH,CENPM,NUP85,CENPT,TUBB6,CDCA5,SPC24,NUP43
2_Summary	KEGG Pathway	hsa04110	Cell cycle	-12.5249	-8.70171	36/124	595,699,701,898,991,995,1019,1028,1111,1874,4171,4172,4173,4174,4176,4609,4616,5001,5111,5347,5934,7027,7029,7042,7157,7531,7709,8318,8556,9088,9133,9184,9700,10459,10912,23594,374,997,1663,1877,2260,3159,3399,3630,4796,5155,5156,5424,5427,5557,5937,6118,7013,7349,7884,8914,9093,9400,9401,10111,10432,10535,10714,23649,51053,51147,56655,63922,79075,80119,80198,84126,84296,92675,144455,146956,19734…	CCND1,BUB1,BUB1B,CCNE1,CDC20,CDC25C,CDK4,CDKN1C,CHEK1,E2F4,MCM2,MCM3,MCM4,MCM5,MCM7,MYC,GADD45B,ORC5,PCNA,PLK1,RBL2,TFDP1,TFDP2,TGFB2,TP53,YWHAE,ZBTB17,CDC45,CDC14A,PKMYT1,CCNB2,BUB3,ESPL1,MAD2L2,GADD45G,ORC6,AREG,CDC34,DDX11,E4F1,FGFR1,HMGA1,ID3,INS,TONSL,PDGFB,PDGFRA,POLD1,POLE2,PRIM1,RBMS1,RPA2,TERF1,UCN,SLBP,TIMELESS,DNAJA3,RECQL5,RECQL4,RAD50,RBM14,RNASEH2A,POLD3,POLA2,GMNN,ING4,POLE4,CHTF18…
2_Member	KEGG Pathway	hsa04110	Cell cycle	-12.5249	-8.70171	36/124	595,699,701,898,991,995,1019,1028,1111,1874,4171,4172,4173,4174,4176,4609,4616,5001,5111,5347,5934,7027,7029,7042,7157,7531,7709,8318,8556,9088,9133,9184,9700,10459,10912,23594	CCND1,BUB1,BUB1B,CCNE1,CDC20,CDC25C,CDK4,CDKN1C,CHEK1,E2F4,MCM2,MCM3,MCM4,MCM5,MCM7,MYC,GADD45B,ORC5,PCNA,PLK1,RBL2,TFDP1,TFDP2,TGFB2,TP53,YWHAE,ZBTB17,CDC45,CDC14A,PKMYT1,CCNB2,BUB3,ESPL1,MAD2L2,GADD45G,ORC6
2_Member	GO Biological Processes	GO:0006260	DNA replication	-9.56572	-6.16845	54/295	374,898,995,997,1111,1663,1877,2260,3159,3399,3630,4171,4172,4173,4174,4176,4796,5001,5111,5155,5156,5424,5427,5557,5937,6118,7013,7349,7884,8318,8914,9093,9400,9401,10111,10432,10535,10714,23594,23649,51053,51147,56655,63922,79075,80119,80198,84126,84296,92675,144455,146956,197342,222229	AREG,CCNE1,CDC25C,CDC34,CHEK1,DDX11,E4F1,FGFR1,HMGA1,ID3,INS,MCM2,MCM3,MCM4,MCM5,MCM7,TONSL,ORC5,PCNA,PDGFB,PDGFRA,POLD1,POLE2,PRIM1,RBMS1,RPA2,TERF1,UCN,SLBP,CDC45,TIMELESS,DNAJA3,RECQL5,RECQL4,RAD50,RBM14,RNASEH2A,POLD3,ORC6,POLA2,GMNN,ING4,POLE4,CHTF18,DSCC1,PIF1,MUS81,ATRIP,GINS4,DTD1,E2F7,EME1,EME2,LRWD1
2_Member	GO Biological Processes	GO:0006261	DNA-dependent DNA replication	-9.36486	-6.0645	35/149	898,997,1663,2260,3159,4171,4172,4173,4174,4176,4796,5001,5111,5424,5427,5557,6118,7013,7884,8318,9093,10535,10714,23594,23649,51053,56655,63922,79075,80198,84296,144455,146956,197342,222229	CCNE1,CDC34,DDX11,FGFR1,HMGA1,MCM2,MCM3,MCM4,MCM5,MCM7,TONSL,ORC5,PCNA,POLD1,POLE2,PRIM1,RPA2,TERF1,SLBP,CDC45,DNAJA3,RNASEH2A,POLD3,ORC6,POLA2,GMNN,POLE4,CHTF18,DSCC1,MUS81,GINS4,E2F7,EME1,EME2,LRWD1
2_Member	Reactome Gene Sets	R-HSA-69620	Cell Cycle Checkpoints	-8.29508	-5.17082	51/293	332,699,701,898,991,995,1058,1111,4171,4172,4173,4174,4176,5001,5347,5688,5692,6118,6232,7157,7314,7531,8294,8318,8970,9088,9133,9184,9212,9735,10111,10403,11004,11065,11243,23421,23594,29086,55143,55920,57060,57122,64946,79019,79184,79902,80152,84126,121504,147841,348995	BIRC5,BUB1,BUB1B,CCNE1,CDC20,CDC25C,CENPA,CHEK1,MCM2,MCM3,MCM4,MCM5,MCM7,ORC5,PLK1,PSMA7,PSMB4,RPA2,RPS27,TP53,UBB,YWHAE,HIST1H4I,CDC45,HIST1H2BJ,PKMYT1,CCNB2,BUB3,AURKB,KNTC1,RAD50,NDC80,KIF2C,UBE2C,PMF1,ITGB3BP,ORC6,BABAM1,CDCA8,RCC2,PCBP4,NUP107,CENPH,CENPM,BRCC3,NUP85,CENPT,ATRIP,HIST4H4,SPC24,NUP43
2_Member	GO Biological Processes	GO:0006270	DNA replication initiation	-7.80502	-4.75993	16/42	898,997,4171,4172,4173,4174,4176,5001,5427,5557,8318,23594,23649,56655,84296,222229	CCNE1,CDC34,MCM2,MCM3,MCM4,MCM5,MCM7,ORC5,POLE2,PRIM1,CDC45,ORC6,POLA2,POLE4,GINS4,LRWD1
2_Member	KEGG Pathway	hsa03030	DNA replication	-7.03729	-4.13487	14/36	4171,4172,4173,4174,4176,5111,5424,5427,5557,6118,10535,10714,23649,56655	MCM2,MCM3,MCM4,MCM5,MCM7,PCNA,POLD1,POLE2,PRIM1,RPA2,RNASEH2A,POLD3,POLA2,POLE4
2_Member	Reactome Gene Sets	R-HSA-68962	Activation of the pre-replicative complex	-6.8415	-3.97251	13/32	4171,4172,4173,4174,4176,5001,5427,5557,6118,8318,23594,23649,56655	MCM2,MCM3,MCM4,MCM5,MCM7,ORC5,POLE2,PRIM1,RPA2,CDC45,ORC6,POLA2,POLE4
2_Member	Reactome Gene Sets	R-HSA-69190	DNA strand elongation	-6.8415	-3.97251	13/32	4171,4172,4173,4174,4176,5111,5424,5557,6118,8318,10714,23649,84296	MCM2,MCM3,MCM4,MCM5,MCM7,PCNA,POLD1,PRIM1,RPA2,CDC45,POLD3,POLA2,GINS4
2_Member	Reactome Gene Sets	R-HSA-69242	S Phase	-6.67781	-3.83985	29/139	595,898,1019,1874,4171,4172,4173,4174,4176,4609,5001,5111,5424,5427,5557,5688,5692,5934,6118,7027,7029,7314,8318,10714,23594,23649,56655,84296,113130	CCND1,CCNE1,CDK4,E2F4,MCM2,MCM3,MCM4,MCM5,MCM7,MYC,ORC5,PCNA,POLD1,POLE2,PRIM1,PSMA7,PSMB4,RBL2,RPA2,TFDP1,TFDP2,UBB,CDC45,POLD3,ORC6,POLA2,POLE4,GINS4,CDCA5
2_Member	Reactome Gene Sets	R-HSA-69206	G1/S Transition	-5.24067	-2.82681	25/129	595,898,1019,1874,4171,4172,4173,4174,4176,4609,5001,5111,5427,5557,5688,5692,5934,6118,7027,7029,7314,8318,23594,23649,56655	CCND1,CCNE1,CDK4,E2F4,MCM2,MCM3,MCM4,MCM5,MCM7,MYC,ORC5,PCNA,POLE2,PRIM1,PSMA7,PSMB4,RBL2,RPA2,TFDP1,TFDP2,UBB,CDC45,ORC6,POLA2,POLE4
2_Member	Reactome Gene Sets	R-HSA-176974	Unwinding of DNA	-5.21326	-2.80871	7/12	4171,4172,4173,4174,4176,8318,84296	MCM2,MCM3,MCM4,MCM5,MCM7,CDC45,GINS4
2_Member	Reactome Gene Sets	R-HSA-176187	Activation of ATR in response to replication stress	-5.14858	-2.75671	12/37	995,1111,4171,4172,4173,4174,4176,5001,6118,8318,23594,84126	CDC25C,CHEK1,MCM2,MCM3,MCM4,MCM5,MCM7,ORC5,RPA2,CDC45,ORC6,ATRIP
2_Member	CORUM	CORUM:387	MCM complex	-4.94054	-2.64636	5/6	4171,4172,4173,4174,4176	MCM2,MCM3,MCM4,MCM5,MCM7
2_Member	Reactome Gene Sets	R-HSA-453279	Mitotic G1-G1/S phases	-4.68175	-2.43913	26/147	595,898,1019,1028,1874,4171,4172,4173,4174,4176,4609,5001,5111,5427,5557,5688,5692,5934,6118,7027,7029,7314,8318,23594,23649,56655	CCND1,CCNE1,CDK4,CDKN1C,E2F4,MCM2,MCM3,MCM4,MCM5,MCM7,MYC,ORC5,PCNA,POLE2,PRIM1,PSMA7,PSMB4,RBL2,RPA2,TFDP1,TFDP2,UBB,CDC45,ORC6,POLA2,POLE4
2_Member	GO Biological Processes	GO:0032392	DNA geometric change	-4.55398	-2.34353	18/84	1663,3148,3159,4171,4173,4174,4176,7157,7314,7508,8318,8438,8607,9400,9401,10111,80119,84296	DDX11,HMGB2,HMGA1,MCM2,MCM4,MCM5,MCM7,TP53,UBB,XPC,CDC45,RAD54L,RUVBL1,RECQL5,RECQL4,RAD50,PIF1,GINS4
2_Member	Reactome Gene Sets	R-HSA-69306	DNA Replication	-4.52727	-2.32919	21/108	4171,4172,4173,4174,4176,5001,5111,5424,5427,5557,5688,5692,6118,7314,8318,10714,23594,23649,51053,56655,84296	MCM2,MCM3,MCM4,MCM5,MCM7,ORC5,PCNA,POLD1,POLE2,PRIM1,PSMA7,PSMB4,RPA2,UBB,CDC45,POLD3,ORC6,POLA2,GMNN,POLE4,GINS4
2_Member	Reactome Gene Sets	R-HSA-69239	Synthesis of DNA	-4.52574	-2.32919	20/100	4171,4172,4173,4174,4176,5001,5111,5424,5427,5557,5688,5692,6118,7314,8318,10714,23594,23649,56655,84296	MCM2,MCM3,MCM4,MCM5,MCM7,ORC5,PCNA,POLD1,POLE2,PRIM1,PSMA7,PSMB4,RPA2,UBB,CDC45,POLD3,ORC6,POLA2,POLE4,GINS4
2_Member	Reactome Gene Sets	R-HSA-68874	M/G1 Transition	-3.93888	-1.91728	17/85	4171,4172,4173,4174,4176,5001,5427,5557,5688,5692,6118,7314,8318,23594,23649,51053,56655	MCM2,MCM3,MCM4,MCM5,MCM7,ORC5,POLE2,PRIM1,PSMA7,PSMB4,RPA2,UBB,CDC45,ORC6,POLA2,GMNN,POLE4
2_Member	Reactome Gene Sets	R-HSA-69002	DNA Replication Pre-Initiation	-3.93888	-1.91728	17/85	4171,4172,4173,4174,4176,5001,5427,5557,5688,5692,6118,7314,8318,23594,23649,51053,56655	MCM2,MCM3,MCM4,MCM5,MCM7,ORC5,POLE2,PRIM1,PSMA7,PSMB4,RPA2,UBB,CDC45,ORC6,POLA2,GMNN,POLE4
2_Member	GO Biological Processes	GO:0032508	DNA duplex unwinding	-3.61211	-1.71487	15/74	1663,3159,4171,4173,4174,4176,7314,7508,8318,8607,9400,9401,10111,80119,84296	DDX11,HMGA1,MCM2,MCM4,MCM5,MCM7,UBB,XPC,CDC45,RUVBL1,RECQL5,RECQL4,RAD50,PIF1,GINS4
2_Member	Reactome Gene Sets	R-HSA-69481	G2/M Checkpoints	-3.30133	-1.51959	25/168	995,1111,4171,4172,4173,4174,4176,5001,5688,5692,6118,7157,7314,7531,8294,8318,8970,9088,9133,10111,23594,29086,79184,84126,121504	CDC25C,CHEK1,MCM2,MCM3,MCM4,MCM5,MCM7,ORC5,PSMA7,PSMB4,RPA2,TP53,UBB,YWHAE,HIST1H4I,CDC45,HIST1H2BJ,PKMYT1,CCNB2,RAD50,ORC6,BABAM1,BRCC3,ATRIP,HIST4H4
2_Member	CORUM	CORUM:2792	MCM2-MCM4-MCM6-MCM7 complex	-2.8365	-1.20172	3/4	4171,4173,4176	MCM2,MCM4,MCM7
2_Member	GO Biological Processes	GO:0006268	DNA unwinding involved in DNA replication	-2.81128	-1.19216	4/8	3159,4171,4173,4176	HMGA1,MCM2,MCM4,MCM7
2_Member	CORUM	CORUM:5611	Emerin complex 24	-2.63219	-1.08373	5/14	4001,4171,4173,5934,140836	LMNB1,MCM2,MCM4,RBL2,BANF2
2_Member	Reactome Gene Sets	R-HSA-68867	Assembly of the pre-replicative complex	-2.01553	-0.691984	11/68	4171,4172,4173,4174,4176,5001,5688,5692,7314,23594,51053	MCM2,MCM3,MCM4,MCM5,MCM7,ORC5,PSMA7,PSMB4,UBB,ORC6,GMNN
3_Summary	GO Biological Processes	GO:0044770	cell cycle phase transition	-12.2941	-8.69267	95/601	328,595,637,677,699,701,898,995,997,1019,1111,1843,1874,2059,2146,3161,3276,3624,3688,4171,4172,4173,4174,4176,4609,5001,5087,5111,5347,5427,5471,5557,5688,5692,5902,5934,6118,7015,7023,7027,7029,7157,7164,7314,7508,7531,7832,7884,8091,8318,8481,8556,8558,8914,9088,9133,9184,9212,9319,9700,9735,9787,9833,10403,10459,10460,10763,11065,11116,11258,11331,23354,23594,23649,27338,29086,51379,55559,557…	APEX1,CCND1,BID,ZFP36L1,BUB1,BUB1B,CCNE1,CDC25C,CDC34,CDK4,CHEK1,DUSP1,E2F4,EPS8,EZH2,HMMR,PRMT1,INHBA,ITGB1,MCM2,MCM3,MCM4,MCM5,MCM7,MYC,ORC5,PBX1,PCNA,PLK1,POLE2,PPAT,PRIM1,PSMA7,PSMB4,RANBP1,RBL2,RPA2,TERT,TFAP4,TFDP1,TFDP2,TP53,TPD52L1,UBB,XPC,YWHAE,BTG2,SLBP,HMGA2,CDC45,OFD1,CDC14A,CDK10,TIMELESS,PKMYT1,CCNB2,BUB3,AURKB,TRIP13,ESPL1,KNTC1,DLGAP5,MELK,NDC80,MAD2L2,TACC3,NES,UBE2C,FGFR1OP,DCTN…
3_Member	GO Biological Processes	GO:0044770	cell cycle phase transition	-12.2941	-8.69267	95/601	328,595,637,677,699,701,898,995,997,1019,1111,1843,1874,2059,2146,3161,3276,3624,3688,4171,4172,4173,4174,4176,4609,5001,5087,5111,5347,5427,5471,5557,5688,5692,5902,5934,6118,7015,7023,7027,7029,7157,7164,7314,7508,7531,7832,7884,8091,8318,8481,8556,8558,8914,9088,9133,9184,9212,9319,9700,9735,9787,9833,10403,10459,10460,10763,11065,11116,11258,11331,23354,23594,23649,27338,29086,51379,55559,557…	APEX1,CCND1,BID,ZFP36L1,BUB1,BUB1B,CCNE1,CDC25C,CDC34,CDK4,CHEK1,DUSP1,E2F4,EPS8,EZH2,HMMR,PRMT1,INHBA,ITGB1,MCM2,MCM3,MCM4,MCM5,MCM7,MYC,ORC5,PBX1,PCNA,PLK1,POLE2,PPAT,PRIM1,PSMA7,PSMB4,RANBP1,RBL2,RPA2,TERT,TFAP4,TFDP1,TFDP2,TP53,TPD52L1,UBB,XPC,YWHAE,BTG2,SLBP,HMGA2,CDC45,OFD1,CDC14A,CDK10,TIMELESS,PKMYT1,CCNB2,BUB3,AURKB,TRIP13,ESPL1,KNTC1,DLGAP5,MELK,NDC80,MAD2L2,TACC3,NES,UBE2C,FGFR1OP,DCTN…
3_Member	GO Biological Processes	GO:0044772	mitotic cell cycle phase transition	-12.088	-8.56584	90/560	328,595,637,677,699,701,898,995,997,1019,1843,1874,2059,2146,3161,3276,3624,3688,4171,4172,4173,4174,4176,4609,5001,5087,5111,5347,5427,5471,5557,5688,5692,5902,5934,6118,7015,7023,7027,7029,7157,7164,7314,7508,7531,7832,8091,8318,8481,8556,8558,9088,9133,9184,9212,9319,9700,9735,9787,9833,10403,10459,10460,10763,11065,11116,11258,11331,23354,23594,23649,27338,51379,55559,55722,55920,56655,57060,…	APEX1,CCND1,BID,ZFP36L1,BUB1,BUB1B,CCNE1,CDC25C,CDC34,CDK4,DUSP1,E2F4,EPS8,EZH2,HMMR,PRMT1,INHBA,ITGB1,MCM2,MCM3,MCM4,MCM5,MCM7,MYC,ORC5,PBX1,PCNA,PLK1,POLE2,PPAT,PRIM1,PSMA7,PSMB4,RANBP1,RBL2,RPA2,TERT,TFAP4,TFDP1,TFDP2,TP53,TPD52L1,UBB,XPC,YWHAE,BTG2,HMGA2,CDC45,OFD1,CDC14A,CDK10,PKMYT1,CCNB2,BUB3,AURKB,TRIP13,ESPL1,KNTC1,DLGAP5,MELK,NDC80,MAD2L2,TACC3,NES,UBE2C,FGFR1OP,DCTN3,PHB2,HAUS5,ORC6,PO…
3_Member	GO Biological Processes	GO:0007346	regulation of mitotic cell cycle	-8.16862	-5.09871	91/673	328,332,595,637,677,699,701,995,1019,1028,1111,1499,1843,1874,1877,1906,2146,2260,3161,3276,3481,3630,4214,4215,5087,5111,5119,5155,5347,5604,5608,5688,5692,5902,5934,6118,6787,6793,7015,7023,7027,7029,7157,7314,7508,7531,7832,8091,8318,8481,8556,8558,8877,9020,9088,9184,9212,9319,9700,9735,9787,10296,10403,10419,10459,10460,11065,11116,11258,11331,23354,54475,55145,55559,55722,55920,57060,60672,…	APEX1,BIRC5,CCND1,BID,ZFP36L1,BUB1,BUB1B,CDC25C,CDK4,CDKN1C,CHEK1,CTNNB1,DUSP1,E2F4,E4F1,EDN1,EZH2,FGFR1,HMMR,PRMT1,IGF2,INS,MAP3K1,MAP3K3,PBX1,PCNA,CHMP1A,PDGFB,PLK1,MAP2K1,MAP2K6,PSMA7,PSMB4,RANBP1,RBL2,RPA2,NEK4,STK10,TERT,TFAP4,TFDP1,TFDP2,TP53,UBB,XPC,YWHAE,BTG2,HMGA2,CDC45,OFD1,CDC14A,CDK10,SPHK1,MAP3K14,PKMYT1,BUB3,AURKB,TRIP13,ESPL1,KNTC1,DLGAP5,MAEA,NDC80,PRMT5,MAD2L2,TACC3,UBE2C,FGFR1OP…
3_Member	GO Biological Processes	GO:0010564	regulation of cell cycle process	-7.23705	-4.27912	95/745	328,595,637,677,699,701,991,995,1019,1111,1490,1499,1663,1843,1874,1877,1906,2146,2260,2648,3161,3276,3481,3630,3642,3976,4488,5087,5111,5119,5155,5347,5688,5692,5902,5934,6118,6840,7013,7015,7023,7027,7029,7157,7314,7508,7531,7709,7832,8091,8318,8481,8556,8558,9088,9184,9212,9319,9700,9735,9787,9903,10403,10419,10432,10459,10460,10807,11065,11116,11258,11331,23354,25886,26973,29086,51379,55559,5…	APEX1,CCND1,BID,ZFP36L1,BUB1,BUB1B,CDC20,CDC25C,CDK4,CHEK1,CTGF,CTNNB1,DDX11,DUSP1,E2F4,E4F1,EDN1,EZH2,FGFR1,KAT2A,HMMR,PRMT1,IGF2,INS,INSM1,LIF,MSX2,PBX1,PCNA,CHMP1A,PDGFB,PLK1,PSMA7,PSMB4,RANBP1,RBL2,RPA2,SVIL,TERF1,TERT,TFAP4,TFDP1,TFDP2,TP53,UBB,XPC,YWHAE,ZBTB17,BTG2,HMGA2,CDC45,OFD1,CDC14A,CDK10,PKMYT1,BUB3,AURKB,TRIP13,ESPL1,KNTC1,DLGAP5,KLHL21,NDC80,PRMT5,RBM14,MAD2L2,TACC3,SDCCAG3,UBE2C,F…
3_Member	GO Biological Processes	GO:0045786	negative regulation of cell cycle	-6.73016	-3.87696	82/629	388,595,650,677,699,701,995,1019,1028,1111,1499,1843,1874,1877,2146,2648,3164,3248,3276,3611,3624,3642,3976,4609,4851,5111,5119,5347,5604,5608,5688,5692,5934,6118,6878,7013,7023,7027,7029,7042,7057,7128,7157,7314,7508,7709,7832,8091,8318,8556,9184,9212,9238,9319,9700,9735,10403,10432,10459,10595,10669,26471,29086,51053,51147,51379,54475,55771,57060,57646,60672,64858,65123,79184,79366,80198,84126,…	RHOB,CCND1,BMP2,ZFP36L1,BUB1,BUB1B,CDC25C,CDK4,CDKN1C,CHEK1,CTNNB1,DUSP1,E2F4,E4F1,EZH2,KAT2A,NR4A1,HPGD,PRMT1,ILK,INHBA,INSM1,LIF,MYC,NOTCH1,PCNA,CHMP1A,PLK1,MAP2K1,MAP2K6,PSMA7,PSMB4,RBL2,RPA2,TAF6,TERF1,TFAP4,TFDP1,TFDP2,TGFB2,THBS1,TNFAIP3,TP53,UBB,XPC,ZBTB17,BTG2,HMGA2,CDC45,CDC14A,BUB3,AURKB,TBRG4,TRIP13,ESPL1,KNTC1,NDC80,RBM14,MAD2L2,ERN2,CGREF1,NUPR1,BABAM1,GMNN,ING4,CRLF3,NLE1,PRR11,PCBP…
3_Member	GO Biological Processes	GO:1901990	regulation of mitotic cell cycle phase transition	-6.50576	-3.72392	60/417	328,595,637,677,699,701,995,1019,1843,1874,2146,3161,3276,5087,5111,5347,5688,5692,5934,6118,7015,7023,7027,7029,7157,7314,7508,7531,7832,8091,8318,8481,8556,8558,9184,9212,9319,9700,9735,9787,10403,10459,11065,11116,11258,11331,23354,55559,55722,55920,57060,60672,80198,81853,84967,92421,93323,113130,144455,286053	APEX1,CCND1,BID,ZFP36L1,BUB1,BUB1B,CDC25C,CDK4,DUSP1,E2F4,EZH2,HMMR,PRMT1,PBX1,PCNA,PLK1,PSMA7,PSMB4,RBL2,RPA2,TERT,TFAP4,TFDP1,TFDP2,TP53,UBB,XPC,YWHAE,BTG2,HMGA2,CDC45,OFD1,CDC14A,CDK10,BUB3,AURKB,TRIP13,ESPL1,KNTC1,DLGAP5,NDC80,MAD2L2,UBE2C,FGFR1OP,DCTN3,PHB2,HAUS5,HAUS7,CEP72,RCC2,PCBP4,MIIP,MUS81,TMEM14B,LSM10,CHMP4C,HAUS8,CDCA5,E2F7,NSMCE2
3_Member	GO Biological Processes	GO:0000075	cell cycle checkpoint	-6.31879	-3.59821	38/219	595,699,701,995,1111,1843,1874,3276,5111,5347,5934,6118,7027,7029,7157,7314,7508,7832,8091,8318,9184,9212,9319,9735,10403,10459,29086,57060,57646,64858,65123,79184,80198,84126,92421,144455,146956,197342	CCND1,BUB1,BUB1B,CDC25C,CHEK1,DUSP1,E2F4,PRMT1,PCNA,PLK1,RBL2,RPA2,TFDP1,TFDP2,TP53,UBB,XPC,BTG2,HMGA2,CDC45,BUB3,AURKB,TRIP13,KNTC1,NDC80,MAD2L2,BABAM1,PCBP4,USP28,DCLRE1B,INTS3,BRCC3,MUS81,ATRIP,CHMP4C,E2F7,EME1,EME2
3_Member	GO Biological Processes	GO:1901987	regulation of cell cycle phase transition	-6.30329	-3.59729	63/452	328,595,637,677,699,701,995,1019,1111,1843,1874,2146,3161,3276,5087,5111,5347,5688,5692,5934,6118,7015,7023,7027,7029,7157,7314,7508,7531,7832,8091,8318,8481,8556,8558,9184,9212,9319,9700,9735,9787,10403,10459,11065,11116,11258,11331,23354,29086,55559,55722,55920,57060,60672,79184,80198,81853,84967,92421,93323,113130,144455,286053	APEX1,CCND1,BID,ZFP36L1,BUB1,BUB1B,CDC25C,CDK4,CHEK1,DUSP1,E2F4,EZH2,HMMR,PRMT1,PBX1,PCNA,PLK1,PSMA7,PSMB4,RBL2,RPA2,TERT,TFAP4,TFDP1,TFDP2,TP53,UBB,XPC,YWHAE,BTG2,HMGA2,CDC45,OFD1,CDC14A,CDK10,BUB3,AURKB,TRIP13,ESPL1,KNTC1,DLGAP5,NDC80,MAD2L2,UBE2C,FGFR1OP,DCTN3,PHB2,HAUS5,BABAM1,HAUS7,CEP72,RCC2,PCBP4,MIIP,BRCC3,MUS81,TMEM14B,LSM10,CHMP4C,HAUS8,CDCA5,E2F7,NSMCE2
3_Member	GO Biological Processes	GO:0000082	G1/S transition of mitotic cell cycle	-6.2741	-3.59699	44/273	328,595,637,898,995,997,1019,1874,2146,3276,3624,3688,4171,4172,4173,4174,4176,4609,5001,5111,5427,5471,5557,5902,5934,6118,7015,7027,7029,7157,7314,7832,8318,8558,23594,23649,51379,56655,57060,58480,81853,84967,128239,144455	APEX1,CCND1,BID,CCNE1,CDC25C,CDC34,CDK4,E2F4,EZH2,PRMT1,INHBA,ITGB1,MCM2,MCM3,MCM4,MCM5,MCM7,MYC,ORC5,PCNA,POLE2,PPAT,PRIM1,RANBP1,RBL2,RPA2,TERT,TFDP1,TFDP2,TP53,UBB,BTG2,CDC45,CDK10,ORC6,POLA2,CRLF3,POLE4,PCBP4,RHOU,TMEM14B,LSM10,IQGAP3,E2F7
3_Member	GO Biological Processes	GO:0007093	mitotic cell cycle checkpoint	-6.03315	-3.40489	31/165	595,699,701,995,1843,1874,3276,5111,5347,5934,6118,7027,7029,7157,7314,7508,7832,8091,9184,9212,9319,9735,10403,10459,57060,65123,80198,92421,144455,146956,197342	CCND1,BUB1,BUB1B,CDC25C,DUSP1,E2F4,PRMT1,PCNA,PLK1,RBL2,RPA2,TFDP1,TFDP2,TP53,UBB,XPC,BTG2,HMGA2,BUB3,AURKB,TRIP13,KNTC1,NDC80,MAD2L2,PCBP4,INTS3,MUS81,CHMP4C,E2F7,EME1,EME2
3_Member	GO Biological Processes	GO:0044843	cell cycle G1/S phase transition	-5.8487	-3.28871	45/292	328,595,637,898,995,997,1019,1874,2146,3276,3624,3688,4171,4172,4173,4174,4176,4609,5001,5111,5427,5471,5557,5902,5934,6118,7015,7027,7029,7157,7314,7832,8318,8558,11331,23594,23649,51379,56655,57060,58480,81853,84967,128239,144455	APEX1,CCND1,BID,CCNE1,CDC25C,CDC34,CDK4,E2F4,EZH2,PRMT1,INHBA,ITGB1,MCM2,MCM3,MCM4,MCM5,MCM7,MYC,ORC5,PCNA,POLE2,PPAT,PRIM1,RANBP1,RBL2,RPA2,TERT,TFDP1,TFDP2,TP53,UBB,BTG2,CDC45,CDK10,PHB2,ORC6,POLA2,CRLF3,POLE4,PCBP4,RHOU,TMEM14B,LSM10,IQGAP3,E2F7
3_Member	GO Biological Processes	GO:0042770	signal transduction in response to DNA damage	-4.93812	-2.64636	25/134	637,842,995,1111,1874,3276,5111,5347,5934,7023,7027,7029,7157,7314,7832,9521,10459,10538,27063,29086,51147,56950,57060,79184,144455	BID,CASP9,CDC25C,CHEK1,E2F4,PRMT1,PCNA,PLK1,RBL2,TFAP4,TFDP1,TFDP2,TP53,UBB,BTG2,EEF1E1,MAD2L2,BATF,ANKRD1,BABAM1,ING4,SMYD2,PCBP4,BRCC3,E2F7
3_Member	GO Biological Processes	GO:0007050	cell cycle arrest	-4.82187	-2.55894	38/252	595,995,1019,1028,1843,1874,1877,3276,3611,3624,3642,4609,4851,5111,5604,5608,5934,7023,7027,7029,7042,7057,7157,7314,7709,7832,8091,8556,9238,10595,10669,51147,51379,55771,57060,79366,87178,144455	CCND1,CDC25C,CDK4,CDKN1C,DUSP1,E2F4,E4F1,PRMT1,ILK,INHBA,INSM1,MYC,NOTCH1,PCNA,MAP2K1,MAP2K6,RBL2,TFAP4,TFDP1,TFDP2,TGFB2,THBS1,TP53,UBB,ZBTB17,BTG2,HMGA2,CDC14A,TBRG4,ERN2,CGREF1,ING4,CRLF3,PRR11,PCBP4,HMGN5,PNPT1,E2F7
3_Member	Reactome Gene Sets	R-HSA-6804114	TP53 Regulates Transcription of Genes Involved in G2 Cell Cycle Arrest	-4.75651	-2.49754	8/18	995,1874,3276,5111,5934,7027,7029,7157	CDC25C,E2F4,PRMT1,PCNA,RBL2,TFDP1,TFDP2,TP53
3_Member	GO Biological Processes	GO:0045930	negative regulation of mitotic cell cycle	-3.9446	-1.9184	42/316	595,677,699,701,995,1111,1499,1843,1874,1877,2146,3276,5111,5347,5688,5692,5934,6118,7027,7029,7157,7314,7508,7832,8091,8556,9184,9212,9319,9735,10403,10459,54475,57060,60672,65123,80198,87178,92421,144455,146956,197342	CCND1,ZFP36L1,BUB1,BUB1B,CDC25C,CHEK1,CTNNB1,DUSP1,E2F4,E4F1,EZH2,PRMT1,PCNA,PLK1,PSMA7,PSMB4,RBL2,RPA2,TFDP1,TFDP2,TP53,UBB,XPC,BTG2,HMGA2,CDC14A,BUB3,AURKB,TRIP13,KNTC1,NDC80,MAD2L2,NLE1,PCBP4,MIIP,INTS3,MUS81,PNPT1,CHMP4C,E2F7,EME1,EME2
3_Member	GO Biological Processes	GO:0031570	DNA integrity checkpoint	-3.89942	-1.88928	26/163	595,995,1111,1874,3276,5111,5347,5934,6118,7027,7029,7157,7314,7508,7832,8091,8318,29086,57060,57646,79184,80198,84126,144455,146956,197342	CCND1,CDC25C,CHEK1,E2F4,PRMT1,PCNA,PLK1,RBL2,RPA2,TFDP1,TFDP2,TP53,UBB,XPC,BTG2,HMGA2,CDC45,BABAM1,PCBP4,USP28,BRCC3,MUS81,ATRIP,E2F7,EME1,EME2
3_Member	GO Biological Processes	GO:0000077	DNA damage checkpoint	-3.89738	-1.88928	25/154	595,995,1111,1874,3276,5111,5347,5934,6118,7027,7029,7157,7314,7508,7832,8091,29086,57060,57646,79184,80198,84126,144455,146956,197342	CCND1,CDC25C,CHEK1,E2F4,PRMT1,PCNA,PLK1,RBL2,RPA2,TFDP1,TFDP2,TP53,UBB,XPC,BTG2,HMGA2,BABAM1,PCBP4,USP28,BRCC3,MUS81,ATRIP,E2F7,EME1,EME2
3_Member	GO Biological Processes	GO:0072401	signal transduction involved in DNA integrity checkpoint	-3.8775	-1.88677	16/78	995,1111,1874,3276,5111,5347,5934,7027,7029,7157,7314,7832,29086,57060,79184,144455	CDC25C,CHEK1,E2F4,PRMT1,PCNA,PLK1,RBL2,TFDP1,TFDP2,TP53,UBB,BTG2,BABAM1,PCBP4,BRCC3,E2F7
3_Member	GO Biological Processes	GO:0072422	signal transduction involved in DNA damage checkpoint	-3.8775	-1.88677	16/78	995,1111,1874,3276,5111,5347,5934,7027,7029,7157,7314,7832,29086,57060,79184,144455	CDC25C,CHEK1,E2F4,PRMT1,PCNA,PLK1,RBL2,TFDP1,TFDP2,TP53,UBB,BTG2,BABAM1,PCBP4,BRCC3,E2F7
3_Member	GO Biological Processes	GO:0072395	signal transduction involved in cell cycle checkpoint	-3.8092	-1.84633	16/79	995,1111,1874,3276,5111,5347,5934,7027,7029,7157,7314,7832,29086,57060,79184,144455	CDC25C,CHEK1,E2F4,PRMT1,PCNA,PLK1,RBL2,TFDP1,TFDP2,TP53,UBB,BTG2,BABAM1,PCBP4,BRCC3,E2F7
3_Member	Reactome Gene Sets	R-HSA-6791312	TP53 Regulates Transcription of Cell Cycle Genes	-3.80624	-1.84633	12/49	898,995,1874,3276,5111,5934,7027,7029,7157,7832,57060,144455	CCNE1,CDC25C,E2F4,PRMT1,PCNA,RBL2,TFDP1,TFDP2,TP53,BTG2,PCBP4,E2F7
3_Member	GO Biological Processes	GO:0071156	regulation of cell cycle arrest	-3.75016	-1.81341	20/113	595,995,1019,1874,3276,3642,5111,5934,7023,7027,7029,7157,7314,7709,7832,8091,51379,57060,79366,144455	CCND1,CDC25C,CDK4,E2F4,PRMT1,INSM1,PCNA,RBL2,TFAP4,TFDP1,TFDP2,TP53,UBB,ZBTB17,BTG2,HMGA2,CRLF3,PCBP4,HMGN5,E2F7
3_Member	GO Biological Processes	GO:0044773	mitotic DNA damage checkpoint	-3.66657	-1.75003	19/106	595,995,1874,3276,5111,5934,6118,7027,7029,7157,7314,7508,7832,8091,57060,80198,144455,146956,197342	CCND1,CDC25C,E2F4,PRMT1,PCNA,RBL2,RPA2,TFDP1,TFDP2,TP53,UBB,XPC,BTG2,HMGA2,PCBP4,MUS81,E2F7,EME1,EME2
3_Member	GO Biological Processes	GO:0044774	mitotic DNA integrity checkpoint	-3.35089	-1.55296	19/112	595,995,1874,3276,5111,5934,6118,7027,7029,7157,7314,7508,7832,8091,57060,80198,144455,146956,197342	CCND1,CDC25C,E2F4,PRMT1,PCNA,RBL2,RPA2,TFDP1,TFDP2,TP53,UBB,XPC,BTG2,HMGA2,PCBP4,MUS81,E2F7,EME1,EME2
3_Member	GO Biological Processes	GO:1901988	negative regulation of cell cycle phase transition	-3.33795	-1.5441	34/255	595,677,699,701,995,1111,1843,1874,2146,3276,5111,5347,5688,5692,5934,6118,7027,7029,7157,7314,7832,8091,9184,9212,9319,10403,10459,29086,57060,60672,79184,80198,92421,144455	CCND1,ZFP36L1,BUB1,BUB1B,CDC25C,CHEK1,DUSP1,E2F4,EZH2,PRMT1,PCNA,PLK1,PSMA7,PSMB4,RBL2,RPA2,TFDP1,TFDP2,TP53,UBB,BTG2,HMGA2,BUB3,AURKB,TRIP13,NDC80,MAD2L2,BABAM1,PCBP4,MIIP,BRCC3,MUS81,CHMP4C,E2F7
3_Member	GO Biological Processes	GO:0031571	mitotic G1 DNA damage checkpoint	-3.28136	-1.50605	14/71	595,995,1874,3276,5111,5934,6118,7027,7029,7157,7314,7832,57060,144455	CCND1,CDC25C,E2F4,PRMT1,PCNA,RBL2,RPA2,TFDP1,TFDP2,TP53,UBB,BTG2,PCBP4,E2F7
3_Member	GO Biological Processes	GO:0044819	mitotic G1/S transition checkpoint	-3.28136	-1.50605	14/71	595,995,1874,3276,5111,5934,6118,7027,7029,7157,7314,7832,57060,144455	CCND1,CDC25C,E2F4,PRMT1,PCNA,RBL2,RPA2,TFDP1,TFDP2,TP53,UBB,BTG2,PCBP4,E2F7
3_Member	GO Biological Processes	GO:0071158	positive regulation of cell cycle arrest	-3.25165	-1.48278	16/88	995,1874,3276,3642,5111,5934,7027,7029,7157,7314,7709,7832,8091,51379,57060,144455	CDC25C,E2F4,PRMT1,INSM1,PCNA,RBL2,TFDP1,TFDP2,TP53,UBB,ZBTB17,BTG2,HMGA2,CRLF3,PCBP4,E2F7
3_Member	GO Biological Processes	GO:0044783	G1 DNA damage checkpoint	-3.21711	-1.45693	14/72	595,995,1874,3276,5111,5934,6118,7027,7029,7157,7314,7832,57060,144455	CCND1,CDC25C,E2F4,PRMT1,PCNA,RBL2,RPA2,TFDP1,TFDP2,TP53,UBB,BTG2,PCBP4,E2F7
3_Member	GO Biological Processes	GO:0072331	signal transduction by p53 class mediator	-3.10348	-1.37715	35/273	666,995,1111,1874,3276,5111,5934,6118,6878,6883,7023,7027,7029,7157,7314,7832,9212,9219,9521,10111,10419,10538,26471,27063,51147,54541,54971,55003,56950,57060,57646,83596,84126,91875,144455	BOK,CDC25C,CHEK1,E2F4,PRMT1,PCNA,RBL2,RPA2,TAF6,TAF12,TFAP4,TFDP1,TFDP2,TP53,UBB,BTG2,AURKB,MTA2,EEF1E1,RAD50,PRMT5,BATF,NUPR1,ANKRD1,ING4,DDIT4,BANP,PAK1IP1,SMYD2,PCBP4,USP28,BCL2L12,ATRIP,TTC5,E2F7
3_Member	GO Biological Processes	GO:0010948	negative regulation of cell cycle process	-3.05637	-1.34516	42/348	595,677,699,701,995,1019,1111,1843,1874,2146,2648,3276,3976,5111,5347,5688,5692,5934,6118,7013,7023,7027,7029,7157,7314,7832,8091,9184,9212,9319,9700,10403,10432,10459,29086,57060,60672,79184,79366,80198,92421,144455	CCND1,ZFP36L1,BUB1,BUB1B,CDC25C,CDK4,CHEK1,DUSP1,E2F4,EZH2,KAT2A,PRMT1,LIF,PCNA,PLK1,PSMA7,PSMB4,RBL2,RPA2,TERF1,TFAP4,TFDP1,TFDP2,TP53,UBB,BTG2,HMGA2,BUB3,AURKB,TRIP13,ESPL1,NDC80,RBM14,MAD2L2,BABAM1,PCBP4,MIIP,BRCC3,HMGN5,MUS81,CHMP4C,E2F7
3_Member	GO Biological Processes	GO:1901991	negative regulation of mitotic cell cycle phase transition	-3.01999	-1.31952	31/235	595,677,699,701,995,1843,1874,2146,3276,5111,5347,5688,5692,5934,6118,7027,7029,7157,7314,7832,8091,9184,9212,9319,10403,10459,57060,60672,80198,92421,144455	CCND1,ZFP36L1,BUB1,BUB1B,CDC25C,DUSP1,E2F4,EZH2,PRMT1,PCNA,PLK1,PSMA7,PSMB4,RBL2,RPA2,TFDP1,TFDP2,TP53,UBB,BTG2,HMGA2,BUB3,AURKB,TRIP13,NDC80,MAD2L2,PCBP4,MIIP,MUS81,CHMP4C,E2F7
3_Member	GO Biological Processes	GO:0030330	DNA damage response, signal transduction by p53 class mediator	-3.01584	-1.31645	18/110	995,1874,3276,5111,5934,7023,7027,7029,7157,7314,7832,9521,10538,27063,51147,56950,57060,144455	CDC25C,E2F4,PRMT1,PCNA,RBL2,TFAP4,TFDP1,TFDP2,TP53,UBB,BTG2,EEF1E1,BATF,ANKRD1,ING4,SMYD2,PCBP4,E2F7
3_Member	GO Biological Processes	GO:0006977	DNA damage response, signal transduction by p53 class mediator resulting in cell cycle arrest	-2.81851	-1.19216	12/62	995,1874,3276,5111,5934,7027,7029,7157,7314,7832,57060,144455	CDC25C,E2F4,PRMT1,PCNA,RBL2,TFDP1,TFDP2,TP53,UBB,BTG2,PCBP4,E2F7
3_Member	Reactome Gene Sets	R-HSA-1362277	Transcription of E2F targets under negative control by DREAM complex	-2.75653	-1.16658	6/19	1874,4609,5111,5934,7027,7029	E2F4,MYC,PCNA,RBL2,TFDP1,TFDP2
3_Member	GO Biological Processes	GO:0072431	signal transduction involved in mitotic G1 DNA damage checkpoint	-2.75597	-1.16658	12/63	995,1874,3276,5111,5934,7027,7029,7157,7314,7832,57060,144455	CDC25C,E2F4,PRMT1,PCNA,RBL2,TFDP1,TFDP2,TP53,UBB,BTG2,PCBP4,E2F7
3_Member	GO Biological Processes	GO:1902400	intracellular signal transduction involved in G1 DNA damage checkpoint	-2.75597	-1.16658	12/63	995,1874,3276,5111,5934,7027,7029,7157,7314,7832,57060,144455	CDC25C,E2F4,PRMT1,PCNA,RBL2,TFDP1,TFDP2,TP53,UBB,BTG2,PCBP4,E2F7
3_Member	GO Biological Processes	GO:0044839	cell cycle G2/M phase transition	-2.69539	-1.11849	33/267	595,995,1019,1111,3161,5087,5347,5688,5692,7157,7164,7314,7531,8091,8481,9088,9133,9212,9833,10763,11116,11258,23354,29086,55559,55722,55920,60672,79184,80198,84930,92421,93323	CCND1,CDC25C,CDK4,CHEK1,HMMR,PBX1,PLK1,PSMA7,PSMB4,TP53,TPD52L1,UBB,YWHAE,HMGA2,OFD1,PKMYT1,CCNB2,AURKB,MELK,NES,FGFR1OP,DCTN3,HAUS5,BABAM1,HAUS7,CEP72,RCC2,MIIP,BRCC3,MUS81,MASTL,CHMP4C,HAUS8
3_Member	GO Biological Processes	GO:0072413	signal transduction involved in mitotic cell cycle checkpoint	-2.63556	-1.08373	12/65	995,1874,3276,5111,5934,7027,7029,7157,7314,7832,57060,144455	CDC25C,E2F4,PRMT1,PCNA,RBL2,TFDP1,TFDP2,TP53,UBB,BTG2,PCBP4,E2F7
3_Member	GO Biological Processes	GO:1902402	signal transduction involved in mitotic DNA damage checkpoint	-2.63556	-1.08373	12/65	995,1874,3276,5111,5934,7027,7029,7157,7314,7832,57060,144455	CDC25C,E2F4,PRMT1,PCNA,RBL2,TFDP1,TFDP2,TP53,UBB,BTG2,PCBP4,E2F7
3_Member	GO Biological Processes	GO:1902403	signal transduction involved in mitotic DNA integrity checkpoint	-2.63556	-1.08373	12/65	995,1874,3276,5111,5934,7027,7029,7157,7314,7832,57060,144455	CDC25C,E2F4,PRMT1,PCNA,RBL2,TFDP1,TFDP2,TP53,UBB,BTG2,PCBP4,E2F7
3_Member	Canonical Pathways	M40	PID E2F PATHWAY	-2.60865	-1.06645	13/74	898,1874,2648,4172,4609,5054,5328,5902,5934,7027,7029,10419,144455	CCNE1,E2F4,KAT2A,MCM3,MYC,SERPINE1,PLAU,RANBP1,RBL2,TFDP1,TFDP2,PRMT5,E2F7
3_Member	Reactome Gene Sets	R-HSA-1538133	G0 and Early G1	-2.5847	-1.05001	7/27	898,1874,4609,5111,5934,7027,7029	CCNE1,E2F4,MYC,PCNA,RBL2,TFDP1,TFDP2
3_Member	Reactome Gene Sets	R-HSA-539107	Activation of E2F1 target genes at G1/S	-2.48755	-0.984454	7/28	898,1874,5111,5934,7027,7029,8318	CCNE1,E2F4,PCNA,RBL2,TFDP1,TFDP2,CDC45
3_Member	Reactome Gene Sets	R-HSA-69205	G1/S-Specific Transcription	-2.48755	-0.984454	7/28	898,1874,5111,5934,7027,7029,8318	CCNE1,E2F4,PCNA,RBL2,TFDP1,TFDP2,CDC45
3_Member	GO Biological Processes	GO:1902749	regulation of cell cycle G2/M phase transition	-2.40495	-0.935185	27/215	595,995,1019,1111,3161,5087,5347,5688,5692,7157,7314,7531,8091,8481,9212,11116,11258,23354,29086,55559,55722,55920,60672,79184,80198,92421,93323	CCND1,CDC25C,CDK4,CHEK1,HMMR,PBX1,PLK1,PSMA7,PSMB4,TP53,UBB,YWHAE,HMGA2,OFD1,AURKB,FGFR1OP,DCTN3,HAUS5,BABAM1,HAUS7,CEP72,RCC2,MIIP,BRCC3,MUS81,CHMP4C,HAUS8
3_Member	GO Biological Processes	GO:2000045	regulation of G1/S transition of mitotic cell cycle	-2.40259	-0.935069	23/174	328,595,637,995,1019,1874,2146,3276,5111,5934,6118,7015,7027,7029,7157,7314,7832,8318,8558,57060,81853,84967,144455	APEX1,CCND1,BID,CDC25C,CDK4,E2F4,EZH2,PRMT1,PCNA,RBL2,RPA2,TERT,TFDP1,TFDP2,TP53,UBB,BTG2,CDC45,CDK10,PCBP4,TMEM14B,LSM10,E2F7
3_Member	GO Biological Processes	GO:0000083	regulation of transcription involved in G1/S transition of mitotic cell cycle	-2.39532	-0.935069	7/29	898,1874,5111,7027,7029,8318,144455	CCNE1,E2F4,PCNA,TFDP1,TFDP2,CDC45,E2F7
3_Member	GO Biological Processes	GO:1902806	regulation of cell cycle G1/S phase transition	-2.17572	-0.799643	24/192	328,595,637,995,1019,1874,2146,3276,5111,5934,6118,7015,7027,7029,7157,7314,7832,8318,8558,11331,57060,81853,84967,144455	APEX1,CCND1,BID,CDC25C,CDK4,E2F4,EZH2,PRMT1,PCNA,RBL2,RPA2,TERT,TFDP1,TFDP2,TP53,UBB,BTG2,CDC45,CDK10,PHB2,PCBP4,TMEM14B,LSM10,E2F7
3_Member	Reactome Gene Sets	R-HSA-3700989	Transcriptional Regulation by TP53	-2.11721	-0.75637	40/369	332,637,898,995,1111,1874,2176,2177,3276,5111,5395,5438,5439,5608,5934,6118,6827,6878,6883,7001,7027,7029,7157,7314,7531,7832,8797,9212,9219,10111,10419,27113,54541,54971,56950,57060,79109,84126,91875,144455	BIRC5,BID,CCNE1,CDC25C,CHEK1,E2F4,FANCC,FANCD2,PRMT1,PCNA,PMS2,POLR2I,POLR2J,MAP2K6,RBL2,RPA2,SUPT4H1,TAF6,TAF12,PRDX2,TFDP1,TFDP2,TP53,UBB,YWHAE,BTG2,TNFRSF10A,AURKB,MTA2,RAD50,PRMT5,BBC3,DDIT4,BANP,SMYD2,PCBP4,MAPKAP1,ATRIP,TTC5,E2F7
3_Member	GO Biological Processes	GO:0000086	G2/M transition of mitotic cell cycle	-2.05741	-0.724611	29/250	595,995,1019,3161,5087,5347,5688,5692,7164,7314,7531,8091,8481,9088,9133,9212,9833,10763,11116,11258,23354,55559,55722,55920,60672,80198,84930,92421,93323	CCND1,CDC25C,CDK4,HMMR,PBX1,PLK1,PSMA7,PSMB4,TPD52L1,UBB,YWHAE,HMGA2,OFD1,PKMYT1,CCNB2,AURKB,MELK,NES,FGFR1OP,DCTN3,HAUS5,HAUS7,CEP72,RCC2,MIIP,MUS81,MASTL,CHMP4C,HAUS8
4_Summary	GO Biological Processes	GO:0001822	kidney development	-9.37894	-6.0645	50/265	182,231,285,650,793,1499,2045,2260,2302,3248,3399,3611,3764,3976,4070,4609,4851,4868,4953,5087,5155,5156,5420,5471,5972,6382,6385,6492,6608,6772,6928,7042,8692,9350,9688,10272,25937,26108,26508,28514,51804,54475,79192,79727,84445,90780,116039,130497,153572,255738,64321,268,3549,4613	JAG1,AKR1B1,ANGPT2,BMP2,CALB1,CTNNB1,EPHA7,FGFR1,FOXJ1,HPGD,ID3,ILK,KCNJ8,LIF,TACSTD2,MYC,NOTCH1,NPHS1,ODC1,PBX1,PDGFB,PDGFRA,PODXL,PPAT,REN,SDC1,SDC4,SIM1,SMO,STAT1,HNF1B,TGFB2,HYAL2,CER1,NUP93,FSTL3,WWTR1,PYGO1,HEYL,DLL1,SIX4,NLE1,IRX1,LIN28A,LZTS2,PYGO2,OSR2,OSR1,IRX2,PCSK9,SOX17,AMH,IHH,MYCN
4_Member	GO Biological Processes	GO:0001822	kidney development	-9.37894	-6.0645	50/265	182,231,285,650,793,1499,2045,2260,2302,3248,3399,3611,3764,3976,4070,4609,4851,4868,4953,5087,5155,5156,5420,5471,5972,6382,6385,6492,6608,6772,6928,7042,8692,9350,9688,10272,25937,26108,26508,28514,51804,54475,79192,79727,84445,90780,116039,130497,153572,255738	JAG1,AKR1B1,ANGPT2,BMP2,CALB1,CTNNB1,EPHA7,FGFR1,FOXJ1,HPGD,ID3,ILK,KCNJ8,LIF,TACSTD2,MYC,NOTCH1,NPHS1,ODC1,PBX1,PDGFB,PDGFRA,PODXL,PPAT,REN,SDC1,SDC4,SIM1,SMO,STAT1,HNF1B,TGFB2,HYAL2,CER1,NUP93,FSTL3,WWTR1,PYGO1,HEYL,DLL1,SIX4,NLE1,IRX1,LIN28A,LZTS2,PYGO2,OSR2,OSR1,IRX2,PCSK9
4_Member	GO Biological Processes	GO:0072001	renal system development	-8.93817	-5.67921	51/281	182,231,285,650,793,1499,2045,2260,2302,3248,3399,3611,3764,3976,4070,4609,4851,4868,4953,5087,5155,5156,5420,5471,5972,6382,6385,6492,6608,6772,6928,7042,8692,9350,9688,10272,25937,26108,26508,28514,51804,54475,64321,79192,79727,84445,90780,116039,130497,153572,255738	JAG1,AKR1B1,ANGPT2,BMP2,CALB1,CTNNB1,EPHA7,FGFR1,FOXJ1,HPGD,ID3,ILK,KCNJ8,LIF,TACSTD2,MYC,NOTCH1,NPHS1,ODC1,PBX1,PDGFB,PDGFRA,PODXL,PPAT,REN,SDC1,SDC4,SIM1,SMO,STAT1,HNF1B,TGFB2,HYAL2,CER1,NUP93,FSTL3,WWTR1,PYGO1,HEYL,DLL1,SIX4,NLE1,SOX17,IRX1,LIN28A,LZTS2,PYGO2,OSR2,OSR1,IRX2,PCSK9
4_Member	GO Biological Processes	GO:0001655	urogenital system development	-7.54987	-4.52827	52/317	182,231,268,285,650,793,1499,2045,2260,2302,3248,3399,3611,3764,3976,4070,4609,4851,4868,4953,5087,5155,5156,5420,5471,5972,6382,6385,6492,6608,6772,6928,7042,8692,9350,9688,10272,25937,26108,26508,28514,51804,54475,64321,79192,79727,84445,90780,116039,130497,153572,255738	JAG1,AKR1B1,AMH,ANGPT2,BMP2,CALB1,CTNNB1,EPHA7,FGFR1,FOXJ1,HPGD,ID3,ILK,KCNJ8,LIF,TACSTD2,MYC,NOTCH1,NPHS1,ODC1,PBX1,PDGFB,PDGFRA,PODXL,PPAT,REN,SDC1,SDC4,SIM1,SMO,STAT1,HNF1B,TGFB2,HYAL2,CER1,NUP93,FSTL3,WWTR1,PYGO1,HEYL,DLL1,SIX4,NLE1,SOX17,IRX1,LIN28A,LZTS2,PYGO2,OSR2,OSR1,IRX2,PCSK9
4_Member	GO Biological Processes	GO:0072073	kidney epithelium development	-7.15703	-4.23689	30/140	182,650,793,1499,2045,2260,2302,3611,3976,4070,4609,4851,4868,5087,5420,6382,6385,6492,6608,6772,6928,9350,9688,25937,26508,28514,51804,79192,130497,153572	JAG1,BMP2,CALB1,CTNNB1,EPHA7,FGFR1,FOXJ1,ILK,LIF,TACSTD2,MYC,NOTCH1,NPHS1,PBX1,PODXL,SDC1,SDC4,SIM1,SMO,STAT1,HNF1B,CER1,NUP93,WWTR1,HEYL,DLL1,SIX4,IRX1,OSR1,IRX2
4_Member	GO Biological Processes	GO:0072009	nephron epithelium development	-6.08486	-3.44727	24/109	182,650,793,1499,2302,3611,3976,4070,4609,4851,4868,5087,5420,6608,6772,6928,9688,25937,26508,28514,51804,79192,130497,153572	JAG1,BMP2,CALB1,CTNNB1,FOXJ1,ILK,LIF,TACSTD2,MYC,NOTCH1,NPHS1,PBX1,PODXL,SMO,STAT1,HNF1B,NUP93,WWTR1,HEYL,DLL1,SIX4,IRX1,OSR1,IRX2
4_Member	GO Biological Processes	GO:0072006	nephron development	-5.69037	-3.15937	27/138	182,285,650,793,1499,2302,3611,3976,4070,4609,4851,4868,5087,5155,5156,5420,6608,6772,6928,9688,25937,26508,28514,51804,79192,130497,153572	JAG1,ANGPT2,BMP2,CALB1,CTNNB1,FOXJ1,ILK,LIF,TACSTD2,MYC,NOTCH1,NPHS1,PBX1,PDGFB,PDGFRA,PODXL,SMO,STAT1,HNF1B,NUP93,WWTR1,HEYL,DLL1,SIX4,IRX1,OSR1,IRX2
4_Member	GO Biological Processes	GO:0072080	nephron tubule development	-5.08986	-2.71892	20/92	182,650,793,1499,3611,3976,4070,4609,4851,5087,6608,6772,6928,25937,26508,28514,51804,79192,130497,153572	JAG1,BMP2,CALB1,CTNNB1,ILK,LIF,TACSTD2,MYC,NOTCH1,PBX1,SMO,STAT1,HNF1B,WWTR1,HEYL,DLL1,SIX4,IRX1,OSR1,IRX2
4_Member	GO Biological Processes	GO:0061326	renal tubule development	-4.94169	-2.64636	20/94	182,650,793,1499,3611,3976,4070,4609,4851,5087,6608,6772,6928,25937,26508,28514,51804,79192,130497,153572	JAG1,BMP2,CALB1,CTNNB1,ILK,LIF,TACSTD2,MYC,NOTCH1,PBX1,SMO,STAT1,HNF1B,WWTR1,HEYL,DLL1,SIX4,IRX1,OSR1,IRX2
4_Member	GO Biological Processes	GO:0001823	mesonephros development	-3.89432	-1.88843	19/102	650,793,1499,2260,2302,3611,4070,4609,5087,5972,6382,6385,6492,6608,6928,9350,51804,116039,130497	BMP2,CALB1,CTNNB1,FGFR1,FOXJ1,ILK,TACSTD2,MYC,PBX1,REN,SDC1,SDC4,SIM1,SMO,HNF1B,CER1,SIX4,OSR2,OSR1
4_Member	GO Biological Processes	GO:0001656	metanephros development	-3.68382	-1.76004	17/89	793,1499,2302,3399,3976,4609,5155,5156,6608,6772,6928,25937,51804,79192,116039,130497,153572	CALB1,CTNNB1,FOXJ1,ID3,LIF,MYC,PDGFB,PDGFRA,SMO,STAT1,HNF1B,WWTR1,SIX4,IRX1,OSR2,OSR1,IRX2
4_Member	GO Biological Processes	GO:0060993	kidney morphogenesis	-3.44682	-1.59207	17/93	650,793,1499,2302,3611,3976,4070,4609,5087,6608,6772,6928,25937,51804,79192,130497,153572	BMP2,CALB1,CTNNB1,FOXJ1,ILK,LIF,TACSTD2,MYC,PBX1,SMO,STAT1,HNF1B,WWTR1,SIX4,IRX1,OSR1,IRX2
4_Member	GO Biological Processes	GO:0090183	regulation of kidney development	-3.38315	-1.57039	12/54	1499,3976,4070,4609,5155,6608,6772,6928,25937,51804,79727,130497	CTNNB1,LIF,TACSTD2,MYC,PDGFB,SMO,STAT1,HNF1B,WWTR1,SIX4,LIN28A,OSR1
4_Member	GO Biological Processes	GO:0001657	ureteric bud development	-3.22616	-1.46363	17/97	650,793,1499,2260,2302,3611,4070,4609,5087,6382,6385,6492,6608,6928,9350,51804,130497	BMP2,CALB1,CTNNB1,FGFR1,FOXJ1,ILK,TACSTD2,MYC,PBX1,SDC1,SDC4,SIM1,SMO,HNF1B,CER1,SIX4,OSR1
4_Member	GO Biological Processes	GO:0072163	mesonephric epithelium development	-3.17338	-1.43532	17/98	650,793,1499,2260,2302,3611,4070,4609,5087,6382,6385,6492,6608,6928,9350,51804,130497	BMP2,CALB1,CTNNB1,FGFR1,FOXJ1,ILK,TACSTD2,MYC,PBX1,SDC1,SDC4,SIM1,SMO,HNF1B,CER1,SIX4,OSR1
4_Member	GO Biological Processes	GO:0072164	mesonephric tubule development	-3.17338	-1.43532	17/98	650,793,1499,2260,2302,3611,4070,4609,5087,6382,6385,6492,6608,6928,9350,51804,130497	BMP2,CALB1,CTNNB1,FGFR1,FOXJ1,ILK,TACSTD2,MYC,PBX1,SDC1,SDC4,SIM1,SMO,HNF1B,CER1,SIX4,OSR1
4_Member	GO Biological Processes	GO:0072088	nephron epithelium morphogenesis	-3.03268	-1.3295	14/75	650,1499,3611,3976,4070,4609,5087,6608,6772,6928,51804,79192,130497,153572	BMP2,CTNNB1,ILK,LIF,TACSTD2,MYC,PBX1,SMO,STAT1,HNF1B,SIX4,IRX1,OSR1,IRX2
4_Member	GO Biological Processes	GO:0072215	regulation of metanephros development	-3.03216	-1.3295	7/23	1499,3976,4609,5155,6772,6928,25937	CTNNB1,LIF,MYC,PDGFB,STAT1,HNF1B,WWTR1
4_Member	GO Biological Processes	GO:0072028	nephron morphogenesis	-2.91627	-1.24634	14/77	650,1499,3611,3976,4070,4609,5087,6608,6772,6928,51804,79192,130497,153572	BMP2,CTNNB1,ILK,LIF,TACSTD2,MYC,PBX1,SMO,STAT1,HNF1B,SIX4,IRX1,OSR1,IRX2
4_Member	GO Biological Processes	GO:2000697	negative regulation of epithelial cell differentiation involved in kidney development	-2.8365	-1.20172	3/4	1499,6772,130497	CTNNB1,STAT1,OSR1
4_Member	GO Biological Processes	GO:0072182	regulation of nephron tubule epithelial cell differentiation	-2.79739	-1.18634	5/13	1499,3976,6772,25937,130497	CTNNB1,LIF,STAT1,WWTR1,OSR1
4_Member	GO Biological Processes	GO:0072202	cell differentiation involved in metanephros development	-2.68721	-1.11439	7/26	1499,3976,5155,6608,6772,25937,130497	CTNNB1,LIF,PDGFB,SMO,STAT1,WWTR1,OSR1
4_Member	GO Biological Processes	GO:0072210	metanephric nephron development	-2.63051	-1.08373	9/41	1499,3976,5155,5156,6608,6772,79192,130497,153572	CTNNB1,LIF,PDGFB,PDGFRA,SMO,STAT1,IRX1,OSR1,IRX2
4_Member	GO Biological Processes	GO:0002053	positive regulation of mesenchymal cell proliferation	-2.48755	-0.984454	7/28	1499,2260,3549,4609,4613,6608,6772	CTNNB1,FGFR1,IHH,MYC,MYCN,SMO,STAT1
4_Member	GO Biological Processes	GO:0072160	nephron tubule epithelial cell differentiation	-2.48272	-0.984454	5/15	1499,3976,6772,25937,130497	CTNNB1,LIF,STAT1,WWTR1,OSR1
4_Member	GO Biological Processes	GO:0090185	negative regulation of kidney development	-2.22181	-0.818528	5/17	1499,4070,6772,6928,130497	CTNNB1,TACSTD2,STAT1,HNF1B,OSR1
4_Member	GO Biological Processes	GO:0072078	nephron tubule morphogenesis	-2.20895	-0.813852	12/73	650,1499,3611,4070,4609,5087,6608,6928,51804,79192,130497,153572	BMP2,CTNNB1,ILK,TACSTD2,MYC,PBX1,SMO,HNF1B,SIX4,IRX1,OSR1,IRX2
4_Member	GO Biological Processes	GO:0010463	mesenchymal cell proliferation	-2.1494	-0.781006	9/48	650,1499,2260,3549,4609,4613,6608,6772,130497	BMP2,CTNNB1,FGFR1,IHH,MYC,MYCN,SMO,STAT1,OSR1
4_Member	GO Biological Processes	GO:2000696	regulation of epithelial cell differentiation involved in kidney development	-2.10693	-0.751268	5/18	1499,3976,6772,25937,130497	CTNNB1,LIF,STAT1,WWTR1,OSR1
4_Member	GO Biological Processes	GO:0061333	renal tubule morphogenesis	-2.02406	-0.697758	12/77	650,1499,3611,4070,4609,5087,6608,6928,51804,79192,130497,153572	BMP2,CTNNB1,ILK,TACSTD2,MYC,PBX1,SMO,HNF1B,SIX4,IRX1,OSR1,IRX2
5_Summary	GO Biological Processes	GO:0006281	DNA repair	-8.35549	-5.20127	77/530	328,1111,1663,2176,2177,2178,2188,2189,3148,3159,4595,4796,4968,5111,5378,5395,5424,5427,5438,5439,5531,5536,5893,6118,6598,7157,7314,7508,7832,7913,8091,8294,8318,8438,8607,8914,9319,9400,9401,9985,10111,10432,10445,10450,10459,10535,10635,10714,23583,27434,29086,29089,50813,55775,57332,57646,64210,64708,64858,65123,78996,79184,79913,80119,80198,83444,84057,84126,84296,91875,113130,119392,121504…	APEX1,CHEK1,DDX11,FANCC,FANCD2,FANCE,FANCF,FANCG,HMGB2,HMGA1,MUTYH,TONSL,OGG1,PCNA,PMS1,PMS2,POLD1,POLE2,POLR2I,POLR2J,PPP4C,PPP5C,RAD52,RPA2,SMARCB1,TP53,UBB,XPC,BTG2,DEK,HMGA2,HIST1H4I,CDC45,RAD54L,RUVBL1,TIMELESS,TRIP13,RECQL5,RECQL4,REC8,RAD50,RBM14,MCRS1,PPIE,MAD2L2,RNASEH2A,RAD51AP1,POLD3,SMUG1,POLM,BABAM1,UBE2T,COPS7A,TDP1,CBX8,USP28,MMS19,COPS7B,DCLRE1B,INTS3,CYREN,BRCC3,ACTR5,PIF1,MUS81,…
5_Member	GO Biological Processes	GO:0006281	DNA repair	-8.35549	-5.20127	77/530	328,1111,1663,2176,2177,2178,2188,2189,3148,3159,4595,4796,4968,5111,5378,5395,5424,5427,5438,5439,5531,5536,5893,6118,6598,7157,7314,7508,7832,7913,8091,8294,8318,8438,8607,8914,9319,9400,9401,9985,10111,10432,10445,10450,10459,10535,10635,10714,23583,27434,29086,29089,50813,55775,57332,57646,64210,64708,64858,65123,78996,79184,79913,80119,80198,83444,84057,84126,84296,91875,113130,119392,121504…	APEX1,CHEK1,DDX11,FANCC,FANCD2,FANCE,FANCF,FANCG,HMGB2,HMGA1,MUTYH,TONSL,OGG1,PCNA,PMS1,PMS2,POLD1,POLE2,POLR2I,POLR2J,PPP4C,PPP5C,RAD52,RPA2,SMARCB1,TP53,UBB,XPC,BTG2,DEK,HMGA2,HIST1H4I,CDC45,RAD54L,RUVBL1,TIMELESS,TRIP13,RECQL5,RECQL4,REC8,RAD50,RBM14,MCRS1,PPIE,MAD2L2,RNASEH2A,RAD51AP1,POLD3,SMUG1,POLM,BABAM1,UBE2T,COPS7A,TDP1,CBX8,USP28,MMS19,COPS7B,DCLRE1B,INTS3,CYREN,BRCC3,ACTR5,PIF1,MUS81,…
5_Member	Reactome Gene Sets	R-HSA-73894	DNA Repair	-6.34871	-3.61655	49/317	328,1111,2176,2177,2178,2188,2189,4595,4968,5111,5395,5424,5427,5438,5439,5531,5536,5893,6118,7157,7314,7508,8294,8607,8914,8970,10111,10445,10450,10459,10635,10714,23583,27434,29086,29089,50813,55775,56655,64708,64858,79184,79913,80198,83444,84126,121504,146956,197342	APEX1,CHEK1,FANCC,FANCD2,FANCE,FANCF,FANCG,MUTYH,OGG1,PCNA,PMS2,POLD1,POLE2,POLR2I,POLR2J,PPP4C,PPP5C,RAD52,RPA2,TP53,UBB,XPC,HIST1H4I,RUVBL1,TIMELESS,HIST1H2BJ,RAD50,MCRS1,PPIE,MAD2L2,RAD51AP1,POLD3,SMUG1,POLM,BABAM1,UBE2T,COPS7A,TDP1,POLE4,COPS7B,DCLRE1B,BRCC3,ACTR5,MUS81,INO80B,ATRIP,HIST4H4,EME1,EME2
5_Member	GO Biological Processes	GO:0006302	double-strand break repair	-6.13114	-3.48399	37/214	1111,1663,4796,4968,5531,5893,6118,7913,8091,8294,8318,8438,8914,9319,9400,9401,9985,10111,10459,10635,27434,29086,55775,64858,78996,79184,79913,80198,84057,84296,113130,119392,121504,146956,197342,197370,286053	CHEK1,DDX11,TONSL,OGG1,PPP4C,RAD52,RPA2,DEK,HMGA2,HIST1H4I,CDC45,RAD54L,TIMELESS,TRIP13,RECQL5,RECQL4,REC8,RAD50,MAD2L2,RAD51AP1,POLM,BABAM1,TDP1,DCLRE1B,CYREN,BRCC3,ACTR5,MUS81,MND1,GINS4,CDCA5,SFR1,HIST4H4,EME1,EME2,NSMCE1,NSMCE2
5_Member	KEGG Pathway	hsa03440	Homologous recombination	-3.91738	-1.89805	11/41	5424,5893,6118,8438,8940,10111,10714,29086,79184,80198,146956	POLD1,RAD52,RPA2,RAD54L,TOP3B,RAD50,POLD3,BABAM1,BRCC3,MUS81,EME1
5_Member	Reactome Gene Sets	R-HSA-5693532	DNA Double-Strand Break Repair	-3.76779	-1.82346	26/166	1111,5111,5424,5427,5531,5536,5893,6118,7157,7314,8294,8914,8970,10111,10635,10714,27434,29086,55775,56655,79184,80198,84126,121504,146956,197342	CHEK1,PCNA,POLD1,POLE2,PPP4C,PPP5C,RAD52,RPA2,TP53,UBB,HIST1H4I,TIMELESS,HIST1H2BJ,RAD50,RAD51AP1,POLD3,POLM,BABAM1,TDP1,POLE4,BRCC3,MUS81,ATRIP,HIST4H4,EME1,EME2
5_Member	Reactome Gene Sets	R-HSA-5693567	HDR through Homologous Recombination (HR) or Single Strand Annealing (SSA)	-3.6704	-1.75026	22/132	1111,5111,5424,5427,5531,5893,6118,7314,8294,8914,8970,10111,10635,10714,29086,56655,79184,80198,84126,121504,146956,197342	CHEK1,PCNA,POLD1,POLE2,PPP4C,RAD52,RPA2,UBB,HIST1H4I,TIMELESS,HIST1H2BJ,RAD50,RAD51AP1,POLD3,BABAM1,POLE4,BRCC3,MUS81,ATRIP,HIST4H4,EME1,EME2
5_Member	Reactome Gene Sets	R-HSA-5685942	HDR through Homologous Recombination (HRR)	-3.55351	-1.6764	14/67	1111,5111,5424,5427,6118,7314,10111,10635,10714,56655,80198,84126,146956,197342	CHEK1,PCNA,POLD1,POLE2,RPA2,UBB,RAD50,RAD51AP1,POLD3,POLE4,MUS81,ATRIP,EME1,EME2
5_Member	Reactome Gene Sets	R-HSA-5693538	Homology Directed Repair	-3.39086	-1.57194	22/138	1111,5111,5424,5427,5531,5893,6118,7314,8294,8914,8970,10111,10635,10714,29086,56655,79184,80198,84126,121504,146956,197342	CHEK1,PCNA,POLD1,POLE2,PPP4C,RAD52,RPA2,UBB,HIST1H4I,TIMELESS,HIST1H2BJ,RAD50,RAD51AP1,POLD3,BABAM1,POLE4,BRCC3,MUS81,ATRIP,HIST4H4,EME1,EME2
5_Member	GO Biological Processes	GO:0006310	DNA recombination	-3.27597	-1.50195	34/257	328,958,1111,3148,4796,5531,5893,6118,8318,8438,8607,9319,9400,9401,9466,9985,10111,10432,10445,10538,10635,27434,51010,79913,80119,80198,83444,84057,84296,119392,146956,197342,197370,286053	APEX1,CD40,CHEK1,HMGB2,TONSL,PPP4C,RAD52,RPA2,CDC45,RAD54L,RUVBL1,TRIP13,RECQL5,RECQL4,IL27RA,REC8,RAD50,RBM14,MCRS1,BATF,RAD51AP1,POLM,EXOSC3,ACTR5,PIF1,MUS81,INO80B,MND1,GINS4,SFR1,EME1,EME2,NSMCE1,NSMCE2
5_Member	GO Biological Processes	GO:0000724	double-strand break repair via homologous recombination	-2.6923	-1.11622	17/108	1111,4796,5531,5893,6118,8318,8438,9400,9401,9985,10111,10635,80198,84296,119392,197370,286053	CHEK1,TONSL,PPP4C,RAD52,RPA2,CDC45,RAD54L,RECQL5,RECQL4,REC8,RAD50,RAD51AP1,MUS81,GINS4,SFR1,NSMCE1,NSMCE2
5_Member	GO Biological Processes	GO:0000725	recombinational repair	-2.64848	-1.08373	17/109	1111,4796,5531,5893,6118,8318,8438,9400,9401,9985,10111,10635,80198,84296,119392,197370,286053	CHEK1,TONSL,PPP4C,RAD52,RPA2,CDC45,RAD54L,RECQL5,RECQL4,REC8,RAD50,RAD51AP1,MUS81,GINS4,SFR1,NSMCE1,NSMCE2
6_Summary	GO Biological Processes	GO:0000122	negative regulation of transcription by RNA polymerase II	-7.17131	-4.23689	99/789	190,430,467,595,650,898,948,1390,1487,1499,1786,1877,1906,1942,2120,2146,2260,2274,2302,2649,3050,3399,3481,3642,3651,4017,4188,4488,4609,4790,4791,4825,4851,5078,5155,5245,5347,5971,5993,6208,6608,6772,6827,6928,6944,7050,7088,7157,7181,7314,7442,7832,7975,8091,8538,8914,9093,9212,9219,9400,9603,10062,10363,10459,10468,10637,23309,23462,23492,25803,25937,26508,27063,29995,50674,55145,55192,55506…	NR0B1,ASCL2,ATF3,CCND1,BMP2,CCNE1,CD36,CREM,CTBP1,CTNNB1,DNMT1,E4F1,EDN1,EFNA1,ETV6,EZH2,FGFR1,FHL2,FOXJ1,NR6A1,HBZ,ID3,IGF2,INSM1,PDX1,LOXL2,MDFI,MSX2,MYC,NFKB1,NFKB2,NKX6-1,NOTCH1,PAX4,PDGFB,PHB,PLK1,RELB,RFX5,RPS14,SMO,STAT1,SUPT4H1,HNF1B,VPS72,TGIF1,TLE1,TP53,NR2C1,UBB,TRPV1,BTG2,MAFK,HMGA2,BARX2,TIMELESS,DNAJA3,AURKB,MTA2,RECQL5,NFE2L3,NR1H3,HMG20A,MAD2L2,FST,LEFTY1,SIN3B,HEY1,CBX7,SPDEF,WWT…
6_Member	GO Biological Processes	GO:0000122	negative regulation of transcription by RNA polymerase II	-7.17131	-4.23689	99/789	190,430,467,595,650,898,948,1390,1487,1499,1786,1877,1906,1942,2120,2146,2260,2274,2302,2649,3050,3399,3481,3642,3651,4017,4188,4488,4609,4790,4791,4825,4851,5078,5155,5245,5347,5971,5993,6208,6608,6772,6827,6928,6944,7050,7088,7157,7181,7314,7442,7832,7975,8091,8538,8914,9093,9212,9219,9400,9603,10062,10363,10459,10468,10637,23309,23462,23492,25803,25937,26508,27063,29995,50674,55145,55192,55506…	NR0B1,ASCL2,ATF3,CCND1,BMP2,CCNE1,CD36,CREM,CTBP1,CTNNB1,DNMT1,E4F1,EDN1,EFNA1,ETV6,EZH2,FGFR1,FHL2,FOXJ1,NR6A1,HBZ,ID3,IGF2,INSM1,PDX1,LOXL2,MDFI,MSX2,MYC,NFKB1,NFKB2,NKX6-1,NOTCH1,PAX4,PDGFB,PHB,PLK1,RELB,RFX5,RPS14,SMO,STAT1,SUPT4H1,HNF1B,VPS72,TGIF1,TLE1,TP53,NR2C1,UBB,TRPV1,BTG2,MAFK,HMGA2,BARX2,TIMELESS,DNAJA3,AURKB,MTA2,RECQL5,NFE2L3,NR1H3,HMG20A,MAD2L2,FST,LEFTY1,SIN3B,HEY1,CBX7,SPDEF,WWT…
7_Summary	GO Biological Processes	GO:0090068	positive regulation of cell cycle process	-6.59332	-3.77009	45/275	328,595,995,1019,1490,1663,1874,1906,2260,3276,3481,3630,3642,4488,5087,5111,5155,5902,5934,6840,7015,7027,7029,7157,7314,7709,7832,8091,8318,8558,9212,9700,9787,10403,11065,11331,25886,51379,55920,57060,84967,113130,144455,201161,286053,1111,7023,7042,8877,79366,81669,84722,92002	APEX1,CCND1,CDC25C,CDK4,CTGF,DDX11,E2F4,EDN1,FGFR1,PRMT1,IGF2,INS,INSM1,MSX2,PBX1,PCNA,PDGFB,RANBP1,RBL2,SVIL,TERT,TFDP1,TFDP2,TP53,UBB,ZBTB17,BTG2,HMGA2,CDC45,CDK10,AURKB,ESPL1,DLGAP5,NDC80,UBE2C,PHB2,POC1A,CRLF3,RCC2,PCBP4,LSM10,CDCA5,E2F7,CENPV,NSMCE2,CHEK1,TFAP4,TGFB2,SPHK1,HMGN5,CCNL2,PSRC1,CCNQ
7_Member	GO Biological Processes	GO:0090068	positive regulation of cell cycle process	-6.59332	-3.77009	45/275	328,595,995,1019,1490,1663,1874,1906,2260,3276,3481,3630,3642,4488,5087,5111,5155,5902,5934,6840,7015,7027,7029,7157,7314,7709,7832,8091,8318,8558,9212,9700,9787,10403,11065,11331,25886,51379,55920,57060,84967,113130,144455,201161,286053	APEX1,CCND1,CDC25C,CDK4,CTGF,DDX11,E2F4,EDN1,FGFR1,PRMT1,IGF2,INS,INSM1,MSX2,PBX1,PCNA,PDGFB,RANBP1,RBL2,SVIL,TERT,TFDP1,TFDP2,TP53,UBB,ZBTB17,BTG2,HMGA2,CDC45,CDK10,AURKB,ESPL1,DLGAP5,NDC80,UBE2C,PHB2,POC1A,CRLF3,RCC2,PCBP4,LSM10,CDCA5,E2F7,CENPV,NSMCE2
7_Member	GO Biological Processes	GO:0045787	positive regulation of cell cycle	-5.72843	-3.18395	53/371	328,595,995,1019,1111,1490,1663,1874,1906,2260,3276,3481,3630,3642,4488,5087,5111,5155,5902,5934,6840,7015,7023,7027,7029,7042,7157,7314,7709,7832,8091,8318,8558,8877,9212,9700,9787,10403,11065,11331,25886,51379,55920,57060,79366,81669,84722,84967,92002,113130,144455,201161,286053	APEX1,CCND1,CDC25C,CDK4,CHEK1,CTGF,DDX11,E2F4,EDN1,FGFR1,PRMT1,IGF2,INS,INSM1,MSX2,PBX1,PCNA,PDGFB,RANBP1,RBL2,SVIL,TERT,TFAP4,TFDP1,TFDP2,TGFB2,TP53,UBB,ZBTB17,BTG2,HMGA2,CDC45,CDK10,SPHK1,AURKB,ESPL1,DLGAP5,NDC80,UBE2C,PHB2,POC1A,CRLF3,RCC2,PCBP4,HMGN5,CCNL2,PSRC1,LSM10,CCNQ,CDCA5,E2F7,CENPV,NSMCE2
7_Member	GO Biological Processes	GO:1901992	positive regulation of mitotic cell cycle phase transition	-3.82225	-1.84717	15/71	328,595,1019,5087,7015,8318,8558,9700,9787,11065,11331,55920,84967,113130,286053	APEX1,CCND1,CDK4,PBX1,TERT,CDC45,CDK10,ESPL1,DLGAP5,UBE2C,PHB2,RCC2,LSM10,CDCA5,NSMCE2
7_Member	GO Biological Processes	GO:0045931	positive regulation of mitotic cell cycle	-3.48497	-1.62553	23/145	328,595,1019,1906,2260,3481,3630,5087,5155,5902,7015,8318,8558,8877,9700,9787,10403,11065,11331,55920,84967,113130,286053	APEX1,CCND1,CDK4,EDN1,FGFR1,IGF2,INS,PBX1,PDGFB,RANBP1,TERT,CDC45,CDK10,SPHK1,ESPL1,DLGAP5,NDC80,UBE2C,PHB2,RCC2,LSM10,CDCA5,NSMCE2
7_Member	GO Biological Processes	GO:1901989	positive regulation of cell cycle phase transition	-3.42679	-1.58953	16/85	328,595,995,1019,5087,7015,8318,8558,9700,9787,11065,11331,55920,84967,113130,286053	APEX1,CCND1,CDC25C,CDK4,PBX1,TERT,CDC45,CDK10,ESPL1,DLGAP5,UBE2C,PHB2,RCC2,LSM10,CDCA5,NSMCE2
7_Member	GO Biological Processes	GO:0045840	positive regulation of mitotic nuclear division	-3.10777	-1.38028	11/50	1906,3481,3630,5155,5902,9700,9787,11065,11331,113130,286053	EDN1,IGF2,INS,PDGFB,RANBP1,ESPL1,DLGAP5,UBE2C,PHB2,CDCA5,NSMCE2
7_Member	GO Biological Processes	GO:0051785	positive regulation of nuclear division	-2.88268	-1.22479	12/61	1906,3481,3630,4488,5155,5902,9700,9787,11065,11331,113130,286053	EDN1,IGF2,INS,MSX2,PDGFB,RANBP1,ESPL1,DLGAP5,UBE2C,PHB2,CDCA5,NSMCE2
8_Summary	GO Biological Processes	GO:0009063	cellular amino acid catabolic process	-6.3525	-3.61655	25/113	275,587,875,2572,2653,3028,3155,3242,4552,4843,5092,5471,6470,8659,8942,10841,23498,23576,26275,51166,78991,84842,112817,125061,144193,159,1160,2618,4953,5198,5831,6472,26227,29920,29968,58478,60496,80017,39,1375,1592,3033,3161,6652,8309,8692,10005,10449,51102,55577,64900,219743,440503,1615,2937,3630,4141,5184,5688,5692,7965,9521,25973,51540,113675,1733,1735,5827,6122,6159,6175,6187,6208,6217,623…	AMT,BCAT2,CBS,GAD2,GCSH,HSD17B10,HMGCL,HPD,MTRR,NOS2,PCBD1,PPAT,SHMT1,ALDH4A1,KYNU,FTCD,HAAO,DDAH1,HIBCH,AADAT,PCYOX1L,HPDL,HOGA1,AFMID,AMDHD1,ADSS,CKMT2,GART,ODC1,PFAS,PYCR1,SHMT2,PHGDH,PYCR2,PSAT1,ENOPH1,AASDHPPT,DGLUCY,ACAT2,CPT1B,CYP26A1,HADH,HMMR,SORD,ACOX2,HYAL2,ACOT8,ACAA2,MECR,NAGK,LPIN3,TYSND1,PLIN5,DARS,GSS,INS,MARS,PEPD,PSMA7,PSMB4,AIMP2,EEF1E1,PARS2,SCLY,SDSL,DIO1,DIO3,PXMP2,RPL3,RPL2…
8_Member	GO Biological Processes	GO:0009063	cellular amino acid catabolic process	-6.3525	-3.61655	25/113	275,587,875,2572,2653,3028,3155,3242,4552,4843,5092,5471,6470,8659,8942,10841,23498,23576,26275,51166,78991,84842,112817,125061,144193	AMT,BCAT2,CBS,GAD2,GCSH,HSD17B10,HMGCL,HPD,MTRR,NOS2,PCBD1,PPAT,SHMT1,ALDH4A1,KYNU,FTCD,HAAO,DDAH1,HIBCH,AADAT,PCYOX1L,HPDL,HOGA1,AFMID,AMDHD1
8_Member	GO Biological Processes	GO:1901606	alpha-amino acid catabolic process	-6.29559	-3.59729	23/99	275,587,875,2572,2653,3155,3242,4552,4843,5092,5471,6470,8659,8942,10841,23498,23576,26275,51166,84842,112817,125061,144193	AMT,BCAT2,CBS,GAD2,GCSH,HMGCL,HPD,MTRR,NOS2,PCBD1,PPAT,SHMT1,ALDH4A1,KYNU,FTCD,HAAO,DDAH1,HIBCH,AADAT,HPDL,HOGA1,AFMID,AMDHD1
8_Member	GO Biological Processes	GO:1901605	alpha-amino acid metabolic process	-5.59789	-3.11708	36/216	159,275,587,875,1160,2572,2618,2653,3155,3242,4552,4843,4953,5092,5198,5471,5831,6470,6472,8659,8942,10841,23498,23576,26227,26275,29920,29968,51166,58478,60496,80017,84842,112817,125061,144193	ADSS,AMT,BCAT2,CBS,CKMT2,GAD2,GART,GCSH,HMGCL,HPD,MTRR,NOS2,ODC1,PCBD1,PFAS,PPAT,PYCR1,SHMT1,SHMT2,ALDH4A1,KYNU,FTCD,HAAO,DDAH1,PHGDH,HIBCH,PYCR2,PSAT1,AADAT,ENOPH1,AASDHPPT,DGLUCY,HPDL,HOGA1,AFMID,AMDHD1
8_Member	GO Biological Processes	GO:0016054	organic acid catabolic process	-5.46508	-3.02205	40/255	39,275,587,875,1375,1592,2572,2653,3028,3033,3155,3161,3242,4552,4843,5092,5471,6470,6652,8309,8659,8692,8942,10005,10449,10841,23498,23576,26275,51102,51166,55577,64900,78991,84842,112817,125061,144193,219743,440503	ACAT2,AMT,BCAT2,CBS,CPT1B,CYP26A1,GAD2,GCSH,HSD17B10,HADH,HMGCL,HMMR,HPD,MTRR,NOS2,PCBD1,PPAT,SHMT1,SORD,ACOX2,ALDH4A1,HYAL2,KYNU,ACOT8,ACAA2,FTCD,HAAO,DDAH1,HIBCH,MECR,AADAT,NAGK,LPIN3,PCYOX1L,HPDL,HOGA1,AFMID,AMDHD1,TYSND1,PLIN5
8_Member	GO Biological Processes	GO:0046395	carboxylic acid catabolic process	-5.46508	-3.02205	40/255	39,275,587,875,1375,1592,2572,2653,3028,3033,3155,3161,3242,4552,4843,5092,5471,6470,6652,8309,8659,8692,8942,10005,10449,10841,23498,23576,26275,51102,51166,55577,64900,78991,84842,112817,125061,144193,219743,440503	ACAT2,AMT,BCAT2,CBS,CPT1B,CYP26A1,GAD2,GCSH,HSD17B10,HADH,HMGCL,HMMR,HPD,MTRR,NOS2,PCBD1,PPAT,SHMT1,SORD,ACOX2,ALDH4A1,HYAL2,KYNU,ACOT8,ACAA2,FTCD,HAAO,DDAH1,HIBCH,MECR,AADAT,NAGK,LPIN3,PCYOX1L,HPDL,HOGA1,AFMID,AMDHD1,TYSND1,PLIN5
8_Member	GO Biological Processes	GO:0006520	cellular amino acid metabolic process	-4.9945	-2.66263	50/363	159,275,587,875,1160,1615,2572,2618,2653,2937,3028,3155,3242,3630,4141,4552,4843,4953,5092,5184,5198,5471,5688,5692,5831,6470,6472,7965,8659,8942,9521,10841,23498,23576,25973,26227,26275,29920,29968,51166,51540,58478,60496,78991,80017,84842,112817,113675,125061,144193	ADSS,AMT,BCAT2,CBS,CKMT2,DARS,GAD2,GART,GCSH,GSS,HSD17B10,HMGCL,HPD,INS,MARS,MTRR,NOS2,ODC1,PCBD1,PEPD,PFAS,PPAT,PSMA7,PSMB4,PYCR1,SHMT1,SHMT2,AIMP2,ALDH4A1,KYNU,EEF1E1,FTCD,HAAO,DDAH1,PARS2,PHGDH,HIBCH,PYCR2,PSAT1,AADAT,SCLY,ENOPH1,AASDHPPT,PCYOX1L,DGLUCY,HPDL,HOGA1,SDSL,AFMID,AMDHD1
8_Member	Reactome Gene Sets	R-HSA-71291	Metabolism of amino acids and derivatives	-4.92863	-2.64429	50/365	275,587,875,1160,1615,1733,1735,2653,3028,3242,4141,4552,4953,5092,5688,5692,5827,5831,6122,6159,6175,6187,6208,6217,6231,6232,6470,7965,8659,8942,9045,9521,10841,23498,26227,26275,29920,29968,51166,51380,51540,54498,55349,57407,58478,112817,125061,144193,387787,100131187	AMT,BCAT2,CBS,CKMT2,DARS,DIO1,DIO3,GCSH,HSD17B10,HPD,MARS,MTRR,ODC1,PCBD1,PSMA7,PSMB4,PXMP2,PYCR1,RPL3,RPL29,RPLP0,RPS2,RPS14,RPS16,RPS26,RPS27,SHMT1,AIMP2,ALDH4A1,KYNU,RPL14,EEF1E1,FTCD,HAAO,PHGDH,HIBCH,PYCR2,PSAT1,AADAT,CSAD,SCLY,SMOX,CHDH,NMRAL1,ENOPH1,HOGA1,AFMID,AMDHD1,LIPT2,TSTD1
8_Member	GO Biological Processes	GO:0044282	small molecule catabolic process	-3.8484	-1.86819	51/412	39,219,275,587,875,955,1375,1592,2523,2572,2645,2653,3028,3029,3033,3155,3161,3242,3795,4552,4843,5092,5471,6120,6470,6652,8309,8659,8692,8942,10005,10449,10841,11165,23498,23576,26275,27233,51102,51166,55577,64080,64900,78991,84842,112817,125061,144193,200316,219743,440503	ACAT2,ALDH1B1,AMT,BCAT2,CBS,ENTPD6,CPT1B,CYP26A1,FUT1,GAD2,GCK,GCSH,HSD17B10,HAGH,HADH,HMGCL,HMMR,HPD,KHK,MTRR,NOS2,PCBD1,PPAT,RPE,SHMT1,SORD,ACOX2,ALDH4A1,HYAL2,KYNU,ACOT8,ACAA2,FTCD,NUDT3,HAAO,DDAH1,HIBCH,SULT1C4,MECR,AADAT,NAGK,RBKS,LPIN3,PCYOX1L,HPDL,HOGA1,AFMID,AMDHD1,APOBEC3F,TYSND1,PLIN5
8_Member	GO Biological Processes	GO:0009064	glutamine family amino acid metabolic process	-2.30805	-0.86941	12/71	2572,4843,5198,5471,5831,8659,10841,23576,29920,51166,80017,144193	GAD2,NOS2,PFAS,PPAT,PYCR1,ALDH4A1,FTCD,DDAH1,PYCR2,AADAT,DGLUCY,AMDHD1
8_Member	GO Biological Processes	GO:0043648	dicarboxylic acid metabolic process	-2.20021	-0.807634	15/101	159,2572,4552,6470,6472,6770,8659,8942,10005,10841,23498,51166,80017,112817,144193	ADSS,GAD2,MTRR,SHMT1,SHMT2,STAR,ALDH4A1,KYNU,ACOT8,FTCD,HAAO,AADAT,DGLUCY,HOGA1,AMDHD1
9_Summary	GO Biological Processes	GO:0034660	ncRNA metabolic process	-6.27631	-3.59699	75/573	1615,1663,2961,3028,4141,4790,5394,5438,5439,5452,5822,6122,6159,6175,6187,6208,6217,6231,6232,6598,6617,6741,6878,6895,7965,9045,9136,9521,10360,10438,10521,10557,10595,10785,10898,10969,11062,11340,25973,26024,28987,50628,51010,51367,51504,54901,54913,55226,55272,55506,55646,55695,56339,56915,64172,64852,64963,65123,79050,79727,79922,80149,80324,80746,81605,81890,83707,84128,87178,92675,123263,…	DARS,DDX11,GTF2E2,HSD17B10,MARS,NFKB1,EXOSC10,POLR2I,POLR2J,POU2F2,PWP2,RPL3,RPL29,RPLP0,RPS2,RPS14,RPS16,RPS26,RPS27,SMARCB1,SNAPC1,SSB,TAF6,TARBP2,AIMP2,RPL14,RRP9,EEF1E1,NPM3,C1D,DDX17,RPP38,ERN2,WDR4,CPSF4,EBNA1BP2,DUS4L,EXOSC8,PARS2,PTCD1,NOB1,GEMIN4,EXOSC3,POP5,TRMT112,CDKAL1,RPP25,NAT10,IMP3,H2AFY2,LYAR,NSUN5,METTL3,EXOSC5,OSGEPL1,TUT1,MRPS11,INTS3,NOC4L,LIN28A,MRM1,ZC3H12A,PUS1,TSEN2,URM1…
9_Member	GO Biological Processes	GO:0034660	ncRNA metabolic process	-6.27631	-3.59699	75/573	1615,1663,2961,3028,4141,4790,5394,5438,5439,5452,5822,6122,6159,6175,6187,6208,6217,6231,6232,6598,6617,6741,6878,6895,7965,9045,9136,9521,10360,10438,10521,10557,10595,10785,10898,10969,11062,11340,25973,26024,28987,50628,51010,51367,51504,54901,54913,55226,55272,55506,55646,55695,56339,56915,64172,64852,64963,65123,79050,79727,79922,80149,80324,80746,81605,81890,83707,84128,87178,92675,123263,…	DARS,DDX11,GTF2E2,HSD17B10,MARS,NFKB1,EXOSC10,POLR2I,POLR2J,POU2F2,PWP2,RPL3,RPL29,RPLP0,RPS2,RPS14,RPS16,RPS26,RPS27,SMARCB1,SNAPC1,SSB,TAF6,TARBP2,AIMP2,RPL14,RRP9,EEF1E1,NPM3,C1D,DDX17,RPP38,ERN2,WDR4,CPSF4,EBNA1BP2,DUS4L,EXOSC8,PARS2,PTCD1,NOB1,GEMIN4,EXOSC3,POP5,TRMT112,CDKAL1,RPP25,NAT10,IMP3,H2AFY2,LYAR,NSUN5,METTL3,EXOSC5,OSGEPL1,TUT1,MRPS11,INTS3,NOC4L,LIN28A,MRM1,ZC3H12A,PUS1,TSEN2,URM1…
9_Member	GO Biological Processes	GO:0034470	ncRNA processing	-5.63418	-3.14	56/403	3028,5394,5822,6122,6159,6175,6187,6208,6217,6231,6232,6741,6895,9045,9136,10360,10438,10521,10557,10785,10898,10969,11062,11340,26024,28987,50628,51010,51367,51504,54901,54913,55226,55272,55646,55695,56339,56915,64172,64852,64963,65123,79050,79727,79922,80324,80746,81605,81890,83707,84128,123263,161394,283989,285367,348180	HSD17B10,EXOSC10,PWP2,RPL3,RPL29,RPLP0,RPS2,RPS14,RPS16,RPS26,RPS27,SSB,TARBP2,RPL14,RRP9,NPM3,C1D,DDX17,RPP38,WDR4,CPSF4,EBNA1BP2,DUS4L,EXOSC8,PTCD1,NOB1,GEMIN4,EXOSC3,POP5,TRMT112,CDKAL1,RPP25,NAT10,IMP3,LYAR,NSUN5,METTL3,EXOSC5,OSGEPL1,TUT1,MRPS11,INTS3,NOC4L,LIN28A,MRM1,PUS1,TSEN2,URM1,QTRT1,TRPT1,WDR75,MTFMT,SAMD15,TSEN54,RPUSD3,CTU2
9_Member	Reactome Gene Sets	R-HSA-8953854	Metabolism of RNA	-5.48426	-3.029	82/675	677,3028,3188,3191,4927,5394,5438,5439,5580,5688,5692,5822,6122,6159,6175,6187,6208,6217,6231,6232,6432,6628,6631,6638,7314,7884,9045,9136,9410,9582,9688,10212,10283,10419,10438,10450,10557,10785,10898,10921,10969,11097,11340,22826,23644,28960,28987,29107,50628,51010,51367,51504,51690,54901,54913,55226,55272,55954,56339,56915,57122,65109,79050,79159,79622,79902,79922,80324,80746,81605,81890,83443…	ZFP36L1,HSD17B10,HNRNPH2,HNRNPL,NUP88,EXOSC10,POLR2I,POLR2J,PRKCD,PSMA7,PSMB4,PWP2,RPL3,RPL29,RPLP0,RPS2,RPS14,RPS16,RPS26,RPS27,SRSF7,SNRPB,SNRPC,SNRPN,UBB,SLBP,RPL14,RRP9,SNRNP40,APOBEC3B,NUP93,DDX39A,CWC27,PRMT5,C1D,PPIE,RPP38,WDR4,CPSF4,RNPS1,EBNA1BP2,NUPL2,EXOSC8,DNAJC8,EDC4,DCPS,NOB1,NXT1,GEMIN4,EXOSC3,POP5,TRMT112,LSM7,CDKAL1,RPP25,NAT10,IMP3,ZMAT5,METTL3,EXOSC5,NUP107,UPF3B,NOC4L,NOL12,SN…
9_Member	GO Biological Processes	GO:0016072	rRNA metabolic process	-3.38615	-1.57039	38/294	1663,4141,5394,5822,6122,6159,6175,6187,6208,6217,6231,6232,6598,9045,9136,10360,10438,10521,10557,10595,10969,11340,28987,50628,51010,51504,54913,55226,55272,55506,55646,55695,56915,64963,79050,79922,84128,161394	DDX11,MARS,EXOSC10,PWP2,RPL3,RPL29,RPLP0,RPS2,RPS14,RPS16,RPS26,RPS27,SMARCB1,RPL14,RRP9,NPM3,C1D,DDX17,RPP38,ERN2,EBNA1BP2,EXOSC8,NOB1,GEMIN4,EXOSC3,TRMT112,RPP25,NAT10,IMP3,H2AFY2,LYAR,NSUN5,EXOSC5,MRPS11,NOC4L,MRM1,WDR75,SAMD15
9_Member	Reactome Gene Sets	R-HSA-72312	rRNA processing	-2.98438	-1.2971	28/206	3028,5394,5822,6122,6159,6175,6187,6208,6217,6231,6232,9045,9136,10438,10557,10969,11340,28987,51010,51504,54913,55226,55272,56915,79050,79159,79922,84128	HSD17B10,EXOSC10,PWP2,RPL3,RPL29,RPLP0,RPS2,RPS14,RPS16,RPS26,RPS27,RPL14,RRP9,C1D,RPP38,EBNA1BP2,EXOSC8,NOB1,EXOSC3,TRMT112,RPP25,NAT10,IMP3,EXOSC5,NOC4L,NOL12,MRM1,WDR75
9_Member	GO Biological Processes	GO:0006364	rRNA processing	-2.8868	-1.2264	33/260	5394,5822,6122,6159,6175,6187,6208,6217,6231,6232,9045,9136,10360,10438,10521,10557,10969,11340,28987,50628,51010,51504,54913,55226,55272,55646,55695,56915,64963,79050,79922,84128,161394	EXOSC10,PWP2,RPL3,RPL29,RPLP0,RPS2,RPS14,RPS16,RPS26,RPS27,RPL14,RRP9,NPM3,C1D,DDX17,RPP38,EBNA1BP2,EXOSC8,NOB1,GEMIN4,EXOSC3,TRMT112,RPP25,NAT10,IMP3,LYAR,NSUN5,EXOSC5,MRPS11,NOC4L,MRM1,WDR75,SAMD15
9_Member	Reactome Gene Sets	R-HSA-8868773	rRNA processing in the nucleus and cytosol	-2.66269	-1.09472	26/196	5394,5822,6122,6159,6175,6187,6208,6217,6231,6232,9045,9136,10438,10557,10969,11340,28987,51010,51504,54913,55226,55272,56915,79050,79159,84128	EXOSC10,PWP2,RPL3,RPL29,RPLP0,RPS2,RPS14,RPS16,RPS26,RPS27,RPL14,RRP9,C1D,RPP38,EBNA1BP2,EXOSC8,NOB1,EXOSC3,TRMT112,RPP25,NAT10,IMP3,EXOSC5,NOC4L,NOL12,WDR75
9_Member	GO Biological Processes	GO:0042254	ribosome biogenesis	-2.50991	-0.996939	38/328	4927,5394,5822,6122,6159,6175,6187,6208,6217,6231,6232,9045,9136,10360,10438,10521,10557,10969,11340,28987,50628,51010,51504,54475,54913,55003,55226,55272,55646,55695,56915,64963,65003,79050,79922,84128,92170,161394	NUP88,EXOSC10,PWP2,RPL3,RPL29,RPLP0,RPS2,RPS14,RPS16,RPS26,RPS27,RPL14,RRP9,NPM3,C1D,DDX17,RPP38,EBNA1BP2,EXOSC8,NOB1,GEMIN4,EXOSC3,TRMT112,NLE1,RPP25,PAK1IP1,NAT10,IMP3,LYAR,NSUN5,EXOSC5,MRPS11,MRPL11,NOC4L,MRM1,WDR75,MTG1,SAMD15
9_Member	Reactome Gene Sets	R-HSA-6791226	Major pathway of rRNA processing in the nucleolus and cytosol	-2.34758	-0.902331	24/186	5394,5822,6122,6159,6175,6187,6208,6217,6231,6232,9045,9136,10438,10557,10969,11340,28987,51010,54913,55272,56915,79050,79159,84128	EXOSC10,PWP2,RPL3,RPL29,RPLP0,RPS2,RPS14,RPS16,RPS26,RPS27,RPL14,RRP9,C1D,RPP38,EBNA1BP2,EXOSC8,NOB1,EXOSC3,RPP25,IMP3,EXOSC5,NOC4L,NOL12,WDR75
10_Summary	GO Biological Processes	GO:0010942	positive regulation of cell death	-6.18574	-3.51886	84/669	388,467,637,638,650,666,842,948,958,997,1019,1490,1499,1843,2045,2152,3039,3248,3399,3491,3624,3688,4488,4609,4613,4616,4803,4851,5245,5329,5580,5608,5740,6279,6280,7023,7027,7029,7042,7057,7157,7164,7186,7314,7442,7531,7965,8091,8309,8406,8692,8739,8772,8797,9138,9141,9181,9521,9770,9833,10016,10451,10550,10912,10921,11132,23421,25791,25803,26471,27063,27113,27120,29126,51147,51330,54541,56993,7…	RHOB,ATF3,BID,BIK,BMP2,BOK,CASP9,CD36,CD40,CDC34,CDK4,CTGF,CTNNB1,DUSP1,EPHA7,F3,HBA1,HPGD,ID3,CYR61,INHBA,ITGB1,MSX2,MYC,MYCN,GADD45B,NGF,NOTCH1,PHB,PLAUR,PRKCD,MAP2K6,PTGIS,S100A8,S100A9,TFAP4,TFDP1,TFDP2,TGFB2,THBS1,TP53,TPD52L1,TRAF2,UBB,TRPV1,YWHAE,AIMP2,HMGA2,ACOX2,SRPX,HYAL2,HRK,FADD,TNFRSF10A,ARHGEF1,PDCD5,ARHGEF2,EEF1E1,RASSF2,MELK,PDCD6,VAV3,ARL6IP5,GADD45G,RNPS1,CAPN10,ITGB3BP,NGEF,SPD…
10_Member	GO Biological Processes	GO:0010942	positive regulation of cell death	-6.18574	-3.51886	84/669	388,467,637,638,650,666,842,948,958,997,1019,1490,1499,1843,2045,2152,3039,3248,3399,3491,3624,3688,4488,4609,4613,4616,4803,4851,5245,5329,5580,5608,5740,6279,6280,7023,7027,7029,7042,7057,7157,7164,7186,7314,7442,7531,7965,8091,8309,8406,8692,8739,8772,8797,9138,9141,9181,9521,9770,9833,10016,10451,10550,10912,10921,11132,23421,25791,25803,26471,27063,27113,27120,29126,51147,51330,54541,56993,7…	RHOB,ATF3,BID,BIK,BMP2,BOK,CASP9,CD36,CD40,CDC34,CDK4,CTGF,CTNNB1,DUSP1,EPHA7,F3,HBA1,HPGD,ID3,CYR61,INHBA,ITGB1,MSX2,MYC,MYCN,GADD45B,NGF,NOTCH1,PHB,PLAUR,PRKCD,MAP2K6,PTGIS,S100A8,S100A9,TFAP4,TFDP1,TFDP2,TGFB2,THBS1,TP53,TPD52L1,TRAF2,UBB,TRPV1,YWHAE,AIMP2,HMGA2,ACOX2,SRPX,HYAL2,HRK,FADD,TNFRSF10A,ARHGEF1,PDCD5,ARHGEF2,EEF1E1,RASSF2,MELK,PDCD6,VAV3,ARL6IP5,GADD45G,RNPS1,CAPN10,ITGB3BP,NGEF,SPD…
10_Member	GO Biological Processes	GO:0043065	positive regulation of apoptotic process	-5.6744	-3.15937	77/615	388,467,637,638,650,666,842,958,997,1019,1490,1499,1843,2045,2152,3248,3399,3491,3624,3688,4488,4609,4616,4803,4851,5329,5580,5608,5740,6279,6280,7023,7027,7029,7042,7057,7157,7164,7186,7314,7442,7531,8091,8406,8692,8739,8772,8797,9138,9141,9181,9521,9770,9833,10016,10451,10550,10912,10921,11132,23421,25791,25803,26471,27063,27113,27120,29126,51147,51330,56993,79156,80149,84807,128272,130399,2557…	RHOB,ATF3,BID,BIK,BMP2,BOK,CASP9,CD40,CDC34,CDK4,CTGF,CTNNB1,DUSP1,EPHA7,F3,HPGD,ID3,CYR61,INHBA,ITGB1,MSX2,MYC,GADD45B,NGF,NOTCH1,PLAUR,PRKCD,MAP2K6,PTGIS,S100A8,S100A9,TFAP4,TFDP1,TFDP2,TGFB2,THBS1,TP53,TPD52L1,TRAF2,UBB,TRPV1,YWHAE,HMGA2,SRPX,HYAL2,HRK,FADD,TNFRSF10A,ARHGEF1,PDCD5,ARHGEF2,EEF1E1,RASSF2,MELK,PDCD6,VAV3,ARL6IP5,GADD45G,RNPS1,CAPN10,ITGB3BP,NGEF,SPDEF,NUPR1,ANKRD1,BBC3,DKKL1,CD27…
10_Member	GO Biological Processes	GO:0043068	positive regulation of programmed cell death	-5.51552	-3.05402	77/621	388,467,637,638,650,666,842,958,997,1019,1490,1499,1843,2045,2152,3248,3399,3491,3624,3688,4488,4609,4616,4803,4851,5329,5580,5608,5740,6279,6280,7023,7027,7029,7042,7057,7157,7164,7186,7314,7442,7531,8091,8406,8692,8739,8772,8797,9138,9141,9181,9521,9770,9833,10016,10451,10550,10912,10921,11132,23421,25791,25803,26471,27063,27113,27120,29126,51147,51330,56993,79156,80149,84807,128272,130399,2557…	RHOB,ATF3,BID,BIK,BMP2,BOK,CASP9,CD40,CDC34,CDK4,CTGF,CTNNB1,DUSP1,EPHA7,F3,HPGD,ID3,CYR61,INHBA,ITGB1,MSX2,MYC,GADD45B,NGF,NOTCH1,PLAUR,PRKCD,MAP2K6,PTGIS,S100A8,S100A9,TFAP4,TFDP1,TFDP2,TGFB2,THBS1,TP53,TPD52L1,TRAF2,UBB,TRPV1,YWHAE,HMGA2,SRPX,HYAL2,HRK,FADD,TNFRSF10A,ARHGEF1,PDCD5,ARHGEF2,EEF1E1,RASSF2,MELK,PDCD6,VAV3,ARL6IP5,GADD45G,RNPS1,CAPN10,ITGB3BP,NGEF,SPDEF,NUPR1,ANKRD1,BBC3,DKKL1,CD27…
10_Member	GO Biological Processes	GO:0097190	apoptotic signaling pathway	-3.75238	-1.81376	67/588	467,637,638,666,842,958,1499,1969,2260,3148,3624,3630,3651,3856,3875,4803,5054,5196,5329,5580,5740,5977,6279,6280,6387,6750,7015,7023,7027,7029,7042,7057,7128,7157,7164,7186,7314,7531,7857,8406,8692,8739,8772,8797,9141,9181,9641,9833,10016,10449,10550,10572,10595,10808,26471,27113,51060,51330,54475,54541,57646,79094,79156,83596,84957,255027,342977	ATF3,BID,BIK,BOK,CASP9,CD40,CTNNB1,EPHA2,FGFR1,HMGB2,INHBA,INS,PDX1,KRT8,KRT18,NGF,SERPINE1,PF4,PLAUR,PRKCD,PTGIS,DPF2,S100A8,S100A9,CXCL12,SST,TERT,TFAP4,TFDP1,TFDP2,TGFB2,THBS1,TNFAIP3,TP53,TPD52L1,TRAF2,UBB,YWHAE,SCG2,SRPX,HYAL2,HRK,FADD,TNFRSF10A,PDCD5,ARHGEF2,IKBKE,MELK,PDCD6,ACAA2,ARL6IP5,SIVA1,ERN2,HSPH1,NUPR1,BBC3,TXNDC12,TNFRSF12A,NLE1,DDIT4,USP28,CHAC1,PLEKHF1,BCL2L12,RELT,MPV17L,NANOS3
10_Member	GO Biological Processes	GO:2001235	positive regulation of apoptotic signaling pathway	-3.73572	-1.80272	27/176	467,637,638,666,3624,5329,5580,6279,6280,7023,7027,7029,7057,7157,7164,7186,7314,7531,8406,8692,8739,8772,8797,9141,27113,51330,79156	ATF3,BID,BIK,BOK,INHBA,PLAUR,PRKCD,S100A8,S100A9,TFAP4,TFDP1,TFDP2,THBS1,TP53,TPD52L1,TRAF2,UBB,YWHAE,SRPX,HYAL2,HRK,FADD,TNFRSF10A,PDCD5,BBC3,TNFRSF12A,PLEKHF1
10_Member	GO Biological Processes	GO:2001233	regulation of apoptotic signaling pathway	-3.29261	-1.51339	46/381	467,637,638,666,1499,2260,3148,3624,3630,3651,5054,5196,5329,5580,6279,6280,6387,7015,7023,7027,7029,7057,7128,7157,7164,7186,7314,7531,7857,8406,8692,8739,8772,8797,9141,9181,10449,10808,27113,51060,51330,54475,79156,83596,255027,342977	ATF3,BID,BIK,BOK,CTNNB1,FGFR1,HMGB2,INHBA,INS,PDX1,SERPINE1,PF4,PLAUR,PRKCD,S100A8,S100A9,CXCL12,TERT,TFAP4,TFDP1,TFDP2,THBS1,TNFAIP3,TP53,TPD52L1,TRAF2,UBB,YWHAE,SCG2,SRPX,HYAL2,HRK,FADD,TNFRSF10A,PDCD5,ARHGEF2,ACAA2,HSPH1,BBC3,TXNDC12,TNFRSF12A,NLE1,PLEKHF1,BCL2L12,MPV17L,NANOS3
11_Summary	Reactome Gene Sets	R-HSA-75205	Dissolution of Fibrin Clot	-6.14427	-3.48737	8/13	302,5054,5055,5271,5327,5328,5329,5345,1906,5155,5156,5580,5624,7056,7057,7391,948,2152,2207,6280,150,7128,7429,11221,51330,87,388,677,958,1001,1465,1490,1809,2113,2146,3046,3047,3048,3399,3491,3611,3624,3630,4147,4162,4192,4488,4778,4851,5051,5104,5196,5265,5336,5604,5754,6279,6382,6385,7042,7157,7168,7454,7975,8353,8354,8357,10451,10461,11331,22915,51156,83700,118812,128272,140628,112,231,360,5…	ANXA2,SERPINE1,SERPINB2,SERPINB8,PLAT,PLAU,PLAUR,SERPINF2,EDN1,PDGFB,PDGFRA,PRKCD,PROC,THBD,THBS1,USF1,CD36,F3,FCER1G,S100A9,ADRA2A,TNFAIP3,VIL1,DUSP10,TNFRSF12A,ACTN1,RHOB,ZFP36L1,CD40,CDH3,CSRP1,CTGF,DPYSL3,ETS1,EZH2,HBE1,HBG1,HBG2,ID3,CYR61,ILK,INHBA,INS,MATN2,MCAM,MDK,MSX2,NFE2,NOTCH1,PAFAH2,SERPINA5,PF4,SERPINA1,PLCG2,MAP2K1,PTK7,S100A8,SDC1,SDC4,TGFB2,TP53,TPM1,WAS,MAFK,HIST1H3E,HIST1H3I,HI…
11_Member	Reactome Gene Sets	R-HSA-75205	Dissolution of Fibrin Clot	-6.14427	-3.48737	8/13	302,5054,5055,5271,5327,5328,5329,5345	ANXA2,SERPINE1,SERPINB2,SERPINB8,PLAT,PLAU,PLAUR,SERPINF2
11_Member	GO Biological Processes	GO:0030195	negative regulation of blood coagulation	-5.67989	-3.15937	15/51	302,1906,5054,5055,5155,5156,5327,5328,5329,5345,5580,5624,7056,7057,7391	ANXA2,EDN1,SERPINE1,SERPINB2,PDGFB,PDGFRA,PLAT,PLAU,PLAUR,SERPINF2,PRKCD,PROC,THBD,THBS1,USF1
11_Member	GO Biological Processes	GO:1900047	negative regulation of hemostasis	-5.67989	-3.15937	15/51	302,1906,5054,5055,5155,5156,5327,5328,5329,5345,5580,5624,7056,7057,7391	ANXA2,EDN1,SERPINE1,SERPINB2,PDGFB,PDGFRA,PLAT,PLAU,PLAUR,SERPINF2,PRKCD,PROC,THBD,THBS1,USF1
11_Member	GO Biological Processes	GO:0030193	regulation of blood coagulation	-5.64088	-3.14	19/78	302,948,1906,2152,2207,5054,5055,5155,5156,5327,5328,5329,5345,5580,5624,6280,7056,7057,7391	ANXA2,CD36,EDN1,F3,FCER1G,SERPINE1,SERPINB2,PDGFB,PDGFRA,PLAT,PLAU,PLAUR,SERPINF2,PRKCD,PROC,S100A9,THBD,THBS1,USF1
11_Member	GO Biological Processes	GO:1900046	regulation of hemostasis	-5.64088	-3.14	19/78	302,948,1906,2152,2207,5054,5055,5155,5156,5327,5328,5329,5345,5580,5624,6280,7056,7057,7391	ANXA2,CD36,EDN1,F3,FCER1G,SERPINE1,SERPINB2,PDGFB,PDGFRA,PLAT,PLAU,PLAUR,SERPINF2,PRKCD,PROC,S100A9,THBD,THBS1,USF1
11_Member	GO Biological Processes	GO:0050818	regulation of coagulation	-5.13132	-2.75004	19/84	302,948,1906,2152,2207,5054,5055,5155,5156,5327,5328,5329,5345,5580,5624,6280,7056,7057,7391	ANXA2,CD36,EDN1,F3,FCER1G,SERPINE1,SERPINB2,PDGFB,PDGFRA,PLAT,PLAU,PLAUR,SERPINF2,PRKCD,PROC,S100A9,THBD,THBS1,USF1
11_Member	GO Biological Processes	GO:0050819	negative regulation of coagulation	-5.123	-2.74692	15/56	302,1906,5054,5055,5155,5156,5327,5328,5329,5345,5580,5624,7056,7057,7391	ANXA2,EDN1,SERPINE1,SERPINB2,PDGFB,PDGFRA,PLAT,PLAU,PLAUR,SERPINF2,PRKCD,PROC,THBD,THBS1,USF1
11_Member	GO Biological Processes	GO:0042730	fibrinolysis	-4.96341	-2.64636	10/27	302,5054,5055,5327,5328,5329,5345,7056,7057,7391	ANXA2,SERPINE1,SERPINB2,PLAT,PLAU,PLAUR,SERPINF2,THBD,THBS1,USF1
11_Member	GO Biological Processes	GO:0061041	regulation of wound healing	-4.46254	-2.2859	24/134	150,302,948,1906,2152,2207,5054,5055,5155,5156,5327,5328,5329,5345,5580,5624,6280,7056,7057,7128,7391,7429,11221,51330	ADRA2A,ANXA2,CD36,EDN1,F3,FCER1G,SERPINE1,SERPINB2,PDGFB,PDGFRA,PLAT,PLAU,PLAUR,SERPINF2,PRKCD,PROC,S100A9,THBD,THBS1,TNFAIP3,USF1,VIL1,DUSP10,TNFRSF12A
11_Member	GO Biological Processes	GO:0061045	negative regulation of wound healing	-4.31831	-2.15784	16/72	302,1906,5054,5055,5155,5156,5327,5328,5329,5345,5580,5624,7056,7057,7391,11221	ANXA2,EDN1,SERPINE1,SERPINB2,PDGFB,PDGFRA,PLAT,PLAU,PLAUR,SERPINF2,PRKCD,PROC,THBD,THBS1,USF1,DUSP10
11_Member	GO Biological Processes	GO:0009611	response to wounding	-4.19578	-2.0744	75/655	87,150,302,388,677,948,958,1001,1465,1490,1809,1906,2113,2146,2152,2207,3046,3047,3048,3399,3491,3611,3624,3630,4147,4162,4192,4488,4778,4851,5051,5054,5055,5104,5155,5156,5196,5265,5327,5328,5329,5336,5345,5580,5604,5624,5754,6279,6280,6382,6385,7042,7056,7057,7128,7157,7168,7391,7429,7454,7975,8353,8354,8357,10451,10461,11221,11331,22915,51156,51330,83700,118812,128272,140628	ACTN1,ADRA2A,ANXA2,RHOB,ZFP36L1,CD36,CD40,CDH3,CSRP1,CTGF,DPYSL3,EDN1,ETS1,EZH2,F3,FCER1G,HBE1,HBG1,HBG2,ID3,CYR61,ILK,INHBA,INS,MATN2,MCAM,MDK,MSX2,NFE2,NOTCH1,PAFAH2,SERPINE1,SERPINB2,SERPINA5,PDGFB,PDGFRA,PF4,SERPINA1,PLAT,PLAU,PLAUR,PLCG2,SERPINF2,PRKCD,MAP2K1,PROC,PTK7,S100A8,S100A9,SDC1,SDC4,TGFB2,THBD,THBS1,TNFAIP3,TP53,TPM1,USF1,VIL1,WAS,MAFK,HIST1H3E,HIST1H3I,HIST1H3H,VAV3,MERTK,DUSP10,P…
11_Member	GO Biological Processes	GO:0050878	regulation of body fluid levels	-4.03024	-1.96528	60/500	87,112,150,231,302,360,388,540,595,948,958,1465,1906,2152,2207,2981,3046,3047,3048,3291,3611,4778,4879,5051,5054,5055,5104,5155,5156,5196,5265,5327,5328,5329,5336,5345,5471,5580,5624,6280,6338,6340,6869,7056,7057,7349,7391,7454,7975,8353,8354,8357,8692,10062,10451,10461,22915,51156,84283,140628	ACTN1,ADCY6,ADRA2A,AKR1B1,ANXA2,AQP3,RHOB,ATP7B,CCND1,CD36,CD40,CSRP1,EDN1,F3,FCER1G,GUCA2B,HBE1,HBG1,HBG2,HSD11B2,ILK,NFE2,NPPB,PAFAH2,SERPINE1,SERPINB2,SERPINA5,PDGFB,PDGFRA,PF4,SERPINA1,PLAT,PLAU,PLAUR,PLCG2,SERPINF2,PPAT,PRKCD,PROC,S100A9,SCNN1B,SCNN1G,TACR1,THBD,THBS1,UCN,USF1,WAS,MAFK,HIST1H3E,HIST1H3I,HIST1H3H,HYAL2,NR1H3,VAV3,MERTK,MMRN1,SERPINA10,TMEM79,GATA5
11_Member	GO Biological Processes	GO:0042060	wound healing	-4.02758	-1.96527	64/543	87,150,302,388,948,958,1001,1465,1906,2113,2146,2152,2207,3046,3047,3048,3491,3611,3630,4162,4488,4778,4851,5051,5054,5055,5104,5155,5156,5196,5265,5327,5328,5329,5336,5345,5580,5624,5754,6279,6280,6382,6385,7042,7056,7057,7128,7157,7168,7391,7429,7454,7975,8353,8354,8357,10451,10461,11221,22915,51156,51330,128272,140628	ACTN1,ADRA2A,ANXA2,RHOB,CD36,CD40,CDH3,CSRP1,EDN1,ETS1,EZH2,F3,FCER1G,HBE1,HBG1,HBG2,CYR61,ILK,INS,MCAM,MSX2,NFE2,NOTCH1,PAFAH2,SERPINE1,SERPINB2,SERPINA5,PDGFB,PDGFRA,PF4,SERPINA1,PLAT,PLAU,PLAUR,PLCG2,SERPINF2,PRKCD,PROC,PTK7,S100A8,S100A9,SDC1,SDC4,TGFB2,THBD,THBS1,TNFAIP3,TP53,TPM1,USF1,VIL1,WAS,MAFK,HIST1H3E,HIST1H3I,HIST1H3H,VAV3,MERTK,DUSP10,MMRN1,SERPINA10,TNFRSF12A,ARHGEF19,GATA5
11_Member	GO Biological Processes	GO:0007596	blood coagulation	-3.77619	-1.82465	44/342	87,150,302,388,948,958,1465,1906,2152,2207,3046,3047,3048,3611,4778,5051,5054,5055,5104,5155,5156,5196,5265,5327,5328,5329,5336,5345,5580,5624,6280,7056,7057,7391,7454,7975,8353,8354,8357,10451,10461,22915,51156,140628	ACTN1,ADRA2A,ANXA2,RHOB,CD36,CD40,CSRP1,EDN1,F3,FCER1G,HBE1,HBG1,HBG2,ILK,NFE2,PAFAH2,SERPINE1,SERPINB2,SERPINA5,PDGFB,PDGFRA,PF4,SERPINA1,PLAT,PLAU,PLAUR,PLCG2,SERPINF2,PRKCD,PROC,S100A9,THBD,THBS1,USF1,WAS,MAFK,HIST1H3E,HIST1H3I,HIST1H3H,VAV3,MERTK,MMRN1,SERPINA10,GATA5
11_Member	GO Biological Processes	GO:0007599	hemostasis	-3.63489	-1.72794	44/347	87,150,302,388,948,958,1465,1906,2152,2207,3046,3047,3048,3611,4778,5051,5054,5055,5104,5155,5156,5196,5265,5327,5328,5329,5336,5345,5580,5624,6280,7056,7057,7391,7454,7975,8353,8354,8357,10451,10461,22915,51156,140628	ACTN1,ADRA2A,ANXA2,RHOB,CD36,CD40,CSRP1,EDN1,F3,FCER1G,HBE1,HBG1,HBG2,ILK,NFE2,PAFAH2,SERPINE1,SERPINB2,SERPINA5,PDGFB,PDGFRA,PF4,SERPINA1,PLAT,PLAU,PLAUR,PLCG2,SERPINF2,PRKCD,PROC,S100A9,THBD,THBS1,USF1,WAS,MAFK,HIST1H3E,HIST1H3I,HIST1H3H,VAV3,MERTK,MMRN1,SERPINA10,GATA5
11_Member	GO Biological Processes	GO:1903034	regulation of response to wounding	-3.6302	-1.72706	25/160	150,302,948,1906,2152,2207,5054,5055,5155,5156,5327,5328,5329,5345,5580,5604,5624,6280,7056,7057,7128,7391,7429,11221,51330	ADRA2A,ANXA2,CD36,EDN1,F3,FCER1G,SERPINE1,SERPINB2,PDGFB,PDGFRA,PLAT,PLAU,PLAUR,SERPINF2,PRKCD,MAP2K1,PROC,S100A9,THBD,THBS1,TNFAIP3,USF1,VIL1,DUSP10,TNFRSF12A
11_Member	GO Biological Processes	GO:0050817	coagulation	-3.60717	-1.71165	44/348	87,150,302,388,948,958,1465,1906,2152,2207,3046,3047,3048,3611,4778,5051,5054,5055,5104,5155,5156,5196,5265,5327,5328,5329,5336,5345,5580,5624,6280,7056,7057,7391,7454,7975,8353,8354,8357,10451,10461,22915,51156,140628	ACTN1,ADRA2A,ANXA2,RHOB,CD36,CD40,CSRP1,EDN1,F3,FCER1G,HBE1,HBG1,HBG2,ILK,NFE2,PAFAH2,SERPINE1,SERPINB2,SERPINA5,PDGFB,PDGFRA,PF4,SERPINA1,PLAT,PLAU,PLAUR,PLCG2,SERPINF2,PRKCD,PROC,S100A9,THBD,THBS1,USF1,WAS,MAFK,HIST1H3E,HIST1H3I,HIST1H3H,VAV3,MERTK,MMRN1,SERPINA10,GATA5
11_Member	GO Biological Processes	GO:1903035	negative regulation of response to wounding	-3.48744	-1.62642	16/84	302,1906,5054,5055,5155,5156,5327,5328,5329,5345,5580,5624,7056,7057,7391,11221	ANXA2,EDN1,SERPINE1,SERPINB2,PDGFB,PDGFRA,PLAT,PLAU,PLAUR,SERPINF2,PRKCD,PROC,THBD,THBS1,USF1,DUSP10
11_Member	GO Biological Processes	GO:0030194	positive regulation of blood coagulation	-3.43232	-1.58953	8/26	948,2152,5054,5345,6280,7056,7057,7391	CD36,F3,SERPINE1,SERPINF2,S100A9,THBD,THBS1,USF1
11_Member	GO Biological Processes	GO:1900048	positive regulation of hemostasis	-3.43232	-1.58953	8/26	948,2152,5054,5345,6280,7056,7057,7391	CD36,F3,SERPINE1,SERPINF2,S100A9,THBD,THBS1,USF1
11_Member	GO Biological Processes	GO:0051918	negative regulation of fibrinolysis	-3.42519	-1.58953	5/10	5054,5345,7056,7057,7391	SERPINE1,SERPINF2,THBD,THBS1,USF1
11_Member	GO Biological Processes	GO:0050820	positive regulation of coagulation	-3.30814	-1.521	8/27	948,2152,5054,5345,6280,7056,7057,7391	CD36,F3,SERPINE1,SERPINF2,S100A9,THBD,THBS1,USF1
11_Member	GO Biological Processes	GO:0010955	negative regulation of protein processing	-2.7096	-1.13106	9/40	330,332,5054,5345,7057,29934,79094,83596,199713	BIRC3,BIRC5,SERPINE1,SERPINF2,THBS1,SNX12,CHAC1,BCL2L12,NLRP7
11_Member	GO Biological Processes	GO:1903318	negative regulation of protein maturation	-2.7096	-1.13106	9/40	330,332,5054,5345,7057,29934,79094,83596,199713	BIRC3,BIRC5,SERPINE1,SERPINF2,THBS1,SNX12,CHAC1,BCL2L12,NLRP7
11_Member	GO Biological Processes	GO:0051917	regulation of fibrinolysis	-2.63219	-1.08373	5/14	5054,5345,7056,7057,7391	SERPINE1,SERPINF2,THBD,THBS1,USF1
11_Member	GO Biological Processes	GO:0010757	negative regulation of plasminogen activation	-2.18593	-0.807261	3/6	5054,5345,7057	SERPINE1,SERPINF2,THBS1
12_Summary	GO Biological Processes	GO:0006325	chromatin organization	-5.95592	-3.35453	93/773	1058,1111,1487,1499,1663,1786,2146,2641,2648,3012,3070,3148,3159,3276,3481,3976,4017,4171,4609,4676,4778,5245,5536,5580,5757,5934,6598,6827,6883,6944,7157,7349,7443,7913,8089,8091,8294,8318,8330,8334,8353,8354,8357,8464,8479,8607,8969,8970,9212,9219,10363,10419,10432,10445,10474,10626,10629,10902,10943,11169,23309,23408,23421,23492,29086,30827,51147,51562,54971,55213,55506,55723,56655,56943,56950…	CENPA,CHEK1,CTBP1,CTNNB1,DDX11,DNMT1,EZH2,GCG,KAT2A,HIST1H2AE,HELLS,HMGB2,HMGA1,PRMT1,IGF2,LIF,LOXL2,MCM2,MYC,NAP1L4,NFE2,PHB,PPP5C,PRKCD,PTMA,RBL2,SMARCB1,SUPT4H1,TAF12,VPS72,TP53,UCN,VRK1,DEK,YEATS4,HMGA2,HIST1H4I,CDC45,HIST1H2AK,HIST1H2AC,HIST1H3E,HIST1H3I,HIST1H3H,SUPT3H,HIRIP3,RUVBL1,HIST1H2AG,HIST1H2BJ,AURKB,MTA2,HMG20A,PRMT5,RBM14,MCRS1,TADA3,TRIM16,TAF6L,BRD8,MSL3,WDHD1,SIN3B,SIRT5,ITGB3B…
12_Member	GO Biological Processes	GO:0006325	chromatin organization	-5.95592	-3.35453	93/773	1058,1111,1487,1499,1663,1786,2146,2641,2648,3012,3070,3148,3159,3276,3481,3976,4017,4171,4609,4676,4778,5245,5536,5580,5757,5934,6598,6827,6883,6944,7157,7349,7443,7913,8089,8091,8294,8318,8330,8334,8353,8354,8357,8464,8479,8607,8969,8970,9212,9219,10363,10419,10432,10445,10474,10626,10629,10902,10943,11169,23309,23408,23421,23492,29086,30827,51147,51562,54971,55213,55506,55723,56655,56943,56950…	CENPA,CHEK1,CTBP1,CTNNB1,DDX11,DNMT1,EZH2,GCG,KAT2A,HIST1H2AE,HELLS,HMGB2,HMGA1,PRMT1,IGF2,LIF,LOXL2,MCM2,MYC,NAP1L4,NFE2,PHB,PPP5C,PRKCD,PTMA,RBL2,SMARCB1,SUPT4H1,TAF12,VPS72,TP53,UCN,VRK1,DEK,YEATS4,HMGA2,HIST1H4I,CDC45,HIST1H2AK,HIST1H2AC,HIST1H3E,HIST1H3I,HIST1H3H,SUPT3H,HIRIP3,RUVBL1,HIST1H2AG,HIST1H2BJ,AURKB,MTA2,HMG20A,PRMT5,RBM14,MCRS1,TADA3,TRIM16,TAF6L,BRD8,MSL3,WDHD1,SIN3B,SIRT5,ITGB3B…
12_Member	GO Biological Processes	GO:0018205	peptidyl-lysine modification	-3.96043	-1.92724	49/387	332,1111,1487,1499,1786,2146,2641,2648,2653,3976,4017,4927,5111,6598,6883,8089,8464,8607,9212,9688,10055,10363,10445,10474,10626,10629,10902,10943,11097,23408,30827,51147,51367,51562,55143,56655,56950,57122,64135,79823,79829,79902,84681,90780,123228,286053,348995,387787,751071	BIRC5,CHEK1,CTBP1,CTNNB1,DNMT1,EZH2,GCG,KAT2A,GCSH,LIF,LOXL2,NUP88,PCNA,SMARCB1,TAF12,YEATS4,SUPT3H,RUVBL1,AURKB,NUP93,SAE1,HMG20A,MCRS1,TADA3,TRIM16,TAF6L,BRD8,MSL3,NUPL2,SIRT5,CXXC1,ING4,POP5,MBIP,CDCA8,POLE4,SMYD2,NUP107,IFIH1,CAMKMT,NAA40,NUP85,HINT2,PYGO2,SENP8,NSMCE2,NUP43,LIPT2,CSKMT
12_Member	GO Biological Processes	GO:0016569	covalent chromatin modification	-3.03237	-1.3295	61/557	1111,1487,1499,1786,2146,2641,2648,3070,3276,3481,3976,4017,5245,5536,5580,5934,6598,6883,6944,7157,7349,7443,7913,8089,8091,8464,8607,9212,9219,10363,10419,10432,10445,10474,10626,10629,10902,10943,23309,23492,29086,30827,51147,51562,54971,55213,55506,55723,56655,56943,56950,57332,79184,79366,79829,84733,84759,90780,124944,221656,222229	CHEK1,CTBP1,CTNNB1,DNMT1,EZH2,GCG,KAT2A,HELLS,PRMT1,IGF2,LIF,LOXL2,PHB,PPP5C,PRKCD,RBL2,SMARCB1,TAF12,VPS72,TP53,UCN,VRK1,DEK,YEATS4,HMGA2,SUPT3H,RUVBL1,AURKB,MTA2,HMG20A,PRMT5,RBM14,MCRS1,TADA3,TRIM16,TAF6L,BRD8,MSL3,SIN3B,CBX7,BABAM1,CXXC1,ING4,MBIP,BANP,RCBTB1,H2AFY2,ASF1B,POLE4,ENY2,SMYD2,CBX8,BRCC3,HMGN5,NAA40,CBX2,PCGF1,PYGO2,C17orf49,KDM1B,LRWD1
12_Member	GO Biological Processes	GO:0043966	histone H3 acetylation	-2.75597	-1.16658	12/63	1111,2648,3976,6598,6883,8464,10474,10626,10629,51147,51562,56655	CHEK1,KAT2A,LIF,SMARCB1,TAF12,SUPT3H,TADA3,TRIM16,TAF6L,ING4,MBIP,POLE4
12_Member	GO Biological Processes	GO:0043967	histone H4 acetylation	-2.75597	-1.16658	12/63	1487,2648,6598,8089,8607,10445,10474,10626,10902,10943,51147,79829	CTBP1,KAT2A,SMARCB1,YEATS4,RUVBL1,MCRS1,TADA3,TRIM16,BRD8,MSL3,ING4,NAA40
12_Member	GO Biological Processes	GO:0006473	protein acetylation	-2.26019	-0.842931	24/189	1111,1487,2648,3976,6598,6883,8089,8464,8607,10445,10474,10626,10629,10902,10943,24142,26471,51147,51562,56655,79075,79829,84681,90780	CHEK1,CTBP1,KAT2A,LIF,SMARCB1,TAF12,YEATS4,SUPT3H,RUVBL1,MCRS1,TADA3,TRIM16,TAF6L,BRD8,MSL3,NAT6,NUPR1,ING4,MBIP,POLE4,DSCC1,NAA40,HINT2,PYGO2
12_Member	GO Biological Processes	GO:0016573	histone acetylation	-2.23544	-0.82214	20/149	1111,1487,2648,3976,6598,6883,8089,8464,8607,10445,10474,10626,10629,10902,10943,51147,51562,56655,79829,90780	CHEK1,CTBP1,KAT2A,LIF,SMARCB1,TAF12,YEATS4,SUPT3H,RUVBL1,MCRS1,TADA3,TRIM16,TAF6L,BRD8,MSL3,ING4,MBIP,POLE4,NAA40,PYGO2
12_Member	GO Biological Processes	GO:0018394	peptidyl-lysine acetylation	-2.17644	-0.79985	21/161	1111,1487,2648,3976,6598,6883,8089,8464,8607,10445,10474,10626,10629,10902,10943,51147,51562,56655,79829,84681,90780	CHEK1,CTBP1,KAT2A,LIF,SMARCB1,TAF12,YEATS4,SUPT3H,RUVBL1,MCRS1,TADA3,TRIM16,TAF6L,BRD8,MSL3,ING4,MBIP,POLE4,NAA40,HINT2,PYGO2
12_Member	GO Biological Processes	GO:0018393	internal peptidyl-lysine acetylation	-2.07851	-0.730145	20/154	1111,1487,2648,3976,6598,6883,8089,8464,8607,10445,10474,10626,10629,10902,10943,51147,51562,56655,79829,90780	CHEK1,CTBP1,KAT2A,LIF,SMARCB1,TAF12,YEATS4,SUPT3H,RUVBL1,MCRS1,TADA3,TRIM16,TAF6L,BRD8,MSL3,ING4,MBIP,POLE4,NAA40,PYGO2
13_Summary	GO Biological Processes	GO:0060485	mesenchyme development	-5.86405	-3.29163	40/246	58,70,182,268,650,677,1499,1906,1942,1947,2146,2260,4017,4488,4609,4851,5754,6275,6608,6663,6772,7041,7042,8091,8463,9350,10016,10459,10521,23462,25937,26508,51384,51804,55273,58495,80199,130497,152007,553115,3491,64321	ACTA1,ACTC1,JAG1,AMH,BMP2,ZFP36L1,CTNNB1,EDN1,EFNA1,EFNB1,EZH2,FGFR1,LOXL2,MSX2,MYC,NOTCH1,PTK7,S100A4,SMO,SOX10,STAT1,TGFB1I1,TGFB2,HMGA2,TEAD2,CER1,PDCD6,MAD2L2,DDX17,HEY1,WWTR1,HEYL,WNT16,SIX4,TMEM100,OVOL2,FUZ,OSR1,GLIPR2,PEF1,CYR61,SOX17
13_Member	GO Biological Processes	GO:0060485	mesenchyme development	-5.86405	-3.29163	40/246	58,70,182,268,650,677,1499,1906,1942,1947,2146,2260,4017,4488,4609,4851,5754,6275,6608,6663,6772,7041,7042,8091,8463,9350,10016,10459,10521,23462,25937,26508,51384,51804,55273,58495,80199,130497,152007,553115	ACTA1,ACTC1,JAG1,AMH,BMP2,ZFP36L1,CTNNB1,EDN1,EFNA1,EFNB1,EZH2,FGFR1,LOXL2,MSX2,MYC,NOTCH1,PTK7,S100A4,SMO,SOX10,STAT1,TGFB1I1,TGFB2,HMGA2,TEAD2,CER1,PDCD6,MAD2L2,DDX17,HEY1,WWTR1,HEYL,WNT16,SIX4,TMEM100,OVOL2,FUZ,OSR1,GLIPR2,PEF1
13_Member	GO Biological Processes	GO:0048762	mesenchymal cell differentiation	-4.63201	-2.39984	31/192	182,650,1499,1906,1942,1947,2146,2260,4017,4488,4851,6275,6608,6663,6772,7041,7042,8091,10016,10459,10521,23462,25937,26508,51384,55273,58495,80199,130497,152007,553115	JAG1,BMP2,CTNNB1,EDN1,EFNA1,EFNB1,EZH2,FGFR1,LOXL2,MSX2,NOTCH1,S100A4,SMO,SOX10,STAT1,TGFB1I1,TGFB2,HMGA2,PDCD6,MAD2L2,DDX17,HEY1,WWTR1,HEYL,WNT16,TMEM100,OVOL2,FUZ,OSR1,GLIPR2,PEF1
13_Member	GO Biological Processes	GO:0001837	epithelial to mesenchymal transition	-3.80923	-1.84633	23/138	650,1499,1942,2146,4017,4488,4851,6275,7041,7042,8091,10016,10459,10521,23462,25937,26508,51384,55273,58495,80199,152007,553115	BMP2,CTNNB1,EFNA1,EZH2,LOXL2,MSX2,NOTCH1,S100A4,TGFB1I1,TGFB2,HMGA2,PDCD6,MAD2L2,DDX17,HEY1,WWTR1,HEYL,WNT16,TMEM100,OVOL2,FUZ,GLIPR2,PEF1
13_Member	GO Biological Processes	GO:0072132	mesenchyme morphogenesis	-3.80624	-1.84633	12/49	58,70,650,2260,4488,4609,4851,7042,23462,26508,55273,130497	ACTA1,ACTC1,BMP2,FGFR1,MSX2,MYC,NOTCH1,TGFB2,HEY1,HEYL,TMEM100,OSR1
13_Member	GO Biological Processes	GO:0003181	atrioventricular valve morphogenesis	-3.30012	-1.51959	7/21	650,1942,3491,4851,7042,23462,26508	BMP2,EFNA1,CYR61,NOTCH1,TGFB2,HEY1,HEYL
13_Member	GO Biological Processes	GO:1905314	semi-lunar valve development	-3.20419	-1.45528	6/16	182,1942,4851,7042,23462,26508	JAG1,EFNA1,NOTCH1,TGFB2,HEY1,HEYL
13_Member	GO Biological Processes	GO:0060317	cardiac epithelial to mesenchymal transition	-3.05824	-1.3456	9/36	650,1942,4488,4851,7042,23462,26508,51384,55273	BMP2,EFNA1,MSX2,NOTCH1,TGFB2,HEY1,HEYL,WNT16,TMEM100
13_Member	GO Biological Processes	GO:0003177	pulmonary valve development	-2.98151	-1.2971	5/12	182,4851,7042,23462,26508	JAG1,NOTCH1,TGFB2,HEY1,HEYL
13_Member	GO Biological Processes	GO:0003184	pulmonary valve morphogenesis	-2.98151	-1.2971	5/12	182,4851,7042,23462,26508	JAG1,NOTCH1,TGFB2,HEY1,HEYL
13_Member	GO Biological Processes	GO:0003171	atrioventricular valve development	-2.91034	-1.24446	7/24	650,1942,3491,4851,7042,23462,26508	BMP2,EFNA1,CYR61,NOTCH1,TGFB2,HEY1,HEYL
13_Member	GO Biological Processes	GO:0061311	cell surface receptor signaling pathway involved in heart development	-2.48755	-0.984454	7/28	182,650,1499,4488,4851,23462,64321	JAG1,BMP2,CTNNB1,MSX2,NOTCH1,HEY1,SOX17
13_Member	GO Biological Processes	GO:0003179	heart valve morphogenesis	-2.42813	-0.948632	8/36	182,650,1942,3491,4851,7042,23462,26508	JAG1,BMP2,EFNA1,CYR61,NOTCH1,TGFB2,HEY1,HEYL
13_Member	GO Biological Processes	GO:0010718	positive regulation of epithelial to mesenchymal transition	-2.1494	-0.781006	9/48	650,1499,2146,4017,4851,7041,7042,25937,152007	BMP2,CTNNB1,EZH2,LOXL2,NOTCH1,TGFB1I1,TGFB2,WWTR1,GLIPR2
13_Member	GO Biological Processes	GO:0003203	endocardial cushion morphogenesis	-2.14457	-0.779218	7/32	650,4488,4851,7042,23462,26508,55273	BMP2,MSX2,NOTCH1,TGFB2,HEY1,HEYL,TMEM100
13_Member	GO Biological Processes	GO:0003170	heart valve development	-2.13531	-0.772969	8/40	182,650,1942,3491,4851,7042,23462,26508	JAG1,BMP2,EFNA1,CYR61,NOTCH1,TGFB2,HEY1,HEYL
13_Member	GO Biological Processes	GO:0003197	endocardial cushion development	-2.06901	-0.730145	8/41	182,650,4488,4851,7042,23462,26508,55273	JAG1,BMP2,MSX2,NOTCH1,TGFB2,HEY1,HEYL,TMEM100
13_Member	GO Biological Processes	GO:0003198	epithelial to mesenchymal transition involved in endocardial cushion formation	-2.0007	-0.683833	5/19	4488,4851,7042,26508,55273	MSX2,NOTCH1,TGFB2,HEYL,TMEM100
14_Summary	GO Biological Processes	GO:0001892	embryonic placenta development	-5.83768	-3.28551	21/90	430,677,3481,3491,3856,3976,4188,5155,5333,5604,6768,7262,9021,9394,10653,23462,26259,58495,79977,84870,144455,5740,10761,51738	ASCL2,ZFP36L1,IGF2,CYR61,KRT8,LIF,MDFI,PDGFB,PLCD1,MAP2K1,ST14,PHLDA2,SOCS3,HS6ST1,SPINT2,HEY1,FBXW8,OVOL2,GRHL2,RSPO3,E2F7,PTGIS,PLAC1,GHRL
14_Member	GO Biological Processes	GO:0001892	embryonic placenta development	-5.83768	-3.28551	21/90	430,677,3481,3491,3856,3976,4188,5155,5333,5604,6768,7262,9021,9394,10653,23462,26259,58495,79977,84870,144455	ASCL2,ZFP36L1,IGF2,CYR61,KRT8,LIF,MDFI,PDGFB,PLCD1,MAP2K1,ST14,PHLDA2,SOCS3,HS6ST1,SPINT2,HEY1,FBXW8,OVOL2,GRHL2,RSPO3,E2F7
14_Member	GO Biological Processes	GO:0060711	labyrinthine layer development	-4.57468	-2.36068	13/48	677,3491,5333,5604,6768,9021,9394,10653,23462,26259,58495,79977,84870	ZFP36L1,CYR61,PLCD1,MAP2K1,ST14,SOCS3,HS6ST1,SPINT2,HEY1,FBXW8,OVOL2,GRHL2,RSPO3
14_Member	GO Biological Processes	GO:0001890	placenta development	-3.66802	-1.75003	24/150	430,677,3481,3491,3856,3976,4188,5155,5333,5604,5740,6768,7262,9021,9394,10653,10761,23462,26259,51738,58495,79977,84870,144455	ASCL2,ZFP36L1,IGF2,CYR61,KRT8,LIF,MDFI,PDGFB,PLCD1,MAP2K1,PTGIS,ST14,PHLDA2,SOCS3,HS6ST1,SPINT2,PLAC1,HEY1,FBXW8,GHRL,OVOL2,GRHL2,RSPO3,E2F7
14_Member	GO Biological Processes	GO:0060674	placenta blood vessel development	-2.68194	-1.11156	8/33	3491,5333,5604,9021,9394,23462,26259,58495	CYR61,PLCD1,MAP2K1,SOCS3,HS6ST1,HEY1,FBXW8,OVOL2
14_Member	GO Biological Processes	GO:0060716	labyrinthine layer blood vessel development	-2.62898	-1.08373	6/20	3491,5333,9394,23462,26259,58495	CYR61,PLCD1,HS6ST1,HEY1,FBXW8,OVOL2
15_Summary	GO Biological Processes	GO:0060271	cilium assembly	-5.62232	-3.13487	53/374	1874,2302,4851,4867,5347,6674,7531,8100,8481,8556,8558,9001,10464,10801,11116,11138,11258,23354,23639,25886,25937,27077,27148,27285,29887,49856,51259,51524,55559,55722,56683,56912,57560,57728,65062,79582,79583,79738,80173,80199,83874,85302,89891,92104,92344,92482,93323,199221,255758,261734,286827,347240,388389,1809,1969,3815,4070,5420,5580,7454,8394,9423,10451,10810,23242,55920,57348,79902,643338…	E2F4,FOXJ1,NOTCH1,NPHP1,PLK1,SPAG1,YWHAE,IFT88,OFD1,CDC14A,CDK10,HAP1,PIBF1,SEPT9,FGFR1OP,TBC1D8,DCTN3,HAUS5,LRRC6,POC1A,WWTR1,B9D1,STK36,TEKT2,SNX10,WRAP73,TMEM216,TMEM138,HAUS7,CEP72,CFAP298,IFT46,IFT80,WDR19,TMEM237,SPAG16,TMEM231,BBS10,IFT74,FUZ,TBC1D10A,FBF1,WDR34,TTC30A,GORAB,BBIP1,HAUS8,DZIP1L,TCTEX1D2,NPHP4,TRIM59,KIF24,CCDC103,DPYSL3,EPHA2,KIT,TACSTD2,PODXL,PRKCD,WAS,PIP5K1A,NTN1,VAV3,WA…
15_Member	GO Biological Processes	GO:0060271	cilium assembly	-5.62232	-3.13487	53/374	1874,2302,4851,4867,5347,6674,7531,8100,8481,8556,8558,9001,10464,10801,11116,11138,11258,23354,23639,25886,25937,27077,27148,27285,29887,49856,51259,51524,55559,55722,56683,56912,57560,57728,65062,79582,79583,79738,80173,80199,83874,85302,89891,92104,92344,92482,93323,199221,255758,261734,286827,347240,388389	E2F4,FOXJ1,NOTCH1,NPHP1,PLK1,SPAG1,YWHAE,IFT88,OFD1,CDC14A,CDK10,HAP1,PIBF1,SEPT9,FGFR1OP,TBC1D8,DCTN3,HAUS5,LRRC6,POC1A,WWTR1,B9D1,STK36,TEKT2,SNX10,WRAP73,TMEM216,TMEM138,HAUS7,CEP72,CFAP298,IFT46,IFT80,WDR19,TMEM237,SPAG16,TMEM231,BBS10,IFT74,FUZ,TBC1D10A,FBF1,WDR34,TTC30A,GORAB,BBIP1,HAUS8,DZIP1L,TCTEX1D2,NPHP4,TRIM59,KIF24,CCDC103
15_Member	GO Biological Processes	GO:0044782	cilium organization	-5.24765	-2.8281	53/385	1874,2302,4851,4867,5347,6674,7531,8100,8481,8556,8558,9001,10464,10801,11116,11138,11258,23354,23639,25886,25937,27077,27148,27285,29887,49856,51259,51524,55559,55722,56683,56912,57560,57728,65062,79582,79583,79738,80173,80199,83874,85302,89891,92104,92344,92482,93323,199221,255758,261734,286827,347240,388389	E2F4,FOXJ1,NOTCH1,NPHP1,PLK1,SPAG1,YWHAE,IFT88,OFD1,CDC14A,CDK10,HAP1,PIBF1,SEPT9,FGFR1OP,TBC1D8,DCTN3,HAUS5,LRRC6,POC1A,WWTR1,B9D1,STK36,TEKT2,SNX10,WRAP73,TMEM216,TMEM138,HAUS7,CEP72,CFAP298,IFT46,IFT80,WDR19,TMEM237,SPAG16,TMEM231,BBS10,IFT74,FUZ,TBC1D10A,FBF1,WDR34,TTC30A,GORAB,BBIP1,HAUS8,DZIP1L,TCTEX1D2,NPHP4,TRIM59,KIF24,CCDC103
15_Member	GO Biological Processes	GO:0120031	plasma membrane bounded cell projection assembly	-4.89022	-2.62329	69/561	1809,1874,1969,2302,3815,4070,4851,4867,5347,5420,5580,6674,7454,7531,8100,8394,8481,8556,8558,9001,9423,10451,10464,10801,10810,11116,11138,11258,23242,23354,23639,25886,25937,27077,27148,27285,29887,49856,51259,51524,55559,55722,55920,56683,56912,57348,57560,57728,65062,79582,79583,79738,79902,80173,80199,83874,85302,89891,92104,92344,92482,93323,199221,255758,261734,286827,347240,388389,643338	DPYSL3,E2F4,EPHA2,FOXJ1,KIT,TACSTD2,NOTCH1,NPHP1,PLK1,PODXL,PRKCD,SPAG1,WAS,YWHAE,IFT88,PIP5K1A,OFD1,CDC14A,CDK10,HAP1,NTN1,VAV3,PIBF1,SEPT9,WASF3,FGFR1OP,TBC1D8,DCTN3,COBL,HAUS5,LRRC6,POC1A,WWTR1,B9D1,STK36,TEKT2,SNX10,WRAP73,TMEM216,TMEM138,HAUS7,CEP72,RCC2,CFAP298,IFT46,TTYH1,IFT80,WDR19,TMEM237,SPAG16,TMEM231,BBS10,NUP85,IFT74,FUZ,TBC1D10A,FBF1,WDR34,TTC30A,GORAB,BBIP1,HAUS8,DZIP1L,TCTEX1D2,N…
15_Member	GO Biological Processes	GO:0030031	cell projection assembly	-4.7379	-2.48287	69/567	1809,1874,1969,2302,3815,4070,4851,4867,5347,5420,5580,6674,7454,7531,8100,8394,8481,8556,8558,9001,9423,10451,10464,10801,10810,11116,11138,11258,23242,23354,23639,25886,25937,27077,27148,27285,29887,49856,51259,51524,55559,55722,55920,56683,56912,57348,57560,57728,65062,79582,79583,79738,79902,80173,80199,83874,85302,89891,92104,92344,92482,93323,199221,255758,261734,286827,347240,388389,643338	DPYSL3,E2F4,EPHA2,FOXJ1,KIT,TACSTD2,NOTCH1,NPHP1,PLK1,PODXL,PRKCD,SPAG1,WAS,YWHAE,IFT88,PIP5K1A,OFD1,CDC14A,CDK10,HAP1,NTN1,VAV3,PIBF1,SEPT9,WASF3,FGFR1OP,TBC1D8,DCTN3,COBL,HAUS5,LRRC6,POC1A,WWTR1,B9D1,STK36,TEKT2,SNX10,WRAP73,TMEM216,TMEM138,HAUS7,CEP72,RCC2,CFAP298,IFT46,TTYH1,IFT80,WDR19,TMEM237,SPAG16,TMEM231,BBS10,NUP85,IFT74,FUZ,TBC1D10A,FBF1,WDR34,TTC30A,GORAB,BBIP1,HAUS8,DZIP1L,TCTEX1D2,N…
15_Member	Reactome Gene Sets	R-HSA-5617833	Cilium Assembly	-3.118	-1.38936	28/202	4867,5347,6608,7531,8100,8481,11116,11258,23354,27077,51259,54536,55559,55722,56912,57560,57728,79738,80173,84617,85302,89891,92104,92482,93323,255758,261734,347240	NPHP1,PLK1,SMO,YWHAE,IFT88,OFD1,FGFR1OP,DCTN3,HAUS5,B9D1,TMEM216,EXOC6,HAUS7,CEP72,IFT46,IFT80,WDR19,BBS10,IFT74,TUBB6,FBF1,WDR34,TTC30A,BBIP1,HAUS8,TCTEX1D2,NPHP4,KIF24
15_Member	GO Biological Processes	GO:0051640	organelle localization	-2.70494	-1.12722	66/632	374,1001,1058,1499,2054,2207,2648,3815,4867,4927,5119,5265,5347,6284,6804,7013,7314,7345,7531,8481,9001,9181,9423,9700,9787,10016,10053,10403,10464,11004,11116,11258,23354,23557,25837,27077,29082,51259,54536,55143,55154,55559,55686,55722,58533,64689,79036,79090,80179,80336,84722,85302,89958,92421,93323,113130,145741,148281,203062,254263,261734,347240,376267,440503,553115,100191040	AREG,CDH3,CENPA,CTNNB1,STX2,FCER1G,KAT2A,KIT,NPHP1,NUP88,CHMP1A,SERPINA1,PLK1,S100A13,STX1A,TERF1,UBB,UCHL1,YWHAE,OFD1,HAP1,ARHGEF2,NTN1,ESPL1,DLGAP5,PDCD6,AP1M2,NDC80,PIBF1,KIF2C,FGFR1OP,DCTN3,HAUS5,SNAPIN,RAB26,B9D1,CHMP4A,TMEM216,EXOC6,CDCA8,MSTO1,HAUS7,MREG,CEP72,SNX6,GORASP1,KXD1,TRAPPC6A,MYO19,PABPC1L,PSRC1,FBF1,SAPCD2,CHMP4C,HAUS8,CDCA5,C2CD4A,SYT6,TSNARE1,CNIH2,NPHP4,KIF24,RAB15,PLIN5,PEF…
15_Member	GO Biological Processes	GO:0097711	ciliary basal body-plasma membrane docking	-2.40966	-0.937068	15/96	4867,5347,7531,8481,11116,11258,23354,27077,51259,55559,55722,85302,93323,261734,347240	NPHP1,PLK1,YWHAE,OFD1,FGFR1OP,DCTN3,HAUS5,B9D1,TMEM216,HAUS7,CEP72,FBF1,HAUS8,NPHP4,KIF24
15_Member	Reactome Gene Sets	R-HSA-5620912	Anchoring of the basal body to the plasma membrane	-2.32357	-0.882352	15/98	4867,5347,7531,8481,11116,11258,23354,27077,51259,55559,55722,85302,93323,261734,347240	NPHP1,PLK1,YWHAE,OFD1,FGFR1OP,DCTN3,HAUS5,B9D1,TMEM216,HAUS7,CEP72,FBF1,HAUS8,NPHP4,KIF24
15_Member	GO Biological Processes	GO:0140056	organelle localization by membrane tethering	-2.08659	-0.734159	21/164	2054,4867,5347,6804,7531,8481,11116,11258,23354,25837,27077,51259,54536,55559,55722,85302,93323,203062,261734,347240,376267	STX2,NPHP1,PLK1,STX1A,YWHAE,OFD1,FGFR1OP,DCTN3,HAUS5,RAB26,B9D1,TMEM216,EXOC6,HAUS7,CEP72,FBF1,HAUS8,TSNARE1,NPHP4,KIF24,RAB15
16_Summary	Reactome Gene Sets	R-HSA-6783310	Fanconi Anemia Pathway	-5.54123	-3.06694	13/40	2176,2177,2178,2188,2189,6118,7314,29089,64858,80198,84126,146956,197342,5395,8940,9894,10635,898,5111,7157,10111,1111	FANCC,FANCD2,FANCE,FANCF,FANCG,RPA2,UBB,UBE2T,DCLRE1B,MUS81,ATRIP,EME1,EME2,PMS2,TOP3B,TELO2,RAD51AP1,CCNE1,PCNA,TP53,RAD50,CHEK1
16_Member	Reactome Gene Sets	R-HSA-6783310	Fanconi Anemia Pathway	-5.54123	-3.06694	13/40	2176,2177,2178,2188,2189,6118,7314,29089,64858,80198,84126,146956,197342	FANCC,FANCD2,FANCE,FANCF,FANCG,RPA2,UBB,UBE2T,DCLRE1B,MUS81,ATRIP,EME1,EME2
16_Member	KEGG Pathway	hsa03460	Fanconi anemia pathway	-4.5477	-2.34076	14/55	2176,2177,2178,2188,2189,5395,6118,8940,9894,29089,80198,84126,146956,197342	FANCC,FANCD2,FANCE,FANCF,FANCG,PMS2,RPA2,TOP3B,TELO2,UBE2T,MUS81,ATRIP,EME1,EME2
16_Member	GO Biological Processes	GO:0036297	interstrand cross-link repair	-4.27142	-2.12943	13/51	2176,2177,2178,2188,2189,6118,7314,10635,29089,64858,80198,84126,146956	FANCC,FANCD2,FANCE,FANCF,FANCG,RPA2,UBB,RAD51AP1,UBE2T,DCLRE1B,MUS81,ATRIP,EME1
16_Member	CORUM	CORUM:1623	FA core complex 1 (Fanconi anemia core complex 1)	-3.87981	-1.88677	4/5	2176,2178,2188,2189	FANCC,FANCE,FANCF,FANCG
16_Member	CORUM	CORUM:3083	FA core complex 1 (Fanconi anemia core complex 1)	-3.87981	-1.88677	4/5	2176,2178,2188,2189	FANCC,FANCE,FANCF,FANCG
16_Member	Canonical Pathways	M258	PID BARD1 PATHWAY	-3.83011	-1.85197	9/29	898,2176,2177,2178,2188,2189,5111,7157,10111	CCNE1,FANCC,FANCD2,FANCE,FANCF,FANCG,PCNA,TP53,RAD50
16_Member	CORUM	CORUM:248	BRAFT complex	-3.1888	-1.44232	5/11	2176,2178,2188,2189,6118	FANCC,FANCE,FANCF,FANCG,RPA2
16_Member	CORUM	CORUM:1625	FA core complex (Fanconi anemia core complex)	-3.08651	-1.36444	4/7	2176,2178,2188,2189	FANCC,FANCE,FANCF,FANCG
16_Member	CORUM	CORUM:91	FA complex (Fanconi anemia complex), cytoplasmic	-2.8365	-1.20172	3/4	2176,2188,2189	FANCC,FANCF,FANCG
16_Member	CORUM	CORUM:1152	FA complex (Fanconi anemia complex)	-2.81128	-1.19216	4/8	2176,2178,2188,2189	FANCC,FANCE,FANCF,FANCG
16_Member	CORUM	CORUM:244	BRAFT complex	-2.79739	-1.18634	5/13	2176,2178,2188,2189,6118	FANCC,FANCE,FANCF,FANCG,RPA2
16_Member	Canonical Pathways	M1	PID FANCONI PATHWAY	-2.75647	-1.16658	10/47	1111,2176,2177,2178,2188,2189,6118,10111,29089,84126	CHEK1,FANCC,FANCD2,FANCE,FANCF,FANCG,RPA2,RAD50,UBE2T,ATRIP
16_Member	CORUM	CORUM:1624	FA core complex (Fanconi anemia core complex)	-2.58173	-1.05001	4/9	2176,2178,2188,2189	FANCC,FANCE,FANCF,FANCG
16_Member	CORUM	CORUM:245	FA core complex (Fanconi anemia core complex)	-2.58173	-1.05001	4/9	2176,2178,2188,2189	FANCC,FANCE,FANCF,FANCG
16_Member	CORUM	CORUM:2739	FA complex (Fanconi anemia complex)	-2.21482	-0.817128	4/11	2176,2178,2188,2189	FANCC,FANCE,FANCF,FANCG
17_Summary	Canonical Pathways	M18030	ST TUMOR NECROSIS FACTOR PATHWAY	-5.52477	-3.05693	11/29	330,4215,4790,4791,4792,4793,4794,4796,7128,7186,8772,5971,958,1843,64689,4214,5267,5338,5336,5604,64135,915,1841,7535,948,3656,5608,5641,6279,6280,7314,7867,8651,9641,10010,59307,8887	BIRC3,MAP3K3,NFKB1,NFKB2,NFKBIA,NFKBIB,NFKBIE,TONSL,TNFAIP3,TRAF2,FADD,RELB,CD40,DUSP1,GORASP1,MAP3K1,SERPINA4,PLD2,PLCG2,MAP2K1,IFIH1,CD3D,DTYMK,ZAP70,CD36,IRAK2,MAP2K6,LGMN,S100A8,S100A9,UBB,MAPKAPK3,SOCS1,IKBKE,TANK,SIGIRR,TAX1BP1
17_Member	Canonical Pathways	M18030	ST TUMOR NECROSIS FACTOR PATHWAY	-5.52477	-3.05693	11/29	330,4215,4790,4791,4792,4793,4794,4796,7128,7186,8772	BIRC3,MAP3K3,NFKB1,NFKB2,NFKBIA,NFKBIB,NFKBIE,TONSL,TNFAIP3,TRAF2,FADD
17_Member	CORUM	CORUM:5193	TNF-alpha/NF-kappa B signaling complex (CHUK, KPNA3, NFKB2, NFKBIB, REL, IKBKG, NFKB1, NFKBIE, RELB	-4.30504	-2.1477	6/11	4790,4791,4792,4793,4794,5971	NFKB1,NFKB2,NFKBIA,NFKBIB,NFKBIE,RELB
17_Member	Canonical Pathways	M12705	SIG CD40PATHWAYMAP	-3.97623	-1.93356	10/34	958,1843,4790,4791,4792,4793,4794,4796,7186,64689	CD40,DUSP1,NFKB1,NFKB2,NFKBIA,NFKBIB,NFKBIE,TONSL,TRAF2,GORASP1
17_Member	Canonical Pathways	M12645	ST GA13 PATHWAY	-2.96585	-1.2908	9/37	4214,4790,4791,4792,4793,4794,4796,5267,5338	MAP3K1,NFKB1,NFKB2,NFKBIA,NFKBIB,NFKBIE,TONSL,SERPINA4,PLD2
17_Member	CORUM	CORUM:2086	NFKB1-NFKB2-RELA-RELB complex	-2.8365	-1.20172	3/4	4790,4791,5971	NFKB1,NFKB2,RELB
17_Member	Reactome Gene Sets	R-HSA-5603027	IKBKG deficiency causes anhidrotic ectodermal dysplasia with immunodeficiency (EDA-ID) (via TLR)	-2.81128	-1.19216	4/8	4790,4791,4792,4793	NFKB1,NFKB2,NFKBIA,NFKBIB
17_Member	Canonical Pathways	M3501	ST B CELL ANTIGEN RECEPTOR	-2.7096	-1.13106	9/40	4790,4791,4792,4793,4794,4796,5267,5336,5604	NFKB1,NFKB2,NFKBIA,NFKBIB,NFKBIE,TONSL,SERPINA4,PLCG2,MAP2K1
17_Member	Reactome Gene Sets	R-HSA-933542	TRAF6 mediated NF-kB activation	-2.68721	-1.11439	7/26	4214,4790,4791,4792,4793,7186,64135	MAP3K1,NFKB1,NFKB2,NFKBIA,NFKBIB,TRAF2,IFIH1
17_Member	Canonical Pathways	M7416	ST GAQ PATHWAY	-2.48755	-0.984454	7/28	4790,4791,4792,4793,4794,4796,5338	NFKB1,NFKB2,NFKBIA,NFKBIB,NFKBIE,TONSL,PLD2
17_Member	CORUM	CORUM:2084	NFKB1-NFKB2-REL-RELA-RELB complex	-2.46281	-0.978029	3/5	4790,4791,5971	NFKB1,NFKB2,RELB
17_Member	Canonical Pathways	M9526	ST T CELL SIGNAL TRANSDUCTION	-2.34135	-0.897867	9/45	915,1841,4790,4791,4792,4793,4794,4796,7535	CD3D,DTYMK,NFKB1,NFKB2,NFKBIA,NFKBIB,NFKBIE,TONSL,ZAP70
17_Member	Reactome Gene Sets	R-HSA-168898	Toll-Like Receptors Cascades	-2.30174	-0.864114	21/157	330,948,3656,4214,4790,4791,4792,4793,5336,5604,5608,5641,6279,6280,7314,7867,8651,8772,9641,10010,59307	BIRC3,CD36,IRAK2,MAP3K1,NFKB1,NFKB2,NFKBIA,NFKBIB,PLCG2,MAP2K1,MAP2K6,LGMN,S100A8,S100A9,UBB,MAPKAPK3,SOCS1,FADD,IKBKE,TANK,SIGIRR
17_Member	CORUM	CORUM:5232	TNF-alpha/Nf-kappa B signaling complex (RPL6, RPL30, RPS13, CHUK, DDX3X, NFKB2, NFKBIB, REL, IKBKG,	-2.22181	-0.818528	5/17	4790,4791,4792,4793,5971	NFKB1,NFKB2,NFKBIA,NFKBIB,RELB
17_Member	Reactome Gene Sets	R-HSA-166016	Toll Like Receptor 4 (TLR4) Cascade	-2.16985	-0.794289	18/131	330,948,3656,4214,4790,4791,4792,4793,5336,5604,5608,7314,7867,8651,8772,9641,10010,59307	BIRC3,CD36,IRAK2,MAP3K1,NFKB1,NFKB2,NFKBIA,NFKBIB,PLCG2,MAP2K1,MAP2K6,UBB,MAPKAPK3,SOCS1,FADD,IKBKE,TANK,SIGIRR
17_Member	Reactome Gene Sets	R-HSA-168928	DDX58/IFIH1-mediated induction of interferon-alpha/beta	-2.16822	-0.793174	13/83	4214,4790,4791,4792,4793,7128,7186,7314,8772,8887,9641,10010,64135	MAP3K1,NFKB1,NFKB2,NFKBIA,NFKBIB,TNFAIP3,TRAF2,UBB,FADD,TAX1BP1,IKBKE,TANK,IFIH1
17_Member	CORUM	CORUM:5230	CHUK-NFKB2-REL-IKBKG-SPAG9-NFKB1-NFKBIE-COPB2-TNIP1-NFKBIA-RELA-TNIP2 complex	-2.06423	-0.730145	4/12	4790,4791,4792,4794	NFKB1,NFKB2,NFKBIA,NFKBIE
18_Summary	Reactome Gene Sets	R-HSA-73886	Chromosome Maintenance	-5.45043	-3.0134	23/110	1058,3012,5111,5424,5427,5557,6118,7013,7015,8294,8331,8334,8607,8970,10714,23421,23649,26277,56655,64946,79019,80152,121504,328,898,1499,4609,5394,8353,8354,8357,9212,9401,10111,55226,64858,80119,286053,2260,7884,8318,51053,144455,4595,4968,23583,5378,5395,7508,10535,7314,12,231,632,793,1001,1472,1490,3549,4057,6608,7128,23498,54360,55277,79738,145226,261734,340547,955,1841,5438,5439,29922,51728…	CENPA,HIST1H2AE,PCNA,POLD1,POLE2,PRIM1,RPA2,TERF1,TERT,HIST1H4I,HIST1H2AJ,HIST1H2AC,RUVBL1,HIST1H2BJ,POLD3,ITGB3BP,POLA2,TINF2,POLE4,CENPH,CENPM,CENPT,HIST4H4,APEX1,CCNE1,CTNNB1,MYC,EXOSC10,HIST1H3E,HIST1H3I,HIST1H3H,AURKB,RECQL4,RAD50,NAT10,DCLRE1B,PIF1,NSMCE2,FGFR1,SLBP,CDC45,GMNN,E2F7,MUTYH,OGG1,SMUG1,PMS1,PMS2,XPC,RNASEH2A,UBB,SERPINA3,AKR1B1,BGLAP,CALB1,CDH3,CST4,CTGF,IHH,LTF,SMO,TNFAIP3,HAA…
18_Member	Reactome Gene Sets	R-HSA-73886	Chromosome Maintenance	-5.45043	-3.0134	23/110	1058,3012,5111,5424,5427,5557,6118,7013,7015,8294,8331,8334,8607,8970,10714,23421,23649,26277,56655,64946,79019,80152,121504	CENPA,HIST1H2AE,PCNA,POLD1,POLE2,PRIM1,RPA2,TERF1,TERT,HIST1H4I,HIST1H2AJ,HIST1H2AC,RUVBL1,HIST1H2BJ,POLD3,ITGB3BP,POLA2,TINF2,POLE4,CENPH,CENPM,CENPT,HIST4H4
18_Member	Reactome Gene Sets	R-HSA-157579	Telomere Maintenance	-4.70434	-2.45706	18/82	3012,5111,5424,5427,5557,6118,7013,7015,8294,8331,8334,8607,8970,10714,23649,26277,56655,121504	HIST1H2AE,PCNA,POLD1,POLE2,PRIM1,RPA2,TERF1,TERT,HIST1H4I,HIST1H2AJ,HIST1H2AC,RUVBL1,HIST1H2BJ,POLD3,POLA2,TINF2,POLE4,HIST4H4
18_Member	Reactome Gene Sets	R-HSA-180786	Extension of Telomeres	-4.4995	-2.30973	10/30	5111,5424,5427,5557,6118,7015,8607,10714,23649,56655	PCNA,POLD1,POLE2,PRIM1,RPA2,TERT,RUVBL1,POLD3,POLA2,POLE4
18_Member	GO Biological Processes	GO:0032200	telomere organization	-4.45203	-2.27878	28/169	328,898,1499,4609,5111,5394,5424,5427,5557,6118,7013,7015,8294,8353,8354,8357,9212,9401,10111,10714,23649,26277,55226,56655,64858,80119,121504,286053	APEX1,CCNE1,CTNNB1,MYC,PCNA,EXOSC10,POLD1,POLE2,PRIM1,RPA2,TERF1,TERT,HIST1H4I,HIST1H3E,HIST1H3I,HIST1H3H,AURKB,RECQL4,RAD50,POLD3,POLA2,TINF2,NAT10,POLE4,DCLRE1B,PIF1,HIST4H4,NSMCE2
18_Member	CORUM	CORUM:1108	DNA synthesome complex (15 subunits)	-4.38829	-2.21826	7/15	5111,5424,5427,5557,10714,23649,56655	PCNA,POLD1,POLE2,PRIM1,POLD3,POLA2,POLE4
18_Member	GO Biological Processes	GO:0033260	nuclear DNA replication	-4.27142	-2.12943	13/51	2260,5111,5424,5427,5557,6118,7013,7884,8318,10714,23649,51053,56655	FGFR1,PCNA,POLD1,POLE2,PRIM1,RPA2,TERF1,SLBP,CDC45,POLD3,POLA2,GMNN,POLE4
18_Member	GO Biological Processes	GO:0032201	telomere maintenance via semi-conservative replication	-4.10214	-2.02051	9/27	5111,5424,5427,5557,6118,7013,10714,23649,56655	PCNA,POLD1,POLE2,PRIM1,RPA2,TERF1,POLD3,POLA2,POLE4
18_Member	GO Biological Processes	GO:0044786	cell cycle DNA replication	-4.09658	-2.02051	14/60	2260,5111,5424,5427,5557,6118,7013,7884,8318,10714,23649,51053,56655,144455	FGFR1,PCNA,POLD1,POLE2,PRIM1,RPA2,TERF1,SLBP,CDC45,POLD3,POLA2,GMNN,POLE4,E2F7
18_Member	CORUM	CORUM:1099	DNA synthesome complex (17 subunits)	-3.96436	-1.92882	7/17	5111,5424,5427,5557,10714,23649,56655	PCNA,POLD1,POLE2,PRIM1,POLD3,POLA2,POLE4
18_Member	CORUM	CORUM:1111	DNA synthesome complex (17 subunits)	-3.96436	-1.92882	7/17	5111,5424,5427,5557,10714,23649,56655	PCNA,POLD1,POLE2,PRIM1,POLD3,POLA2,POLE4
18_Member	GO Biological Processes	GO:0000723	telomere maintenance	-3.80625	-1.84633	25/156	328,898,1499,4609,5111,5394,5424,5427,5557,6118,7013,7015,8294,9212,9401,10111,10714,23649,26277,55226,56655,64858,80119,121504,286053	APEX1,CCNE1,CTNNB1,MYC,PCNA,EXOSC10,POLD1,POLE2,PRIM1,RPA2,TERF1,TERT,HIST1H4I,AURKB,RECQL4,RAD50,POLD3,POLA2,TINF2,NAT10,POLE4,DCLRE1B,PIF1,HIST4H4,NSMCE2
18_Member	Reactome Gene Sets	R-HSA-174417	Telomere C-strand (Lagging Strand) Synthesis	-3.70255	-1.77695	8/24	5111,5424,5427,5557,6118,10714,23649,56655	PCNA,POLD1,POLE2,PRIM1,RPA2,POLD3,POLA2,POLE4
18_Member	Reactome Gene Sets	R-HSA-69166	Removal of the Flap Intermediate	-3.57507	-1.69118	6/14	5111,5424,5557,6118,10714,23649	PCNA,POLD1,PRIM1,RPA2,POLD3,POLA2
18_Member	Reactome Gene Sets	R-HSA-73884	Base Excision Repair	-3.43599	-1.58953	10/39	328,4595,4968,5111,5424,5427,6118,10714,23583,56655	APEX1,MUTYH,OGG1,PCNA,POLD1,POLE2,RPA2,POLD3,SMUG1,POLE4
18_Member	Reactome Gene Sets	R-HSA-73933	Resolution of Abasic Sites (AP sites)	-3.43599	-1.58953	10/39	328,4595,4968,5111,5424,5427,6118,10714,23583,56655	APEX1,MUTYH,OGG1,PCNA,POLD1,POLE2,RPA2,POLD3,SMUG1,POLE4
18_Member	CORUM	CORUM:1107	DNA synthesome core complex	-3.42519	-1.58953	5/10	5111,5424,5557,10714,23649	PCNA,POLD1,PRIM1,POLD3,POLA2
18_Member	Reactome Gene Sets	R-HSA-69183	Processive synthesis on the lagging strand	-3.38079	-1.57039	6/15	5111,5424,5557,6118,10714,23649	PCNA,POLD1,PRIM1,RPA2,POLD3,POLA2
18_Member	KEGG Pathway	hsa03410	Base excision repair	-3.35971	-1.5549	9/33	328,4595,4968,5111,5424,5427,10714,23583,56655	APEX1,MUTYH,OGG1,PCNA,POLD1,POLE2,POLD3,SMUG1,POLE4
18_Member	Reactome Gene Sets	R-HSA-5651801	PCNA-Dependent Long Patch Base Excision Repair	-3.30012	-1.51959	7/21	328,5111,5424,5427,6118,10714,56655	APEX1,PCNA,POLD1,POLE2,RPA2,POLD3,POLE4
18_Member	GO Biological Processes	GO:0006298	mismatch repair	-3.05824	-1.3456	9/36	4595,5111,5378,5395,5424,6118,7508,10535,10714	MUTYH,PCNA,PMS1,PMS2,POLD1,RPA2,XPC,RNASEH2A,POLD3
18_Member	Reactome Gene Sets	R-HSA-174430	Telomere C-strand synthesis initiation	-2.81128	-1.19216	4/8	5427,5557,23649,56655	POLE2,PRIM1,POLA2,POLE4
18_Member	Reactome Gene Sets	R-HSA-68952	DNA replication initiation	-2.81128	-1.19216	4/8	5427,5557,23649,56655	POLE2,PRIM1,POLA2,POLE4
18_Member	CORUM	CORUM:1098	DNA synthesome complex (13 subunits)	-2.79739	-1.18634	5/13	5111,5424,5557,10714,23649	PCNA,POLD1,PRIM1,POLD3,POLA2
18_Member	Reactome Gene Sets	R-HSA-5696397	Gap-filling DNA repair synthesis and ligation in GG-NER	-2.79557	-1.18629	7/25	5111,5424,5427,6118,7314,10714,56655	PCNA,POLD1,POLE2,RPA2,UBB,POLD3,POLE4
18_Member	Reactome Gene Sets	R-HSA-110373	Resolution of AP sites via the multiple-nucleotide patch replacement pathway	-2.68721	-1.11439	7/26	328,5111,5424,5427,6118,10714,56655	APEX1,PCNA,POLD1,POLE2,RPA2,POLD3,POLE4
18_Member	Reactome Gene Sets	R-HSA-174411	Polymerase switching on the C-strand of the telomere	-2.63219	-1.08373	5/14	5111,5424,5557,10714,23649	PCNA,POLD1,PRIM1,POLD3,POLA2
18_Member	Reactome Gene Sets	R-HSA-69091	Polymerase switching	-2.63219	-1.08373	5/14	5111,5424,5557,10714,23649	PCNA,POLD1,PRIM1,POLD3,POLA2
18_Member	Reactome Gene Sets	R-HSA-69109	Leading Strand Synthesis	-2.63219	-1.08373	5/14	5111,5424,5557,10714,23649	PCNA,POLD1,PRIM1,POLD3,POLA2
18_Member	Reactome Gene Sets	R-HSA-69186	Lagging Strand Synthesis	-2.62898	-1.08373	6/20	5111,5424,5557,6118,10714,23649	PCNA,POLD1,PRIM1,RPA2,POLD3,POLA2
18_Member	Reactome Gene Sets	R-HSA-5358565	Mismatch repair (MMR) directed by MSH2:MSH6 (MutSalpha)	-2.48272	-0.984454	5/15	5111,5395,5424,6118,10714	PCNA,PMS2,POLD1,RPA2,POLD3
18_Member	Reactome Gene Sets	R-HSA-5358606	Mismatch repair (MMR) directed by MSH2:MSH3 (MutSbeta)	-2.48272	-0.984454	5/15	5111,5395,5424,6118,10714	PCNA,PMS2,POLD1,RPA2,POLD3
18_Member	GO Biological Processes	GO:0060249	anatomical structure homeostasis	-2.46435	-0.978029	43/385	12,231,328,632,793,898,1001,1472,1490,1499,3549,4057,4609,5111,5394,5424,5427,5557,6118,6608,7013,7015,7128,8294,9212,9401,10111,10714,23498,23649,26277,54360,55226,55277,56655,64858,79738,80119,121504,145226,261734,286053,340547	SERPINA3,AKR1B1,APEX1,BGLAP,CALB1,CCNE1,CDH3,CST4,CTGF,CTNNB1,IHH,LTF,MYC,PCNA,EXOSC10,POLD1,POLE2,PRIM1,RPA2,SMO,TERF1,TERT,TNFAIP3,HIST1H4I,AURKB,RECQL4,RAD50,POLD3,HAAO,POLA2,TINF2,CYTL1,NAT10,FGGY,POLE4,DCLRE1B,BBS10,PIF1,HIST4H4,RDH12,NPHP4,NSMCE2,VSIG1
18_Member	CORUM	CORUM:297	PCNA-DNA polymerase delta complex	-2.46281	-0.978029	3/5	5111,5424,10714	PCNA,POLD1,POLD3
18_Member	KEGG Pathway	hsa00240	Pyrimidine metabolism	-2.42259	-0.944688	16/105	955,1841,5424,5427,5438,5439,5557,10714,23649,29922,51728,54963,56655,79077,87178,114112	ENTPD6,DTYMK,POLD1,POLE2,POLR2I,POLR2J,PRIM1,POLD3,POLA2,NME7,POLR3K,UCKL1,POLE4,DCTPP1,PNPT1,TXNRD3
18_Member	Reactome Gene Sets	R-HSA-174437	Removal of the Flap Intermediate from the C-strand	-2.38553	-0.932131	4/10	5111,5424,6118,10714	PCNA,POLD1,RPA2,POLD3
18_Member	Reactome Gene Sets	R-HSA-5358508	Mismatch Repair	-2.34656	-0.902331	5/16	5111,5395,5424,6118,10714	PCNA,PMS2,POLD1,RPA2,POLD3
18_Member	Reactome Gene Sets	R-HSA-110314	Recognition of DNA damage by PCNA-containing replication complex	-2.22415	-0.818528	7/31	5111,5424,5427,6118,7314,10714,56655	PCNA,POLD1,POLE2,RPA2,UBB,POLD3,POLE4
18_Member	Reactome Gene Sets	R-HSA-174414	Processive synthesis on the C-strand of the telomere	-2.21482	-0.817128	4/11	5111,5424,6118,10714	PCNA,POLD1,RPA2,POLD3
18_Member	Reactome Gene Sets	R-HSA-110313	Translesion synthesis by Y family DNA polymerases bypasses lesions on DNA template	-2.2042	-0.810722	8/39	5111,5424,5427,6118,7314,10459,10714,56655	PCNA,POLD1,POLE2,RPA2,UBB,MAD2L2,POLD3,POLE4
18_Member	Reactome Gene Sets	R-HSA-5656169	Termination of translesion DNA synthesis	-2.14457	-0.779218	7/32	5111,5424,5427,6118,7314,10714,56655	PCNA,POLD1,POLE2,RPA2,UBB,POLD3,POLE4
18_Member	KEGG Pathway	hsa00230	Purine metabolism	-2.06819	-0.730145	22/175	112,158,159,955,2618,5152,5198,5424,5427,5438,5439,5471,5557,8622,10606,10714,23649,29922,51728,56655,87178,374659	ADCY6,ADSL,ADSS,ENTPD6,GART,PDE9A,PFAS,POLD1,POLE2,POLR2I,POLR2J,PPAT,PRIM1,PDE8B,PAICS,POLD3,POLA2,NME7,POLR3K,POLE4,PNPT1,HDDC3
19_Summary	GO Biological Processes	GO:0048545	response to steroid hormone	-5.44314	-3.01201	54/389	58,190,249,374,595,632,677,842,898,1369,1490,1499,1843,1906,2274,2649,3148,3164,3291,3485,4192,4821,4851,5111,5245,5536,6382,6663,6750,6752,6770,6869,7023,7041,7042,7057,7181,7349,9970,10062,10076,10432,10474,10521,11331,23462,26508,54541,55128,55885,81606,90390,158800,387758,2113,2146,3248,3549,4488,4968,9915	ACTA1,NR0B1,ALPL,AREG,CCND1,BGLAP,ZFP36L1,CASP9,CCNE1,CPN1,CTGF,CTNNB1,DUSP1,EDN1,FHL2,NR6A1,HMGB2,NR4A1,HSD11B2,IGFBP2,MDK,NKX2-2,NOTCH1,PCNA,PHB,PPP5C,SDC1,SOX10,SST,SSTR2,STAR,TACR1,TFAP4,TGFB1I1,TGFB2,THBS1,NR2C1,UCN,NR1I3,NR1H3,PTPRU,RBM14,TADA3,DDX17,PHB2,HEY1,HEYL,DDIT4,TRIM68,LMO3,LBH,MED30,RHOXF1,FIBIN,ETS1,EZH2,HPGD,IHH,MSX2,OGG1,ARNT2
19_Member	GO Biological Processes	GO:0048545	response to steroid hormone	-5.44314	-3.01201	54/389	58,190,249,374,595,632,677,842,898,1369,1490,1499,1843,1906,2274,2649,3148,3164,3291,3485,4192,4821,4851,5111,5245,5536,6382,6663,6750,6752,6770,6869,7023,7041,7042,7057,7181,7349,9970,10062,10076,10432,10474,10521,11331,23462,26508,54541,55128,55885,81606,90390,158800,387758	ACTA1,NR0B1,ALPL,AREG,CCND1,BGLAP,ZFP36L1,CASP9,CCNE1,CPN1,CTGF,CTNNB1,DUSP1,EDN1,FHL2,NR6A1,HMGB2,NR4A1,HSD11B2,IGFBP2,MDK,NKX2-2,NOTCH1,PCNA,PHB,PPP5C,SDC1,SOX10,SST,SSTR2,STAR,TACR1,TFAP4,TGFB1I1,TGFB2,THBS1,NR2C1,UCN,NR1I3,NR1H3,PTPRU,RBM14,TADA3,DDX17,PHB2,HEY1,HEYL,DDIT4,TRIM68,LMO3,LBH,MED30,RHOXF1,FIBIN
19_Member	GO Biological Processes	GO:0031960	response to corticosteroid	-3.32501	-1.53251	24/158	249,374,595,632,677,842,1369,1490,1843,1906,3291,3485,4192,4851,5111,6382,6752,6770,7023,7349,10076,23462,54541,387758	ALPL,AREG,CCND1,BGLAP,ZFP36L1,CASP9,CPN1,CTGF,DUSP1,EDN1,HSD11B2,IGFBP2,MDK,NOTCH1,PCNA,SDC1,SSTR2,STAR,TFAP4,UCN,PTPRU,HEY1,DDIT4,FIBIN
19_Member	GO Biological Processes	GO:0051384	response to glucocorticoid	-3.21631	-1.45693	22/142	249,374,595,632,677,842,1369,1843,1906,3291,3485,4192,5111,6382,6752,6770,7023,7349,10076,23462,54541,387758	ALPL,AREG,CCND1,BGLAP,ZFP36L1,CASP9,CPN1,DUSP1,EDN1,HSD11B2,IGFBP2,MDK,PCNA,SDC1,SSTR2,STAR,TFAP4,UCN,PTPRU,HEY1,DDIT4,FIBIN
19_Member	GO Biological Processes	GO:0032355	response to estradiol	-2.42222	-0.944688	18/124	374,595,842,1490,1499,1843,2113,2146,3248,3485,3549,4488,4968,5111,6752,6869,7349,9915	AREG,CCND1,CASP9,CTGF,CTNNB1,DUSP1,ETS1,EZH2,HPGD,IGFBP2,IHH,MSX2,OGG1,PCNA,SSTR2,TACR1,UCN,ARNT2
20_Summary	GO Biological Processes	GO:0048729	tissue morphogenesis	-5.34905	-2.92375	78/638	58,70,182,374,388,650,1499,1856,1906,1969,2045,2260,2535,2648,3491,3549,3611,3624,3651,3688,3976,4070,4488,4609,4613,4634,4851,5087,5361,5420,5688,5692,5754,6385,6608,6663,6768,6772,6928,7041,7042,7137,7168,7314,7408,8091,8463,8914,9021,9423,9723,10653,11146,11331,23242,23462,26508,27063,28514,51384,51804,55273,57045,58495,59277,64321,79192,79977,80199,84283,84870,89958,90627,92344,128272,130497,…	ACTA1,ACTC1,JAG1,AREG,RHOB,BMP2,CTNNB1,DVL2,EDN1,EPHA2,EPHA7,FGFR1,FZD2,KAT2A,CYR61,IHH,ILK,INHBA,PDX1,ITGB1,LIF,TACSTD2,MSX2,MYC,MYCN,MYL3,NOTCH1,PBX1,PLXNA1,PODXL,PSMA7,PSMB4,PTK7,SDC4,SMO,SOX10,ST14,STAT1,HNF1B,TGFB1I1,TGFB2,TNNI3,TPM1,UBB,VASP,HMGA2,TEAD2,TIMELESS,SOCS3,NTN1,SEMA3E,SPINT2,GLMN,PHB2,COBL,HEY1,HEYL,ANKRD1,DLL1,WNT16,SIX4,TMEM100,TWSG1,OVOL2,NTN4,SOX17,IRX1,GRHL2,FUZ,TMEM79,RSPO…
20_Member	GO Biological Processes	GO:0048729	tissue morphogenesis	-5.34905	-2.92375	78/638	58,70,182,374,388,650,1499,1856,1906,1969,2045,2260,2535,2648,3491,3549,3611,3624,3651,3688,3976,4070,4488,4609,4613,4634,4851,5087,5361,5420,5688,5692,5754,6385,6608,6663,6768,6772,6928,7041,7042,7137,7168,7314,7408,8091,8463,8914,9021,9423,9723,10653,11146,11331,23242,23462,26508,27063,28514,51384,51804,55273,57045,58495,59277,64321,79192,79977,80199,84283,84870,89958,90627,92344,128272,130497,…	ACTA1,ACTC1,JAG1,AREG,RHOB,BMP2,CTNNB1,DVL2,EDN1,EPHA2,EPHA7,FGFR1,FZD2,KAT2A,CYR61,IHH,ILK,INHBA,PDX1,ITGB1,LIF,TACSTD2,MSX2,MYC,MYCN,MYL3,NOTCH1,PBX1,PLXNA1,PODXL,PSMA7,PSMB4,PTK7,SDC4,SMO,SOX10,ST14,STAT1,HNF1B,TGFB1I1,TGFB2,TNNI3,TPM1,UBB,VASP,HMGA2,TEAD2,TIMELESS,SOCS3,NTN1,SEMA3E,SPINT2,GLMN,PHB2,COBL,HEY1,HEYL,ANKRD1,DLL1,WNT16,SIX4,TMEM100,TWSG1,OVOL2,NTN4,SOX17,IRX1,GRHL2,FUZ,TMEM79,RSPO…
20_Member	GO Biological Processes	GO:0048568	embryonic organ development	-5.21144	-2.80871	57/426	430,677,1499,1749,1856,1906,1942,2260,2535,3198,3211,3221,3399,3481,3491,3549,3815,3856,3976,4188,4613,4851,5087,5155,5156,5333,5604,5754,6608,6768,6928,7042,7262,8463,9021,9394,9423,9935,10653,10763,23242,23462,26259,28514,51384,51804,57728,58495,64321,79977,80199,84870,91461,116039,130497,144455,388389	ASCL2,ZFP36L1,CTNNB1,DLX5,DVL2,EDN1,EFNA1,FGFR1,FZD2,HOXA1,HOXB1,HOXC4,ID3,IGF2,CYR61,IHH,KIT,KRT8,LIF,MDFI,MYCN,NOTCH1,PBX1,PDGFB,PDGFRA,PLCD1,MAP2K1,PTK7,SMO,ST14,HNF1B,TGFB2,PHLDA2,TEAD2,SOCS3,HS6ST1,NTN1,MAFB,SPINT2,NES,COBL,HEY1,FBXW8,DLL1,WNT16,SIX4,WDR19,OVOL2,SOX17,GRHL2,FUZ,RSPO3,PKDCC,OSR2,OSR1,E2F7,CCDC103
20_Member	GO Biological Processes	GO:0043009	chordate embryonic development	-5.13798	-2.75144	70/562	430,650,677,1499,1856,1889,1906,2260,2535,2648,3198,3211,3231,3481,3491,3549,3688,3856,3976,4188,4613,4851,5087,5155,5156,5333,5604,5754,6385,6608,6663,6768,6928,7042,7262,7408,7784,8463,9021,9133,9394,9546,9915,10016,10653,11146,23242,23432,23462,26259,27077,28514,51804,54475,55273,57728,58495,60626,64321,79583,79977,80199,84296,84870,90780,92344,116039,130497,144455,553115	ASCL2,BMP2,ZFP36L1,CTNNB1,DVL2,ECE1,EDN1,FGFR1,FZD2,KAT2A,HOXA1,HOXB1,HOXD1,IGF2,CYR61,IHH,ITGB1,KRT8,LIF,MDFI,MYCN,NOTCH1,PBX1,PDGFB,PDGFRA,PLCD1,MAP2K1,PTK7,SDC4,SMO,SOX10,ST14,HNF1B,TGFB2,PHLDA2,VASP,ZP3,TEAD2,SOCS3,CCNB2,HS6ST1,APBA3,ARNT2,PDCD6,SPINT2,GLMN,COBL,GPR161,HEY1,FBXW8,B9D1,DLL1,SIX4,NLE1,TMEM100,WDR19,OVOL2,RIC8A,SOX17,TMEM231,GRHL2,FUZ,GINS4,RSPO3,PYGO2,GORAB,OSR2,OSR1,E2F7,PEF1
20_Member	GO Biological Processes	GO:0001701	in utero embryonic development	-4.99909	-2.66263	45/314	430,650,677,1499,1906,2260,2648,3481,3491,3549,3688,3856,3976,4188,4851,5155,5333,5604,6608,6663,6768,6928,7262,7784,9021,9133,9394,9546,9915,10653,23462,26259,27077,54475,55273,57728,58495,60626,64321,79583,79977,84296,84870,90780,144455	ASCL2,BMP2,ZFP36L1,CTNNB1,EDN1,FGFR1,KAT2A,IGF2,CYR61,IHH,ITGB1,KRT8,LIF,MDFI,NOTCH1,PDGFB,PLCD1,MAP2K1,SMO,SOX10,ST14,HNF1B,PHLDA2,ZP3,SOCS3,CCNB2,HS6ST1,APBA3,ARNT2,SPINT2,HEY1,FBXW8,B9D1,NLE1,TMEM100,WDR19,OVOL2,RIC8A,SOX17,TMEM231,GRHL2,GINS4,RSPO3,PYGO2,E2F7
20_Member	GO Biological Processes	GO:0060562	epithelial tube morphogenesis	-4.92761	-2.64429	45/316	374,388,650,1499,1856,1906,1969,2045,2535,2648,3549,3611,4070,4488,4609,4613,4851,5087,5420,5754,6385,6608,6768,6928,7042,7408,8463,8914,9423,9723,10653,11146,11331,23242,28514,51804,58495,64321,79192,79977,80199,90627,130497,153572,388389	AREG,RHOB,BMP2,CTNNB1,DVL2,EDN1,EPHA2,EPHA7,FZD2,KAT2A,IHH,ILK,TACSTD2,MSX2,MYC,MYCN,NOTCH1,PBX1,PODXL,PTK7,SDC4,SMO,ST14,HNF1B,TGFB2,VASP,TEAD2,TIMELESS,NTN1,SEMA3E,SPINT2,GLMN,PHB2,COBL,DLL1,SIX4,OVOL2,SOX17,IRX1,GRHL2,FUZ,STARD13,OSR1,IRX2,CCDC103
20_Member	GO Biological Processes	GO:0009792	embryo development ending in birth or egg hatching	-4.67879	-2.43913	70/580	430,650,677,1499,1856,1889,1906,2260,2535,2648,3198,3211,3231,3481,3491,3549,3688,3856,3976,4188,4613,4851,5087,5155,5156,5333,5604,5754,6385,6608,6663,6768,6928,7042,7262,7408,7784,8463,9021,9133,9394,9546,9915,10016,10653,11146,23242,23432,23462,26259,27077,28514,51804,54475,55273,57728,58495,60626,64321,79583,79977,80199,84296,84870,90780,92344,116039,130497,144455,553115	ASCL2,BMP2,ZFP36L1,CTNNB1,DVL2,ECE1,EDN1,FGFR1,FZD2,KAT2A,HOXA1,HOXB1,HOXD1,IGF2,CYR61,IHH,ITGB1,KRT8,LIF,MDFI,MYCN,NOTCH1,PBX1,PDGFB,PDGFRA,PLCD1,MAP2K1,PTK7,SDC4,SMO,SOX10,ST14,HNF1B,TGFB2,PHLDA2,VASP,ZP3,TEAD2,SOCS3,CCNB2,HS6ST1,APBA3,ARNT2,PDCD6,SPINT2,GLMN,COBL,GPR161,HEY1,FBXW8,B9D1,DLL1,SIX4,NLE1,TMEM100,WDR19,OVOL2,RIC8A,SOX17,TMEM231,GRHL2,FUZ,GINS4,RSPO3,PYGO2,GORAB,OSR2,OSR1,E2F7,PEF1
20_Member	GO Biological Processes	GO:0002009	morphogenesis of an epithelium	-4.60429	-2.37948	65/530	182,374,388,650,1499,1856,1906,1969,2045,2260,2535,2648,3491,3549,3611,3651,3976,4070,4488,4609,4613,4851,5087,5361,5420,5688,5692,5754,6385,6608,6663,6768,6772,6928,7041,7042,7314,7408,8463,8914,9021,9423,9723,10653,11146,11331,23242,28514,51384,51804,58495,59277,64321,79192,79977,80199,84283,84870,89958,90627,92344,128272,130497,153572,388389	JAG1,AREG,RHOB,BMP2,CTNNB1,DVL2,EDN1,EPHA2,EPHA7,FGFR1,FZD2,KAT2A,CYR61,IHH,ILK,PDX1,LIF,TACSTD2,MSX2,MYC,MYCN,NOTCH1,PBX1,PLXNA1,PODXL,PSMA7,PSMB4,PTK7,SDC4,SMO,SOX10,ST14,STAT1,HNF1B,TGFB1I1,TGFB2,UBB,VASP,TEAD2,TIMELESS,SOCS3,NTN1,SEMA3E,SPINT2,GLMN,PHB2,COBL,DLL1,WNT16,SIX4,OVOL2,NTN4,SOX17,IRX1,GRHL2,FUZ,TMEM79,RSPO3,SAPCD2,STARD13,GORAB,ARHGEF19,OSR1,IRX2,CCDC103
20_Member	GO Biological Processes	GO:0035148	tube formation	-3.94779	-1.91869	24/144	1499,1856,2535,2648,3198,4851,5420,5754,6385,6768,6928,7042,7408,8463,10653,11146,23242,51804,58495,79192,79977,80199,130497,153572	CTNNB1,DVL2,FZD2,KAT2A,HOXA1,NOTCH1,PODXL,PTK7,SDC4,ST14,HNF1B,TGFB2,VASP,TEAD2,SPINT2,GLMN,COBL,SIX4,OVOL2,IRX1,GRHL2,FUZ,OSR1,IRX2
20_Member	GO Biological Processes	GO:0061138	morphogenesis of a branching epithelium	-3.78993	-1.83397	28/184	374,650,1499,1906,1969,2260,3549,3611,4070,4488,4609,4613,4851,5087,5361,6608,6663,6768,6928,8914,9021,9723,10653,11331,51804,59277,79977,84870	AREG,BMP2,CTNNB1,EDN1,EPHA2,FGFR1,IHH,ILK,TACSTD2,MSX2,MYC,MYCN,NOTCH1,PBX1,PLXNA1,SMO,SOX10,ST14,HNF1B,TIMELESS,SOCS3,SEMA3E,SPINT2,PHB2,SIX4,NTN4,GRHL2,RSPO3
20_Member	GO Biological Processes	GO:0072175	epithelial tube formation	-3.76863	-1.82346	22/130	1499,1856,2535,2648,5420,5754,6385,6768,6928,7042,7408,8463,10653,11146,23242,51804,58495,79192,79977,80199,130497,153572	CTNNB1,DVL2,FZD2,KAT2A,PODXL,PTK7,SDC4,ST14,HNF1B,TGFB2,VASP,TEAD2,SPINT2,GLMN,COBL,SIX4,OVOL2,IRX1,GRHL2,FUZ,OSR1,IRX2
20_Member	GO Biological Processes	GO:0016331	morphogenesis of embryonic epithelium	-3.75903	-1.81661	24/148	1499,1856,2535,2648,3651,5754,6385,6768,6928,7041,7042,7408,8463,10653,11146,23242,51384,51804,58495,79192,79977,80199,130497,153572	CTNNB1,DVL2,FZD2,KAT2A,PDX1,PTK7,SDC4,ST14,HNF1B,TGFB1I1,TGFB2,VASP,TEAD2,SPINT2,GLMN,COBL,WNT16,SIX4,OVOL2,IRX1,GRHL2,FUZ,OSR1,IRX2
20_Member	GO Biological Processes	GO:0001838	embryonic epithelial tube formation	-3.73092	-1.79978	21/122	1499,1856,2535,2648,5754,6385,6768,6928,7042,7408,8463,10653,11146,23242,51804,58495,79192,79977,80199,130497,153572	CTNNB1,DVL2,FZD2,KAT2A,PTK7,SDC4,ST14,HNF1B,TGFB2,VASP,TEAD2,SPINT2,GLMN,COBL,SIX4,OVOL2,IRX1,GRHL2,FUZ,OSR1,IRX2
20_Member	GO Biological Processes	GO:0001763	morphogenesis of a branching structure	-3.64874	-1.73932	29/197	374,650,1499,1906,1969,2045,2260,3549,3611,4070,4488,4609,4613,4851,5087,5361,6608,6663,6768,6928,8914,9021,9723,10653,11331,51804,59277,79977,84870	AREG,BMP2,CTNNB1,EDN1,EPHA2,EPHA7,FGFR1,IHH,ILK,TACSTD2,MSX2,MYC,MYCN,NOTCH1,PBX1,PLXNA1,SMO,SOX10,ST14,HNF1B,TIMELESS,SOCS3,SEMA3E,SPINT2,PHB2,SIX4,NTN4,GRHL2,RSPO3
20_Member	GO Biological Processes	GO:0048598	embryonic morphogenesis	-3.17874	-1.4371	64/583	677,1499,1749,1843,1844,1856,1889,1906,1942,2260,2535,2648,3198,3211,3221,3481,3491,3549,3624,3651,3688,4188,4488,4613,4851,5087,5156,5754,6385,6608,6768,6928,7041,7042,7408,7709,8091,8463,9021,9350,9423,9935,10653,11146,23242,27077,28514,51384,51804,57045,57728,58495,60436,60626,64321,79192,79583,79977,80199,84870,116039,130497,153572,388389	ZFP36L1,CTNNB1,DLX5,DUSP1,DUSP2,DVL2,ECE1,EDN1,EFNA1,FGFR1,FZD2,KAT2A,HOXA1,HOXB1,HOXC4,IGF2,CYR61,IHH,INHBA,PDX1,ITGB1,MDFI,MSX2,MYCN,NOTCH1,PBX1,PDGFRA,PTK7,SDC4,SMO,ST14,HNF1B,TGFB1I1,TGFB2,VASP,ZBTB17,HMGA2,TEAD2,SOCS3,CER1,NTN1,MAFB,SPINT2,GLMN,COBL,B9D1,DLL1,WNT16,SIX4,TWSG1,WDR19,OVOL2,TGIF2,RIC8A,SOX17,IRX1,TMEM231,GRHL2,FUZ,RSPO3,OSR2,OSR1,IRX2,CCDC103
20_Member	GO Biological Processes	GO:0003007	heart morphogenesis	-2.87007	-1.2171	31/240	70,182,650,1499,1856,1942,2274,2535,3491,3549,3611,4488,4634,4851,6608,7042,7137,7168,8463,10637,23462,23768,26508,27063,28514,51384,55273,58495,64321,79977,388389	ACTC1,JAG1,BMP2,CTNNB1,DVL2,EFNA1,FHL2,FZD2,CYR61,IHH,ILK,MSX2,MYL3,NOTCH1,SMO,TGFB2,TNNI3,TPM1,TEAD2,LEFTY1,HEY1,FLRT2,HEYL,ANKRD1,DLL1,WNT16,TMEM100,OVOL2,SOX17,GRHL2,CCDC103
20_Member	GO Biological Processes	GO:0021915	neural tube development	-2.63574	-1.08373	22/157	677,1856,2535,2648,4851,5754,6385,6608,6768,7042,7408,8463,10653,11146,23242,23432,57728,58495,64321,79977,80199,92344	ZFP36L1,DVL2,FZD2,KAT2A,NOTCH1,PTK7,SDC4,SMO,ST14,TGFB2,VASP,TEAD2,SPINT2,GLMN,COBL,GPR161,WDR19,OVOL2,SOX17,GRHL2,FUZ,GORAB
20_Member	GO Biological Processes	GO:0014020	primary neural tube formation	-2.499	-0.989628	15/94	1856,2535,2648,5754,6385,6768,7042,7408,8463,10653,11146,23242,58495,79977,80199	DVL2,FZD2,KAT2A,PTK7,SDC4,ST14,TGFB2,VASP,TEAD2,SPINT2,GLMN,COBL,OVOL2,GRHL2,FUZ
20_Member	GO Biological Processes	GO:0001843	neural tube closure	-2.40228	-0.935069	14/87	1856,2535,2648,5754,6385,6768,7042,7408,8463,10653,11146,23242,79977,80199	DVL2,FZD2,KAT2A,PTK7,SDC4,ST14,TGFB2,VASP,TEAD2,SPINT2,GLMN,COBL,GRHL2,FUZ
20_Member	GO Biological Processes	GO:0060606	tube closure	-2.35642	-0.907929	14/88	1856,2535,2648,5754,6385,6768,7042,7408,8463,10653,11146,23242,79977,80199	DVL2,FZD2,KAT2A,PTK7,SDC4,ST14,TGFB2,VASP,TEAD2,SPINT2,GLMN,COBL,GRHL2,FUZ
20_Member	GO Biological Processes	GO:0007507	heart development	-2.19721	-0.807481	55/536	70,182,650,677,1499,1856,1889,1906,1942,2260,2274,2302,2535,2648,3399,3491,3549,3611,3688,3764,4211,4488,4634,4851,5111,5155,5156,5604,5754,6445,6608,6901,7029,7042,7137,7168,8463,9350,10052,10637,23462,23768,25776,26508,27063,28514,51384,55273,56950,58495,64321,79977,80173,130497,388389	ACTC1,JAG1,BMP2,ZFP36L1,CTNNB1,DVL2,ECE1,EDN1,EFNA1,FGFR1,FHL2,FOXJ1,FZD2,KAT2A,ID3,CYR61,IHH,ILK,ITGB1,KCNJ8,MEIS1,MSX2,MYL3,NOTCH1,PCNA,PDGFB,PDGFRA,MAP2K1,PTK7,SGCG,SMO,TAZ,TFDP2,TGFB2,TNNI3,TPM1,TEAD2,CER1,GJC1,LEFTY1,HEY1,FLRT2,CBY1,HEYL,ANKRD1,DLL1,WNT16,TMEM100,SMYD2,OVOL2,SOX17,GRHL2,IFT74,OSR1,CCDC103
20_Member	GO Biological Processes	GO:0001841	neural tube formation	-2.16057	-0.788824	15/102	1856,2535,2648,5754,6385,6768,7042,7408,8463,10653,11146,23242,58495,79977,80199	DVL2,FZD2,KAT2A,PTK7,SDC4,ST14,TGFB2,VASP,TEAD2,SPINT2,GLMN,COBL,OVOL2,GRHL2,FUZ
20_Member	GO Biological Processes	GO:0045995	regulation of embryonic development	-2.06969	-0.730145	17/124	1499,1856,1877,2260,2535,4851,5754,6928,7262,23432,28514,51804,60436,64321,80199,92344,130497	CTNNB1,DVL2,E4F1,FGFR1,FZD2,NOTCH1,PTK7,HNF1B,PHLDA2,GPR161,DLL1,SIX4,TGIF2,SOX17,FUZ,GORAB,OSR1

## Sheet: C - GO induced by poly-miR
Table S7 - Genes regulated by poly-miR at EN stage. (C) GO analysis of genes that are induced by poly-miR.
GroupID	Category	Term	Description	LogP	Log(q-value)	InTerm_InList	Genes	Symbols
1_Summary	GO Biological Processes	GO:0007268	chemical synaptic transmission	-53.4221	-49.5518	130/616	43,134,477,590,760,766,777,785,816,869,1136,1143,1728,1740,1742,1759,1815,1959,2119,2185,2554,2563,2566,2571,2670,2741,2890,2891,2892,2893,2895,2897,2900,2901,2902,2905,2911,2914,3736,3745,3749,3751,3766,3798,3908,4155,4761,4857,4884,5179,5354,5582,5649,5864,5923,6014,6324,6386,6506,6511,6529,6543,6547,6616,6620,6812,6844,6853,6854,6855,6857,6900,7101,7143,7425,7476,7779,8447,8448,8497,8499,8541,…	ACHE,ADORA1,ATP1A2,BCHE,CA2,CA7,CACNA1E,CACNB4,CAMK2B,CBLN1,CHRNA3,CHRNB4,NQO1,DLG2,DLG4,DNM1,DRD4,EGR2,ETV5,PTK2B,GABRA1,GABRD,GABRG2,GAD1,GFAP,GLRA1,GRIA1,GRIA2,GRIA3,GRIA4,GRID2,GRIK1,GRIK4,GRIK5,GRIN1,GRIN2C,GRM1,GRM4,KCNA1,KCNB1,KCNC4,KCND2,KCNJ10,KIF5A,LAMA2,MBP,NEUROD2,NOVA1,NPTX1,PENK,PLP1,PRKCG,RELN,RAB3A,RASGRF1,RIT2,SCN1B,SDCBP,SLC1A2,SLC1A6,SLC6A1,SLC8A2,SLC8A3,SNAP25,SNCB,STXBP1,VAMP…
1_Member	GO Biological Processes	GO:0007268	chemical synaptic transmission	-53.4221	-49.5518	130/616	43,134,477,590,760,766,777,785,816,869,1136,1143,1728,1740,1742,1759,1815,1959,2119,2185,2554,2563,2566,2571,2670,2741,2890,2891,2892,2893,2895,2897,2900,2901,2902,2905,2911,2914,3736,3745,3749,3751,3766,3798,3908,4155,4761,4857,4884,5179,5354,5582,5649,5864,5923,6014,6324,6386,6506,6511,6529,6543,6547,6616,6620,6812,6844,6853,6854,6855,6857,6900,7101,7143,7425,7476,7779,8447,8448,8497,8499,8541,…	ACHE,ADORA1,ATP1A2,BCHE,CA2,CA7,CACNA1E,CACNB4,CAMK2B,CBLN1,CHRNA3,CHRNB4,NQO1,DLG2,DLG4,DNM1,DRD4,EGR2,ETV5,PTK2B,GABRA1,GABRD,GABRG2,GAD1,GFAP,GLRA1,GRIA1,GRIA2,GRIA3,GRIA4,GRID2,GRIK1,GRIK4,GRIK5,GRIN1,GRIN2C,GRM1,GRM4,KCNA1,KCNB1,KCNC4,KCND2,KCNJ10,KIF5A,LAMA2,MBP,NEUROD2,NOVA1,NPTX1,PENK,PLP1,PRKCG,RELN,RAB3A,RASGRF1,RIT2,SCN1B,SDCBP,SLC1A2,SLC1A6,SLC6A1,SLC8A2,SLC8A3,SNAP25,SNCB,STXBP1,VAMP…
1_Member	GO Biological Processes	GO:0098916	anterograde trans-synaptic signaling	-53.4221	-49.5518	130/616	43,134,477,590,760,766,777,785,816,869,1136,1143,1728,1740,1742,1759,1815,1959,2119,2185,2554,2563,2566,2571,2670,2741,2890,2891,2892,2893,2895,2897,2900,2901,2902,2905,2911,2914,3736,3745,3749,3751,3766,3798,3908,4155,4761,4857,4884,5179,5354,5582,5649,5864,5923,6014,6324,6386,6506,6511,6529,6543,6547,6616,6620,6812,6844,6853,6854,6855,6857,6900,7101,7143,7425,7476,7779,8447,8448,8497,8499,8541,…	ACHE,ADORA1,ATP1A2,BCHE,CA2,CA7,CACNA1E,CACNB4,CAMK2B,CBLN1,CHRNA3,CHRNB4,NQO1,DLG2,DLG4,DNM1,DRD4,EGR2,ETV5,PTK2B,GABRA1,GABRD,GABRG2,GAD1,GFAP,GLRA1,GRIA1,GRIA2,GRIA3,GRIA4,GRID2,GRIK1,GRIK4,GRIK5,GRIN1,GRIN2C,GRM1,GRM4,KCNA1,KCNB1,KCNC4,KCND2,KCNJ10,KIF5A,LAMA2,MBP,NEUROD2,NOVA1,NPTX1,PENK,PLP1,PRKCG,RELN,RAB3A,RASGRF1,RIT2,SCN1B,SDCBP,SLC1A2,SLC1A6,SLC6A1,SLC8A2,SLC8A3,SNAP25,SNCB,STXBP1,VAMP…
1_Member	GO Biological Processes	GO:0099536	synaptic signaling	-53.2501	-49.5518	130/618	43,134,477,590,760,766,777,785,816,869,1136,1143,1728,1740,1742,1759,1815,1959,2119,2185,2554,2563,2566,2571,2670,2741,2890,2891,2892,2893,2895,2897,2900,2901,2902,2905,2911,2914,3736,3745,3749,3751,3766,3798,3908,4155,4761,4857,4884,5179,5354,5582,5649,5864,5923,6014,6324,6386,6506,6511,6529,6543,6547,6616,6620,6812,6844,6853,6854,6855,6857,6900,7101,7143,7425,7476,7779,8447,8448,8497,8499,8541,…	ACHE,ADORA1,ATP1A2,BCHE,CA2,CA7,CACNA1E,CACNB4,CAMK2B,CBLN1,CHRNA3,CHRNB4,NQO1,DLG2,DLG4,DNM1,DRD4,EGR2,ETV5,PTK2B,GABRA1,GABRD,GABRG2,GAD1,GFAP,GLRA1,GRIA1,GRIA2,GRIA3,GRIA4,GRID2,GRIK1,GRIK4,GRIK5,GRIN1,GRIN2C,GRM1,GRM4,KCNA1,KCNB1,KCNC4,KCND2,KCNJ10,KIF5A,LAMA2,MBP,NEUROD2,NOVA1,NPTX1,PENK,PLP1,PRKCG,RELN,RAB3A,RASGRF1,RIT2,SCN1B,SDCBP,SLC1A2,SLC1A6,SLC6A1,SLC8A2,SLC8A3,SNAP25,SNCB,STXBP1,VAMP…
1_Member	GO Biological Processes	GO:0099537	trans-synaptic signaling	-53.2501	-49.5518	130/618	43,134,477,590,760,766,777,785,816,869,1136,1143,1728,1740,1742,1759,1815,1959,2119,2185,2554,2563,2566,2571,2670,2741,2890,2891,2892,2893,2895,2897,2900,2901,2902,2905,2911,2914,3736,3745,3749,3751,3766,3798,3908,4155,4761,4857,4884,5179,5354,5582,5649,5864,5923,6014,6324,6386,6506,6511,6529,6543,6547,6616,6620,6812,6844,6853,6854,6855,6857,6900,7101,7143,7425,7476,7779,8447,8448,8497,8499,8541,…	ACHE,ADORA1,ATP1A2,BCHE,CA2,CA7,CACNA1E,CACNB4,CAMK2B,CBLN1,CHRNA3,CHRNB4,NQO1,DLG2,DLG4,DNM1,DRD4,EGR2,ETV5,PTK2B,GABRA1,GABRD,GABRG2,GAD1,GFAP,GLRA1,GRIA1,GRIA2,GRIA3,GRIA4,GRID2,GRIK1,GRIK4,GRIK5,GRIN1,GRIN2C,GRM1,GRM4,KCNA1,KCNB1,KCNC4,KCND2,KCNJ10,KIF5A,LAMA2,MBP,NEUROD2,NOVA1,NPTX1,PENK,PLP1,PRKCG,RELN,RAB3A,RASGRF1,RIT2,SCN1B,SDCBP,SLC1A2,SLC1A6,SLC6A1,SLC8A2,SLC8A3,SNAP25,SNCB,STXBP1,VAMP…
1_Member	GO Biological Processes	GO:0050804	modulation of chemical synaptic transmission	-29.8269	-26.4807	69/308	43,134,477,590,760,766,816,869,1136,1143,1742,1815,1959,2185,2670,2890,2895,2897,2901,2902,2905,2911,2914,3745,3749,3766,3908,4761,5649,5864,5923,6529,6543,6547,6616,6812,6844,6853,6855,6857,6900,7101,7143,7425,7476,7779,8541,9211,9378,9699,9746,10675,10814,22999,23025,23154,23542,26045,50944,56853,79772,84502,84687,91683,112476,112755,339302,440279,594855	ACHE,ADORA1,ATP1A2,BCHE,CA2,CA7,CAMK2B,CBLN1,CHRNA3,CHRNB4,DLG4,DRD4,EGR2,PTK2B,GFAP,GRIA1,GRID2,GRIK1,GRIK5,GRIN1,GRIN2C,GRM1,GRM4,KCNB1,KCNC4,KCNJ10,LAMA2,NEUROD2,RELN,RAB3A,RASGRF1,SLC6A1,SLC8A2,SLC8A3,SNAP25,STXBP1,VAMP2,SYN1,SYP,SYT1,CNTN2,NR2E1,TNR,VGF,WNT7A,SLC30A1,PPFIA3,LGI1,NRXN1,RIMS2,CLSTN3,CSPG5,CPLX2,RIMS1,UNC13A,NCDN,MAPK8IP2,LRRTM2,SHANK1,CELF4,MCTP1,JPH4,PPP1R9B,SYT12,PRRT2,STX1B…
1_Member	GO Biological Processes	GO:0099177	regulation of trans-synaptic signaling	-29.8269	-26.4807	69/308	43,134,477,590,760,766,816,869,1136,1143,1742,1815,1959,2185,2670,2890,2895,2897,2901,2902,2905,2911,2914,3745,3749,3766,3908,4761,5649,5864,5923,6529,6543,6547,6616,6812,6844,6853,6855,6857,6900,7101,7143,7425,7476,7779,8541,9211,9378,9699,9746,10675,10814,22999,23025,23154,23542,26045,50944,56853,79772,84502,84687,91683,112476,112755,339302,440279,594855	ACHE,ADORA1,ATP1A2,BCHE,CA2,CA7,CAMK2B,CBLN1,CHRNA3,CHRNB4,DLG4,DRD4,EGR2,PTK2B,GFAP,GRIA1,GRID2,GRIK1,GRIK5,GRIN1,GRIN2C,GRM1,GRM4,KCNB1,KCNC4,KCNJ10,LAMA2,NEUROD2,RELN,RAB3A,RASGRF1,SLC6A1,SLC8A2,SLC8A3,SNAP25,STXBP1,VAMP2,SYN1,SYP,SYT1,CNTN2,NR2E1,TNR,VGF,WNT7A,SLC30A1,PPFIA3,LGI1,NRXN1,RIMS2,CLSTN3,CSPG5,CPLX2,RIMS1,UNC13A,NCDN,MAPK8IP2,LRRTM2,SHANK1,CELF4,MCTP1,JPH4,PPP1R9B,SYT12,PRRT2,STX1B…
1_Member	GO Biological Processes	GO:0048167	regulation of synaptic plasticity	-16.7062	-14.0186	37/160	134,816,869,1742,1959,2185,2670,2890,2895,2902,2905,3745,3766,4761,5649,5864,5923,6543,6547,6616,6812,6844,6855,6900,7101,7143,7425,8541,10814,23025,23154,26045,79772,84502,91683,112476,440279	ADORA1,CAMK2B,CBLN1,DLG4,EGR2,PTK2B,GFAP,GRIA1,GRID2,GRIN1,GRIN2C,KCNB1,KCNJ10,NEUROD2,RELN,RAB3A,RASGRF1,SLC8A2,SLC8A3,SNAP25,STXBP1,VAMP2,SYP,CNTN2,NR2E1,TNR,VGF,PPFIA3,CPLX2,UNC13A,NCDN,LRRTM2,MCTP1,JPH4,SYT12,PRRT2,UNC13C
1_Member	GO Biological Processes	GO:0050806	positive regulation of synaptic transmission	-12.6225	-10.2666	29/132	134,760,766,1742,1815,2185,2670,2902,3908,5649,6543,6547,6616,6812,6844,6857,7101,7143,7476,9211,9378,9699,9746,22999,23025,26045,50944,91683,112755	ADORA1,CA2,CA7,DLG4,DRD4,PTK2B,GFAP,GRIN1,LAMA2,RELN,SLC8A2,SLC8A3,SNAP25,STXBP1,VAMP2,SYT1,NR2E1,TNR,WNT7A,LGI1,NRXN1,RIMS2,CLSTN3,RIMS1,UNC13A,LRRTM2,SHANK1,SYT12,STX1B
1_Member	GO Biological Processes	GO:0060291	long-term synaptic potentiation	-3.99583	-2.39271	11/66	2185,2670,5649,6543,6547,6616,6844,7101,7143,26045,91683	PTK2B,GFAP,RELN,SLC8A2,SLC8A3,SNAP25,VAMP2,NR2E1,TNR,LRRTM2,SYT12
2_Summary	Reactome Gene Sets	R-HSA-112316	Neuronal System	-48.5865	-44.9851	97/369	43,107,114,590,610,773,777,785,814,816,1136,1143,1740,1742,2554,2559,2560,2566,2571,2741,2784,2785,2791,2890,2891,2892,2893,2897,2900,2901,2902,2905,2911,3736,3737,3745,3746,3747,3748,3749,3751,3752,3760,3765,3766,4747,4916,5568,5579,5582,5864,5923,6506,6511,6512,6529,6538,6540,6616,6812,6844,6853,6854,6857,7881,8497,8499,8514,8541,9196,9229,9378,9379,9568,10369,10815,22865,22999,26045,26050,2713…	ACHE,ADCY1,ADCY8,BCHE,HCN2,CACNA1A,CACNA1E,CACNB4,CAMK4,CAMK2B,CHRNA3,CHRNB4,DLG2,DLG4,GABRA1,GABRA6,GABRB1,GABRG2,GAD1,GLRA1,GNB3,GNG3,GNG11,GRIA1,GRIA2,GRIA3,GRIA4,GRIK1,GRIK4,GRIK5,GRIN1,GRIN2C,GRM1,KCNA1,KCNA2,KCNB1,KCNC1,KCNC2,KCNC3,KCNC4,KCND2,KCND3,KCNJ3,KCNJ9,KCNJ10,NEFL,NTRK3,PRKACG,PRKCB,PRKCG,RAB3A,RASGRF1,SLC1A2,SLC1A6,SLC1A7,SLC6A1,SLC6A11,SLC6A13,SNAP25,STXBP1,VAMP2,SYN1,SYN2,SYT1,K…
2_Member	Reactome Gene Sets	R-HSA-112316	Neuronal System	-48.5865	-44.9851	97/369	43,107,114,590,610,773,777,785,814,816,1136,1143,1740,1742,2554,2559,2560,2566,2571,2741,2784,2785,2791,2890,2891,2892,2893,2897,2900,2901,2902,2905,2911,3736,3737,3745,3746,3747,3748,3749,3751,3752,3760,3765,3766,4747,4916,5568,5579,5582,5864,5923,6506,6511,6512,6529,6538,6540,6616,6812,6844,6853,6854,6857,7881,8497,8499,8514,8541,9196,9229,9378,9379,9568,10369,10815,22865,22999,26045,26050,2713…	ACHE,ADCY1,ADCY8,BCHE,HCN2,CACNA1A,CACNA1E,CACNB4,CAMK4,CAMK2B,CHRNA3,CHRNB4,DLG2,DLG4,GABRA1,GABRA6,GABRB1,GABRG2,GAD1,GLRA1,GNB3,GNG3,GNG11,GRIA1,GRIA2,GRIA3,GRIA4,GRIK1,GRIK4,GRIK5,GRIN1,GRIN2C,GRM1,KCNA1,KCNA2,KCNB1,KCNC1,KCNC2,KCNC3,KCNC4,KCND2,KCND3,KCNJ3,KCNJ9,KCNJ10,NEFL,NTRK3,PRKACG,PRKCB,PRKCG,RAB3A,RASGRF1,SLC1A2,SLC1A6,SLC1A7,SLC6A1,SLC6A11,SLC6A13,SNAP25,STXBP1,VAMP2,SYN1,SYN2,SYT1,K…
2_Member	Reactome Gene Sets	R-HSA-112315	Transmission across Chemical Synapses	-33.1549	-29.6327	63/226	43,107,114,590,773,777,785,814,816,1136,1143,1742,2554,2559,2560,2566,2571,2741,2784,2785,2791,2890,2891,2892,2893,2897,2900,2901,2902,2905,3760,3765,3766,4747,5568,5579,5582,5864,5923,6506,6511,6512,6529,6538,6540,6616,6812,6844,6853,6854,6857,8497,8499,8541,9568,10369,10815,22999,51764,55799,57030,94235,140679	ACHE,ADCY1,ADCY8,BCHE,CACNA1A,CACNA1E,CACNB4,CAMK4,CAMK2B,CHRNA3,CHRNB4,DLG4,GABRA1,GABRA6,GABRB1,GABRG2,GAD1,GLRA1,GNB3,GNG3,GNG11,GRIA1,GRIA2,GRIA3,GRIA4,GRIK1,GRIK4,GRIK5,GRIN1,GRIN2C,KCNJ3,KCNJ9,KCNJ10,NEFL,PRKACG,PRKCB,PRKCG,RAB3A,RASGRF1,SLC1A2,SLC1A6,SLC1A7,SLC6A1,SLC6A11,SLC6A13,SNAP25,STXBP1,VAMP2,SYN1,SYN2,SYT1,PPFIA4,PPFIA2,PPFIA3,GABBR2,CACNG2,CPLX1,RIMS1,GNG13,CACNA2D3,SLC17A7,GNG8,S…
2_Member	KEGG Pathway	hsa04724	Glutamatergic synapse	-18.1681	-15.424	33/114	107,114,773,1742,2775,2784,2785,2791,2890,2891,2892,2893,2897,2900,2901,2902,2905,2911,2914,3708,3760,5337,5568,5579,5582,6506,6511,6512,9229,50944,51764,57030,94235	ADCY1,ADCY8,CACNA1A,DLG4,GNAO1,GNB3,GNG3,GNG11,GRIA1,GRIA2,GRIA3,GRIA4,GRIK1,GRIK4,GRIK5,GRIN1,GRIN2C,GRM1,GRM4,ITPR1,KCNJ3,PLD1,PRKACG,PRKCB,PRKCG,SLC1A2,SLC1A6,SLC1A7,DLGAP1,SHANK1,GNG13,SLC17A7,GNG8
2_Member	KEGG Pathway	hsa04723	Retrograde endocannabinoid signaling	-16.9227	-14.1905	30/101	107,114,773,2554,2559,2560,2563,2566,2775,2784,2785,2791,2890,2891,2892,2893,2911,3708,3760,3765,5568,5579,5582,5602,11343,22999,51764,57030,94235,140679	ADCY1,ADCY8,CACNA1A,GABRA1,GABRA6,GABRB1,GABRD,GABRG2,GNAO1,GNB3,GNG3,GNG11,GRIA1,GRIA2,GRIA3,GRIA4,GRM1,ITPR1,KCNJ3,KCNJ9,PRKACG,PRKCB,PRKCG,MAPK10,MGLL,RIMS1,GNG13,SLC17A7,GNG8,SLC32A1
2_Member	Reactome Gene Sets	R-HSA-112314	Neurotransmitter receptors and postsynaptic signal transmission	-16.3367	-13.6895	36/155	107,114,814,816,1136,1143,1742,2554,2559,2560,2566,2741,2784,2785,2791,2890,2891,2892,2893,2897,2900,2901,2902,2905,3760,3765,3766,4747,5568,5579,5582,5923,9568,10369,51764,94235	ADCY1,ADCY8,CAMK4,CAMK2B,CHRNA3,CHRNB4,DLG4,GABRA1,GABRA6,GABRB1,GABRG2,GLRA1,GNB3,GNG3,GNG11,GRIA1,GRIA2,GRIA3,GRIA4,GRIK1,GRIK4,GRIK5,GRIN1,GRIN2C,KCNJ3,KCNJ9,KCNJ10,NEFL,PRKACG,PRKCB,PRKCG,RASGRF1,GABBR2,CACNG2,GNG13,GNG8
2_Member	KEGG Pathway	hsa04728	Dopaminergic synapse	-13.6414	-11.2103	30/130	406,773,816,1815,2353,2775,2784,2785,2791,2890,2891,2892,2893,3708,3760,3765,3798,4129,5521,5522,5568,5579,5582,5602,6323,10000,51764,84152,90993,94235	ARNTL,CACNA1A,CAMK2B,DRD4,FOS,GNAO1,GNB3,GNG3,GNG11,GRIA1,GRIA2,GRIA3,GRIA4,ITPR1,KCNJ3,KCNJ9,KIF5A,MAOB,PPP2R2B,PPP2R2C,PRKACG,PRKCB,PRKCG,MAPK10,SCN1A,AKT3,GNG13,PPP1R1B,CREB3L1,GNG8
2_Member	KEGG Pathway	hsa05032	Morphine addiction	-13.3401	-10.9428	25/91	107,114,134,773,2554,2559,2560,2563,2566,2775,2784,2785,2791,3760,3765,5142,5153,5568,5579,5582,9568,27115,51764,94235,140679	ADCY1,ADCY8,ADORA1,CACNA1A,GABRA1,GABRA6,GABRB1,GABRD,GABRG2,GNAO1,GNB3,GNG3,GNG11,KCNJ3,KCNJ9,PDE4B,PDE1B,PRKACG,PRKCB,PRKCG,GABBR2,PDE7B,GNG13,GNG8,SLC32A1
2_Member	KEGG Pathway	hsa04727	GABAergic synapse	-12.7558	-10.3849	24/88	107,114,773,2554,2559,2560,2563,2566,2571,2775,2784,2785,2791,5568,5579,5582,6529,6538,6540,9568,51764,57468,94235,140679	ADCY1,ADCY8,CACNA1A,GABRA1,GABRA6,GABRB1,GABRD,GABRG2,GAD1,GNAO1,GNB3,GNG3,GNG11,PRKACG,PRKCB,PRKCG,SLC6A1,SLC6A11,SLC6A13,GABBR2,GNG13,SLC12A5,GNG8,SLC32A1
2_Member	KEGG Pathway	hsa04713	Circadian entrainment	-10.9725	-8.76908	23/96	107,114,816,2353,2775,2784,2785,2791,2890,2891,2892,2893,2902,2905,3708,3760,3765,5568,5579,5582,8913,51764,94235	ADCY1,ADCY8,CAMK2B,FOS,GNAO1,GNB3,GNG3,GNG11,GRIA1,GRIA2,GRIA3,GRIA4,GRIN1,GRIN2C,ITPR1,KCNJ3,KCNJ9,PRKACG,PRKCB,PRKCG,CACNA1G,GNG13,GNG8
2_Member	KEGG Pathway	hsa04725	Cholinergic synapse	-8.75211	-6.67447	22/112	43,107,114,773,814,816,1136,1143,2353,2775,2784,2785,2791,3708,3760,5568,5579,5582,10000,51764,90993,94235	ACHE,ADCY1,ADCY8,CACNA1A,CAMK4,CAMK2B,CHRNA3,CHRNB4,FOS,GNAO1,GNB3,GNG3,GNG11,ITPR1,KCNJ3,PRKACG,PRKCB,PRKCG,AKT3,GNG13,CREB3L1,GNG8
2_Member	Reactome Gene Sets	R-HSA-422356	Regulation of insulin secretion	-7.44152	-5.44652	17/80	114,773,777,2740,2784,2785,2791,3708,3745,3747,5568,6513,6616,6812,6844,51764,94235	ADCY8,CACNA1A,CACNA1E,GLP1R,GNB3,GNG3,GNG11,ITPR1,KCNB1,KCNC2,PRKACG,SLC2A1,SNAP25,STXBP1,VAMP2,GNG13,GNG8
2_Member	Reactome Gene Sets	R-HSA-111885	Opioid Signalling	-6.42382	-4.50907	16/83	107,114,814,2775,2780,2784,2785,2791,3708,5142,5153,5568,5582,51764,84152,94235	ADCY1,ADCY8,CAMK4,GNAO1,GNAT2,GNB3,GNG3,GNG11,ITPR1,PDE4B,PDE1B,PRKACG,PRKCG,GNG13,PPP1R1B,GNG8
2_Member	Reactome Gene Sets	R-HSA-977443	GABA receptor activation	-6.40414	-4.49117	13/55	107,114,2554,2559,2560,2566,2784,2785,3760,3765,3766,9568,94235	ADCY1,ADCY8,GABRA1,GABRA6,GABRB1,GABRG2,GNB3,GNG3,KCNJ3,KCNJ9,KCNJ10,GABBR2,GNG8
2_Member	Reactome Gene Sets	R-HSA-163685	Integration of energy metabolism	-6.03478	-4.14772	18/110	107,114,773,777,2740,2784,2785,2791,3708,3745,3747,5568,6513,6616,6812,6844,51764,94235	ADCY1,ADCY8,CACNA1A,CACNA1E,GLP1R,GNB3,GNG3,GNG11,ITPR1,KCNB1,KCNC2,PRKACG,SLC2A1,SNAP25,STXBP1,VAMP2,GNG13,GNG8
2_Member	Reactome Gene Sets	R-HSA-381676	Glucagon-like Peptide-1 (GLP1) regulates insulin secretion	-5.98895	-4.1102	11/42	114,2740,2784,2785,2791,3708,3745,3747,5568,51764,94235	ADCY8,GLP1R,GNB3,GNG3,GNG11,ITPR1,KCNB1,KCNC2,PRKACG,GNG13,GNG8
2_Member	Reactome Gene Sets	R-HSA-432040	Vasopressin regulates renal water homeostasis via Aquaporins	-5.87763	-4.00864	11/43	107,114,358,361,551,2784,2785,2791,5568,51764,94235	ADCY1,ADCY8,AQP1,AQP4,AVP,GNB3,GNG3,GNG11,PRKACG,GNG13,GNG8
2_Member	KEGG Pathway	hsa04371	Apelin signaling pathway	-5.76976	-3.92417	20/138	59,107,114,185,814,1958,2784,2785,2791,3708,4638,5568,6543,6546,6547,8862,10000,10891,51764,94235	ACTA2,ADCY1,ADCY8,AGTR1,CAMK4,EGR1,GNB3,GNG3,GNG11,ITPR1,MYLK,PRKACG,SLC8A2,SLC8A1,SLC8A3,APLN,AKT3,PPARGC1A,GNG13,GNG8
2_Member	GO Biological Processes	GO:0071377	cellular response to glucagon stimulus	-5.405	-3.62316	10/39	107,114,2740,2784,2785,2791,5105,5568,51764,94235	ADCY1,ADCY8,GLP1R,GNB3,GNG3,GNG11,PCK1,PRKACG,GNG13,GNG8
2_Member	Reactome Gene Sets	R-HSA-451326	Activation of kainate receptors upon glutamate binding	-5.28158	-3.51014	9/32	1742,2784,2785,2791,2897,2900,2901,51764,94235	DLG4,GNB3,GNG3,GNG11,GRIK1,GRIK4,GRIK5,GNG13,GNG8
2_Member	KEGG Pathway	hsa04726	Serotonergic synapse	-5.22122	-3.45362	17/113	773,1562,2560,2775,2784,2785,2791,3708,3751,3760,3765,4129,5568,5579,5582,51764,94235	CACNA1A,CYP2C18,GABRB1,GNAO1,GNB3,GNG3,GNG11,ITPR1,KCND2,KCNJ3,KCNJ9,MAOB,PRKACG,PRKCB,PRKCG,GNG13,GNG8
2_Member	Reactome Gene Sets	R-HSA-445717	Aquaporin-mediated transport	-5.00911	-3.27224	11/52	107,114,358,361,551,2784,2785,2791,5568,51764,94235	ADCY1,ADCY8,AQP1,AQP4,AVP,GNB3,GNG3,GNG11,PRKACG,GNG13,GNG8
2_Member	Reactome Gene Sets	R-HSA-977444	GABA B receptor activation	-4.5201	-2.83884	9/39	107,114,2784,2785,3760,3765,3766,9568,94235	ADCY1,ADCY8,GNB3,GNG3,KCNJ3,KCNJ9,KCNJ10,GABBR2,GNG8
2_Member	Reactome Gene Sets	R-HSA-991365	Activation of GABAB receptors	-4.5201	-2.83884	9/39	107,114,2784,2785,3760,3765,3766,9568,94235	ADCY1,ADCY8,GNB3,GNG3,KCNJ3,KCNJ9,KCNJ10,GABBR2,GNG8
2_Member	GO Biological Processes	GO:0033762	response to glucagon	-4.30363	-2.65649	10/51	107,114,2740,2784,2785,2791,5105,5568,51764,94235	ADCY1,ADCY8,GLP1R,GNB3,GNG3,GNG11,PCK1,PRKACG,GNG13,GNG8
2_Member	Reactome Gene Sets	R-HSA-163359	Glucagon signaling in metabolic regulation	-4.2418	-2.60231	8/33	107,114,2784,2785,2791,5568,51764,94235	ADCY1,ADCY8,GNB3,GNG3,GNG11,PRKACG,GNG13,GNG8
2_Member	Reactome Gene Sets	R-HSA-1296041	Activation of G protein gated Potassium channels	-4.20944	-2.57373	7/25	2784,2785,3760,3765,3766,9568,94235	GNB3,GNG3,KCNJ3,KCNJ9,KCNJ10,GABBR2,GNG8
2_Member	Reactome Gene Sets	R-HSA-1296059	G protein gated Potassium channels	-4.20944	-2.57373	7/25	2784,2785,3760,3765,3766,9568,94235	GNB3,GNG3,KCNJ3,KCNJ9,KCNJ10,GABBR2,GNG8
2_Member	Reactome Gene Sets	R-HSA-997272	Inhibition of voltage gated Ca2+ channels via Gbeta/gamma subunits	-4.20944	-2.57373	7/25	2784,2785,3760,3765,3766,9568,94235	GNB3,GNG3,KCNJ3,KCNJ9,KCNJ10,GABBR2,GNG8
2_Member	Reactome Gene Sets	R-HSA-202040	G-protein activation	-3.86661	-2.28806	7/28	2775,2780,2784,2785,2791,51764,94235	GNAO1,GNAT2,GNB3,GNG3,GNG11,GNG13,GNG8
2_Member	Reactome Gene Sets	R-HSA-418597	G alpha (z) signalling events	-3.84488	-2.27369	9/47	107,114,2784,2785,2791,5579,5582,51764,94235	ADCY1,ADCY8,GNB3,GNG3,GNG11,PRKCB,PRKCG,GNG13,GNG8
2_Member	Reactome Gene Sets	R-HSA-1296065	Inwardly rectifying K+ channels	-3.56864	-2.03767	7/31	2784,2785,3760,3765,3766,9568,94235	GNB3,GNG3,KCNJ3,KCNJ9,KCNJ10,GABBR2,GNG8
2_Member	Reactome Gene Sets	R-HSA-6814122	Cooperation of PDCL (PhLP1) and TRiC/CCT in G-protein beta folding	-3.46008	-1.95585	8/42	2775,2780,2784,2785,2791,8786,51764,94235	GNAO1,GNAT2,GNB3,GNG3,GNG11,RGS11,GNG13,GNG8
2_Member	Reactome Gene Sets	R-HSA-392851	Prostacyclin signalling through prostacyclin receptor	-3.00519	-1.58679	5/19	2784,2785,2791,51764,94235	GNB3,GNG3,GNG11,GNG13,GNG8
2_Member	Reactome Gene Sets	R-HSA-4086398	Ca2+ pathway	-2.97168	-1.5595	9/61	2775,2780,2784,2785,2791,3708,7474,51764,94235	GNAO1,GNAT2,GNB3,GNG3,GNG11,ITPR1,WNT5A,GNG13,GNG8
2_Member	Reactome Gene Sets	R-HSA-418217	G beta:gamma signalling through PLC beta	-2.89566	-1.4984	5/20	2784,2785,2791,51764,94235	GNB3,GNG3,GNG11,GNG13,GNG8
2_Member	Reactome Gene Sets	R-HSA-500657	Presynaptic function of Kainate receptors	-2.79296	-1.41585	5/21	2784,2785,2791,51764,94235	GNB3,GNG3,GNG11,GNG13,GNG8
2_Member	Reactome Gene Sets	R-HSA-392170	ADP signalling through P2Y purinoceptor 12	-2.69636	-1.33602	5/22	2784,2785,2791,51764,94235	GNB3,GNG3,GNG11,GNG13,GNG8
2_Member	Reactome Gene Sets	R-HSA-420092	Glucagon-type ligand receptors	-2.61047	-1.26868	6/33	2740,2784,2785,2791,51764,94235	GLP1R,GNB3,GNG3,GNG11,GNG13,GNG8
2_Member	Reactome Gene Sets	R-HSA-428930	Thromboxane signalling through TP receptor	-2.60526	-1.26538	5/23	2784,2785,2791,51764,94235	GNB3,GNG3,GNG11,GNG13,GNG8
2_Member	Reactome Gene Sets	R-HSA-390466	Chaperonin-mediated protein folding	-2.58461	-1.24757	11/96	2775,2780,2784,2785,2791,7277,8786,51764,51807,94235,113457	GNAO1,GNAT2,GNB3,GNG3,GNG11,TUBA4A,RGS11,GNG13,TUBA8,GNG8,TUBA3D
2_Member	KEGG Pathway	hsa05200	Pathways in cancer	-2.47105	-1.16148	29/395	107,114,185,652,1436,1910,2252,2256,2353,2784,2785,2791,3908,3909,3913,5159,5337,5568,5579,5582,5602,6258,6513,7474,7476,7482,10000,51764,94235	ADCY1,ADCY8,AGTR1,BMP4,CSF1R,EDNRB,FGF7,FGF11,FOS,GNB3,GNG3,GNG11,LAMA2,LAMA3,LAMB2,PDGFRB,PLD1,PRKACG,PRKCB,PRKCG,MAPK10,RXRG,SLC2A1,WNT5A,WNT7A,WNT2B,AKT3,GNG13,GNG8
2_Member	Reactome Gene Sets	R-HSA-418592	ADP signalling through P2Y purinoceptor 1	-2.43756	-1.13905	5/25	2784,2785,2791,51764,94235	GNB3,GNG3,GNG11,GNG13,GNG8
2_Member	Reactome Gene Sets	R-HSA-391251	Protein folding	-2.37912	-1.09244	11/102	2775,2780,2784,2785,2791,7277,8786,51764,51807,94235,113457	GNAO1,GNAT2,GNB3,GNG3,GNG11,TUBA4A,RGS11,GNG13,TUBA8,GNG8,TUBA3D
2_Member	Reactome Gene Sets	R-HSA-400042	Adrenaline,noradrenaline inhibits insulin secretion	-2.21628	-0.960856	5/28	2784,2785,2791,51764,94235	GNB3,GNG3,GNG11,GNG13,GNG8
3_Summary	GO Biological Processes	GO:0006836	neurotransmitter transport	-31.3738	-27.9186	63/241	358,477,1136,1143,1815,2571,2670,2824,2901,2914,3043,3749,3766,4129,5864,6506,6511,6529,6538,6540,6616,6812,6844,6853,6854,6857,7476,7779,8447,8448,8497,8499,8541,8604,8862,8867,9378,9379,9699,10814,10815,22895,22987,22999,23025,27445,54716,54843,55117,57030,79772,84258,91683,93664,112476,112755,114088,127833,140679,339302,388662,440279,594855,43,54,590,857,1545,1728,2185,5153,6542,9104,285671,17…	AQP1,ATP1A2,CHRNA3,CHRNB4,DRD4,GAD1,GFAP,GPM6B,GRIK5,GRM4,HBB,KCNC4,KCNJ10,MAOB,RAB3A,SLC1A2,SLC1A6,SLC6A1,SLC6A11,SLC6A13,SNAP25,STXBP1,VAMP2,SYN1,SYN2,SYT1,WNT7A,SLC30A1,DOC2B,DOC2A,PPFIA4,PPFIA2,PPFIA3,SLC25A12,APLN,SYNJ1,NRXN1,NRXN2,RIMS2,CPLX2,CPLX1,RPH3A,SV2C,RIMS1,UNC13A,PCLO,SLC6A20,SYTL2,SLC6A15,SLC17A7,MCTP1,SYT3,SYT12,CADPS2,PRRT2,STX1B,TRIM9,SYT2,SLC32A1,CPLX4,SLC6A17,UNC13C,CPLX3,ACH…
3_Member	GO Biological Processes	GO:0006836	neurotransmitter transport	-31.3738	-27.9186	63/241	358,477,1136,1143,1815,2571,2670,2824,2901,2914,3043,3749,3766,4129,5864,6506,6511,6529,6538,6540,6616,6812,6844,6853,6854,6857,7476,7779,8447,8448,8497,8499,8541,8604,8862,8867,9378,9379,9699,10814,10815,22895,22987,22999,23025,27445,54716,54843,55117,57030,79772,84258,91683,93664,112476,112755,114088,127833,140679,339302,388662,440279,594855	AQP1,ATP1A2,CHRNA3,CHRNB4,DRD4,GAD1,GFAP,GPM6B,GRIK5,GRM4,HBB,KCNC4,KCNJ10,MAOB,RAB3A,SLC1A2,SLC1A6,SLC6A1,SLC6A11,SLC6A13,SNAP25,STXBP1,VAMP2,SYN1,SYN2,SYT1,WNT7A,SLC30A1,DOC2B,DOC2A,PPFIA4,PPFIA2,PPFIA3,SLC25A12,APLN,SYNJ1,NRXN1,NRXN2,RIMS2,CPLX2,CPLX1,RPH3A,SV2C,RIMS1,UNC13A,PCLO,SLC6A20,SYTL2,SLC6A15,SLC17A7,MCTP1,SYT3,SYT12,CADPS2,PRRT2,STX1B,TRIM9,SYT2,SLC32A1,CPLX4,SLC6A17,UNC13C,CPLX3
3_Member	GO Biological Processes	GO:0001505	regulation of neurotransmitter levels	-25.8079	-22.5076	64/307	43,54,477,590,857,1136,1143,1545,1728,1815,2185,2571,2670,2824,2901,2914,3043,3749,3766,4129,5153,5864,6506,6511,6542,6616,6812,6844,6853,6854,6857,7476,7779,8447,8448,8497,8499,8541,8867,9104,9378,9379,9699,10814,10815,22895,22999,23025,27445,54843,57030,79772,84258,91683,93664,112476,112755,114088,127833,140679,285671,339302,440279,594855	ACHE,ACP5,ATP1A2,BCHE,CAV1,CHRNA3,CHRNB4,CYP1B1,NQO1,DRD4,PTK2B,GAD1,GFAP,GPM6B,GRIK5,GRM4,HBB,KCNC4,KCNJ10,MAOB,PDE1B,RAB3A,SLC1A2,SLC1A6,SLC7A2,SNAP25,STXBP1,VAMP2,SYN1,SYN2,SYT1,WNT7A,SLC30A1,DOC2B,DOC2A,PPFIA4,PPFIA2,PPFIA3,SYNJ1,RGN,NRXN1,NRXN2,RIMS2,CPLX2,CPLX1,RPH3A,RIMS1,UNC13A,PCLO,SYTL2,SLC17A7,MCTP1,SYT3,SYT12,CADPS2,PRRT2,STX1B,TRIM9,SYT2,SLC32A1,RNF180,CPLX4,UNC13C,CPLX3
3_Member	GO Biological Processes	GO:0007269	neurotransmitter secretion	-24.0962	-21.0263	43/144	1136,1143,2571,2901,2914,3749,5864,6616,6812,6844,6853,6854,6857,7476,7779,8447,8448,8497,8499,8541,8867,9378,9379,9699,10814,10815,22895,22999,23025,27445,54843,79772,84258,91683,93664,112476,112755,114088,127833,140679,339302,440279,594855	CHRNA3,CHRNB4,GAD1,GRIK5,GRM4,KCNC4,RAB3A,SNAP25,STXBP1,VAMP2,SYN1,SYN2,SYT1,WNT7A,SLC30A1,DOC2B,DOC2A,PPFIA4,PPFIA2,PPFIA3,SYNJ1,NRXN1,NRXN2,RIMS2,CPLX2,CPLX1,RPH3A,RIMS1,UNC13A,PCLO,SYTL2,MCTP1,SYT3,SYT12,CADPS2,PRRT2,STX1B,TRIM9,SYT2,SLC32A1,CPLX4,UNC13C,CPLX3
3_Member	GO Biological Processes	GO:0099643	signal release from synapse	-24.0962	-21.0263	43/144	1136,1143,2571,2901,2914,3749,5864,6616,6812,6844,6853,6854,6857,7476,7779,8447,8448,8497,8499,8541,8867,9378,9379,9699,10814,10815,22895,22999,23025,27445,54843,79772,84258,91683,93664,112476,112755,114088,127833,140679,339302,440279,594855	CHRNA3,CHRNB4,GAD1,GRIK5,GRM4,KCNC4,RAB3A,SNAP25,STXBP1,VAMP2,SYN1,SYN2,SYT1,WNT7A,SLC30A1,DOC2B,DOC2A,PPFIA4,PPFIA2,PPFIA3,SYNJ1,NRXN1,NRXN2,RIMS2,CPLX2,CPLX1,RPH3A,RIMS1,UNC13A,PCLO,SYTL2,MCTP1,SYT3,SYT12,CADPS2,PRRT2,STX1B,TRIM9,SYT2,SLC32A1,CPLX4,UNC13C,CPLX3
3_Member	GO Biological Processes	GO:0099531	presynaptic process involved in chemical synaptic transmission	-23.6408	-20.5957	44/155	1136,1143,1815,2571,2901,2914,3749,5864,6616,6812,6844,6853,6854,6857,7476,7779,8447,8448,8497,8499,8541,8867,9378,9379,9699,10814,10815,22895,22999,23025,27445,54843,79772,84258,91683,93664,112476,112755,114088,127833,140679,339302,440279,594855	CHRNA3,CHRNB4,DRD4,GAD1,GRIK5,GRM4,KCNC4,RAB3A,SNAP25,STXBP1,VAMP2,SYN1,SYN2,SYT1,WNT7A,SLC30A1,DOC2B,DOC2A,PPFIA4,PPFIA2,PPFIA3,SYNJ1,NRXN1,NRXN2,RIMS2,CPLX2,CPLX1,RPH3A,RIMS1,UNC13A,PCLO,SYTL2,MCTP1,SYT3,SYT12,CADPS2,PRRT2,STX1B,TRIM9,SYT2,SLC32A1,CPLX4,UNC13C,CPLX3
3_Member	GO Biological Processes	GO:0099504	synaptic vesicle cycle	-18.3448	-15.5885	35/128	1759,2901,5864,6456,6616,6812,6844,6853,6855,6857,7476,8447,8448,8867,9699,10814,10815,22895,22999,23025,27445,29993,54843,57030,79953,84258,91683,93664,112476,112755,114088,127833,140679,440279,594855	DNM1,GRIK5,RAB3A,SH3GL2,SNAP25,STXBP1,VAMP2,SYN1,SYP,SYT1,WNT7A,DOC2B,DOC2A,SYNJ1,RIMS2,CPLX2,CPLX1,RPH3A,RIMS1,UNC13A,PCLO,PACSIN1,SYTL2,SLC17A7,SYNDIG1,SYT3,SYT12,CADPS2,PRRT2,STX1B,TRIM9,SYT2,SLC32A1,UNC13C,CPLX3
3_Member	GO Biological Processes	GO:0017156	calcium ion regulated exocytosis	-16.4871	-13.8302	31/112	2901,3745,5864,6616,6812,6844,6853,6857,8447,8448,8867,8913,9699,10814,10815,22895,22999,23025,27445,54843,55503,57393,84258,91683,93664,112476,112755,114088,127833,440279,594855	GRIK5,KCNB1,RAB3A,SNAP25,STXBP1,VAMP2,SYN1,SYT1,DOC2B,DOC2A,SYNJ1,CACNA1G,RIMS2,CPLX2,CPLX1,RPH3A,RIMS1,UNC13A,PCLO,SYTL2,TRPV6,CLTRN,SYT3,SYT12,CADPS2,PRRT2,STX1B,TRIM9,SYT2,UNC13C,CPLX3
3_Member	GO Biological Processes	GO:0016079	synaptic vesicle exocytosis	-15.9783	-13.3407	27/86	2901,5864,6616,6812,6844,6853,6857,8447,8448,8867,9699,10814,10815,22895,22999,23025,27445,54843,84258,91683,93664,112476,112755,114088,127833,440279,594855	GRIK5,RAB3A,SNAP25,STXBP1,VAMP2,SYN1,SYT1,DOC2B,DOC2A,SYNJ1,RIMS2,CPLX2,CPLX1,RPH3A,RIMS1,UNC13A,PCLO,SYTL2,SYT3,SYT12,CADPS2,PRRT2,STX1B,TRIM9,SYT2,UNC13C,CPLX3
3_Member	GO Biological Processes	GO:0099003	vesicle-mediated transport in synapse	-14.2028	-11.7219	31/133	1759,2901,5864,6456,6616,6812,6844,6853,6855,6857,8447,8448,8867,9699,10814,10815,22895,22999,23025,27445,29993,54843,84258,91683,93664,112476,112755,114088,127833,440279,594855	DNM1,GRIK5,RAB3A,SH3GL2,SNAP25,STXBP1,VAMP2,SYN1,SYP,SYT1,DOC2B,DOC2A,SYNJ1,RIMS2,CPLX2,CPLX1,RPH3A,RIMS1,UNC13A,PCLO,PACSIN1,SYTL2,SYT3,SYT12,CADPS2,PRRT2,STX1B,TRIM9,SYT2,UNC13C,CPLX3
3_Member	GO Biological Processes	GO:0097479	synaptic vesicle localization	-13.6667	-11.2297	29/121	1759,2901,5864,6616,6812,6844,6853,6857,8447,8448,8867,9699,10814,10815,22895,22999,23025,27445,54843,79953,84258,91683,93664,112476,112755,114088,127833,440279,594855	DNM1,GRIK5,RAB3A,SNAP25,STXBP1,VAMP2,SYN1,SYT1,DOC2B,DOC2A,SYNJ1,RIMS2,CPLX2,CPLX1,RPH3A,RIMS1,UNC13A,PCLO,SYTL2,SYNDIG1,SYT3,SYT12,CADPS2,PRRT2,STX1B,TRIM9,SYT2,UNC13C,CPLX3
3_Member	GO Biological Processes	GO:0048489	synaptic vesicle transport	-13.5076	-11.088	28/114	1759,2901,5864,6616,6812,6844,6853,6857,8447,8448,8867,9699,10814,10815,22895,22999,23025,27445,54843,84258,91683,93664,112476,112755,114088,127833,440279,594855	DNM1,GRIK5,RAB3A,SNAP25,STXBP1,VAMP2,SYN1,SYT1,DOC2B,DOC2A,SYNJ1,RIMS2,CPLX2,CPLX1,RPH3A,RIMS1,UNC13A,PCLO,SYTL2,SYT3,SYT12,CADPS2,PRRT2,STX1B,TRIM9,SYT2,UNC13C,CPLX3
3_Member	GO Biological Processes	GO:0097480	establishment of synaptic vesicle localization	-13.5076	-11.088	28/114	1759,2901,5864,6616,6812,6844,6853,6857,8447,8448,8867,9699,10814,10815,22895,22999,23025,27445,54843,84258,91683,93664,112476,112755,114088,127833,440279,594855	DNM1,GRIK5,RAB3A,SNAP25,STXBP1,VAMP2,SYN1,SYT1,DOC2B,DOC2A,SYNJ1,RIMS2,CPLX2,CPLX1,RPH3A,RIMS1,UNC13A,PCLO,SYTL2,SYT3,SYT12,CADPS2,PRRT2,STX1B,TRIM9,SYT2,UNC13C,CPLX3
3_Member	GO Biological Processes	GO:0051588	regulation of neurotransmitter transport	-12.52	-10.1879	24/90	477,1136,1143,1815,2670,2824,2901,3749,4129,5864,6529,6812,6844,6853,7779,8862,9699,22999,23025,79772,91683,112755,339302,594855	ATP1A2,CHRNA3,CHRNB4,DRD4,GFAP,GPM6B,GRIK5,KCNC4,MAOB,RAB3A,SLC6A1,STXBP1,VAMP2,SYN1,SLC30A1,APLN,RIMS2,RIMS1,UNC13A,MCTP1,SYT12,STX1B,CPLX4,CPLX3
3_Member	KEGG Pathway	hsa04721	Synaptic vesicle cycle	-12.1062	-9.81869	20/63	535,773,1759,5864,6616,6812,6844,6857,10814,10815,22999,23025,57030,112755,140679,245972,245973,339302,440279,594855	ATP6V0A1,CACNA1A,DNM1,RAB3A,SNAP25,STXBP1,VAMP2,SYT1,CPLX2,CPLX1,RIMS1,UNC13A,SLC17A7,STX1B,SLC32A1,ATP6V0D2,ATP6V1C2,CPLX4,UNC13C,CPLX3
3_Member	GO Biological Processes	GO:0017157	regulation of exocytosis	-11.4402	-9.20427	33/187	2243,2244,2266,2901,3745,5864,5874,6386,6812,6844,6853,6857,7447,8447,8448,8913,9699,10814,10815,22895,22999,27445,54843,55503,57393,84258,91683,93664,112755,114088,115827,127833,203190	FGA,FGB,FGG,GRIK5,KCNB1,RAB3A,RAB27B,SDCBP,STXBP1,VAMP2,SYN1,SYT1,VSNL1,DOC2B,DOC2A,CACNA1G,RIMS2,CPLX2,CPLX1,RPH3A,RIMS1,PCLO,SYTL2,TRPV6,CLTRN,SYT3,SYT12,CADPS2,STX1B,TRIM9,RAB3C,SYT2,LGI3
3_Member	GO Biological Processes	GO:0017158	regulation of calcium ion-dependent exocytosis	-10.6597	-8.47662	20/74	2901,3745,5864,6812,6853,6857,8447,8448,8913,9699,22895,22999,54843,55503,57393,84258,91683,112755,114088,127833	GRIK5,KCNB1,RAB3A,STXBP1,SYN1,SYT1,DOC2B,DOC2A,CACNA1G,RIMS2,RPH3A,RIMS1,SYTL2,TRPV6,CLTRN,SYT3,SYT12,STX1B,TRIM9,SYT2
3_Member	GO Biological Processes	GO:0046928	regulation of neurotransmitter secretion	-9.58219	-7.43717	16/52	1136,1143,2901,3749,5864,6812,6853,7779,9699,22999,23025,79772,91683,112755,339302,594855	CHRNA3,CHRNB4,GRIK5,KCNC4,RAB3A,STXBP1,SYN1,SLC30A1,RIMS2,RIMS1,UNC13A,MCTP1,SYT12,STX1B,CPLX4,CPLX3
3_Member	GO Biological Processes	GO:0051648	vesicle localization	-9.19142	-7.08419	35/250	1759,1778,1780,2890,2901,4336,4647,5864,5874,6616,6812,6844,6853,6857,8447,8448,8867,9699,10814,10815,22895,22999,23025,27445,54843,79953,84258,91683,93664,112476,112755,114088,127833,440279,594855	DNM1,DYNC1H1,DYNC1I1,GRIA1,GRIK5,MOBP,MYO7A,RAB3A,RAB27B,SNAP25,STXBP1,VAMP2,SYN1,SYT1,DOC2B,DOC2A,SYNJ1,RIMS2,CPLX2,CPLX1,RPH3A,RIMS1,UNC13A,PCLO,SYTL2,SYNDIG1,SYT3,SYT12,CADPS2,PRRT2,STX1B,TRIM9,SYT2,UNC13C,CPLX3
3_Member	GO Biological Processes	GO:0051650	establishment of vesicle localization	-9.18215	-7.0777	34/238	1759,1778,1780,2890,2901,4336,4647,5864,5874,6616,6812,6844,6853,6857,8447,8448,8867,9699,10814,10815,22895,22999,23025,27445,54843,84258,91683,93664,112476,112755,114088,127833,440279,594855	DNM1,DYNC1H1,DYNC1I1,GRIA1,GRIK5,MOBP,MYO7A,RAB3A,RAB27B,SNAP25,STXBP1,VAMP2,SYN1,SYT1,DOC2B,DOC2A,SYNJ1,RIMS2,CPLX2,CPLX1,RPH3A,RIMS1,UNC13A,PCLO,SYTL2,SYT3,SYT12,CADPS2,PRRT2,STX1B,TRIM9,SYT2,UNC13C,CPLX3
3_Member	GO Biological Processes	GO:1903305	regulation of regulated secretory pathway	-7.26133	-5.27695	21/123	2901,3745,5864,6812,6844,6853,6857,8447,8448,8913,9699,22895,22999,54843,55503,57393,84258,91683,112755,114088,127833	GRIK5,KCNB1,RAB3A,STXBP1,VAMP2,SYN1,SYT1,DOC2B,DOC2A,CACNA1G,RIMS2,RPH3A,RIMS1,SYTL2,TRPV6,CLTRN,SYT3,SYT12,STX1B,TRIM9,SYT2
3_Member	GO Biological Processes	GO:0048791	calcium ion-regulated exocytosis of neurotransmitter	-6.47204	-4.54826	11/38	6857,8447,8448,9699,22895,22999,54843,84258,91683,112755,127833	SYT1,DOC2B,DOC2A,RIMS2,RPH3A,RIMS1,SYTL2,SYT3,SYT12,STX1B,SYT2
3_Member	GO Biological Processes	GO:0051656	establishment of organelle localization	-4.8105	-3.08993	39/441	1759,1778,1780,2669,2890,2901,4336,4647,4747,5080,5864,5874,6616,6812,6844,6853,6857,8447,8448,8867,9638,9699,10814,10815,22895,22999,23025,23095,27445,54843,84258,91683,93664,112476,112755,114088,127833,440279,594855	DNM1,DYNC1H1,DYNC1I1,GEM,GRIA1,GRIK5,MOBP,MYO7A,NEFL,PAX6,RAB3A,RAB27B,SNAP25,STXBP1,VAMP2,SYN1,SYT1,DOC2B,DOC2A,SYNJ1,FEZ1,RIMS2,CPLX2,CPLX1,RPH3A,RIMS1,UNC13A,KIF1B,PCLO,SYTL2,SYT3,SYT12,CADPS2,PRRT2,STX1B,TRIM9,SYT2,UNC13C,CPLX3
3_Member	GO Biological Processes	GO:0031629	synaptic vesicle fusion to presynaptic active zone membrane	-4.48184	-2.80577	6/16	2901,5864,6616,6812,112476,112755	GRIK5,RAB3A,SNAP25,STXBP1,PRRT2,STX1B
3_Member	GO Biological Processes	GO:0099500	vesicle fusion to plasma membrane	-4.48184	-2.80577	6/16	2901,5864,6616,6812,112476,112755	GRIK5,RAB3A,SNAP25,STXBP1,PRRT2,STX1B
3_Member	GO Biological Processes	GO:0090174	organelle membrane fusion	-4.43088	-2.764	20/169	2901,5864,6616,6812,6843,6844,6857,7813,8447,8448,22895,54843,57393,80124,84258,91683,112476,112755,114088,127833	GRIK5,RAB3A,SNAP25,STXBP1,VAMP1,VAMP2,SYT1,EVI5,DOC2B,DOC2A,RPH3A,SYTL2,CLTRN,VCPIP1,SYT3,SYT12,PRRT2,STX1B,TRIM9,SYT2
3_Member	GO Biological Processes	GO:2000300	regulation of synaptic vesicle exocytosis	-4.33587	-2.68307	7/24	2901,5864,6812,6853,9699,22999,112755	GRIK5,RAB3A,STXBP1,SYN1,RIMS2,RIMS1,STX1B
3_Member	GO Biological Processes	GO:0016050	vesicle organization	-4.15043	-2.51942	34/390	857,1742,1759,2890,2901,4647,5864,6386,6490,6616,6812,6843,6844,6855,6857,7306,7813,8447,8448,8867,9839,22895,23025,25946,54843,57030,57393,84258,91683,112476,112755,114088,127833,399687	CAV1,DLG4,DNM1,GRIA1,GRIK5,MYO7A,RAB3A,SDCBP,PMEL,SNAP25,STXBP1,VAMP1,VAMP2,SYP,SYT1,TYRP1,EVI5,DOC2B,DOC2A,SYNJ1,ZEB2,RPH3A,UNC13A,ZNF385A,SYTL2,SLC17A7,CLTRN,SYT3,SYT12,PRRT2,STX1B,TRIM9,SYT2,MYO18A
3_Member	GO Biological Processes	GO:0006906	vesicle fusion	-4.11422	-2.49237	19/164	2901,5864,6616,6812,6843,6844,6857,7813,8447,8448,22895,54843,57393,84258,91683,112476,112755,114088,127833	GRIK5,RAB3A,SNAP25,STXBP1,VAMP1,VAMP2,SYT1,EVI5,DOC2B,DOC2A,RPH3A,SYTL2,CLTRN,SYT3,SYT12,PRRT2,STX1B,TRIM9,SYT2
3_Member	GO Biological Processes	GO:0031630	regulation of synaptic vesicle fusion to presynaptic active zone membrane	-4.11058	-2.49237	3/3	2901,5864,6812	GRIK5,RAB3A,STXBP1
3_Member	GO Biological Processes	GO:1902803	regulation of synaptic vesicle transport	-3.97534	-2.38085	7/27	2901,5864,6812,6853,9699,22999,112755	GRIK5,RAB3A,STXBP1,SYN1,RIMS2,RIMS1,STX1B
3_Member	GO Biological Processes	GO:0048284	organelle fusion	-3.5701	-2.03767	20/195	2901,5864,6616,6812,6843,6844,6857,7813,8447,8448,22895,54843,57393,80124,84258,91683,112476,112755,114088,127833	GRIK5,RAB3A,SNAP25,STXBP1,VAMP1,VAMP2,SYT1,EVI5,DOC2B,DOC2A,RPH3A,SYTL2,CLTRN,VCPIP1,SYT3,SYT12,PRRT2,STX1B,TRIM9,SYT2
3_Member	GO Biological Processes	GO:0051640	organelle localization	-3.49577	-1.98145	46/632	213,487,1759,1778,1780,2669,2890,2901,3745,4336,4647,4747,5080,5864,5874,6616,6812,6844,6853,6857,7277,8447,8448,8867,9638,9699,10814,10815,22895,22999,23025,23095,27445,54843,57835,65009,79953,84258,91683,93664,112476,112755,114088,127833,440279,594855	ALB,ATP2A1,DNM1,DYNC1H1,DYNC1I1,GEM,GRIA1,GRIK5,KCNB1,MOBP,MYO7A,NEFL,PAX6,RAB3A,RAB27B,SNAP25,STXBP1,VAMP2,SYN1,SYT1,TUBA4A,DOC2B,DOC2A,SYNJ1,FEZ1,RIMS2,CPLX2,CPLX1,RPH3A,RIMS1,UNC13A,KIF1B,PCLO,SYTL2,SLC4A5,NDRG4,SYNDIG1,SYT3,SYT12,CADPS2,PRRT2,STX1B,TRIM9,SYT2,UNC13C,CPLX3
3_Member	GO Biological Processes	GO:0098693	regulation of synaptic vesicle cycle	-3.46008	-1.95585	8/42	1759,2901,5864,6812,6853,9699,22999,112755	DNM1,GRIK5,RAB3A,STXBP1,SYN1,RIMS2,RIMS1,STX1B
3_Member	GO Biological Processes	GO:0061025	membrane fusion	-3.20435	-1.74847	23/255	1759,2901,4599,5864,6616,6812,6843,6844,6857,7813,8447,8448,22895,22999,54843,57393,80124,84258,91683,112476,112755,114088,127833	DNM1,GRIK5,MX1,RAB3A,SNAP25,STXBP1,VAMP1,VAMP2,SYT1,EVI5,DOC2B,DOC2A,RPH3A,RIMS1,SYTL2,CLTRN,VCPIP1,SYT3,SYT12,PRRT2,STX1B,TRIM9,SYT2
4_Summary	GO Biological Processes	GO:0007601	visual perception	-25.2841	-22.0251	52/205	24,314,407,1301,1406,1545,2741,2780,2979,3000,3617,3766,3913,4308,4647,4901,4990,5080,5132,5149,5949,5950,5957,5959,5995,6017,6094,6096,6121,6496,7078,7101,7287,7299,7439,7546,9227,11272,22999,23746,30062,50939,51151,51761,57369,64072,83552,84189,84839,149461,338917,343035,43,220,652,654,1289,1290,1295,1296,1427,2200,2823,3208,4081,4916,5159,5176,6657,6935,7070,7474,7476,7482,9355,9839,10586,2341…	ABCA4,AOC2,ARR3,COL11A1,CRX,CYP1B1,GLRA1,GNAT2,GUCA1B,GUCY2D,IMPG1,KCNJ10,LAMB2,TRPM1,MYO7A,NRL,SIX6,PAX6,PDC,PDE6H,RBP3,RBP4,RCVRN,RDH5,RGR,RLBP1,ROM1,RORB,RPE65,SIX3,TIMP3,NR2E1,TULP1,TYR,BEST1,ZIC2,LRAT,PRR4,RIMS1,AIPL1,RAX,IMPG2,SLC45A2,ATP8A2,GJD2,CDH23,MFRP,SLITRK6,RAX2,CLDN19,VSX2,RD3,ACHE,ALDH1A3,BMP4,BMP6,COL5A1,COL5A2,COL8A1,COL8A2,CRYGS,FBN1,GPM6A,HPCA,MAB21L1,NTRK3,PDGFRB,SERPINF1,SOX…
4_Member	GO Biological Processes	GO:0007601	visual perception	-25.2841	-22.0251	52/205	24,314,407,1301,1406,1545,2741,2780,2979,3000,3617,3766,3913,4308,4647,4901,4990,5080,5132,5149,5949,5950,5957,5959,5995,6017,6094,6096,6121,6496,7078,7101,7287,7299,7439,7546,9227,11272,22999,23746,30062,50939,51151,51761,57369,64072,83552,84189,84839,149461,338917,343035	ABCA4,AOC2,ARR3,COL11A1,CRX,CYP1B1,GLRA1,GNAT2,GUCA1B,GUCY2D,IMPG1,KCNJ10,LAMB2,TRPM1,MYO7A,NRL,SIX6,PAX6,PDC,PDE6H,RBP3,RBP4,RCVRN,RDH5,RGR,RLBP1,ROM1,RORB,RPE65,SIX3,TIMP3,NR2E1,TULP1,TYR,BEST1,ZIC2,LRAT,PRR4,RIMS1,AIPL1,RAX,IMPG2,SLC45A2,ATP8A2,GJD2,CDH23,MFRP,SLITRK6,RAX2,CLDN19,VSX2,RD3
4_Member	GO Biological Processes	GO:0050953	sensory perception of light stimulus	-24.8536	-21.6672	52/209	24,314,407,1301,1406,1545,2741,2780,2979,3000,3617,3766,3913,4308,4647,4901,4990,5080,5132,5149,5949,5950,5957,5959,5995,6017,6094,6096,6121,6496,7078,7101,7287,7299,7439,7546,9227,11272,22999,23746,30062,50939,51151,51761,57369,64072,83552,84189,84839,149461,338917,343035	ABCA4,AOC2,ARR3,COL11A1,CRX,CYP1B1,GLRA1,GNAT2,GUCA1B,GUCY2D,IMPG1,KCNJ10,LAMB2,TRPM1,MYO7A,NRL,SIX6,PAX6,PDC,PDE6H,RBP3,RBP4,RCVRN,RDH5,RGR,RLBP1,ROM1,RORB,RPE65,SIX3,TIMP3,NR2E1,TULP1,TYR,BEST1,ZIC2,LRAT,PRR4,RIMS1,AIPL1,RAX,IMPG2,SLC45A2,ATP8A2,GJD2,CDH23,MFRP,SLITRK6,RAX2,CLDN19,VSX2,RD3
4_Member	GO Biological Processes	GO:0001654	eye development	-14.9004	-12.3405	52/341	43,220,652,654,1289,1290,1295,1296,1427,1545,2200,2780,2823,3208,3913,4081,4308,4647,4901,4916,4990,5080,5159,5176,5950,6094,6096,6121,6496,6657,6935,7070,7101,7287,7474,7476,7482,9355,9839,10586,23418,30062,51761,56853,57030,57835,58158,83552,84189,84465,343035,388585	ACHE,ALDH1A3,BMP4,BMP6,COL5A1,COL5A2,COL8A1,COL8A2,CRYGS,CYP1B1,FBN1,GNAT2,GPM6A,HPCA,LAMB2,MAB21L1,TRPM1,MYO7A,NRL,NTRK3,SIX6,PAX6,PDGFRB,SERPINF1,RBP4,ROM1,RORB,RPE65,SIX3,SOX2,ZEB1,THY1,NR2E1,TULP1,WNT5A,WNT7A,WNT2B,LHX2,ZEB2,MAB21L2,CRB1,RAX,ATP8A2,CELF4,SLC17A7,SLC4A5,NEUROD4,MFRP,SLITRK6,MEGF11,RD3,HES5
4_Member	GO Biological Processes	GO:0007423	sensory organ development	-12.6042	-10.2532	62/519	43,220,652,654,1289,1290,1295,1296,1301,1427,1545,2200,2780,2823,3208,3913,4081,4308,4647,4901,4916,4990,5080,5159,5176,5396,5950,6094,6096,6121,6496,6657,6935,7070,7101,7287,7474,7476,7482,7545,8557,9241,9355,9547,9839,10586,10804,23418,30062,50506,51761,56853,57030,57835,58158,64072,83552,84189,84465,94235,343035,388585	ACHE,ALDH1A3,BMP4,BMP6,COL5A1,COL5A2,COL8A1,COL8A2,COL11A1,CRYGS,CYP1B1,FBN1,GNAT2,GPM6A,HPCA,LAMB2,MAB21L1,TRPM1,MYO7A,NRL,NTRK3,SIX6,PAX6,PDGFRB,SERPINF1,PRRX1,RBP4,ROM1,RORB,RPE65,SIX3,SOX2,ZEB1,THY1,NR2E1,TULP1,WNT5A,WNT7A,WNT2B,ZIC1,TCAP,NOG,LHX2,CXCL14,ZEB2,MAB21L2,GJB6,CRB1,RAX,DUOX2,ATP8A2,CELF4,SLC17A7,SLC4A5,NEUROD4,CDH23,MFRP,SLITRK6,MEGF11,GNG8,RD3,HES5
4_Member	GO Biological Processes	GO:0043010	camera-type eye development	-11.7422	-9.4872	43/295	43,220,652,1295,1296,1427,1545,2200,2780,2823,3208,3913,4081,4916,5080,5159,5176,5950,6094,6096,6121,6496,6935,7070,7101,7287,7474,7476,7482,9355,9839,10586,30062,51761,56853,57030,57835,58158,83552,84189,84465,343035,388585	ACHE,ALDH1A3,BMP4,COL8A1,COL8A2,CRYGS,CYP1B1,FBN1,GNAT2,GPM6A,HPCA,LAMB2,MAB21L1,NTRK3,PAX6,PDGFRB,SERPINF1,RBP4,ROM1,RORB,RPE65,SIX3,ZEB1,THY1,NR2E1,TULP1,WNT5A,WNT7A,WNT2B,LHX2,ZEB2,MAB21L2,RAX,ATP8A2,CELF4,SLC17A7,SLC4A5,NEUROD4,MFRP,SLITRK6,MEGF11,RD3,HES5
4_Member	GO Biological Processes	GO:0060041	retina development in camera-type eye	-9.87463	-7.71099	26/137	43,1545,2780,2823,3208,3913,5080,5159,5176,5950,6094,6096,6121,6496,7070,7101,7287,9355,51761,56853,57030,57835,58158,83552,84465,343035	ACHE,CYP1B1,GNAT2,GPM6A,HPCA,LAMB2,PAX6,PDGFRB,SERPINF1,RBP4,ROM1,RORB,RPE65,SIX3,THY1,NR2E1,TULP1,LHX2,ATP8A2,CELF4,SLC17A7,SLC4A5,NEUROD4,MFRP,MEGF11,RD3
4_Member	GO Biological Processes	GO:0048592	eye morphogenesis	-9.44746	-7.32029	26/143	220,652,1289,1290,1295,1296,2200,2780,4308,4647,4901,5080,5950,6094,6096,6121,6496,6935,7070,7287,7474,7482,23418,51761,83552,84465	ALDH1A3,BMP4,COL5A1,COL5A2,COL8A1,COL8A2,FBN1,GNAT2,TRPM1,MYO7A,NRL,PAX6,RBP4,ROM1,RORB,RPE65,SIX3,ZEB1,THY1,TULP1,WNT5A,WNT2B,CRB1,ATP8A2,MFRP,MEGF11
4_Member	GO Biological Processes	GO:0090596	sensory organ morphogenesis	-8.05257	-6.01228	33/250	220,652,1289,1290,1295,1296,1301,2200,2780,4308,4647,4901,5080,5396,5950,6094,6096,6121,6496,6935,7070,7287,7474,7482,7545,8557,9241,10804,23418,51761,83552,84189,84465	ALDH1A3,BMP4,COL5A1,COL5A2,COL8A1,COL8A2,COL11A1,FBN1,GNAT2,TRPM1,MYO7A,NRL,PAX6,PRRX1,RBP4,ROM1,RORB,RPE65,SIX3,ZEB1,THY1,TULP1,WNT5A,WNT2B,ZIC1,TCAP,NOG,GJB6,CRB1,ATP8A2,MFRP,SLITRK6,MEGF11
4_Member	GO Biological Processes	GO:0048593	camera-type eye morphogenesis	-5.55242	-3.74342	17/107	220,652,1295,1296,2780,5080,5950,6094,6096,6121,6496,6935,7070,7474,7482,51761,84465	ALDH1A3,BMP4,COL8A1,COL8A2,GNAT2,PAX6,RBP4,ROM1,RORB,RPE65,SIX3,ZEB1,THY1,WNT5A,WNT2B,ATP8A2,MEGF11
5_Summary	GO Biological Processes	GO:0042391	regulation of membrane potential	-25.1073	-21.8861	73/407	134,287,477,478,480,481,482,610,773,777,785,857,869,1136,1143,1742,1756,1811,1815,2185,2554,2741,2890,2891,2892,2893,2895,2897,2900,2901,2902,2905,3736,3737,3745,3751,3752,3760,3766,4897,5348,5350,5649,6323,6324,6326,6331,6334,6511,6546,6547,7476,8506,8913,9378,9472,9699,10369,22999,23542,23620,27133,50944,51305,56660,56853,57030,57369,112755,115111,124925,149461,259232,358,479,487,491,492,495,53…	ADORA1,ANK2,ATP1A2,ATP1A3,ATP1A4,ATP1B1,ATP1B2,HCN2,CACNA1A,CACNA1E,CACNB4,CAV1,CBLN1,CHRNA3,CHRNB4,DLG4,DMD,SLC26A3,DRD4,PTK2B,GABRA1,GLRA1,GRIA1,GRIA2,GRIA3,GRIA4,GRID2,GRIK1,GRIK4,GRIK5,GRIN1,GRIN2C,KCNA1,KCNA2,KCNB1,KCND2,KCND3,KCNJ3,KCNJ10,NRCAM,FXYD1,PLN,RELN,SCN1A,SCN1B,SCN2A,SCN5A,SCN8A,SLC1A6,SLC8A1,SLC8A3,WNT7A,CNTNAP1,CACNA1G,NRXN1,AKAP6,RIMS2,CACNG2,RIMS1,MAPK8IP2,NTSR2,KCNH5,SHANK1,K…
5_Member	GO Biological Processes	GO:0042391	regulation of membrane potential	-25.1073	-21.8861	73/407	134,287,477,478,480,481,482,610,773,777,785,857,869,1136,1143,1742,1756,1811,1815,2185,2554,2741,2890,2891,2892,2893,2895,2897,2900,2901,2902,2905,3736,3737,3745,3751,3752,3760,3766,4897,5348,5350,5649,6323,6324,6326,6331,6334,6511,6546,6547,7476,8506,8913,9378,9472,9699,10369,22999,23542,23620,27133,50944,51305,56660,56853,57030,57369,112755,115111,124925,149461,259232	ADORA1,ANK2,ATP1A2,ATP1A3,ATP1A4,ATP1B1,ATP1B2,HCN2,CACNA1A,CACNA1E,CACNB4,CAV1,CBLN1,CHRNA3,CHRNB4,DLG4,DMD,SLC26A3,DRD4,PTK2B,GABRA1,GLRA1,GRIA1,GRIA2,GRIA3,GRIA4,GRID2,GRIK1,GRIK4,GRIK5,GRIN1,GRIN2C,KCNA1,KCNA2,KCNB1,KCND2,KCND3,KCNJ3,KCNJ10,NRCAM,FXYD1,PLN,RELN,SCN1A,SCN1B,SCN2A,SCN5A,SCN8A,SLC1A6,SLC8A1,SLC8A3,WNT7A,CNTNAP1,CACNA1G,NRXN1,AKAP6,RIMS2,CACNG2,RIMS1,MAPK8IP2,NTSR2,KCNH5,SHANK1,K…
5_Member	GO Biological Processes	GO:0098662	inorganic cation transmembrane transport	-24.7921	-21.6379	101/740	287,358,477,478,479,480,481,482,487,491,492,495,535,610,773,777,785,857,1339,1756,1815,2040,2185,2669,2823,2902,2905,3208,3708,3736,3737,3745,3746,3747,3748,3749,3751,3752,3760,3765,3766,3792,4308,5142,5348,5349,5350,6236,6271,6323,6324,6326,6331,6334,6508,6528,6543,6546,6547,6553,6844,7018,7070,7779,7881,8514,8913,8996,9104,9196,9472,10369,10568,27133,30818,51305,53827,54805,55503,55799,56660,56…	ANK2,AQP1,ATP1A2,ATP1A3,ATP12A,ATP1A4,ATP1B1,ATP1B2,ATP2A1,ATP2B2,ATP2B3,ATP4A,ATP6V0A1,HCN2,CACNA1A,CACNA1E,CACNB4,CAV1,COX6A2,DMD,DRD4,STOM,PTK2B,GEM,GPM6A,GRIN1,GRIN2C,HPCA,ITPR1,KCNA1,KCNA2,KCNB1,KCNC1,KCNC2,KCNC3,KCNC4,KCND2,KCND3,KCNJ3,KCNJ9,KCNJ10,KEL,TRPM1,PDE4B,FXYD1,FXYD3,PLN,RRAD,S100A1,SCN1A,SCN1B,SCN2A,SCN5A,SCN8A,SLC4A3,SLC5A5,SLC8A2,SLC8A1,SLC8A3,SLC9A5,VAMP2,TF,THY1,SLC30A1,KCNAB1…
5_Member	GO Biological Processes	GO:0015672	monovalent inorganic cation transport	-21.1747	-18.2894	77/518	134,287,358,477,478,479,480,481,482,495,535,610,857,1272,1339,1756,1815,2040,2185,3736,3737,3745,3746,3747,3748,3749,3751,3752,3760,3765,3766,3792,5348,5349,6323,6324,6326,6331,6334,6446,6508,6528,6543,6546,6547,6553,6583,6844,7881,8514,8913,9196,9472,10568,27133,30818,51305,53827,55117,56660,56901,57030,57282,57468,57582,57731,57835,80333,83733,84701,169522,201780,245972,245973,259232,283652,100…	ADORA1,ANK2,AQP1,ATP1A2,ATP1A3,ATP12A,ATP1A4,ATP1B1,ATP1B2,ATP4A,ATP6V0A1,HCN2,CAV1,CNTN1,COX6A2,DMD,DRD4,STOM,PTK2B,KCNA1,KCNA2,KCNB1,KCNC1,KCNC2,KCNC3,KCNC4,KCND2,KCND3,KCNJ3,KCNJ9,KCNJ10,KEL,FXYD1,FXYD3,SCN1A,SCN1B,SCN2A,SCN5A,SCN8A,SGK1,SLC4A3,SLC5A5,SLC8A2,SLC8A1,SLC8A3,SLC9A5,SLC22A4,VAMP2,KCNAB1,KCNAB2,CACNA1G,KCNAB3,AKAP6,SLC34A2,KCNH5,KCNIP3,KCNK9,FXYD5,SLC6A15,KCNK12,NDUFA4L2,SLC17A7,SL…
5_Member	GO Biological Processes	GO:0006813	potassium ion transport	-16.5552	-13.8883	45/238	134,287,358,477,478,479,480,481,482,495,610,857,2185,3736,3737,3745,3746,3747,3748,3749,3751,3752,3760,3765,3766,3792,5348,5349,6553,6844,7881,8514,9196,9472,27133,30818,51305,56660,57468,57582,80333,169522,259232,283652,100134444	ADORA1,ANK2,AQP1,ATP1A2,ATP1A3,ATP12A,ATP1A4,ATP1B1,ATP1B2,ATP4A,HCN2,CAV1,PTK2B,KCNA1,KCNA2,KCNB1,KCNC1,KCNC2,KCNC3,KCNC4,KCND2,KCND3,KCNJ3,KCNJ9,KCNJ10,KEL,FXYD1,FXYD3,SLC9A5,VAMP2,KCNAB1,KCNAB2,KCNAB3,AKAP6,KCNH5,KCNIP3,KCNK9,KCNK12,SLC12A5,KCNT1,KCNIP4,KCNV2,NALCN,SLC24A5,KCNJ18
5_Member	GO Biological Processes	GO:0071804	cellular potassium ion transport	-13.3403	-10.9428	37/201	287,358,477,478,481,482,610,857,3736,3737,3745,3746,3747,3748,3749,3751,3752,3760,3765,3766,3792,6553,6844,7881,8514,9196,9472,27133,30818,51305,56660,57468,57582,80333,169522,259232,100134444	ANK2,AQP1,ATP1A2,ATP1A3,ATP1B1,ATP1B2,HCN2,CAV1,KCNA1,KCNA2,KCNB1,KCNC1,KCNC2,KCNC3,KCNC4,KCND2,KCND3,KCNJ3,KCNJ9,KCNJ10,KEL,SLC9A5,VAMP2,KCNAB1,KCNAB2,KCNAB3,AKAP6,KCNH5,KCNIP3,KCNK9,KCNK12,SLC12A5,KCNT1,KCNIP4,KCNV2,NALCN,KCNJ18
5_Member	GO Biological Processes	GO:0071805	potassium ion transmembrane transport	-13.3403	-10.9428	37/201	287,358,477,478,481,482,610,857,3736,3737,3745,3746,3747,3748,3749,3751,3752,3760,3765,3766,3792,6553,6844,7881,8514,9196,9472,27133,30818,51305,56660,57468,57582,80333,169522,259232,100134444	ANK2,AQP1,ATP1A2,ATP1A3,ATP1B1,ATP1B2,HCN2,CAV1,KCNA1,KCNA2,KCNB1,KCNC1,KCNC2,KCNC3,KCNC4,KCND2,KCND3,KCNJ3,KCNJ9,KCNJ10,KEL,SLC9A5,VAMP2,KCNAB1,KCNAB2,KCNAB3,AKAP6,KCNH5,KCNIP3,KCNK9,KCNK12,SLC12A5,KCNT1,KCNIP4,KCNV2,NALCN,KCNJ18
5_Member	GO Biological Processes	GO:0001508	action potential	-11.9343	-9.65924	29/140	287,477,481,610,773,777,857,1143,1756,2741,3736,3737,3745,3751,3752,3760,4897,6323,6324,6326,6331,6334,6546,8506,8913,9472,57369,149461,259232	ANK2,ATP1A2,ATP1B1,HCN2,CACNA1A,CACNA1E,CAV1,CHRNB4,DMD,GLRA1,KCNA1,KCNA2,KCNB1,KCND2,KCND3,KCNJ3,NRCAM,SCN1A,SCN1B,SCN2A,SCN5A,SCN8A,SLC8A1,CNTNAP1,CACNA1G,AKAP6,GJD2,CLDN19,NALCN
5_Member	Reactome Gene Sets	R-HSA-1296071	Potassium Channels	-10.677	-8.48384	23/99	610,2784,2785,3736,3737,3745,3746,3747,3748,3749,3751,3752,3760,3765,3766,7881,8514,9196,9568,27133,51305,94235,169522	HCN2,GNB3,GNG3,KCNA1,KCNA2,KCNB1,KCNC1,KCNC2,KCNC3,KCNC4,KCND2,KCND3,KCNJ3,KCNJ9,KCNJ10,KCNAB1,KCNAB2,KCNAB3,GABBR2,KCNH5,KCNK9,GNG8,KCNV2
5_Member	Reactome Gene Sets	R-HSA-1296072	Voltage gated Potassium channels	-8.82558	-6.74271	14/43	3736,3737,3745,3746,3747,3748,3749,3751,3752,7881,8514,9196,27133,169522	KCNA1,KCNA2,KCNB1,KCNC1,KCNC2,KCNC3,KCNC4,KCND2,KCND3,KCNAB1,KCNAB2,KCNAB3,KCNH5,KCNV2
6_Summary	GO Biological Processes	GO:0043269	regulation of ion transport	-24.448	-21.3238	90/611	134,287,477,481,482,610,760,766,773,777,785,816,857,1136,1272,1742,1756,1815,2040,2185,2669,2775,2824,2902,3208,3736,3737,3745,3746,3747,3748,3749,3751,3752,3760,3765,3766,3792,3958,4129,4638,5142,5159,5243,5348,5349,5350,5649,5923,5957,6236,6271,6323,6324,6326,6331,6334,6529,6546,6812,6844,6857,7070,7439,7779,7881,8514,8913,9104,9196,9472,10369,10891,23542,27133,30818,50944,51761,53827,55799,566…	ADORA1,ANK2,ATP1A2,ATP1B1,ATP1B2,HCN2,CA2,CA7,CACNA1A,CACNA1E,CACNB4,CAMK2B,CAV1,CHRNA3,CNTN1,DLG4,DMD,DRD4,STOM,PTK2B,GEM,GNAO1,GPM6B,GRIN1,HPCA,KCNA1,KCNA2,KCNB1,KCNC1,KCNC2,KCNC3,KCNC4,KCND2,KCND3,KCNJ3,KCNJ9,KCNJ10,KEL,LGALS3,MAOB,MYLK,PDE4B,PDGFRB,ABCB1,FXYD1,FXYD3,PLN,RELN,RASGRF1,RCVRN,RRAD,S100A1,SCN1A,SCN1B,SCN2A,SCN5A,SCN8A,SLC6A1,SLC8A1,STXBP1,VAMP2,SYT1,THY1,BEST1,SLC30A1,KCNAB1,KCNAB…
6_Member	GO Biological Processes	GO:0043269	regulation of ion transport	-24.448	-21.3238	90/611	134,287,477,481,482,610,760,766,773,777,785,816,857,1136,1272,1742,1756,1815,2040,2185,2669,2775,2824,2902,3208,3736,3737,3745,3746,3747,3748,3749,3751,3752,3760,3765,3766,3792,3958,4129,4638,5142,5159,5243,5348,5349,5350,5649,5923,5957,6236,6271,6323,6324,6326,6331,6334,6529,6546,6812,6844,6857,7070,7439,7779,7881,8514,8913,9104,9196,9472,10369,10891,23542,27133,30818,50944,51761,53827,55799,566…	ADORA1,ANK2,ATP1A2,ATP1B1,ATP1B2,HCN2,CA2,CA7,CACNA1A,CACNA1E,CACNB4,CAMK2B,CAV1,CHRNA3,CNTN1,DLG4,DMD,DRD4,STOM,PTK2B,GEM,GNAO1,GPM6B,GRIN1,HPCA,KCNA1,KCNA2,KCNB1,KCNC1,KCNC2,KCNC3,KCNC4,KCND2,KCND3,KCNJ3,KCNJ9,KCNJ10,KEL,LGALS3,MAOB,MYLK,PDE4B,PDGFRB,ABCB1,FXYD1,FXYD3,PLN,RELN,RASGRF1,RCVRN,RRAD,S100A1,SCN1A,SCN1B,SCN2A,SCN5A,SCN8A,SLC6A1,SLC8A1,STXBP1,VAMP2,SYT1,THY1,BEST1,SLC30A1,KCNAB1,KCNAB…
6_Member	GO Biological Processes	GO:0034765	regulation of ion transmembrane transport	-20.4851	-17.6161	69/437	287,477,481,482,610,773,777,785,857,1742,1756,1815,2040,2185,2669,3208,3736,3737,3745,3746,3747,3748,3749,3751,3752,3760,3765,3766,3792,5142,5243,5348,5349,5350,5649,5923,6236,6271,6323,6324,6326,6331,6334,6546,6844,7070,7779,7881,8514,8913,9104,9196,9472,10369,10891,23542,27133,30818,50944,53827,55799,56660,59284,80333,84502,169522,246329,259232,100134444	ANK2,ATP1A2,ATP1B1,ATP1B2,HCN2,CACNA1A,CACNA1E,CACNB4,CAV1,DLG4,DMD,DRD4,STOM,PTK2B,GEM,HPCA,KCNA1,KCNA2,KCNB1,KCNC1,KCNC2,KCNC3,KCNC4,KCND2,KCND3,KCNJ3,KCNJ9,KCNJ10,KEL,PDE4B,ABCB1,FXYD1,FXYD3,PLN,RELN,RASGRF1,RRAD,S100A1,SCN1A,SCN1B,SCN2A,SCN5A,SCN8A,SLC8A1,VAMP2,THY1,SLC30A1,KCNAB1,KCNAB2,CACNA1G,RGN,KCNAB3,AKAP6,CACNG2,PPARGC1A,MAPK8IP2,KCNH5,KCNIP3,SHANK1,FXYD5,CACNA2D3,KCNK12,CACNG7,KCNIP4,…
6_Member	GO Biological Processes	GO:0034762	regulation of transmembrane transport	-19.383	-16.574	74/517	287,477,481,482,610,760,773,777,785,857,1742,1756,1815,2040,2185,2669,3208,3736,3737,3745,3746,3747,3748,3749,3751,3752,3760,3765,3766,3792,5142,5243,5348,5349,5350,5579,5649,5923,6236,6271,6323,6324,6326,6331,6334,6506,6513,6546,6844,7070,7779,7881,8514,8913,9104,9196,9472,10369,10891,23542,25999,27133,30818,50944,53827,55799,56660,59284,80333,84502,169522,246329,259232,100134444	ANK2,ATP1A2,ATP1B1,ATP1B2,HCN2,CA2,CACNA1A,CACNA1E,CACNB4,CAV1,DLG4,DMD,DRD4,STOM,PTK2B,GEM,HPCA,KCNA1,KCNA2,KCNB1,KCNC1,KCNC2,KCNC3,KCNC4,KCND2,KCND3,KCNJ3,KCNJ9,KCNJ10,KEL,PDE4B,ABCB1,FXYD1,FXYD3,PLN,PRKCB,RELN,RASGRF1,RRAD,S100A1,SCN1A,SCN1B,SCN2A,SCN5A,SCN8A,SLC1A2,SLC2A1,SLC8A1,VAMP2,THY1,SLC30A1,KCNAB1,KCNAB2,CACNA1G,RGN,KCNAB3,AKAP6,CACNG2,PPARGC1A,MAPK8IP2,CLIP3,KCNH5,KCNIP3,SHANK1,FXYD5,…
6_Member	GO Biological Processes	GO:1904062	regulation of cation transmembrane transport	-12.9768	-10.5903	45/295	287,477,481,482,785,857,1742,1756,1815,2040,2185,2669,3208,3736,3746,3747,3792,5142,5348,5349,5350,5649,5923,6236,6271,6324,6331,6546,6844,7070,7779,7881,8514,9104,9472,10369,10891,23542,30818,50944,53827,59284,80333,84502,246329	ANK2,ATP1A2,ATP1B1,ATP1B2,CACNB4,CAV1,DLG4,DMD,DRD4,STOM,PTK2B,GEM,HPCA,KCNA1,KCNC1,KCNC2,KEL,PDE4B,FXYD1,FXYD3,PLN,RELN,RASGRF1,RRAD,S100A1,SCN1B,SCN5A,SLC8A1,VAMP2,THY1,SLC30A1,KCNAB1,KCNAB2,RGN,AKAP6,CACNG2,PPARGC1A,MAPK8IP2,KCNIP3,SHANK1,FXYD5,CACNG7,KCNIP4,JPH4,STAC3
6_Member	GO Biological Processes	GO:0032409	regulation of transporter activity	-12.5198	-10.1879	40/246	287,477,481,482,785,857,1742,1756,1815,2040,2185,2669,3208,3736,3746,3747,5142,5243,5348,5349,5350,5649,5923,6236,6271,6324,6446,6844,7881,9104,9472,10369,10891,23542,23678,50944,53827,59284,84502,246329	ANK2,ATP1A2,ATP1B1,ATP1B2,CACNB4,CAV1,DLG4,DMD,DRD4,STOM,PTK2B,GEM,HPCA,KCNA1,KCNC1,KCNC2,PDE4B,ABCB1,FXYD1,FXYD3,PLN,RELN,RASGRF1,RRAD,S100A1,SCN1B,SGK1,VAMP2,KCNAB1,RGN,AKAP6,CACNG2,PPARGC1A,MAPK8IP2,SGK3,SHANK1,FXYD5,CACNG7,JPH4,STAC3
6_Member	GO Biological Processes	GO:0032412	regulation of ion transmembrane transporter activity	-12.4537	-10.1311	38/225	287,477,481,482,785,857,1742,1756,1815,2040,2185,2669,3208,3736,3746,3747,5142,5243,5348,5349,5350,5649,5923,6236,6271,6324,6844,7881,9104,9472,10369,10891,23542,50944,53827,59284,84502,246329	ANK2,ATP1A2,ATP1B1,ATP1B2,CACNB4,CAV1,DLG4,DMD,DRD4,STOM,PTK2B,GEM,HPCA,KCNA1,KCNC1,KCNC2,PDE4B,ABCB1,FXYD1,FXYD3,PLN,RELN,RASGRF1,RRAD,S100A1,SCN1B,VAMP2,KCNAB1,RGN,AKAP6,CACNG2,PPARGC1A,MAPK8IP2,SHANK1,FXYD5,CACNG7,JPH4,STAC3
6_Member	GO Biological Processes	GO:0022898	regulation of transmembrane transporter activity	-12.0864	-9.80304	38/231	287,477,481,482,785,857,1742,1756,1815,2040,2185,2669,3208,3736,3746,3747,5142,5243,5348,5349,5350,5649,5923,6236,6271,6324,6844,7881,9104,9472,10369,10891,23542,50944,53827,59284,84502,246329	ANK2,ATP1A2,ATP1B1,ATP1B2,CACNB4,CAV1,DLG4,DMD,DRD4,STOM,PTK2B,GEM,HPCA,KCNA1,KCNC1,KCNC2,PDE4B,ABCB1,FXYD1,FXYD3,PLN,RELN,RASGRF1,RRAD,S100A1,SCN1B,VAMP2,KCNAB1,RGN,AKAP6,CACNG2,PPARGC1A,MAPK8IP2,SHANK1,FXYD5,CACNG7,JPH4,STAC3
6_Member	GO Biological Processes	GO:0010959	regulation of metal ion transport	-11.8089	-9.54592	48/355	134,287,477,481,482,785,816,857,1272,1756,1815,2040,2185,2669,2775,2902,3208,3736,3746,3747,3792,3958,4638,5142,5159,5348,5349,5350,5957,6236,6271,6324,6331,6546,6844,7070,7439,7779,7881,8514,9104,9472,30818,53827,57731,80333,84502,246329	ADORA1,ANK2,ATP1A2,ATP1B1,ATP1B2,CACNB4,CAMK2B,CAV1,CNTN1,DMD,DRD4,STOM,PTK2B,GEM,GNAO1,GRIN1,HPCA,KCNA1,KCNC1,KCNC2,KEL,LGALS3,MYLK,PDE4B,PDGFRB,FXYD1,FXYD3,PLN,RCVRN,RRAD,S100A1,SCN1B,SCN5A,SLC8A1,VAMP2,THY1,BEST1,SLC30A1,KCNAB1,KCNAB2,RGN,AKAP6,KCNIP3,FXYD5,SPTBN4,KCNIP4,JPH4,STAC3
6_Member	GO Biological Processes	GO:2001257	regulation of cation channel activity	-10.8503	-8.65372	29/154	287,785,857,1742,1756,1815,2040,2185,2669,3208,3736,3746,3747,5142,5350,5649,5923,6236,6271,6844,7881,9472,10369,10891,23542,50944,59284,84502,246329	ANK2,CACNB4,CAV1,DLG4,DMD,DRD4,STOM,PTK2B,GEM,HPCA,KCNA1,KCNC1,KCNC2,PDE4B,PLN,RELN,RASGRF1,RRAD,S100A1,VAMP2,KCNAB1,AKAP6,CACNG2,PPARGC1A,MAPK8IP2,SHANK1,CACNG7,JPH4,STAC3
6_Member	GO Biological Processes	GO:0051924	regulation of calcium ion transport	-6.84509	-4.89884	29/227	287,477,481,785,816,857,1756,1815,2185,2669,2775,2902,3208,3958,4638,5142,5159,5350,5957,6236,6271,6546,7070,7439,7779,9104,9472,84502,246329	ANK2,ATP1A2,ATP1B1,CACNB4,CAMK2B,CAV1,DMD,DRD4,PTK2B,GEM,GNAO1,GRIN1,HPCA,LGALS3,MYLK,PDE4B,PDGFRB,PLN,RCVRN,RRAD,S100A1,SLC8A1,THY1,BEST1,SLC30A1,RGN,AKAP6,JPH4,STAC3
6_Member	GO Biological Processes	GO:0043270	positive regulation of ion transport	-6.32775	-4.42185	29/240	134,287,481,482,857,1272,1756,1815,2902,3736,3746,3747,3958,4638,5159,5243,5348,5649,6271,6324,6331,6529,6812,7070,9104,9472,51761,57393,246329	ADORA1,ANK2,ATP1B1,ATP1B2,CAV1,CNTN1,DMD,DRD4,GRIN1,KCNA1,KCNC1,KCNC2,LGALS3,MYLK,PDGFRB,ABCB1,FXYD1,RELN,S100A1,SCN1B,SCN5A,SLC6A1,STXBP1,THY1,RGN,AKAP6,ATP8A2,CLTRN,STAC3
6_Member	GO Biological Processes	GO:1901019	regulation of calcium ion transmembrane transporter activity	-6.06348	-4.17474	16/88	287,477,481,785,1756,1815,2669,3208,5142,5350,6236,6271,9104,9472,84502,246329	ANK2,ATP1A2,ATP1B1,CACNB4,DMD,DRD4,GEM,HPCA,PDE4B,PLN,RRAD,S100A1,RGN,AKAP6,JPH4,STAC3
6_Member	GO Biological Processes	GO:0032411	positive regulation of transporter activity	-5.5419	-3.7343	16/96	287,481,482,1756,1815,3736,3746,3747,5243,5649,6271,6446,9104,9472,23678,246329	ANK2,ATP1B1,ATP1B2,DMD,DRD4,KCNA1,KCNC1,KCNC2,ABCB1,RELN,S100A1,SGK1,RGN,AKAP6,SGK3,STAC3
6_Member	GO Biological Processes	GO:0043266	regulation of potassium ion transport	-5.42086	-3.63372	16/98	134,287,481,482,857,2185,3736,3746,3747,3792,6844,7881,8514,9472,30818,80333	ADORA1,ANK2,ATP1B1,ATP1B2,CAV1,PTK2B,KCNA1,KCNC1,KCNC2,KEL,VAMP2,KCNAB1,KCNAB2,AKAP6,KCNIP3,KCNIP4
6_Member	GO Biological Processes	GO:1901379	regulation of potassium ion transmembrane transport	-5.24655	-3.47678	14/79	287,481,482,857,3736,3746,3747,3792,6844,7881,8514,9472,30818,80333	ANK2,ATP1B1,ATP1B2,CAV1,KCNA1,KCNC1,KCNC2,KEL,VAMP2,KCNAB1,KCNAB2,AKAP6,KCNIP3,KCNIP4
6_Member	GO Biological Processes	GO:1903169	regulation of calcium ion transmembrane transport	-4.95186	-3.21853	19/143	287,477,481,785,1756,1815,2185,2669,3208,5142,5350,6236,6271,6546,7070,9104,9472,84502,246329	ANK2,ATP1A2,ATP1B1,CACNB4,DMD,DRD4,PTK2B,GEM,HPCA,PDE4B,PLN,RRAD,S100A1,SLC8A1,THY1,RGN,AKAP6,JPH4,STAC3
6_Member	GO Biological Processes	GO:0032414	positive regulation of ion transmembrane transporter activity	-4.80491	-3.08662	14/86	287,481,482,1756,1815,3736,3746,3747,5243,5649,6271,9104,9472,246329	ANK2,ATP1B1,ATP1B2,DMD,DRD4,KCNA1,KCNC1,KCNC2,ABCB1,RELN,S100A1,RGN,AKAP6,STAC3
6_Member	GO Biological Processes	GO:1901385	regulation of voltage-gated calcium channel activity	-4.7181	-3.01324	9/37	785,1756,1815,2669,3208,5142,6236,6271,246329	CACNB4,DMD,DRD4,GEM,HPCA,PDE4B,RRAD,S100A1,STAC3
6_Member	GO Biological Processes	GO:1901018	positive regulation of potassium ion transmembrane transporter activity	-4.33587	-2.68307	7/24	287,481,482,3736,3746,3747,9472	ANK2,ATP1B1,ATP1B2,KCNA1,KCNC1,KCNC2,AKAP6
6_Member	GO Biological Processes	GO:1901016	regulation of potassium ion transmembrane transporter activity	-3.74594	-2.18594	10/59	287,481,482,857,3736,3746,3747,6844,7881,9472	ANK2,ATP1B1,ATP1B2,CAV1,KCNA1,KCNC1,KCNC2,VAMP2,KCNAB1,AKAP6
6_Member	GO Biological Processes	GO:0034767	positive regulation of ion transmembrane transport	-3.63641	-2.0904	16/136	287,481,482,1756,1815,3736,3746,3747,5243,5348,5649,6271,7070,9104,9472,246329	ANK2,ATP1B1,ATP1B2,DMD,DRD4,KCNA1,KCNC1,KCNC2,ABCB1,FXYD1,RELN,S100A1,THY1,RGN,AKAP6,STAC3
6_Member	GO Biological Processes	GO:1904064	positive regulation of cation transmembrane transport	-3.50189	-1.98615	15/126	287,481,482,1756,1815,3736,3746,3747,5348,5649,6271,7070,9104,9472,246329	ANK2,ATP1B1,ATP1B2,DMD,DRD4,KCNA1,KCNC1,KCNC2,FXYD1,RELN,S100A1,THY1,RGN,AKAP6,STAC3
6_Member	GO Biological Processes	GO:0043268	positive regulation of potassium ion transport	-3.46008	-1.95585	8/42	134,287,481,482,3736,3746,3747,9472	ADORA1,ANK2,ATP1B1,ATP1B2,KCNA1,KCNC1,KCNC2,AKAP6
6_Member	GO Biological Processes	GO:0034764	positive regulation of transmembrane transport	-3.39941	-1.90388	19/186	287,481,482,760,1756,1815,3736,3746,3747,5243,5348,5649,6271,6506,7070,9104,9472,25999,246329	ANK2,ATP1B1,ATP1B2,CA2,DMD,DRD4,KCNA1,KCNC1,KCNC2,ABCB1,FXYD1,RELN,S100A1,SLC1A2,THY1,RGN,AKAP6,CLIP3,STAC3
6_Member	GO Biological Processes	GO:1901381	positive regulation of potassium ion transmembrane transport	-3.22545	-1.7677	7/35	287,481,482,3736,3746,3747,9472	ANK2,ATP1B1,ATP1B2,KCNA1,KCNC1,KCNC2,AKAP6
6_Member	GO Biological Processes	GO:0051928	positive regulation of calcium ion transport	-2.6561	-1.30122	12/108	287,481,857,2902,3958,4638,5159,6271,7070,9104,9472,246329	ANK2,ATP1B1,CAV1,GRIN1,LGALS3,MYLK,PDGFRB,S100A1,THY1,RGN,AKAP6,STAC3
6_Member	GO Biological Processes	GO:1901021	positive regulation of calcium ion transmembrane transporter activity	-2.61047	-1.26868	6/33	287,481,6271,9104,9472,246329	ANK2,ATP1B1,S100A1,RGN,AKAP6,STAC3
6_Member	GO Biological Processes	GO:1903818	positive regulation of voltage-gated potassium channel activity	-2.51057	-1.19394	4/15	3736,3746,3747,9472	KCNA1,KCNC1,KCNC2,AKAP6
6_Member	GO Biological Processes	GO:2001259	positive regulation of cation channel activity	-2.51022	-1.19394	8/58	287,3736,3746,3747,5649,6271,9472,246329	ANK2,KCNA1,KCNC1,KCNC2,RELN,S100A1,AKAP6,STAC3
7_Summary	GO Biological Processes	GO:0007610	behavior	-23.405	-20.3834	85/571	107,114,134,220,378,460,477,478,590,814,1136,1143,1271,1742,1759,1803,1815,1959,2115,2119,2353,2566,2571,2740,2741,2775,2890,2902,2911,3737,3751,3766,4761,4857,5153,5176,5179,5582,5649,5730,5803,5923,6323,6446,6496,6506,6529,6543,6547,6616,6900,7067,7068,7101,7143,7545,7881,8862,8867,9378,9379,11202,23542,25946,26050,50944,51761,53616,57030,57282,57468,57731,59272,64072,65009,83715,84152,84189,84…	ADCY1,ADCY8,ADORA1,ALDH1A3,ARF4,ASTN1,ATP1A2,ATP1A3,BCHE,CAMK4,CHRNA3,CHRNB4,CNTFR,DLG4,DNM1,DPP4,DRD4,EGR2,ETV1,ETV5,FOS,GABRG2,GAD1,GLP1R,GLRA1,GNAO1,GRIA1,GRIN1,GRM1,KCNA2,KCND2,KCNJ10,NEUROD2,NOVA1,PDE1B,SERPINF1,PENK,PRKCG,RELN,PTGDS,PTPRZ1,RASGRF1,SCN1A,SGK1,SIX3,SLC1A2,SLC6A1,SLC8A2,SLC8A3,SNAP25,CNTN2,THRA,THRB,NR2E1,TNR,ZIC1,KCNAB1,APLN,SYNJ1,NRXN1,NRXN2,KLK8,MAPK8IP2,ZNF385A,SLITRK5,SHA…
7_Member	GO Biological Processes	GO:0007610	behavior	-23.405	-20.3834	85/571	107,114,134,220,378,460,477,478,590,814,1136,1143,1271,1742,1759,1803,1815,1959,2115,2119,2353,2566,2571,2740,2741,2775,2890,2902,2911,3737,3751,3766,4761,4857,5153,5176,5179,5582,5649,5730,5803,5923,6323,6446,6496,6506,6529,6543,6547,6616,6900,7067,7068,7101,7143,7545,7881,8862,8867,9378,9379,11202,23542,25946,26050,50944,51761,53616,57030,57282,57468,57731,59272,64072,65009,83715,84152,84189,84…	ADCY1,ADCY8,ADORA1,ALDH1A3,ARF4,ASTN1,ATP1A2,ATP1A3,BCHE,CAMK4,CHRNA3,CHRNB4,CNTFR,DLG4,DNM1,DPP4,DRD4,EGR2,ETV1,ETV5,FOS,GABRG2,GAD1,GLP1R,GLRA1,GNAO1,GRIA1,GRIN1,GRM1,KCNA2,KCND2,KCNJ10,NEUROD2,NOVA1,PDE1B,SERPINF1,PENK,PRKCG,RELN,PTGDS,PTPRZ1,RASGRF1,SCN1A,SGK1,SIX3,SLC1A2,SLC6A1,SLC8A2,SLC8A3,SNAP25,CNTN2,THRA,THRB,NR2E1,TNR,ZIC1,KCNAB1,APLN,SYNJ1,NRXN1,NRXN2,KLK8,MAPK8IP2,ZNF385A,SLITRK5,SHA…
7_Member	GO Biological Processes	GO:0007611	learning or memory	-13.8178	-11.3687	41/236	107,114,378,477,478,590,814,1742,1959,2353,2740,2890,2902,4761,5153,5176,5582,5649,5803,5923,6446,6529,6543,6547,6616,6900,7067,7143,7881,8867,9378,9379,11202,23542,25946,50944,57030,57468,65009,84152,84502	ADCY1,ADCY8,ARF4,ATP1A2,ATP1A3,BCHE,CAMK4,DLG4,EGR2,FOS,GLP1R,GRIA1,GRIN1,NEUROD2,PDE1B,SERPINF1,PRKCG,RELN,PTPRZ1,RASGRF1,SGK1,SLC6A1,SLC8A2,SLC8A3,SNAP25,CNTN2,THRA,TNR,KCNAB1,SYNJ1,NRXN1,NRXN2,KLK8,MAPK8IP2,ZNF385A,SHANK1,SLC17A7,SLC12A5,NDRG4,PPP1R1B,JPH4
7_Member	GO Biological Processes	GO:0050890	cognition	-12.279	-9.97432	42/273	107,114,134,378,477,478,590,814,1742,1959,2353,2740,2890,2902,4761,5153,5176,5582,5649,5803,5923,6446,6529,6543,6547,6616,6900,7067,7143,7881,8867,9378,9379,11202,23542,25946,50944,57030,57468,65009,84152,84502	ADCY1,ADCY8,ADORA1,ARF4,ATP1A2,ATP1A3,BCHE,CAMK4,DLG4,EGR2,FOS,GLP1R,GRIA1,GRIN1,NEUROD2,PDE1B,SERPINF1,PRKCG,RELN,PTPRZ1,RASGRF1,SGK1,SLC6A1,SLC8A2,SLC8A3,SNAP25,CNTN2,THRA,TNR,KCNAB1,SYNJ1,NRXN1,NRXN2,KLK8,MAPK8IP2,ZNF385A,SHANK1,SLC17A7,SLC12A5,NDRG4,PPP1R1B,JPH4
7_Member	GO Biological Processes	GO:0007612	learning	-9.21416	-7.10198	25/136	378,477,478,590,1742,2353,2902,4761,5153,5649,6529,6543,6547,6616,6900,7143,8867,9378,9379,23542,50944,57468,65009,84152,84502	ARF4,ATP1A2,ATP1A3,BCHE,DLG4,FOS,GRIN1,NEUROD2,PDE1B,RELN,SLC6A1,SLC8A2,SLC8A3,SNAP25,CNTN2,TNR,SYNJ1,NRXN1,NRXN2,MAPK8IP2,SHANK1,SLC12A5,NDRG4,PPP1R1B,JPH4
7_Member	GO Biological Processes	GO:0007616	long-term memory	-6.00624	-4.12419	10/34	107,114,814,2890,2902,5649,5923,6446,50944,57030	ADCY1,ADCY8,CAMK4,GRIA1,GRIN1,RELN,RASGRF1,SGK1,SHANK1,SLC17A7
7_Member	GO Biological Processes	GO:0007613	memory	-4.35902	-2.69915	15/106	107,114,478,814,2890,2902,5176,5649,5923,6446,6543,6547,11202,50944,57030	ADCY1,ADCY8,ATP1A3,CAMK4,GRIA1,GRIN1,SERPINF1,RELN,RASGRF1,SGK1,SLC8A2,SLC8A3,KLK8,SHANK1,SLC17A7
8_Summary	GO Biological Processes	GO:0120039	plasma membrane bounded cell projection morphogenesis	-22.9141	-19.9148	88/617	107,627,816,960,1136,1436,1742,1959,2046,2115,2596,2823,2902,3792,3798,3908,3913,4099,4504,4684,4747,4884,4897,4902,4916,4974,5015,5080,5168,5549,5649,5803,5864,6324,6446,6456,6709,6812,6857,6900,7070,7101,7143,7368,7474,7476,8506,9211,9241,9355,9362,9378,9638,9699,9839,10439,10446,10678,11202,22865,22891,22999,23025,23114,23499,23542,23769,26050,29993,50944,51761,55816,57689,57731,64218,80725,84…	ADCY1,BDNF,CAMK2B,CD44,CHRNA3,CSF1R,DLG4,EGR2,EPHA8,ETV1,GAP43,GPM6A,GRIN1,KEL,KIF5A,LAMA2,LAMB2,MAG,MT3,NCAM1,NEFL,NPTX1,NRCAM,NRTN,NTRK3,OMG,OTX2,PAX6,ENPP2,PRELP,RELN,PTPRZ1,RAB3A,SCN1B,SGK1,SH3GL2,SPTAN1,STXBP1,SYT1,CNTN2,THY1,NR2E1,TNR,UGT8,WNT5A,WNT7A,CNTNAP1,LGI1,NOG,LHX2,CPNE6,NRXN1,FEZ1,RIMS2,ZEB2,OLFM1,LRRN2,B3GNT2,KLK8,SLITRK3,ZNF365,RIMS1,UNC13A,NFASC,MACF1,MAPK8IP2,FLRT1,SLITRK5,PACS…
8_Member	GO Biological Processes	GO:0120039	plasma membrane bounded cell projection morphogenesis	-22.9141	-19.9148	88/617	107,627,816,960,1136,1436,1742,1959,2046,2115,2596,2823,2902,3792,3798,3908,3913,4099,4504,4684,4747,4884,4897,4902,4916,4974,5015,5080,5168,5549,5649,5803,5864,6324,6446,6456,6709,6812,6857,6900,7070,7101,7143,7368,7474,7476,8506,9211,9241,9355,9362,9378,9638,9699,9839,10439,10446,10678,11202,22865,22891,22999,23025,23114,23499,23542,23769,26050,29993,50944,51761,55816,57689,57731,64218,80725,84…	ADCY1,BDNF,CAMK2B,CD44,CHRNA3,CSF1R,DLG4,EGR2,EPHA8,ETV1,GAP43,GPM6A,GRIN1,KEL,KIF5A,LAMA2,LAMB2,MAG,MT3,NCAM1,NEFL,NPTX1,NRCAM,NRTN,NTRK3,OMG,OTX2,PAX6,ENPP2,PRELP,RELN,PTPRZ1,RAB3A,SCN1B,SGK1,SH3GL2,SPTAN1,STXBP1,SYT1,CNTN2,THY1,NR2E1,TNR,UGT8,WNT5A,WNT7A,CNTNAP1,LGI1,NOG,LHX2,CPNE6,NRXN1,FEZ1,RIMS2,ZEB2,OLFM1,LRRN2,B3GNT2,KLK8,SLITRK3,ZNF365,RIMS1,UNC13A,NFASC,MACF1,MAPK8IP2,FLRT1,SLITRK5,PACS…
8_Member	GO Biological Processes	GO:0048858	cell projection morphogenesis	-22.8156	-19.8375	88/619	107,627,816,960,1136,1436,1742,1959,2046,2115,2596,2823,2902,3792,3798,3908,3913,4099,4504,4684,4747,4884,4897,4902,4916,4974,5015,5080,5168,5549,5649,5803,5864,6324,6446,6456,6709,6812,6857,6900,7070,7101,7143,7368,7474,7476,8506,9211,9241,9355,9362,9378,9638,9699,9839,10439,10446,10678,11202,22865,22891,22999,23025,23114,23499,23542,23769,26050,29993,50944,51761,55816,57689,57731,64218,80725,84…	ADCY1,BDNF,CAMK2B,CD44,CHRNA3,CSF1R,DLG4,EGR2,EPHA8,ETV1,GAP43,GPM6A,GRIN1,KEL,KIF5A,LAMA2,LAMB2,MAG,MT3,NCAM1,NEFL,NPTX1,NRCAM,NRTN,NTRK3,OMG,OTX2,PAX6,ENPP2,PRELP,RELN,PTPRZ1,RAB3A,SCN1B,SGK1,SH3GL2,SPTAN1,STXBP1,SYT1,CNTN2,THY1,NR2E1,TNR,UGT8,WNT5A,WNT7A,CNTNAP1,LGI1,NOG,LHX2,CPNE6,NRXN1,FEZ1,RIMS2,ZEB2,OLFM1,LRRN2,B3GNT2,KLK8,SLITRK3,ZNF365,RIMS1,UNC13A,NFASC,MACF1,MAPK8IP2,FLRT1,SLITRK5,PACS…
8_Member	GO Biological Processes	GO:0048812	neuron projection morphogenesis	-22.3928	-19.4541	86/603	107,627,816,1136,1436,1742,1959,2046,2115,2596,2823,2902,3792,3798,3908,3913,4099,4504,4684,4747,4884,4897,4902,4916,4974,5015,5080,5549,5649,5803,5864,6324,6446,6456,6709,6812,6857,6900,7070,7101,7143,7368,7474,7476,8506,9211,9241,9355,9362,9378,9638,9699,9839,10439,10446,10678,11202,22865,22891,22999,23025,23114,23499,23542,23769,26050,29993,50944,51761,55816,57689,57731,64218,80725,84189,84258…	ADCY1,BDNF,CAMK2B,CHRNA3,CSF1R,DLG4,EGR2,EPHA8,ETV1,GAP43,GPM6A,GRIN1,KEL,KIF5A,LAMA2,LAMB2,MAG,MT3,NCAM1,NEFL,NPTX1,NRCAM,NRTN,NTRK3,OMG,OTX2,PAX6,PRELP,RELN,PTPRZ1,RAB3A,SCN1B,SGK1,SH3GL2,SPTAN1,STXBP1,SYT1,CNTN2,THY1,NR2E1,TNR,UGT8,WNT5A,WNT7A,CNTNAP1,LGI1,NOG,LHX2,CPNE6,NRXN1,FEZ1,RIMS2,ZEB2,OLFM1,LRRN2,B3GNT2,KLK8,SLITRK3,ZNF365,RIMS1,UNC13A,NFASC,MACF1,MAPK8IP2,FLRT1,SLITRK5,PACSIN1,SHANK1,…
8_Member	GO Biological Processes	GO:0032990	cell part morphogenesis	-21.9026	-18.9824	88/638	107,627,816,960,1136,1436,1742,1959,2046,2115,2596,2823,2902,3792,3798,3908,3913,4099,4504,4684,4747,4884,4897,4902,4916,4974,5015,5080,5168,5549,5649,5803,5864,6324,6446,6456,6709,6812,6857,6900,7070,7101,7143,7368,7474,7476,8506,9211,9241,9355,9362,9378,9638,9699,9839,10439,10446,10678,11202,22865,22891,22999,23025,23114,23499,23542,23769,26050,29993,50944,51761,55816,57689,57731,64218,80725,84…	ADCY1,BDNF,CAMK2B,CD44,CHRNA3,CSF1R,DLG4,EGR2,EPHA8,ETV1,GAP43,GPM6A,GRIN1,KEL,KIF5A,LAMA2,LAMB2,MAG,MT3,NCAM1,NEFL,NPTX1,NRCAM,NRTN,NTRK3,OMG,OTX2,PAX6,ENPP2,PRELP,RELN,PTPRZ1,RAB3A,SCN1B,SGK1,SH3GL2,SPTAN1,STXBP1,SYT1,CNTN2,THY1,NR2E1,TNR,UGT8,WNT5A,WNT7A,CNTNAP1,LGI1,NOG,LHX2,CPNE6,NRXN1,FEZ1,RIMS2,ZEB2,OLFM1,LRRN2,B3GNT2,KLK8,SLITRK3,ZNF365,RIMS1,UNC13A,NFASC,MACF1,MAPK8IP2,FLRT1,SLITRK5,PACS…
8_Member	GO Biological Processes	GO:0048667	cell morphogenesis involved in neuron differentiation	-15.8433	-13.2242	70/544	107,627,816,1136,1436,1742,1959,2046,2115,2596,2902,3792,3798,3908,3913,4099,4504,4647,4684,4747,4884,4897,4902,4916,4974,5015,5080,5549,5649,5803,5864,6324,6709,6812,6900,7070,7101,7143,7474,7476,9211,9241,9355,9378,9638,9839,10439,10446,10678,22865,22891,23114,23499,23542,26050,50944,51761,55816,57689,57731,64218,80725,84189,85442,89884,91653,92211,114798,145581,343472	ADCY1,BDNF,CAMK2B,CHRNA3,CSF1R,DLG4,EGR2,EPHA8,ETV1,GAP43,GRIN1,KEL,KIF5A,LAMA2,LAMB2,MAG,MT3,MYO7A,NCAM1,NEFL,NPTX1,NRCAM,NRTN,NTRK3,OMG,OTX2,PAX6,PRELP,RELN,PTPRZ1,RAB3A,SCN1B,SPTAN1,STXBP1,CNTN2,THY1,NR2E1,TNR,WNT5A,WNT7A,LGI1,NOG,LHX2,NRXN1,FEZ1,ZEB2,OLFM1,LRRN2,B3GNT2,SLITRK3,ZNF365,NFASC,MACF1,MAPK8IP2,SLITRK5,SHANK1,ATP8A2,DOK5,LRRC4C,SPTBN4,SEMA4A,SRCIN1,SLITRK6,KNDC1,LHX4,BOC,CDHR1,SLITR…
8_Member	GO Biological Processes	GO:0061564	axon development	-15.7498	-13.1484	65/482	107,347,627,1436,1959,2046,2115,2596,2902,3792,3798,3908,3913,4099,4504,4684,4741,4747,4884,4897,4902,4916,4974,5015,5080,5354,5549,5649,5803,5864,6324,6709,6812,6900,7070,7101,7143,7474,7476,9211,9241,9355,9378,9638,9839,10439,10446,10678,11202,22865,23114,23499,26050,51761,55118,55816,57689,57731,64218,84189,89884,91653,114798,145581,343472	ADCY1,APOD,BDNF,CSF1R,EGR2,EPHA8,ETV1,GAP43,GRIN1,KEL,KIF5A,LAMA2,LAMB2,MAG,MT3,NCAM1,NEFM,NEFL,NPTX1,NRCAM,NRTN,NTRK3,OMG,OTX2,PAX6,PLP1,PRELP,RELN,PTPRZ1,RAB3A,SCN1B,SPTAN1,STXBP1,CNTN2,THY1,NR2E1,TNR,WNT5A,WNT7A,LGI1,NOG,LHX2,NRXN1,FEZ1,ZEB2,OLFM1,LRRN2,B3GNT2,KLK8,SLITRK3,NFASC,MACF1,SLITRK5,ATP8A2,CRTAC1,DOK5,LRRC4C,SPTBN4,SEMA4A,SLITRK6,LHX4,BOC,SLITRK1,LRFN5,BARHL2
8_Member	GO Biological Processes	GO:0007409	axonogenesis	-14.7054	-12.161	60/442	107,627,1436,1959,2046,2115,2596,2902,3792,3798,3908,3913,4099,4504,4684,4747,4884,4897,4902,4916,4974,5015,5080,5549,5649,5803,5864,6324,6709,6812,6900,7070,7101,7143,7474,7476,9211,9241,9355,9378,9638,9839,10439,10446,10678,22865,23114,23499,26050,51761,55816,57689,57731,64218,84189,89884,91653,114798,145581,343472	ADCY1,BDNF,CSF1R,EGR2,EPHA8,ETV1,GAP43,GRIN1,KEL,KIF5A,LAMA2,LAMB2,MAG,MT3,NCAM1,NEFL,NPTX1,NRCAM,NRTN,NTRK3,OMG,OTX2,PAX6,PRELP,RELN,PTPRZ1,RAB3A,SCN1B,SPTAN1,STXBP1,CNTN2,THY1,NR2E1,TNR,WNT5A,WNT7A,LGI1,NOG,LHX2,NRXN1,FEZ1,ZEB2,OLFM1,LRRN2,B3GNT2,SLITRK3,NFASC,MACF1,SLITRK5,ATP8A2,DOK5,LRRC4C,SPTBN4,SEMA4A,SLITRK6,LHX4,BOC,SLITRK1,LRFN5,BARHL2
8_Member	GO Biological Processes	GO:0000904	cell morphogenesis involved in differentiation	-13.8966	-11.4413	76/677	107,627,816,1136,1436,1742,1959,2046,2115,2243,2244,2266,2596,2633,2902,3792,3798,3908,3913,4099,4504,4647,4684,4747,4884,4897,4902,4916,4974,5015,5080,5549,5649,5803,5864,6324,6709,6812,6900,7070,7101,7143,7474,7476,9211,9241,9355,9378,9638,9839,10439,10446,10678,22865,22891,23114,23499,23542,25946,26050,50944,51761,55816,57493,57689,57731,64218,80725,84189,85442,89884,91653,92211,114798,145581,…	ADCY1,BDNF,CAMK2B,CHRNA3,CSF1R,DLG4,EGR2,EPHA8,ETV1,FGA,FGB,FGG,GAP43,GBP1,GRIN1,KEL,KIF5A,LAMA2,LAMB2,MAG,MT3,MYO7A,NCAM1,NEFL,NPTX1,NRCAM,NRTN,NTRK3,OMG,OTX2,PAX6,PRELP,RELN,PTPRZ1,RAB3A,SCN1B,SPTAN1,STXBP1,CNTN2,THY1,NR2E1,TNR,WNT5A,WNT7A,LGI1,NOG,LHX2,NRXN1,FEZ1,ZEB2,OLFM1,LRRN2,B3GNT2,SLITRK3,ZNF365,NFASC,MACF1,MAPK8IP2,ZNF385A,SLITRK5,SHANK1,ATP8A2,DOK5,HEG1,LRRC4C,SPTBN4,SEMA4A,SRCIN1,SLIT…
8_Member	GO Biological Processes	GO:0007411	axon guidance	-7.95543	-5.91989	31/227	627,1436,1959,2046,2115,2596,3798,3908,3913,4684,4897,4902,5015,5080,5649,6324,6709,6900,7143,7474,9211,9241,9355,9378,9638,10678,23114,55816,57731,89884,91653	BDNF,CSF1R,EGR2,EPHA8,ETV1,GAP43,KIF5A,LAMA2,LAMB2,NCAM1,NRCAM,NRTN,OTX2,PAX6,RELN,SCN1B,SPTAN1,CNTN2,TNR,WNT5A,LGI1,NOG,LHX2,NRXN1,FEZ1,B3GNT2,NFASC,DOK5,SPTBN4,LHX4,BOC
8_Member	GO Biological Processes	GO:0097485	neuron projection guidance	-7.86423	-5.84034	31/229	627,1436,1959,2046,2115,2596,3798,3908,3913,4684,4897,4902,5015,5080,5649,6324,6709,6900,7143,7474,9211,9241,9355,9378,9638,10678,23114,55816,57731,89884,91653	BDNF,CSF1R,EGR2,EPHA8,ETV1,GAP43,KIF5A,LAMA2,LAMB2,NCAM1,NRCAM,NRTN,OTX2,PAX6,RELN,SCN1B,SPTAN1,CNTN2,TNR,WNT5A,LGI1,NOG,LHX2,NRXN1,FEZ1,B3GNT2,NFASC,DOK5,SPTBN4,LHX4,BOC
8_Member	GO Biological Processes	GO:0006935	chemotaxis	-6.48411	-4.55667	52/576	185,627,652,1436,1672,1901,1910,1959,2046,2115,2185,2252,2596,3798,3908,3913,3958,4684,4897,4902,4916,5015,5080,5142,5159,5168,5337,5649,6324,6370,6709,6900,7143,7412,7474,9211,9241,9355,9378,9547,9638,10457,10678,23114,55816,57118,57731,58191,64218,89884,91653,116173	AGTR1,BDNF,BMP4,CSF1R,DEFB1,S1PR1,EDNRB,EGR2,EPHA8,ETV1,PTK2B,FGF7,GAP43,KIF5A,LAMA2,LAMB2,LGALS3,NCAM1,NRCAM,NRTN,NTRK3,OTX2,PAX6,PDE4B,PDGFRB,ENPP2,PLD1,RELN,SCN1B,CCL25,SPTAN1,CNTN2,TNR,VCAM1,WNT5A,LGI1,NOG,LHX2,NRXN1,CXCL14,FEZ1,GPNMB,B3GNT2,NFASC,DOK5,CAMK1D,SPTBN4,CXCL16,SEMA4A,LHX4,BOC,CMTM5
8_Member	GO Biological Processes	GO:0042330	taxis	-6.46087	-4.54153	52/577	185,627,652,1436,1672,1901,1910,1959,2046,2115,2185,2252,2596,3798,3908,3913,3958,4684,4897,4902,4916,5015,5080,5142,5159,5168,5337,5649,6324,6370,6709,6900,7143,7412,7474,9211,9241,9355,9378,9547,9638,10457,10678,23114,55816,57118,57731,58191,64218,89884,91653,116173	AGTR1,BDNF,BMP4,CSF1R,DEFB1,S1PR1,EDNRB,EGR2,EPHA8,ETV1,PTK2B,FGF7,GAP43,KIF5A,LAMA2,LAMB2,LGALS3,NCAM1,NRCAM,NRTN,NTRK3,OTX2,PAX6,PDE4B,PDGFRB,ENPP2,PLD1,RELN,SCN1B,CCL25,SPTAN1,CNTN2,TNR,VCAM1,WNT5A,LGI1,NOG,LHX2,NRXN1,CXCL14,FEZ1,GPNMB,B3GNT2,NFASC,DOK5,CAMK1D,SPTBN4,CXCL16,SEMA4A,LHX4,BOC,CMTM5
9_Summary	Reactome Gene Sets	R-HSA-382551	Transport of small molecules	-22.6187	-19.6608	96/724	20,24,107,114,213,338,346,347,358,361,477,478,479,480,481,482,487,491,492,495,535,551,760,762,816,1356,1811,2040,2784,2785,2791,3043,4023,4308,5002,5125,5243,5348,5349,5350,5360,5568,5699,6446,6506,6508,6511,6512,6513,6528,6529,6538,6540,6542,6543,6546,6547,6553,6583,7018,7439,7779,9123,9152,9376,9429,9619,10568,23678,51310,51761,51764,53919,54716,55117,55503,57030,57282,57468,57835,64137,79895,7…	ABCA2,ABCA4,ADCY1,ADCY8,ALB,APOB,APOC4,APOD,AQP1,AQP4,ATP1A2,ATP1A3,ATP12A,ATP1A4,ATP1B1,ATP1B2,ATP2A1,ATP2B2,ATP2B3,ATP4A,ATP6V0A1,AVP,CA2,CA4,CAMK2B,CP,SLC26A3,STOM,GNB3,GNG3,GNG11,HBB,LPL,TRPM1,SLC22A18,PCSK5,ABCB1,FXYD1,FXYD3,PLN,PLTP,PRKACG,PSMB10,SGK1,SLC1A2,SLC4A3,SLC1A6,SLC1A7,SLC2A1,SLC5A5,SLC6A1,SLC6A11,SLC6A13,SLC7A2,SLC8A2,SLC8A1,SLC8A3,SLC9A5,SLC22A4,TF,BEST1,SLC30A1,SLC16A3,SLC6A5,S…
9_Member	Reactome Gene Sets	R-HSA-382551	Transport of small molecules	-22.6187	-19.6608	96/724	20,24,107,114,213,338,346,347,358,361,477,478,479,480,481,482,487,491,492,495,535,551,760,762,816,1356,1811,2040,2784,2785,2791,3043,4023,4308,5002,5125,5243,5348,5349,5350,5360,5568,5699,6446,6506,6508,6511,6512,6513,6528,6529,6538,6540,6542,6543,6546,6547,6553,6583,7018,7439,7779,9123,9152,9376,9429,9619,10568,23678,51310,51761,51764,53919,54716,55117,55503,57030,57282,57468,57835,64137,79895,7…	ABCA2,ABCA4,ADCY1,ADCY8,ALB,APOB,APOC4,APOD,AQP1,AQP4,ATP1A2,ATP1A3,ATP12A,ATP1A4,ATP1B1,ATP1B2,ATP2A1,ATP2B2,ATP2B3,ATP4A,ATP6V0A1,AVP,CA2,CA4,CAMK2B,CP,SLC26A3,STOM,GNB3,GNG3,GNG11,HBB,LPL,TRPM1,SLC22A18,PCSK5,ABCB1,FXYD1,FXYD3,PLN,PLTP,PRKACG,PSMB10,SGK1,SLC1A2,SLC4A3,SLC1A6,SLC1A7,SLC2A1,SLC5A5,SLC6A1,SLC6A11,SLC6A13,SLC7A2,SLC8A2,SLC8A1,SLC8A3,SLC9A5,SLC22A4,TF,BEST1,SLC30A1,SLC16A3,SLC6A5,S…
9_Member	Reactome Gene Sets	R-HSA-425407	SLC-mediated transmembrane transport	-11.2244	-9.0032	38/246	213,347,551,1356,1811,5002,6506,6508,6511,6512,6513,6528,6529,6538,6540,6542,6543,6546,6547,6553,6583,7779,9123,9152,9376,10568,53919,54716,55117,57030,57282,57468,57835,83733,115111,117247,140679,283652	ALB,APOD,AVP,CP,SLC26A3,SLC22A18,SLC1A2,SLC4A3,SLC1A6,SLC1A7,SLC2A1,SLC5A5,SLC6A1,SLC6A11,SLC6A13,SLC7A2,SLC8A2,SLC8A1,SLC8A3,SLC9A5,SLC22A4,SLC30A1,SLC16A3,SLC6A5,SLC22A8,SLC34A2,SLCO1C1,SLC6A20,SLC6A15,SLC17A7,SLC4A10,SLC12A5,SLC4A5,SLC25A18,SLC26A7,SLC16A10,SLC32A1,SLC24A5
9_Member	Reactome Gene Sets	R-HSA-425393	Transport of inorganic cations/anions and amino acids/oligopeptides	-9.85816	-7.69768	23/108	1811,6506,6508,6511,6512,6528,6542,6543,6546,6547,6553,10568,54716,55117,57030,57282,57468,57835,83733,115111,117247,140679,283652	SLC26A3,SLC1A2,SLC4A3,SLC1A6,SLC1A7,SLC5A5,SLC7A2,SLC8A2,SLC8A1,SLC8A3,SLC9A5,SLC34A2,SLC6A20,SLC6A15,SLC17A7,SLC4A10,SLC12A5,SLC4A5,SLC25A18,SLC26A7,SLC16A10,SLC32A1,SLC24A5
10_Summary	GO Biological Processes	GO:0007420	brain development	-21.6216	-18.7191	92/695	107,220,347,358,378,478,652,869,1272,1436,1638,1901,1959,2020,2173,2775,2895,2902,2905,3020,3208,3309,3736,3746,3747,4035,4129,4155,4504,4747,4761,5015,5080,5101,5354,5414,5463,5649,6271,6331,6422,6423,6496,6506,6513,6538,6546,6547,6657,6857,6900,6926,7101,7143,7474,7476,7482,7545,7546,7881,8925,9241,9283,9355,9638,9839,10000,10891,22891,23017,26050,26160,30062,50506,55118,56934,57030,57282,57526…	ADCY1,ALDH1A3,APOD,AQP1,ARF4,ATP1A3,BMP4,CBLN1,CNTN1,CSF1R,DCT,S1PR1,EGR2,EN2,FABP7,GNAO1,GRID2,GRIN1,GRIN2C,H3F3A,HPCA,HSPA5,KCNA1,KCNC1,KCNC2,LRP1,MAOB,MBP,MT3,NEFL,NEUROD2,OTX2,PAX6,PCDH9,PLP1,SEPT4,POU6F1,RELN,S100A1,SCN5A,SFRP1,SFRP2,SIX3,SLC1A2,SLC2A1,SLC6A11,SLC8A1,SLC8A3,SOX2,SYT1,CNTN2,TBX3,NR2E1,TNR,WNT5A,WNT7A,WNT2B,ZIC1,ZIC2,KCNAB1,HERC1,NOG,GPR37L1,LHX2,FEZ1,ZEB2,AKT3,PPARGC1A,ZNF365…
10_Member	GO Biological Processes	GO:0007420	brain development	-21.6216	-18.7191	92/695	107,220,347,358,378,478,652,869,1272,1436,1638,1901,1959,2020,2173,2775,2895,2902,2905,3020,3208,3309,3736,3746,3747,4035,4129,4155,4504,4747,4761,5015,5080,5101,5354,5414,5463,5649,6271,6331,6422,6423,6496,6506,6513,6538,6546,6547,6657,6857,6900,6926,7101,7143,7474,7476,7482,7545,7546,7881,8925,9241,9283,9355,9638,9839,10000,10891,22891,23017,26050,26160,30062,50506,55118,56934,57030,57282,57526…	ADCY1,ALDH1A3,APOD,AQP1,ARF4,ATP1A3,BMP4,CBLN1,CNTN1,CSF1R,DCT,S1PR1,EGR2,EN2,FABP7,GNAO1,GRID2,GRIN1,GRIN2C,H3F3A,HPCA,HSPA5,KCNA1,KCNC1,KCNC2,LRP1,MAOB,MBP,MT3,NEFL,NEUROD2,OTX2,PAX6,PCDH9,PLP1,SEPT4,POU6F1,RELN,S100A1,SCN5A,SFRP1,SFRP2,SIX3,SLC1A2,SLC2A1,SLC6A11,SLC8A1,SLC8A3,SOX2,SYT1,CNTN2,TBX3,NR2E1,TNR,WNT5A,WNT7A,WNT2B,ZIC1,ZIC2,KCNAB1,HERC1,NOG,GPR37L1,LHX2,FEZ1,ZEB2,AKT3,PPARGC1A,ZNF365…
10_Member	GO Biological Processes	GO:0060322	head development	-20.0889	-17.2357	92/731	107,220,347,358,378,478,652,869,1272,1436,1638,1901,1959,2020,2173,2775,2895,2902,2905,3020,3208,3309,3736,3746,3747,4035,4129,4155,4504,4747,4761,5015,5080,5101,5354,5414,5463,5649,6271,6331,6422,6423,6496,6506,6513,6538,6546,6547,6657,6857,6900,6926,7101,7143,7474,7476,7482,7545,7546,7881,8925,9241,9283,9355,9638,9839,10000,10891,22891,23017,26050,26160,30062,50506,55118,56934,57030,57282,57526…	ADCY1,ALDH1A3,APOD,AQP1,ARF4,ATP1A3,BMP4,CBLN1,CNTN1,CSF1R,DCT,S1PR1,EGR2,EN2,FABP7,GNAO1,GRID2,GRIN1,GRIN2C,H3F3A,HPCA,HSPA5,KCNA1,KCNC1,KCNC2,LRP1,MAOB,MBP,MT3,NEFL,NEUROD2,OTX2,PAX6,PCDH9,PLP1,SEPT4,POU6F1,RELN,S100A1,SCN5A,SFRP1,SFRP2,SIX3,SLC1A2,SLC2A1,SLC6A11,SLC8A1,SLC8A3,SOX2,SYT1,CNTN2,TBX3,NR2E1,TNR,WNT5A,WNT7A,WNT2B,ZIC1,ZIC2,KCNAB1,HERC1,NOG,GPR37L1,LHX2,FEZ1,ZEB2,AKT3,PPARGC1A,ZNF365…
10_Member	GO Biological Processes	GO:0030900	forebrain development	-11.8363	-9.56941	49/367	220,358,478,652,1436,1638,2173,2775,2902,3736,3746,3747,4035,4747,5015,5080,5101,5649,6331,6496,6506,6513,6546,6547,6657,6900,6926,7101,7143,7474,7476,7482,9241,9355,9638,9839,10891,26050,30062,50506,55118,57282,63827,84623,89839,140679,166614,170825,388585	ALDH1A3,AQP1,ATP1A3,BMP4,CSF1R,DCT,FABP7,GNAO1,GRIN1,KCNA1,KCNC1,KCNC2,LRP1,NEFL,OTX2,PAX6,PCDH9,RELN,SCN5A,SIX3,SLC1A2,SLC2A1,SLC8A1,SLC8A3,SOX2,CNTN2,TBX3,NR2E1,TNR,WNT5A,WNT7A,WNT2B,NOG,LHX2,FEZ1,ZEB2,PPARGC1A,SLITRK5,RAX,DUOX2,CRTAC1,SLC4A10,BCAN,KIRREL3,ARHGAP11B,SLC32A1,DCLK2,GSX2,HES5
10_Member	GO Biological Processes	GO:0021537	telencephalon development	-8.54871	-6.48388	33/239	220,358,478,652,1436,2902,3736,4035,4747,5080,5649,6331,6496,6506,6513,6546,6547,6900,7101,7143,7474,9355,9638,9839,26050,55118,63827,84623,89839,140679,166614,170825,388585	ALDH1A3,AQP1,ATP1A3,BMP4,CSF1R,GRIN1,KCNA1,LRP1,NEFL,PAX6,RELN,SCN5A,SIX3,SLC1A2,SLC2A1,SLC8A1,SLC8A3,CNTN2,NR2E1,TNR,WNT5A,LHX2,FEZ1,ZEB2,SLITRK5,CRTAC1,BCAN,KIRREL3,ARHGAP11B,SLC32A1,DCLK2,GSX2,HES5
10_Member	GO Biological Processes	GO:0021761	limbic system development	-3.39828	-1.90342	13/102	220,3736,4747,5649,6926,7101,9638,9839,30062,63827,84623,140679,166614	ALDH1A3,KCNA1,NEFL,RELN,TBX3,NR2E1,FEZ1,ZEB2,RAX,BCAN,KIRREL3,SLC32A1,DCLK2
10_Member	GO Biological Processes	GO:0021543	pallium development	-3.20588	-1.74938	17/163	478,2902,3736,4035,4747,5080,5649,6513,7101,9355,9638,9839,63827,84623,89839,140679,166614	ATP1A3,GRIN1,KCNA1,LRP1,NEFL,PAX6,RELN,SLC2A1,NR2E1,LHX2,FEZ1,ZEB2,BCAN,KIRREL3,ARHGAP11B,SLC32A1,DCLK2
10_Member	GO Biological Processes	GO:0021766	hippocampus development	-2.89224	-1.49552	10/75	3736,4747,5649,7101,9638,9839,63827,84623,140679,166614	KCNA1,NEFL,RELN,NR2E1,FEZ1,ZEB2,BCAN,KIRREL3,SLC32A1,DCLK2
11_Summary	GO Biological Processes	GO:0023061	signal release	-19.8917	-17.0537	68/436	134,185,406,654,773,777,1136,1143,1803,2243,2244,2266,2571,2740,2901,2914,3623,3708,3745,3747,3749,5864,5950,6422,6513,6616,6812,6844,6853,6854,6857,6926,7425,7447,7476,7779,8447,8448,8497,8499,8541,8862,8867,9378,9379,9572,9699,10814,10815,22895,22999,23025,27445,54843,57393,79772,84258,91683,93664,112476,112755,114088,114897,127833,140679,339302,440279,594855,43,358,1436,1815,1910,2633,3098,373…	ADORA1,AGTR1,ARNTL,BMP6,CACNA1A,CACNA1E,CHRNA3,CHRNB4,DPP4,FGA,FGB,FGG,GAD1,GLP1R,GRIK5,GRM4,INHA,ITPR1,KCNB1,KCNC2,KCNC4,RAB3A,RBP4,SFRP1,SLC2A1,SNAP25,STXBP1,VAMP2,SYN1,SYN2,SYT1,TBX3,VGF,VSNL1,WNT7A,SLC30A1,DOC2B,DOC2A,PPFIA4,PPFIA2,PPFIA3,APLN,SYNJ1,NRXN1,NRXN2,NR1D1,RIMS2,CPLX2,CPLX1,RPH3A,RIMS1,UNC13A,PCLO,SYTL2,CLTRN,MCTP1,SYT3,SYT12,CADPS2,PRRT2,STX1B,TRIM9,C1QTNF1,SYT2,SLC32A1,CPLX4,UNC1…
11_Member	GO Biological Processes	GO:0023061	signal release	-19.8917	-17.0537	68/436	134,185,406,654,773,777,1136,1143,1803,2243,2244,2266,2571,2740,2901,2914,3623,3708,3745,3747,3749,5864,5950,6422,6513,6616,6812,6844,6853,6854,6857,6926,7425,7447,7476,7779,8447,8448,8497,8499,8541,8862,8867,9378,9379,9572,9699,10814,10815,22895,22999,23025,27445,54843,57393,79772,84258,91683,93664,112476,112755,114088,114897,127833,140679,339302,440279,594855	ADORA1,AGTR1,ARNTL,BMP6,CACNA1A,CACNA1E,CHRNA3,CHRNB4,DPP4,FGA,FGB,FGG,GAD1,GLP1R,GRIK5,GRM4,INHA,ITPR1,KCNB1,KCNC2,KCNC4,RAB3A,RBP4,SFRP1,SLC2A1,SNAP25,STXBP1,VAMP2,SYN1,SYN2,SYT1,TBX3,VGF,VSNL1,WNT7A,SLC30A1,DOC2B,DOC2A,PPFIA4,PPFIA2,PPFIA3,APLN,SYNJ1,NRXN1,NRXN2,NR1D1,RIMS2,CPLX2,CPLX1,RPH3A,RIMS1,UNC13A,PCLO,SYTL2,CLTRN,MCTP1,SYT3,SYT12,CADPS2,PRRT2,STX1B,TRIM9,C1QTNF1,SYT2,SLC32A1,CPLX4,UNC1…
11_Member	GO Biological Processes	GO:0051046	regulation of secretion	-12.4339	-10.1158	77/737	43,134,185,358,406,654,773,777,1136,1143,1436,1803,1815,1910,2243,2244,2266,2633,2740,2901,3098,3623,3708,3737,3745,3747,3749,4023,4129,4155,5864,5874,5950,6386,6422,6446,6513,6529,6616,6812,6844,6853,6857,7447,7474,7779,8447,8448,8862,8913,9378,9572,9699,10814,10815,22895,22999,23025,27445,54843,55503,57393,79772,80725,81285,84258,91683,93664,112755,114088,114897,115827,127833,203190,339302,3996…	ACHE,ADORA1,AGTR1,AQP1,ARNTL,BMP6,CACNA1A,CACNA1E,CHRNA3,CHRNB4,CSF1R,DPP4,DRD4,EDNRB,FGA,FGB,FGG,GBP1,GLP1R,GRIK5,HK1,INHA,ITPR1,KCNA2,KCNB1,KCNC2,KCNC4,LPL,MAOB,MBP,RAB3A,RAB27B,RBP4,SDCBP,SFRP1,SGK1,SLC2A1,SLC6A1,SNAP25,STXBP1,VAMP2,SYN1,SYT1,VSNL1,WNT5A,SLC30A1,DOC2B,DOC2A,APLN,CACNA1G,NRXN1,NR1D1,RIMS2,CPLX2,CPLX1,RPH3A,RIMS1,UNC13A,PCLO,SYTL2,TRPV6,CLTRN,MCTP1,SRCIN1,OR51E2,SYT3,SYT12,CADPS…
11_Member	GO Biological Processes	GO:1903530	regulation of secretion by cell	-12.2297	-9.93367	73/685	43,134,185,406,654,773,777,1136,1143,1436,1803,1815,2243,2244,2266,2633,2740,2901,3098,3623,3708,3737,3745,3747,3749,4023,4129,4155,5864,5874,5950,6386,6422,6513,6616,6812,6844,6853,6857,7447,7474,7779,8447,8448,8862,8913,9378,9572,9699,10814,10815,22895,22999,23025,27445,54843,55503,57393,79772,80725,81285,84258,91683,93664,112755,114088,114897,115827,127833,203190,339302,399687,594855	ACHE,ADORA1,AGTR1,ARNTL,BMP6,CACNA1A,CACNA1E,CHRNA3,CHRNB4,CSF1R,DPP4,DRD4,FGA,FGB,FGG,GBP1,GLP1R,GRIK5,HK1,INHA,ITPR1,KCNA2,KCNB1,KCNC2,KCNC4,LPL,MAOB,MBP,RAB3A,RAB27B,RBP4,SDCBP,SFRP1,SLC2A1,SNAP25,STXBP1,VAMP2,SYN1,SYT1,VSNL1,WNT5A,SLC30A1,DOC2B,DOC2A,APLN,CACNA1G,NRXN1,NR1D1,RIMS2,CPLX2,CPLX1,RPH3A,RIMS1,UNC13A,PCLO,SYTL2,TRPV6,CLTRN,MCTP1,SRCIN1,OR51E2,SYT3,SYT12,CADPS2,STX1B,TRIM9,C1QTNF1,R…
11_Member	GO Biological Processes	GO:0010817	regulation of hormone levels	-9.16872	-7.06703	54/507	15,43,134,174,185,220,406,654,773,777,1136,1381,1545,1803,1958,2243,2244,2266,2740,3294,3623,3708,3745,3747,5125,5950,5959,6121,6422,6513,6528,6616,6844,6926,7425,7447,8447,8644,8862,9227,9378,9572,9699,10815,10891,27284,27445,50506,53919,57393,59272,114897,117247,594855	AANAT,ACHE,ADORA1,AFP,AGTR1,ALDH1A3,ARNTL,BMP6,CACNA1A,CACNA1E,CHRNA3,CRABP1,CYP1B1,DPP4,EGR1,FGA,FGB,FGG,GLP1R,HSD17B2,INHA,ITPR1,KCNB1,KCNC2,PCSK5,RBP4,RDH5,RPE65,SFRP1,SLC2A1,SLC5A5,SNAP25,VAMP2,TBX3,VGF,VSNL1,DOC2B,AKR1C3,APLN,LRAT,NRXN1,NR1D1,RIMS2,CPLX1,PPARGC1A,SULT1B1,PCLO,DUOX2,SLCO1C1,CLTRN,ACE2,C1QTNF1,SLC16A10,CPLX3
11_Member	GO Biological Processes	GO:0009914	hormone transport	-6.87005	-4.92188	36/321	134,185,406,654,773,777,1136,1803,2243,2244,2266,2740,3623,3708,3745,3747,5950,6422,6513,6616,6844,6926,7425,7447,8447,8862,9378,9572,9699,10815,27445,53919,57393,114897,117247,594855	ADORA1,AGTR1,ARNTL,BMP6,CACNA1A,CACNA1E,CHRNA3,DPP4,FGA,FGB,FGG,GLP1R,INHA,ITPR1,KCNB1,KCNC2,RBP4,SFRP1,SLC2A1,SNAP25,VAMP2,TBX3,VGF,VSNL1,DOC2B,APLN,NRXN1,NR1D1,RIMS2,CPLX1,PCLO,SLCO1C1,CLTRN,C1QTNF1,SLC16A10,CPLX3
11_Member	GO Biological Processes	GO:0046879	hormone secretion	-6.32976	-4.4221	34/309	134,185,406,654,773,777,1136,1803,2243,2244,2266,2740,3623,3708,3745,3747,5950,6422,6513,6616,6844,6926,7425,7447,8447,8862,9378,9572,9699,10815,27445,57393,114897,594855	ADORA1,AGTR1,ARNTL,BMP6,CACNA1A,CACNA1E,CHRNA3,DPP4,FGA,FGB,FGG,GLP1R,INHA,ITPR1,KCNB1,KCNC2,RBP4,SFRP1,SLC2A1,SNAP25,VAMP2,TBX3,VGF,VSNL1,DOC2B,APLN,NRXN1,NR1D1,RIMS2,CPLX1,PCLO,CLTRN,C1QTNF1,CPLX3
11_Member	GO Biological Processes	GO:0045921	positive regulation of exocytosis	-5.18021	-3.41767	14/80	2243,2244,2266,3745,5864,5874,6386,6812,6857,7447,8447,8913,57393,93664	FGA,FGB,FGG,KCNB1,RAB3A,RAB27B,SDCBP,STXBP1,SYT1,VSNL1,DOC2B,CACNA1G,CLTRN,CADPS2
11_Member	GO Biological Processes	GO:0046883	regulation of hormone secretion	-5.02218	-3.28412	28/264	134,185,406,654,773,777,1136,1803,2243,2244,2266,2740,3623,3708,3745,3747,5950,6422,6513,6616,6844,7447,8447,8862,9378,9572,57393,114897	ADORA1,AGTR1,ARNTL,BMP6,CACNA1A,CACNA1E,CHRNA3,DPP4,FGA,FGB,FGG,GLP1R,INHA,ITPR1,KCNB1,KCNC2,RBP4,SFRP1,SLC2A1,SNAP25,VAMP2,VSNL1,DOC2B,APLN,NRXN1,NR1D1,CLTRN,C1QTNF1
11_Member	GO Biological Processes	GO:0030072	peptide hormone secretion	-4.77566	-3.06413	26/243	406,773,777,1803,2243,2244,2266,2740,3708,3745,3747,5950,6422,6513,6616,7425,7447,8447,8862,9378,9572,9699,10815,27445,57393,594855	ARNTL,CACNA1A,CACNA1E,DPP4,FGA,FGB,FGG,GLP1R,ITPR1,KCNB1,KCNC2,RBP4,SFRP1,SLC2A1,SNAP25,VGF,VSNL1,DOC2B,APLN,NRXN1,NR1D1,RIMS2,CPLX1,PCLO,CLTRN,CPLX3
11_Member	GO Biological Processes	GO:0051047	positive regulation of secretion	-4.26123	-2.61601	34/385	43,134,358,654,1436,1910,2243,2244,2266,3098,3623,3745,4023,4155,5864,5874,5950,6386,6529,6812,6857,7447,7474,8447,8862,8913,23025,54843,57393,81285,93664,112755,114897,399687	ACHE,ADORA1,AQP1,BMP6,CSF1R,EDNRB,FGA,FGB,FGG,HK1,INHA,KCNB1,LPL,MBP,RAB3A,RAB27B,RBP4,SDCBP,SLC6A1,STXBP1,SYT1,VSNL1,WNT5A,DOC2B,APLN,CACNA1G,UNC13A,SYTL2,CLTRN,OR51E2,CADPS2,STX1B,C1QTNF1,MYO18A
11_Member	GO Biological Processes	GO:0030073	insulin secretion	-4.25293	-2.60963	22/202	406,773,777,1803,2740,3708,3745,3747,5950,6422,6513,6616,7425,7447,8447,9378,9572,9699,10815,27445,57393,594855	ARNTL,CACNA1A,CACNA1E,DPP4,GLP1R,ITPR1,KCNB1,KCNC2,RBP4,SFRP1,SLC2A1,SNAP25,VGF,VSNL1,DOC2B,NRXN1,NR1D1,RIMS2,CPLX1,PCLO,CLTRN,CPLX3
11_Member	GO Biological Processes	GO:0090276	regulation of peptide hormone secretion	-3.77033	-2.20637	21/203	406,773,777,1803,2243,2244,2266,2740,3708,3745,3747,5950,6422,6513,6616,7447,8447,8862,9378,9572,57393	ARNTL,CACNA1A,CACNA1E,DPP4,FGA,FGB,FGG,GLP1R,ITPR1,KCNB1,KCNC2,RBP4,SFRP1,SLC2A1,SNAP25,VSNL1,DOC2B,APLN,NRXN1,NR1D1,CLTRN
11_Member	GO Biological Processes	GO:0002790	peptide secretion	-3.27614	-1.80444	41/557	43,134,406,654,773,777,869,1436,1803,1815,2243,2244,2266,2633,2740,3098,3708,3745,3747,4023,4155,5125,5950,6422,6513,6616,7425,7447,7474,8447,8862,9378,9572,9699,10815,27445,57393,80725,81285,399687,594855	ACHE,ADORA1,ARNTL,BMP6,CACNA1A,CACNA1E,CBLN1,CSF1R,DPP4,DRD4,FGA,FGB,FGG,GBP1,GLP1R,HK1,ITPR1,KCNB1,KCNC2,LPL,MBP,PCSK5,RBP4,SFRP1,SLC2A1,SNAP25,VGF,VSNL1,WNT5A,DOC2B,APLN,NRXN1,NR1D1,RIMS2,CPLX1,PCLO,CLTRN,SRCIN1,OR51E2,MYO18A,CPLX3
11_Member	GO Biological Processes	GO:0009306	protein secretion	-3.23657	-1.775	39/524	43,406,654,773,777,869,1436,1803,1815,2243,2244,2266,2633,2740,3098,3708,3745,3747,4023,4155,5125,5950,6422,6513,6616,7425,7447,7474,8447,9378,9572,9699,10815,27445,57393,80725,81285,399687,594855	ACHE,ARNTL,BMP6,CACNA1A,CACNA1E,CBLN1,CSF1R,DPP4,DRD4,FGA,FGB,FGG,GBP1,GLP1R,HK1,ITPR1,KCNB1,KCNC2,LPL,MBP,PCSK5,RBP4,SFRP1,SLC2A1,SNAP25,VGF,VSNL1,WNT5A,DOC2B,NRXN1,NR1D1,RIMS2,CPLX1,PCLO,CLTRN,SRCIN1,OR51E2,MYO18A,CPLX3
11_Member	GO Biological Processes	GO:1903532	positive regulation of secretion by cell	-3.09156	-1.65453	29/359	43,654,1436,2243,2244,2266,3098,3623,3745,4023,4155,5864,5874,5950,6386,6812,6857,7447,7474,8447,8862,8913,23025,57393,81285,93664,112755,114897,399687	ACHE,BMP6,CSF1R,FGA,FGB,FGG,HK1,INHA,KCNB1,LPL,MBP,RAB3A,RAB27B,RBP4,SDCBP,STXBP1,SYT1,VSNL1,WNT5A,DOC2B,APLN,CACNA1G,UNC13A,CLTRN,OR51E2,CADPS2,STX1B,C1QTNF1,MYO18A
11_Member	GO Biological Processes	GO:0050796	regulation of insulin secretion	-2.9435	-1.53356	17/172	406,773,777,1803,2740,3708,3745,3747,5950,6422,6513,6616,7447,8447,9378,9572,57393	ARNTL,CACNA1A,CACNA1E,DPP4,GLP1R,ITPR1,KCNB1,KCNC2,RBP4,SFRP1,SLC2A1,SNAP25,VSNL1,DOC2B,NRXN1,NR1D1,CLTRN
11_Member	GO Biological Processes	GO:0002791	regulation of peptide secretion	-2.92613	-1.51954	34/455	43,134,406,654,773,777,1436,1803,1815,2243,2244,2266,2633,2740,3098,3708,3745,3747,4023,4155,5950,6422,6513,6616,7447,7474,8447,8862,9378,9572,57393,80725,81285,399687	ACHE,ADORA1,ARNTL,BMP6,CACNA1A,CACNA1E,CSF1R,DPP4,DRD4,FGA,FGB,FGG,GBP1,GLP1R,HK1,ITPR1,KCNB1,KCNC2,LPL,MBP,RBP4,SFRP1,SLC2A1,SNAP25,VSNL1,WNT5A,DOC2B,APLN,NRXN1,NR1D1,CLTRN,SRCIN1,OR51E2,MYO18A
11_Member	GO Biological Processes	GO:0050708	regulation of protein secretion	-2.82454	-1.44327	32/426	43,406,654,773,777,1436,1803,1815,2243,2244,2266,2633,2740,3098,3708,3745,3747,4023,4155,5950,6422,6513,6616,7447,7474,8447,9378,9572,57393,80725,81285,399687	ACHE,ARNTL,BMP6,CACNA1A,CACNA1E,CSF1R,DPP4,DRD4,FGA,FGB,FGG,GBP1,GLP1R,HK1,ITPR1,KCNB1,KCNC2,LPL,MBP,RBP4,SFRP1,SLC2A1,SNAP25,VSNL1,WNT5A,DOC2B,NRXN1,NR1D1,CLTRN,SRCIN1,OR51E2,MYO18A
12_Summary	GO Biological Processes	GO:0035637	multicellular organismal signaling	-19.7725	-16.9493	45/199	287,477,478,480,481,482,487,491,492,785,857,1143,1901,2741,3708,3736,3737,3751,3752,3760,4897,5348,5349,5350,6323,6324,6326,6331,6334,6543,6546,6547,7143,8506,8913,10369,23114,30818,55799,57731,59272,59284,80333,149461,157378,134,147,185,358,654,816,1136,1674,1756,1910,2243,2244,2266,2740,2775,2911,3488,3623,4099,4607,4608,5142,6271,6442,6446,7067,7068,7138,8862,8996,9472,10891,11202,11343,81285,…	ANK2,ATP1A2,ATP1A3,ATP1A4,ATP1B1,ATP1B2,ATP2A1,ATP2B2,ATP2B3,CACNB4,CAV1,CHRNB4,S1PR1,GLRA1,ITPR1,KCNA1,KCNA2,KCND2,KCND3,KCNJ3,NRCAM,FXYD1,FXYD3,PLN,SCN1A,SCN1B,SCN2A,SCN5A,SCN8A,SLC8A2,SLC8A1,SLC8A3,TNR,CNTNAP1,CACNA1G,CACNG2,NFASC,KCNIP3,CACNA2D3,SPTBN4,ACE2,CACNG7,KCNIP4,CLDN19,TMEM65,ADORA1,ADRA1B,AGTR1,AQP1,BMP6,CAMK2B,CHRNA3,DES,DMD,EDNRB,FGA,FGB,FGG,GLP1R,GNAO1,GRM1,IGFBP5,INHA,MAG,MYBPC3…
12_Member	GO Biological Processes	GO:0035637	multicellular organismal signaling	-19.7725	-16.9493	45/199	287,477,478,480,481,482,487,491,492,785,857,1143,1901,2741,3708,3736,3737,3751,3752,3760,4897,5348,5349,5350,6323,6324,6326,6331,6334,6543,6546,6547,7143,8506,8913,10369,23114,30818,55799,57731,59272,59284,80333,149461,157378	ANK2,ATP1A2,ATP1A3,ATP1A4,ATP1B1,ATP1B2,ATP2A1,ATP2B2,ATP2B3,CACNB4,CAV1,CHRNB4,S1PR1,GLRA1,ITPR1,KCNA1,KCNA2,KCND2,KCND3,KCNJ3,NRCAM,FXYD1,FXYD3,PLN,SCN1A,SCN1B,SCN2A,SCN5A,SCN8A,SLC8A2,SLC8A1,SLC8A3,TNR,CNTNAP1,CACNA1G,CACNG2,NFASC,KCNIP3,CACNA2D3,SPTBN4,ACE2,CACNG7,KCNIP4,CLDN19,TMEM65
12_Member	GO Biological Processes	GO:0044057	regulation of system process	-19.1048	-16.3229	75/535	134,147,185,287,358,477,478,480,481,482,487,491,492,654,785,816,857,1136,1143,1674,1756,1910,2243,2244,2266,2740,2741,2775,2911,3488,3623,3708,3736,3751,3752,3760,4099,4607,4608,5142,5348,5349,5350,6271,6324,6331,6442,6446,6543,6546,6547,7067,7068,7138,7143,8862,8913,8996,9472,10369,10891,11202,11343,30818,55799,57731,59272,59284,80333,81285,93649,114897,143872,157378,170825	ADORA1,ADRA1B,AGTR1,ANK2,AQP1,ATP1A2,ATP1A3,ATP1A4,ATP1B1,ATP1B2,ATP2A1,ATP2B2,ATP2B3,BMP6,CACNB4,CAMK2B,CAV1,CHRNA3,CHRNB4,DES,DMD,EDNRB,FGA,FGB,FGG,GLP1R,GLRA1,GNAO1,GRM1,IGFBP5,INHA,ITPR1,KCNA1,KCND2,KCND3,KCNJ3,MAG,MYBPC3,MYBPH,PDE4B,FXYD1,FXYD3,PLN,S100A1,SCN1B,SCN5A,SGCA,SGK1,SLC8A2,SLC8A1,SLC8A3,THRA,THRB,TNNT1,TNR,APLN,CACNA1G,NOL3,AKAP6,CACNG2,PPARGC1A,KLK8,MGLL,KCNIP3,CACNA2D3,SPTBN4,AC…
12_Member	GO Biological Processes	GO:1903522	regulation of blood circulation	-15.7681	-13.1579	49/292	134,147,185,287,477,478,480,481,482,487,491,492,785,857,1674,1756,2243,2244,2266,2740,2775,3708,3751,3752,3760,5142,5348,5349,5350,6271,6324,6331,6543,6546,6547,7067,7068,8862,8913,10369,30818,55799,57731,59272,59284,80333,81285,143872,157378	ADORA1,ADRA1B,AGTR1,ANK2,ATP1A2,ATP1A3,ATP1A4,ATP1B1,ATP1B2,ATP2A1,ATP2B2,ATP2B3,CACNB4,CAV1,DES,DMD,FGA,FGB,FGG,GLP1R,GNAO1,ITPR1,KCND2,KCND3,KCNJ3,PDE4B,FXYD1,FXYD3,PLN,S100A1,SCN1B,SCN5A,SLC8A2,SLC8A1,SLC8A3,THRA,THRB,APLN,CACNA1G,CACNG2,KCNIP3,CACNA2D3,SPTBN4,ACE2,CACNG7,KCNIP4,OR51E2,ARHGAP42,TMEM65
12_Member	GO Biological Processes	GO:0060047	heart contraction	-14.9072	-12.3405	46/273	134,147,287,477,478,480,481,482,487,491,492,785,857,1674,1756,2740,2775,3708,3751,3752,3760,4607,5142,5348,5349,5350,6271,6323,6324,6331,6543,6546,6547,7067,7068,8557,8862,8913,10369,30818,55799,57731,59272,59284,80333,157378	ADORA1,ADRA1B,ANK2,ATP1A2,ATP1A3,ATP1A4,ATP1B1,ATP1B2,ATP2A1,ATP2B2,ATP2B3,CACNB4,CAV1,DES,DMD,GLP1R,GNAO1,ITPR1,KCND2,KCND3,KCNJ3,MYBPC3,PDE4B,FXYD1,FXYD3,PLN,S100A1,SCN1A,SCN1B,SCN5A,SLC8A2,SLC8A1,SLC8A3,THRA,THRB,TCAP,APLN,CACNA1G,CACNG2,KCNIP3,CACNA2D3,SPTBN4,ACE2,CACNG7,KCNIP4,TMEM65
12_Member	GO Biological Processes	GO:0003015	heart process	-14.7219	-12.1698	46/276	134,147,287,477,478,480,481,482,487,491,492,785,857,1674,1756,2740,2775,3708,3751,3752,3760,4607,5142,5348,5349,5350,6271,6323,6324,6331,6543,6546,6547,7067,7068,8557,8862,8913,10369,30818,55799,57731,59272,59284,80333,157378	ADORA1,ADRA1B,ANK2,ATP1A2,ATP1A3,ATP1A4,ATP1B1,ATP1B2,ATP2A1,ATP2B2,ATP2B3,CACNB4,CAV1,DES,DMD,GLP1R,GNAO1,ITPR1,KCND2,KCND3,KCNJ3,MYBPC3,PDE4B,FXYD1,FXYD3,PLN,S100A1,SCN1A,SCN1B,SCN5A,SLC8A2,SLC8A1,SLC8A3,THRA,THRB,TCAP,APLN,CACNA1G,CACNG2,KCNIP3,CACNA2D3,SPTBN4,ACE2,CACNG7,KCNIP4,TMEM65
12_Member	GO Biological Processes	GO:0008016	regulation of heart contraction	-14.6264	-12.0969	43/245	134,147,287,477,478,480,481,482,487,491,492,785,857,1674,1756,2740,2775,3708,3751,3752,3760,5142,5348,5349,5350,6271,6324,6331,6543,6546,6547,7067,7068,8862,8913,10369,30818,55799,57731,59272,59284,80333,157378	ADORA1,ADRA1B,ANK2,ATP1A2,ATP1A3,ATP1A4,ATP1B1,ATP1B2,ATP2A1,ATP2B2,ATP2B3,CACNB4,CAV1,DES,DMD,GLP1R,GNAO1,ITPR1,KCND2,KCND3,KCNJ3,PDE4B,FXYD1,FXYD3,PLN,S100A1,SCN1B,SCN5A,SLC8A2,SLC8A1,SLC8A3,THRA,THRB,APLN,CACNA1G,CACNG2,KCNIP3,CACNA2D3,SPTBN4,ACE2,CACNG7,KCNIP4,TMEM65
12_Member	GO Biological Processes	GO:0003013	circulatory system process	-14.5421	-12.0199	66/523	134,147,185,287,290,477,478,480,481,482,487,491,492,551,785,857,1278,1674,1756,1910,2243,2244,2266,2740,2775,2784,3043,3708,3751,3752,3760,3792,4607,5125,5142,5348,5349,5350,6271,6323,6324,6331,6446,6518,6543,6546,6547,7067,7068,8557,8862,8913,10369,11156,30818,51752,55799,57493,57731,57835,59272,59284,80333,81285,143872,157378	ADORA1,ADRA1B,AGTR1,ANK2,ANPEP,ATP1A2,ATP1A3,ATP1A4,ATP1B1,ATP1B2,ATP2A1,ATP2B2,ATP2B3,AVP,CACNB4,CAV1,COL1A2,DES,DMD,EDNRB,FGA,FGB,FGG,GLP1R,GNAO1,GNB3,HBB,ITPR1,KCND2,KCND3,KCNJ3,KEL,MYBPC3,PCSK5,PDE4B,FXYD1,FXYD3,PLN,S100A1,SCN1A,SCN1B,SCN5A,SGK1,SLC2A5,SLC8A2,SLC8A1,SLC8A3,THRA,THRB,TCAP,APLN,CACNA1G,CACNG2,PTP4A3,KCNIP3,ERAP1,CACNA2D3,HEG1,SPTBN4,SLC4A5,ACE2,CACNG7,KCNIP4,OR51E2,ARHGAP42,TME…
12_Member	Reactome Gene Sets	R-HSA-397014	Muscle contraction	-14.4479	-11.9399	39/206	59,477,478,480,481,482,487,491,492,785,816,1674,1756,2256,3708,3751,3752,4607,4638,5348,5349,5350,6323,6324,6326,6331,6334,6543,6546,6547,7138,8557,10369,30818,51305,55799,56660,59284,80333	ACTA2,ATP1A2,ATP1A3,ATP1A4,ATP1B1,ATP1B2,ATP2A1,ATP2B2,ATP2B3,CACNB4,CAMK2B,DES,DMD,FGF11,ITPR1,KCND2,KCND3,MYBPC3,MYLK,FXYD1,FXYD3,PLN,SCN1A,SCN1B,SCN2A,SCN5A,SCN8A,SLC8A2,SLC8A1,SLC8A3,TNNT1,TCAP,CACNG2,KCNIP3,KCNK9,CACNA2D3,KCNK12,CACNG7,KCNIP4
12_Member	Reactome Gene Sets	R-HSA-5576891	Cardiac conduction	-14.2864	-11.7854	32/141	477,478,480,481,482,487,491,492,785,816,2256,3708,3751,3752,5348,5349,5350,6323,6324,6326,6331,6334,6543,6546,6547,10369,30818,51305,55799,56660,59284,80333	ATP1A2,ATP1A3,ATP1A4,ATP1B1,ATP1B2,ATP2A1,ATP2B2,ATP2B3,CACNB4,CAMK2B,FGF11,ITPR1,KCND2,KCND3,FXYD1,FXYD3,PLN,SCN1A,SCN1B,SCN2A,SCN5A,SCN8A,SLC8A2,SLC8A1,SLC8A3,CACNG2,KCNIP3,KCNK9,CACNA2D3,KCNK12,CACNG7,KCNIP4
12_Member	GO Biological Processes	GO:0008015	blood circulation	-14.1689	-11.6946	65/519	134,147,185,287,290,477,478,480,481,482,487,491,492,551,785,857,1278,1674,1756,1910,2243,2244,2266,2740,2775,2784,3043,3708,3751,3752,3760,3792,4607,5125,5142,5348,5349,5350,6271,6323,6324,6331,6446,6518,6543,6546,6547,7067,7068,8557,8862,8913,10369,11156,30818,51752,55799,57731,57835,59272,59284,80333,81285,143872,157378	ADORA1,ADRA1B,AGTR1,ANK2,ANPEP,ATP1A2,ATP1A3,ATP1A4,ATP1B1,ATP1B2,ATP2A1,ATP2B2,ATP2B3,AVP,CACNB4,CAV1,COL1A2,DES,DMD,EDNRB,FGA,FGB,FGG,GLP1R,GNAO1,GNB3,HBB,ITPR1,KCND2,KCND3,KCNJ3,KEL,MYBPC3,PCSK5,PDE4B,FXYD1,FXYD3,PLN,S100A1,SCN1A,SCN1B,SCN5A,SGK1,SLC2A5,SLC8A2,SLC8A1,SLC8A3,THRA,THRB,TCAP,APLN,CACNA1G,CACNG2,PTP4A3,KCNIP3,ERAP1,CACNA2D3,SPTBN4,SLC4A5,ACE2,CACNG7,KCNIP4,OR51E2,ARHGAP42,TMEM65
12_Member	GO Biological Processes	GO:0061337	cardiac conduction	-13.9191	-11.4576	32/145	287,477,478,480,481,482,487,491,492,785,857,3708,3751,3752,3760,5348,5349,5350,6324,6331,6543,6546,6547,8913,10369,30818,55799,57731,59272,59284,80333,157378	ANK2,ATP1A2,ATP1A3,ATP1A4,ATP1B1,ATP1B2,ATP2A1,ATP2B2,ATP2B3,CACNB4,CAV1,ITPR1,KCND2,KCND3,KCNJ3,FXYD1,FXYD3,PLN,SCN1B,SCN5A,SLC8A2,SLC8A1,SLC8A3,CACNA1G,CACNG2,KCNIP3,CACNA2D3,SPTBN4,ACE2,CACNG7,KCNIP4,TMEM65
12_Member	GO Biological Processes	GO:1903779	regulation of cardiac conduction	-9.62751	-7.47637	19/75	287,477,478,480,481,482,487,491,492,857,3708,5348,5349,5350,6543,6546,6547,59272,157378	ANK2,ATP1A2,ATP1A3,ATP1A4,ATP1B1,ATP1B2,ATP2A1,ATP2B2,ATP2B3,CAV1,ITPR1,FXYD1,FXYD3,PLN,SLC8A2,SLC8A1,SLC8A3,ACE2,TMEM65
12_Member	Reactome Gene Sets	R-HSA-5578775	Ion homeostasis	-9.04784	-6.95161	16/56	477,478,480,481,482,487,491,492,816,3708,5348,5349,5350,6543,6546,6547	ATP1A2,ATP1A3,ATP1A4,ATP1B1,ATP1B2,ATP2A1,ATP2B2,ATP2B3,CAMK2B,ITPR1,FXYD1,FXYD3,PLN,SLC8A2,SLC8A1,SLC8A3
12_Member	Reactome Gene Sets	R-HSA-936837	Ion transport by P-type ATPases	-8.92219	-6.83402	16/57	477,478,479,480,481,482,487,491,492,495,816,5348,5349,5350,51761,79895	ATP1A2,ATP1A3,ATP12A,ATP1A4,ATP1B1,ATP1B2,ATP2A1,ATP2B2,ATP2B3,ATP4A,CAMK2B,FXYD1,FXYD3,PLN,ATP8A2,ATP8B4
12_Member	Reactome Gene Sets	R-HSA-983712	Ion channel transport	-8.81717	-6.73692	29/186	477,478,479,480,481,482,487,491,492,495,535,816,2040,4308,5348,5349,5350,6446,7439,23678,51761,55503,79895,80036,94015,245972,245973,259232,285175	ATP1A2,ATP1A3,ATP12A,ATP1A4,ATP1B1,ATP1B2,ATP2A1,ATP2B2,ATP2B3,ATP4A,ATP6V0A1,CAMK2B,STOM,TRPM1,FXYD1,FXYD3,PLN,SGK1,BEST1,SGK3,ATP8A2,TRPV6,ATP8B4,TRPM3,TTYH2,ATP6V0D2,ATP6V1C2,NALCN,UNC80
12_Member	KEGG Pathway	hsa04261	Adrenergic signaling in cardiomyocytes	-8.67455	-6.5995	25/144	107,114,147,185,477,478,480,481,482,491,492,785,816,5350,5521,5522,5568,6324,6331,6546,10000,10369,55799,59284,90993	ADCY1,ADCY8,ADRA1B,AGTR1,ATP1A2,ATP1A3,ATP1A4,ATP1B1,ATP1B2,ATP2B2,ATP2B3,CACNB4,CAMK2B,PLN,PPP2R2B,PPP2R2C,PRKACG,SCN1B,SCN5A,SLC8A1,AKT3,CACNG2,CACNA2D3,CACNG7,CREB3L1
12_Member	KEGG Pathway	hsa04022	cGMP-PKG signaling pathway	-5.74874	-3.90627	22/163	107,114,134,147,185,477,478,480,481,482,487,491,492,1910,3708,4638,5350,6543,6546,6547,10000,90993	ADCY1,ADCY8,ADORA1,ADRA1B,AGTR1,ATP1A2,ATP1A3,ATP1A4,ATP1B1,ATP1B2,ATP2A1,ATP2B2,ATP2B3,EDNRB,ITPR1,MYLK,PLN,SLC8A2,SLC8A1,SLC8A3,AKT3,CREB3L1
12_Member	KEGG Pathway	hsa04260	Cardiac muscle contraction	-4.61681	-2.92068	13/78	477,478,480,481,482,785,1339,6546,10369,55799,59284,84701,440567	ATP1A2,ATP1A3,ATP1A4,ATP1B1,ATP1B2,CACNB4,COX6A2,SLC8A1,CACNG2,CACNA2D3,CACNG7,COX4I2,UQCRHL
13_Summary	GO Biological Processes	GO:0051960	regulation of nervous system development	-19.1515	-16.3563	93/768	406,443,627,652,654,816,869,1136,1272,1406,1638,1742,1840,1910,2119,2185,2670,2895,2902,3309,3792,3956,4035,4099,4504,4674,4747,4761,4897,4916,4974,5080,5176,5396,5649,5803,6014,6324,6422,6423,6496,6616,6657,6857,6900,6935,7070,7077,7101,7143,7474,7476,7732,9241,9283,9362,9378,9638,9699,9746,9839,10439,11202,22865,22891,22999,23025,23499,23769,26045,26050,51761,57118,57689,65009,79625,79953,80725…	ARNTL,ASPA,BDNF,BMP4,BMP6,CAMK2B,CBLN1,CHRNA3,CNTN1,CRX,DCT,DLG4,DTX1,EDNRB,ETV5,PTK2B,GFAP,GRID2,GRIN1,HSPA5,KEL,LGALS1,LRP1,MAG,MT3,NAP1L2,NEFL,NEUROD2,NRCAM,NTRK3,OMG,PAX6,SERPINF1,PRRX1,RELN,PTPRZ1,RIT2,SCN1B,SFRP1,SFRP2,SIX3,SNAP25,SOX2,SYT1,CNTN2,ZEB1,THY1,TIMP2,NR2E1,TNR,WNT5A,WNT7A,RNF112,NOG,GPR37L1,CPNE6,NRXN1,FEZ1,RIMS2,CLSTN3,ZEB2,OLFM1,KLK8,SLITRK3,ZNF365,RIMS1,UNC13A,MACF1,FLRT1,LRR…
13_Member	GO Biological Processes	GO:0051960	regulation of nervous system development	-19.1515	-16.3563	93/768	406,443,627,652,654,816,869,1136,1272,1406,1638,1742,1840,1910,2119,2185,2670,2895,2902,3309,3792,3956,4035,4099,4504,4674,4747,4761,4897,4916,4974,5080,5176,5396,5649,5803,6014,6324,6422,6423,6496,6616,6657,6857,6900,6935,7070,7077,7101,7143,7474,7476,7732,9241,9283,9362,9378,9638,9699,9746,9839,10439,11202,22865,22891,22999,23025,23499,23769,26045,26050,51761,57118,57689,65009,79625,79953,80725…	ARNTL,ASPA,BDNF,BMP4,BMP6,CAMK2B,CBLN1,CHRNA3,CNTN1,CRX,DCT,DLG4,DTX1,EDNRB,ETV5,PTK2B,GFAP,GRID2,GRIN1,HSPA5,KEL,LGALS1,LRP1,MAG,MT3,NAP1L2,NEFL,NEUROD2,NRCAM,NTRK3,OMG,PAX6,SERPINF1,PRRX1,RELN,PTPRZ1,RIT2,SCN1B,SFRP1,SFRP2,SIX3,SNAP25,SOX2,SYT1,CNTN2,ZEB1,THY1,TIMP2,NR2E1,TNR,WNT5A,WNT7A,RNF112,NOG,GPR37L1,CPNE6,NRXN1,FEZ1,RIMS2,CLSTN3,ZEB2,OLFM1,KLK8,SLITRK3,ZNF365,RIMS1,UNC13A,MACF1,FLRT1,LRR…
13_Member	GO Biological Processes	GO:0045664	regulation of neuron differentiation	-18.7721	-16.0032	75/542	627,652,654,816,1136,1272,1406,1742,1840,1910,2119,2185,2670,2895,2902,3309,3792,3956,4035,4099,4504,4674,4747,4761,4897,4916,4974,5080,5176,5396,5649,6014,6324,6422,6423,6496,6616,6657,6857,6900,6935,7070,7077,7101,7143,7474,7476,7732,9283,9362,9638,9699,9839,10439,11202,22891,22999,23025,23499,51761,57118,57689,65009,79625,80725,84258,85442,112755,114798,127833,151835,221074,221938,343472,388585	BDNF,BMP4,BMP6,CAMK2B,CHRNA3,CNTN1,CRX,DLG4,DTX1,EDNRB,ETV5,PTK2B,GFAP,GRID2,GRIN1,HSPA5,KEL,LGALS1,LRP1,MAG,MT3,NAP1L2,NEFL,NEUROD2,NRCAM,NTRK3,OMG,PAX6,SERPINF1,PRRX1,RELN,RIT2,SCN1B,SFRP1,SFRP2,SIX3,SNAP25,SOX2,SYT1,CNTN2,ZEB1,THY1,TIMP2,NR2E1,TNR,WNT5A,WNT7A,RNF112,GPR37L1,CPNE6,FEZ1,RIMS2,ZEB2,OLFM1,KLK8,ZNF365,RIMS1,UNC13A,MACF1,ATP8A2,CAMK1D,LRRC4C,NDRG4,NDNF,SRCIN1,SYT3,KNDC1,STX1B,SLITRK…
13_Member	GO Biological Processes	GO:0050767	regulation of neurogenesis	-16.9073	-14.1867	82/677	406,443,627,652,654,816,1136,1272,1406,1638,1742,1840,1910,2119,2185,2670,2895,2902,3309,3792,3956,4035,4099,4504,4674,4747,4761,4897,4916,4974,5080,5176,5396,5649,5803,6014,6324,6422,6423,6496,6616,6657,6857,6900,6935,7070,7077,7101,7143,7474,7476,7732,9241,9283,9362,9638,9699,9839,10439,11202,22891,22999,23025,23499,51761,57118,57689,65009,79625,80725,83482,84258,85442,112755,114798,127833,1518…	ARNTL,ASPA,BDNF,BMP4,BMP6,CAMK2B,CHRNA3,CNTN1,CRX,DCT,DLG4,DTX1,EDNRB,ETV5,PTK2B,GFAP,GRID2,GRIN1,HSPA5,KEL,LGALS1,LRP1,MAG,MT3,NAP1L2,NEFL,NEUROD2,NRCAM,NTRK3,OMG,PAX6,SERPINF1,PRRX1,RELN,PTPRZ1,RIT2,SCN1B,SFRP1,SFRP2,SIX3,SNAP25,SOX2,SYT1,CNTN2,ZEB1,THY1,TIMP2,NR2E1,TNR,WNT5A,WNT7A,RNF112,NOG,GPR37L1,CPNE6,FEZ1,RIMS2,ZEB2,OLFM1,KLK8,ZNF365,RIMS1,UNC13A,MACF1,ATP8A2,CAMK1D,LRRC4C,NDRG4,NDNF,SRCI…
13_Member	GO Biological Processes	GO:0010975	regulation of neuron projection development	-15.9445	-13.3162	58/392	627,816,1136,1272,1742,2185,2670,2895,2902,3309,3792,3956,4035,4099,4504,4747,4897,4916,4974,5176,5396,5649,6014,6324,6422,6423,6616,6857,6900,7070,7101,7143,7474,7476,9362,9638,9699,9839,10439,11202,22891,22999,23025,23499,51761,57118,57689,65009,79625,80725,84258,85442,112755,114798,127833,151835,221074,343472	BDNF,CAMK2B,CHRNA3,CNTN1,DLG4,PTK2B,GFAP,GRID2,GRIN1,HSPA5,KEL,LGALS1,LRP1,MAG,MT3,NEFL,NRCAM,NTRK3,OMG,SERPINF1,PRRX1,RELN,RIT2,SCN1B,SFRP1,SFRP2,SNAP25,SYT1,CNTN2,THY1,NR2E1,TNR,WNT5A,WNT7A,CPNE6,FEZ1,RIMS2,ZEB2,OLFM1,KLK8,ZNF365,RIMS1,UNC13A,MACF1,ATP8A2,CAMK1D,LRRC4C,NDRG4,NDNF,SRCIN1,SYT3,KNDC1,STX1B,SLITRK1,SYT2,CPNE9,SLC39A12,BARHL2
13_Member	GO Biological Processes	GO:0051962	positive regulation of nervous system development	-14.2478	-11.7604	61/465	443,627,652,654,816,869,1272,1406,1638,1742,2119,2185,2670,2895,3309,4099,4674,4747,4761,4897,4916,5080,5176,5649,6014,6324,6857,6935,7077,7474,7476,7732,9283,9362,9378,9638,9699,9746,9839,22865,22891,22999,23025,23499,23769,26045,26050,51761,57118,65009,79625,79953,84189,84258,114798,127833,151835,170825,221938,347731,441381	ASPA,BDNF,BMP4,BMP6,CAMK2B,CBLN1,CNTN1,CRX,DCT,DLG4,ETV5,PTK2B,GFAP,GRID2,HSPA5,MAG,NAP1L2,NEFL,NEUROD2,NRCAM,NTRK3,PAX6,SERPINF1,RELN,RIT2,SCN1B,SYT1,ZEB1,TIMP2,WNT5A,WNT7A,RNF112,GPR37L1,CPNE6,NRXN1,FEZ1,RIMS2,CLSTN3,ZEB2,SLITRK3,ZNF365,RIMS1,UNC13A,MACF1,FLRT1,LRRTM2,SLITRK5,ATP8A2,CAMK1D,NDRG4,NDNF,SYNDIG1,SLITRK6,SYT3,SLITRK1,SYT2,CPNE9,GSX2,MMD2,LRRTM3,LRRC24
13_Member	GO Biological Processes	GO:0120035	regulation of plasma membrane bounded cell projection organization	-14.1123	-11.6444	69/574	627,688,816,857,960,1136,1272,1742,2185,2596,2670,2823,2895,2902,3309,3792,3956,4035,4099,4504,4747,4897,4916,4974,5168,5176,5337,5396,5649,6014,6324,6422,6423,6616,6857,6900,7070,7101,7143,7474,7476,7813,9362,9638,9699,9839,10439,11202,22891,22999,23025,23499,26051,51761,53841,57118,57689,65009,79625,80725,83715,84258,85442,112755,114798,127833,151835,221074,343472	BDNF,KLF5,CAMK2B,CAV1,CD44,CHRNA3,CNTN1,DLG4,PTK2B,GAP43,GFAP,GPM6A,GRID2,GRIN1,HSPA5,KEL,LGALS1,LRP1,MAG,MT3,NEFL,NRCAM,NTRK3,OMG,ENPP2,SERPINF1,PLD1,PRRX1,RELN,RIT2,SCN1B,SFRP1,SFRP2,SNAP25,SYT1,CNTN2,THY1,NR2E1,TNR,WNT5A,WNT7A,EVI5,CPNE6,FEZ1,RIMS2,ZEB2,OLFM1,KLK8,ZNF365,RIMS1,UNC13A,MACF1,PPP1R16B,ATP8A2,CDHR5,CAMK1D,LRRC4C,NDRG4,NDNF,SRCIN1,ESPN,SYT3,KNDC1,STX1B,SLITRK1,SYT2,CPNE9,SLC39A12,B…
13_Member	GO Biological Processes	GO:0031344	regulation of cell projection organization	-13.7381	-11.2951	69/584	627,688,816,857,960,1136,1272,1742,2185,2596,2670,2823,2895,2902,3309,3792,3956,4035,4099,4504,4747,4897,4916,4974,5168,5176,5337,5396,5649,6014,6324,6422,6423,6616,6857,6900,7070,7101,7143,7474,7476,7813,9362,9638,9699,9839,10439,11202,22891,22999,23025,23499,26051,51761,53841,57118,57689,65009,79625,80725,83715,84258,85442,112755,114798,127833,151835,221074,343472	BDNF,KLF5,CAMK2B,CAV1,CD44,CHRNA3,CNTN1,DLG4,PTK2B,GAP43,GFAP,GPM6A,GRID2,GRIN1,HSPA5,KEL,LGALS1,LRP1,MAG,MT3,NEFL,NRCAM,NTRK3,OMG,ENPP2,SERPINF1,PLD1,PRRX1,RELN,RIT2,SCN1B,SFRP1,SFRP2,SNAP25,SYT1,CNTN2,THY1,NR2E1,TNR,WNT5A,WNT7A,EVI5,CPNE6,FEZ1,RIMS2,ZEB2,OLFM1,KLK8,ZNF365,RIMS1,UNC13A,MACF1,PPP1R16B,ATP8A2,CDHR5,CAMK1D,LRRC4C,NDRG4,NDNF,SRCIN1,ESPN,SYT3,KNDC1,STX1B,SLITRK1,SYT2,CPNE9,SLC39A12,B…
13_Member	GO Biological Processes	GO:0050769	positive regulation of neurogenesis	-9.48335	-7.35031	47/399	443,627,652,654,816,1272,1406,1638,1742,2119,2185,2670,3309,4099,4674,4747,4761,4897,4916,5080,5176,5649,6014,6324,6857,6935,7077,7474,7732,9362,9638,9699,9839,22891,22999,23025,23499,51761,57118,65009,79625,84258,114798,127833,151835,170825,221938	ASPA,BDNF,BMP4,BMP6,CAMK2B,CNTN1,CRX,DCT,DLG4,ETV5,PTK2B,GFAP,HSPA5,MAG,NAP1L2,NEFL,NEUROD2,NRCAM,NTRK3,PAX6,SERPINF1,RELN,RIT2,SCN1B,SYT1,ZEB1,TIMP2,WNT5A,RNF112,CPNE6,FEZ1,RIMS2,ZEB2,ZNF365,RIMS1,UNC13A,MACF1,ATP8A2,CAMK1D,NDRG4,NDNF,SYT3,SLITRK1,SYT2,CPNE9,GSX2,MMD2
13_Member	GO Biological Processes	GO:0010720	positive regulation of cell development	-9.33642	-7.21215	52/473	443,627,652,654,816,1272,1406,1638,1742,2119,2185,2243,2244,2266,2670,3309,4099,4674,4747,4761,4897,4916,5080,5176,5649,6014,6324,6857,6935,7077,7474,7732,9362,9472,9638,9699,9839,10221,22891,22999,23025,23499,51761,57118,65009,79625,84258,114798,127833,151835,170825,221938	ASPA,BDNF,BMP4,BMP6,CAMK2B,CNTN1,CRX,DCT,DLG4,ETV5,PTK2B,FGA,FGB,FGG,GFAP,HSPA5,MAG,NAP1L2,NEFL,NEUROD2,NRCAM,NTRK3,PAX6,SERPINF1,RELN,RIT2,SCN1B,SYT1,ZEB1,TIMP2,WNT5A,RNF112,CPNE6,AKAP6,FEZ1,RIMS2,ZEB2,TRIB1,ZNF365,RIMS1,UNC13A,MACF1,ATP8A2,CAMK1D,NDRG4,NDNF,SYT3,SLITRK1,SYT2,CPNE9,GSX2,MMD2
13_Member	GO Biological Processes	GO:0045666	positive regulation of neuron differentiation	-9.32482	-7.20631	40/310	627,652,654,816,1272,1406,1742,2119,2185,3309,4674,4747,4761,4897,4916,5176,5649,6014,6324,6857,6935,7077,7474,7732,9362,9638,9699,9839,22999,23025,23499,51761,57118,65009,79625,84258,114798,127833,151835,221938	BDNF,BMP4,BMP6,CAMK2B,CNTN1,CRX,DLG4,ETV5,PTK2B,HSPA5,NAP1L2,NEFL,NEUROD2,NRCAM,NTRK3,SERPINF1,RELN,RIT2,SCN1B,SYT1,ZEB1,TIMP2,WNT5A,RNF112,CPNE6,FEZ1,RIMS2,ZEB2,RIMS1,UNC13A,MACF1,ATP8A2,CAMK1D,NDRG4,NDNF,SYT3,SLITRK1,SYT2,CPNE9,MMD2
13_Member	GO Biological Processes	GO:0060560	developmental growth involved in morphogenesis	-7.1595	-5.17929	28/207	627,652,1901,3913,4099,4504,4897,4916,6422,6423,6456,6857,7143,7474,9355,9362,9699,9839,10439,22999,23025,23499,23769,84258,123904,127833,151835,343472	BDNF,BMP4,S1PR1,LAMB2,MAG,MT3,NRCAM,NTRK3,SFRP1,SFRP2,SH3GL2,SYT1,TNR,WNT5A,LHX2,CPNE6,RIMS2,ZEB2,OLFM1,RIMS1,UNC13A,MACF1,FLRT1,SYT3,NRN1L,SYT2,CPNE9,BARHL2
13_Member	GO Biological Processes	GO:0010976	positive regulation of neuron projection development	-6.88676	-4.93665	29/226	627,816,1272,1742,2185,3309,4747,4916,5176,5649,6014,6324,6857,7474,9362,9638,9699,9839,22999,23025,23499,51761,57118,65009,79625,84258,114798,127833,151835	BDNF,CAMK2B,CNTN1,DLG4,PTK2B,HSPA5,NEFL,NTRK3,SERPINF1,RELN,RIT2,SCN1B,SYT1,WNT5A,CPNE6,FEZ1,RIMS2,ZEB2,RIMS1,UNC13A,MACF1,ATP8A2,CAMK1D,NDRG4,NDNF,SYT3,SLITRK1,SYT2,CPNE9
13_Member	GO Biological Processes	GO:1990138	neuron projection extension	-6.79836	-4.85593	22/142	3913,4099,4504,4897,4916,6456,6857,7143,7474,9355,9362,9699,10439,22999,23025,23499,23769,84258,123904,127833,151835,343472	LAMB2,MAG,MT3,NRCAM,NTRK3,SH3GL2,SYT1,TNR,WNT5A,LHX2,CPNE6,RIMS2,OLFM1,RIMS1,UNC13A,MACF1,FLRT1,SYT3,NRN1L,SYT2,CPNE9,BARHL2
13_Member	GO Biological Processes	GO:0016049	cell growth	-6.53171	-4.60057	46/480	185,627,684,2012,2185,2810,3020,3488,3913,4099,4504,4897,4916,5645,5654,6386,6422,6423,6446,6456,6857,7143,7474,9211,9355,9362,9472,9699,9746,9839,10439,11170,22999,23025,23499,23678,23769,58191,65009,84258,84687,93649,123904,127833,151835,343472	AGTR1,BDNF,BST2,EMP1,PTK2B,SFN,H3F3A,IGFBP5,LAMB2,MAG,MT3,NRCAM,NTRK3,PRSS2,HTRA1,SDCBP,SFRP1,SFRP2,SGK1,SH3GL2,SYT1,TNR,WNT5A,LGI1,LHX2,CPNE6,AKAP6,RIMS2,CLSTN3,ZEB2,OLFM1,FAM107A,RIMS1,UNC13A,MACF1,SGK3,FLRT1,CXCL16,NDRG4,SYT3,PPP1R9B,MYOCD,NRN1L,SYT2,CPNE9,BARHL2
13_Member	GO Biological Processes	GO:1903861	positive regulation of dendrite extension	-6.27464	-4.3735	8/19	6857,9362,9699,22999,23025,84258,127833,151835	SYT1,CPNE6,RIMS2,RIMS1,UNC13A,SYT3,SYT2,CPNE9
13_Member	GO Biological Processes	GO:1903859	regulation of dendrite extension	-5.87765	-4.00864	8/21	6857,9362,9699,22999,23025,84258,127833,151835	SYT1,CPNE6,RIMS2,RIMS1,UNC13A,SYT3,SYT2,CPNE9
13_Member	GO Biological Processes	GO:0048588	developmental cell growth	-5.81456	-3.95825	25/200	627,3913,4099,4504,4897,4916,6456,6857,7143,7474,9355,9362,9472,9699,9839,10439,22999,23025,23499,23769,84258,123904,127833,151835,343472	BDNF,LAMB2,MAG,MT3,NRCAM,NTRK3,SH3GL2,SYT1,TNR,WNT5A,LHX2,CPNE6,AKAP6,RIMS2,ZEB2,OLFM1,RIMS1,UNC13A,MACF1,FLRT1,SYT3,NRN1L,SYT2,CPNE9,BARHL2
13_Member	GO Biological Processes	GO:0048589	developmental growth	-5.70391	-3.86745	51/595	347,627,652,1901,2252,2596,2934,3913,4099,4504,4897,4916,4921,5159,5950,6422,6423,6442,6456,6506,6657,6857,7143,7474,7476,9241,9355,9362,9472,9699,9839,10439,10551,22999,23025,23499,23769,50506,51761,57282,57468,57493,57731,65009,84189,84258,114798,123904,127833,151835,343472	APOD,BDNF,BMP4,S1PR1,FGF7,GAP43,GSN,LAMB2,MAG,MT3,NRCAM,NTRK3,DDR2,PDGFRB,RBP4,SFRP1,SFRP2,SGCA,SH3GL2,SLC1A2,SOX2,SYT1,TNR,WNT5A,WNT7A,NOG,LHX2,CPNE6,AKAP6,RIMS2,ZEB2,OLFM1,AGR2,RIMS1,UNC13A,MACF1,FLRT1,DUOX2,ATP8A2,SLC4A10,SLC12A5,HEG1,SPTBN4,NDRG4,SLITRK6,SYT3,SLITRK1,NRN1L,SYT2,CPNE9,BARHL2
13_Member	GO Biological Processes	GO:0001558	regulation of cell growth	-5.64937	-3.8203	38/391	185,627,684,2185,2810,3020,3488,4099,4504,4897,4916,5645,5654,6386,6422,6423,6446,6857,7143,7474,9211,9362,9472,9699,9746,10439,11170,22999,23025,23499,23678,58191,84258,84687,93649,127833,151835,343472	AGTR1,BDNF,BST2,PTK2B,SFN,H3F3A,IGFBP5,MAG,MT3,NRCAM,NTRK3,PRSS2,HTRA1,SDCBP,SFRP1,SFRP2,SGK1,SYT1,TNR,WNT5A,LGI1,CPNE6,AKAP6,RIMS2,CLSTN3,OLFM1,FAM107A,RIMS1,UNC13A,MACF1,SGK3,CXCL16,SYT3,PPP1R9B,MYOCD,SYT2,CPNE9,BARHL2
13_Member	GO Biological Processes	GO:0030307	positive regulation of cell growth	-5.45327	-3.66154	21/157	627,2185,2810,3020,4916,5645,6386,6422,6423,6857,9211,9362,9472,9699,22999,23025,23499,58191,84258,127833,151835	BDNF,PTK2B,SFN,H3F3A,NTRK3,PRSS2,SDCBP,SFRP1,SFRP2,SYT1,LGI1,CPNE6,AKAP6,RIMS2,RIMS1,UNC13A,MACF1,CXCL16,SYT3,SYT2,CPNE9
13_Member	GO Biological Processes	GO:0097484	dendrite extension	-5.40829	-3.62513	9/31	6456,6857,9362,9699,22999,23025,84258,127833,151835	SH3GL2,SYT1,CPNE6,RIMS2,RIMS1,UNC13A,SYT3,SYT2,CPNE9
13_Member	GO Biological Processes	GO:0031346	positive regulation of cell projection organization	-5.05454	-3.31409	32/322	627,816,1272,1742,2185,2823,3309,4747,4916,5168,5176,5649,6014,6324,6857,7474,9362,9638,9699,9839,22999,23025,23499,51761,57118,65009,79625,83715,84258,114798,127833,151835	BDNF,CAMK2B,CNTN1,DLG4,PTK2B,GPM6A,HSPA5,NEFL,NTRK3,ENPP2,SERPINF1,RELN,RIT2,SCN1B,SYT1,WNT5A,CPNE6,FEZ1,RIMS2,ZEB2,RIMS1,UNC13A,MACF1,ATP8A2,CAMK1D,NDRG4,NDNF,ESPN,SYT3,SLITRK1,SYT2,CPNE9
13_Member	GO Biological Processes	GO:0040008	regulation of growth	-3.98409	-2.38638	49/654	185,627,652,684,2185,2596,2810,3020,3488,4099,4499,4502,4504,4897,4916,5645,5654,5950,6386,6422,6423,6446,6857,7143,7474,9211,9241,9362,9472,9699,9746,10439,10551,10675,11170,22999,23025,23499,23678,51761,57731,58191,84258,84687,93649,127833,151835,220296,343472	AGTR1,BDNF,BMP4,BST2,PTK2B,GAP43,SFN,H3F3A,IGFBP5,MAG,MT1M,MT2A,MT3,NRCAM,NTRK3,PRSS2,HTRA1,RBP4,SDCBP,SFRP1,SFRP2,SGK1,SYT1,TNR,WNT5A,LGI1,NOG,CPNE6,AKAP6,RIMS2,CLSTN3,OLFM1,AGR2,CSPG5,FAM107A,RIMS1,UNC13A,MACF1,SGK3,ATP8A2,SPTBN4,CXCL16,SYT3,PPP1R9B,MYOCD,SYT2,CPNE9,HEPACAM,BARHL2
13_Member	GO Biological Processes	GO:0045927	positive regulation of growth	-3.58853	-2.05309	24/255	627,2185,2810,3020,4916,5645,6386,6422,6423,6857,9211,9362,9472,9699,10551,22999,23025,23499,51761,57731,58191,84258,127833,151835	BDNF,PTK2B,SFN,H3F3A,NTRK3,PRSS2,SDCBP,SFRP1,SFRP2,SYT1,LGI1,CPNE6,AKAP6,RIMS2,AGR2,RIMS1,UNC13A,MACF1,ATP8A2,SPTBN4,CXCL16,SYT3,SYT2,CPNE9
13_Member	GO Biological Processes	GO:0048638	regulation of developmental growth	-3.37149	-1.88455	27/312	627,652,4099,4504,4897,4916,5950,6422,6423,6857,7143,7474,9241,9362,9472,9699,10439,10551,22999,23025,23499,51761,57731,84258,127833,151835,343472	BDNF,BMP4,MAG,MT3,NRCAM,NTRK3,RBP4,SFRP1,SFRP2,SYT1,TNR,WNT5A,NOG,CPNE6,AKAP6,RIMS2,OLFM1,AGR2,RIMS1,UNC13A,MACF1,ATP8A2,SPTBN4,SYT3,SYT2,CPNE9,BARHL2
13_Member	GO Biological Processes	GO:0048639	positive regulation of developmental growth	-2.08745	-0.859343	15/175	627,4916,6857,9362,9472,9699,10551,22999,23025,23499,51761,57731,84258,127833,151835	BDNF,NTRK3,SYT1,CPNE6,AKAP6,RIMS2,AGR2,RIMS1,UNC13A,MACF1,ATP8A2,SPTBN4,SYT3,SYT2,CPNE9
14_Summary	GO Biological Processes	GO:0007215	glutamate receptor signaling pathway	-16.8904	-14.1811	27/80	478,1742,2185,2890,2891,2892,2893,2895,2897,2900,2901,2902,2905,2911,2914,3745,4308,5649,5923,10369,10891,23025,23542,50944,54550,59284,80315,134,869,1136,1143,1815,2554,2741,6546,6547,7476,9378,9699,22999,56853,57030,112755,124925,773,2559,2560,2563,2566,140679,147,185,1901,1910,2740,5645,7067,7068,9568,23620,64106,406,652,857,1958,2775,2780,4035,5699,6422,6423,6496,6657,7474,7482,8532,9241,9839…	ATP1A3,DLG4,PTK2B,GRIA1,GRIA2,GRIA3,GRIA4,GRID2,GRIK1,GRIK4,GRIK5,GRIN1,GRIN2C,GRM1,GRM4,KCNB1,TRPM1,RELN,RASGRF1,CACNG2,PPARGC1A,UNC13A,MAPK8IP2,SHANK1,NECAB2,CACNG7,CPEB4,ADORA1,CBLN1,CHRNA3,CHRNB4,DRD4,GABRA1,GLRA1,SLC8A1,SLC8A3,WNT7A,NRXN1,RIMS2,RIMS1,CELF4,SLC17A7,STX1B,SEZ6,CACNA1A,GABRA6,GABRB1,GABRD,GABRG2,SLC32A1,ADRA1B,AGTR1,S1PR1,EDNRB,GLP1R,PRSS2,THRA,THRB,GABBR2,NTSR2,NPFFR1,ARNTL,BM…
14_Member	GO Biological Processes	GO:0007215	glutamate receptor signaling pathway	-16.8904	-14.1811	27/80	478,1742,2185,2890,2891,2892,2893,2895,2897,2900,2901,2902,2905,2911,2914,3745,4308,5649,5923,10369,10891,23025,23542,50944,54550,59284,80315	ATP1A3,DLG4,PTK2B,GRIA1,GRIA2,GRIA3,GRIA4,GRID2,GRIK1,GRIK4,GRIK5,GRIN1,GRIN2C,GRM1,GRM4,KCNB1,TRPM1,RELN,RASGRF1,CACNG2,PPARGC1A,UNC13A,MAPK8IP2,SHANK1,NECAB2,CACNG7,CPEB4
14_Member	GO Biological Processes	GO:0060078	regulation of postsynaptic membrane potential	-16.5921	-13.915	32/119	134,869,1136,1143,1742,1815,2185,2554,2741,2890,2891,2892,2893,2895,2897,2900,2901,2902,2905,5649,6546,6547,7476,9378,9699,22999,23542,50944,56853,57030,112755,124925	ADORA1,CBLN1,CHRNA3,CHRNB4,DLG4,DRD4,PTK2B,GABRA1,GLRA1,GRIA1,GRIA2,GRIA3,GRIA4,GRID2,GRIK1,GRIK4,GRIK5,GRIN1,GRIN2C,RELN,SLC8A1,SLC8A3,WNT7A,NRXN1,RIMS2,RIMS1,MAPK8IP2,SHANK1,CELF4,SLC17A7,STX1B,SEZ6
14_Member	GO Biological Processes	GO:0099565	chemical synaptic transmission, postsynaptic	-14.51	-11.995	29/113	134,869,1136,1143,1742,1815,2185,2741,2890,2891,2892,2893,2895,2897,2900,2901,2902,2905,5649,7476,9378,9699,22999,23542,50944,56853,57030,112755,124925	ADORA1,CBLN1,CHRNA3,CHRNB4,DLG4,DRD4,PTK2B,GLRA1,GRIA1,GRIA2,GRIA3,GRIA4,GRID2,GRIK1,GRIK4,GRIK5,GRIN1,GRIN2C,RELN,WNT7A,NRXN1,RIMS2,RIMS1,MAPK8IP2,SHANK1,CELF4,SLC17A7,STX1B,SEZ6
14_Member	GO Biological Processes	GO:0060079	excitatory postsynaptic potential	-14.2675	-11.7733	28/107	134,869,1136,1143,1742,2185,2741,2890,2891,2892,2893,2895,2897,2900,2901,2902,2905,5649,7476,9378,9699,22999,23542,50944,56853,57030,112755,124925	ADORA1,CBLN1,CHRNA3,CHRNB4,DLG4,PTK2B,GLRA1,GRIA1,GRIA2,GRIA3,GRIA4,GRID2,GRIK1,GRIK4,GRIK5,GRIN1,GRIN2C,RELN,WNT7A,NRXN1,RIMS2,RIMS1,MAPK8IP2,SHANK1,CELF4,SLC17A7,STX1B,SEZ6
14_Member	GO Biological Processes	GO:0035235	ionotropic glutamate receptor signaling pathway	-11.0487	-8.84181	13/26	478,2185,2890,2891,2892,2893,2895,2897,2900,2901,2902,2905,80315	ATP1A3,PTK2B,GRIA1,GRIA2,GRIA3,GRIA4,GRID2,GRIK1,GRIK4,GRIK5,GRIN1,GRIN2C,CPEB4
14_Member	KEGG Pathway	hsa05033	Nicotine addiction	-9.30218	-7.18651	14/40	773,2554,2559,2560,2563,2566,2890,2891,2892,2893,2902,2905,57030,140679	CACNA1A,GABRA1,GABRA6,GABRB1,GABRD,GABRG2,GRIA1,GRIA2,GRIA3,GRIA4,GRIN1,GRIN2C,SLC17A7,SLC32A1
14_Member	KEGG Pathway	hsa04080	Neuroactive ligand-receptor interaction	-6.92681	-4.97475	33/278	134,147,185,1136,1143,1815,1901,1910,2554,2559,2560,2563,2566,2740,2741,2890,2891,2892,2893,2895,2897,2900,2901,2902,2905,2911,2914,5645,7067,7068,9568,23620,64106	ADORA1,ADRA1B,AGTR1,CHRNA3,CHRNB4,DRD4,S1PR1,EDNRB,GABRA1,GABRA6,GABRB1,GABRD,GABRG2,GLP1R,GLRA1,GRIA1,GRIA2,GRIA3,GRIA4,GRID2,GRIK1,GRIK4,GRIK5,GRIN1,GRIN2C,GRM1,GRM4,PRSS2,THRA,THRB,GABBR2,NTSR2,NPFFR1
14_Member	GO Biological Processes	GO:1905114	cell surface receptor signaling pathway involved in cell-cell signaling	-5.57847	-3.75668	51/601	134,406,652,857,869,1136,1143,1742,1815,1958,2185,2741,2775,2780,2890,2891,2892,2893,2895,2897,2900,2901,2902,2905,4035,5649,5699,6422,6423,6496,6657,7474,7476,7482,8532,9241,9378,9699,9839,11197,22999,23213,23499,23542,50944,56853,57030,83999,112755,124925,245973	ADORA1,ARNTL,BMP4,CAV1,CBLN1,CHRNA3,CHRNB4,DLG4,DRD4,EGR1,PTK2B,GLRA1,GNAO1,GNAT2,GRIA1,GRIA2,GRIA3,GRIA4,GRID2,GRIK1,GRIK4,GRIK5,GRIN1,GRIN2C,LRP1,RELN,PSMB10,SFRP1,SFRP2,SIX3,SOX2,WNT5A,WNT7A,WNT2B,CPZ,NOG,NRXN1,RIMS2,ZEB2,WIF1,RIMS1,SULF1,MACF1,MAPK8IP2,SHANK1,CELF4,SLC17A7,KREMEN1,STX1B,SEZ6,ATP6V1C2
15_Summary	Reactome Gene Sets	R-HSA-6794362	Protein-protein interactions at synapses	-16.7193	-14.021	28/88	1740,1742,2890,2892,2893,2902,2905,2911,4916,6812,6857,8497,8499,8541,9229,9378,9379,22865,26045,26050,50944,58512,80059,84189,91683,114798,127833,347731	DLG2,DLG4,GRIA1,GRIA3,GRIA4,GRIN1,GRIN2C,GRM1,NTRK3,STXBP1,SYT1,PPFIA4,PPFIA2,PPFIA3,DLGAP1,NRXN1,NRXN2,SLITRK3,LRRTM2,SLITRK5,SHANK1,DLGAP3,LRRTM4,SLITRK6,SYT12,SLITRK1,SYT2,LRRTM3
15_Member	Reactome Gene Sets	R-HSA-6794362	Protein-protein interactions at synapses	-16.7193	-14.021	28/88	1740,1742,2890,2892,2893,2902,2905,2911,4916,6812,6857,8497,8499,8541,9229,9378,9379,22865,26045,26050,50944,58512,80059,84189,91683,114798,127833,347731	DLG2,DLG4,GRIA1,GRIA3,GRIA4,GRIN1,GRIN2C,GRM1,NTRK3,STXBP1,SYT1,PPFIA4,PPFIA2,PPFIA3,DLGAP1,NRXN1,NRXN2,SLITRK3,LRRTM2,SLITRK5,SHANK1,DLGAP3,LRRTM4,SLITRK6,SYT12,SLITRK1,SYT2,LRRTM3
15_Member	Reactome Gene Sets	R-HSA-6794361	Neurexins and neuroligins	-9.90114	-7.73432	17/57	1740,1742,2902,2905,2911,6812,6857,9229,9378,9379,26045,50944,58512,80059,91683,127833,347731	DLG2,DLG4,GRIN1,GRIN2C,GRM1,STXBP1,SYT1,DLGAP1,NRXN1,NRXN2,LRRTM2,SHANK1,DLGAP3,LRRTM4,SYT12,SYT2,LRRTM3
16_Summary	GO Biological Processes	GO:0006820	anion transport	-15.7119	-13.1191	74/600	24,134,213,358,477,551,760,762,766,1811,1815,2168,2554,2559,2560,2563,2566,2741,3043,3766,5243,5348,5349,5360,5864,6506,6508,6511,6512,6513,6528,6529,6538,6540,6542,6583,6616,6812,6844,6857,7069,7439,8497,8499,8541,8604,9123,9376,9619,10568,10815,11001,22999,51310,51761,53919,54677,54716,55117,57030,57282,57393,57468,57835,59272,79895,94015,115111,117247,140679,162515,201780,388662,729330,2571,68…	ABCA4,ADORA1,ALB,AQP1,ATP1A2,AVP,CA2,CA4,CA7,SLC26A3,DRD4,FABP1,GABRA1,GABRA6,GABRB1,GABRD,GABRG2,GLRA1,HBB,KCNJ10,ABCB1,FXYD1,FXYD3,PLTP,RAB3A,SLC1A2,SLC4A3,SLC1A6,SLC1A7,SLC2A1,SLC5A5,SLC6A1,SLC6A11,SLC6A13,SLC7A2,SLC22A4,SNAP25,STXBP1,VAMP2,SYT1,THRSP,BEST1,PPFIA4,PPFIA2,PPFIA3,SLC25A12,SLC16A3,SLC22A8,ABCG1,SLC34A2,CPLX1,SLC27A2,RIMS1,SLC22A17,ATP8A2,SLCO1C1,CROT,SLC6A20,SLC6A15,SLC17A7,SLC4A…
16_Member	GO Biological Processes	GO:0006820	anion transport	-15.7119	-13.1191	74/600	24,134,213,358,477,551,760,762,766,1811,1815,2168,2554,2559,2560,2563,2566,2741,3043,3766,5243,5348,5349,5360,5864,6506,6508,6511,6512,6513,6528,6529,6538,6540,6542,6583,6616,6812,6844,6857,7069,7439,8497,8499,8541,8604,9123,9376,9619,10568,10815,11001,22999,51310,51761,53919,54677,54716,55117,57030,57282,57393,57468,57835,59272,79895,94015,115111,117247,140679,162515,201780,388662,729330	ABCA4,ADORA1,ALB,AQP1,ATP1A2,AVP,CA2,CA4,CA7,SLC26A3,DRD4,FABP1,GABRA1,GABRA6,GABRB1,GABRD,GABRG2,GLRA1,HBB,KCNJ10,ABCB1,FXYD1,FXYD3,PLTP,RAB3A,SLC1A2,SLC4A3,SLC1A6,SLC1A7,SLC2A1,SLC5A5,SLC6A1,SLC6A11,SLC6A13,SLC7A2,SLC22A4,SNAP25,STXBP1,VAMP2,SYT1,THRSP,BEST1,PPFIA4,PPFIA2,PPFIA3,SLC25A12,SLC16A3,SLC22A8,ABCG1,SLC34A2,CPLX1,SLC27A2,RIMS1,SLC22A17,ATP8A2,SLCO1C1,CROT,SLC6A20,SLC6A15,SLC17A7,SLC4A…
16_Member	Reactome Gene Sets	R-HSA-112310	Neurotransmitter release cycle	-15.3277	-12.7434	21/51	2571,5864,6506,6511,6512,6529,6538,6540,6616,6812,6844,6853,6854,6857,8497,8499,8541,10815,22999,57030,140679	GAD1,RAB3A,SLC1A2,SLC1A6,SLC1A7,SLC6A1,SLC6A11,SLC6A13,SNAP25,STXBP1,VAMP2,SYN1,SYN2,SYT1,PPFIA4,PPFIA2,PPFIA3,CPLX1,RIMS1,SLC17A7,SLC32A1
16_Member	GO Biological Processes	GO:0015711	organic anion transport	-15.3053	-12.7293	62/454	24,134,213,358,477,551,760,762,766,1811,1815,2168,3043,3766,5243,5360,5864,6506,6508,6511,6512,6513,6529,6538,6540,6542,6583,6616,6812,6844,6857,7069,7439,8497,8499,8541,8604,9123,9376,9619,10815,11001,22999,51310,51761,53919,54677,54716,55117,57030,57282,57393,57835,59272,79895,115111,117247,140679,162515,201780,388662,729330	ABCA4,ADORA1,ALB,AQP1,ATP1A2,AVP,CA2,CA4,CA7,SLC26A3,DRD4,FABP1,HBB,KCNJ10,ABCB1,PLTP,RAB3A,SLC1A2,SLC4A3,SLC1A6,SLC1A7,SLC2A1,SLC6A1,SLC6A11,SLC6A13,SLC7A2,SLC22A4,SNAP25,STXBP1,VAMP2,SYT1,THRSP,BEST1,PPFIA4,PPFIA2,PPFIA3,SLC25A12,SLC16A3,SLC22A8,ABCG1,CPLX1,SLC27A2,RIMS1,SLC22A17,ATP8A2,SLCO1C1,CROT,SLC6A20,SLC6A15,SLC17A7,SLC4A10,CLTRN,SLC4A5,ACE2,ATP8B4,SLC26A7,SLC16A10,SLC32A1,SLC16A11,SLC10…
16_Member	Reactome Gene Sets	R-HSA-210500	Glutamate Neurotransmitter Release Cycle	-13.0975	-10.7057	14/24	5864,6506,6511,6512,6616,6812,6844,6857,8497,8499,8541,10815,22999,57030	RAB3A,SLC1A2,SLC1A6,SLC1A7,SNAP25,STXBP1,VAMP2,SYT1,PPFIA4,PPFIA2,PPFIA3,CPLX1,RIMS1,SLC17A7
16_Member	GO Biological Processes	GO:0006865	amino acid transport	-12.5334	-10.1921	29/133	134,477,3766,5864,6506,6511,6512,6529,6538,6540,6542,6616,6812,6844,6857,8497,8499,8541,8604,10815,22999,54716,55117,57030,57393,59272,117247,140679,388662	ADORA1,ATP1A2,KCNJ10,RAB3A,SLC1A2,SLC1A6,SLC1A7,SLC6A1,SLC6A11,SLC6A13,SLC7A2,SNAP25,STXBP1,VAMP2,SYT1,PPFIA4,PPFIA2,PPFIA3,SLC25A12,CPLX1,RIMS1,SLC6A20,SLC6A15,SLC17A7,CLTRN,ACE2,SLC16A10,SLC32A1,SLC6A17
16_Member	Reactome Gene Sets	R-HSA-181429	Serotonin Neurotransmitter Release Cycle	-12.3005	-9.98691	12/18	5864,6616,6812,6844,6853,6854,6857,8497,8499,8541,10815,22999	RAB3A,SNAP25,STXBP1,VAMP2,SYN1,SYN2,SYT1,PPFIA4,PPFIA2,PPFIA3,CPLX1,RIMS1
16_Member	GO Biological Processes	GO:0015800	acidic amino acid transport	-12.2857	-9.97656	19/55	134,477,3766,5864,6506,6511,6512,6529,6616,6812,6844,6857,8497,8499,8541,8604,10815,22999,57030	ADORA1,ATP1A2,KCNJ10,RAB3A,SLC1A2,SLC1A6,SLC1A7,SLC6A1,SNAP25,STXBP1,VAMP2,SYT1,PPFIA4,PPFIA2,PPFIA3,SLC25A12,CPLX1,RIMS1,SLC17A7
16_Member	Reactome Gene Sets	R-HSA-888590	GABA synthesis, release, reuptake and degradation	-11.8841	-9.61309	12/19	2571,5864,6529,6538,6540,6616,6812,6844,6857,10815,22999,140679	GAD1,RAB3A,SLC6A1,SLC6A11,SLC6A13,SNAP25,STXBP1,VAMP2,SYT1,CPLX1,RIMS1,SLC32A1
16_Member	GO Biological Processes	GO:0015849	organic acid transport	-10.6666	-8.48017	42/305	134,213,477,1811,1815,2168,3766,5864,6506,6511,6512,6529,6538,6540,6542,6616,6812,6844,6857,7069,8497,8499,8541,8604,9123,10815,11001,22999,53919,54677,54716,55117,57030,57393,59272,115111,117247,140679,162515,201780,388662,729330	ADORA1,ALB,ATP1A2,SLC26A3,DRD4,FABP1,KCNJ10,RAB3A,SLC1A2,SLC1A6,SLC1A7,SLC6A1,SLC6A11,SLC6A13,SLC7A2,SNAP25,STXBP1,VAMP2,SYT1,THRSP,PPFIA4,PPFIA2,PPFIA3,SLC25A12,SLC16A3,CPLX1,SLC27A2,RIMS1,SLCO1C1,CROT,SLC6A20,SLC6A15,SLC17A7,CLTRN,ACE2,SLC26A7,SLC16A10,SLC32A1,SLC16A11,SLC10A4,SLC6A17,OC90
16_Member	GO Biological Processes	GO:0046942	carboxylic acid transport	-10.6666	-8.48017	42/305	134,213,477,1811,1815,2168,3766,5864,6506,6511,6512,6529,6538,6540,6542,6616,6812,6844,6857,7069,8497,8499,8541,8604,9123,10815,11001,22999,53919,54677,54716,55117,57030,57393,59272,115111,117247,140679,162515,201780,388662,729330	ADORA1,ALB,ATP1A2,SLC26A3,DRD4,FABP1,KCNJ10,RAB3A,SLC1A2,SLC1A6,SLC1A7,SLC6A1,SLC6A11,SLC6A13,SLC7A2,SNAP25,STXBP1,VAMP2,SYT1,THRSP,PPFIA4,PPFIA2,PPFIA3,SLC25A12,SLC16A3,CPLX1,SLC27A2,RIMS1,SLCO1C1,CROT,SLC6A20,SLC6A15,SLC17A7,CLTRN,ACE2,SLC26A7,SLC16A10,SLC32A1,SLC16A11,SLC10A4,SLC6A17,OC90
16_Member	Reactome Gene Sets	R-HSA-212676	Dopamine Neurotransmitter Release Cycle	-10.5242	-8.34446	12/23	5864,6616,6812,6844,6853,6854,6857,8497,8499,8541,10815,22999	RAB3A,SNAP25,STXBP1,VAMP2,SYN1,SYN2,SYT1,PPFIA4,PPFIA2,PPFIA3,CPLX1,RIMS1
16_Member	GO Biological Processes	GO:0014047	glutamate secretion	-10.0686	-7.89856	15/42	134,5864,6506,6511,6512,6616,6812,6844,6857,8497,8499,8541,10815,22999,57030	ADORA1,RAB3A,SLC1A2,SLC1A6,SLC1A7,SNAP25,STXBP1,VAMP2,SYT1,PPFIA4,PPFIA2,PPFIA3,CPLX1,RIMS1,SLC17A7
16_Member	GO Biological Processes	GO:0006835	dicarboxylic acid transport	-9.67539	-7.51805	20/83	134,477,1811,3766,5864,6506,6511,6512,6616,6812,6844,6857,8497,8499,8541,8604,10815,22999,57030,115111	ADORA1,ATP1A2,SLC26A3,KCNJ10,RAB3A,SLC1A2,SLC1A6,SLC1A7,SNAP25,STXBP1,VAMP2,SYT1,PPFIA4,PPFIA2,PPFIA3,SLC25A12,CPLX1,RIMS1,SLC17A7,SLC26A7
16_Member	Reactome Gene Sets	R-HSA-264642	Acetylcholine Neurotransmitter Release Cycle	-9.54721	-7.40522	10/17	5864,6616,6812,6844,6857,8497,8499,8541,10815,22999	RAB3A,SNAP25,STXBP1,VAMP2,SYT1,PPFIA4,PPFIA2,PPFIA3,CPLX1,RIMS1
16_Member	Reactome Gene Sets	R-HSA-181430	Norepinephrine Neurotransmitter Release Cycle	-9.21201	-7.10198	10/18	5864,6616,6812,6844,6857,8497,8499,8541,10815,22999	RAB3A,SNAP25,STXBP1,VAMP2,SYT1,PPFIA4,PPFIA2,PPFIA3,CPLX1,RIMS1
16_Member	GO Biological Processes	GO:0046717	acid secretion	-7.08416	-5.10809	20/115	134,1815,5864,6446,6506,6511,6512,6529,6616,6812,6844,6857,8497,8499,8541,10815,22999,57030,115111,729330	ADORA1,DRD4,RAB3A,SGK1,SLC1A2,SLC1A6,SLC1A7,SLC6A1,SNAP25,STXBP1,VAMP2,SYT1,PPFIA4,PPFIA2,PPFIA3,CPLX1,RIMS1,SLC17A7,SLC26A7,OC90
17_Summary	GO Biological Processes	GO:0043062	extracellular structure organization	-14.6809	-12.144	56/393	185,213,338,346,633,960,1278,1289,1290,1291,1292,1295,1296,1298,1301,1545,1803,2200,2243,2244,2266,2670,2824,2934,3908,3909,3913,4023,4035,4239,4921,5033,5212,5360,5568,5645,5654,6386,6423,7077,7101,7143,7373,7412,7448,9507,9619,9806,23213,26254,60484,63827,79625,90993,133584,151887,165,1306,3488,3617,4054,4753,5549,5649,7130,8404,9211,10875,26577,50939,203190,652,1756,4684,9378	AGTR1,ALB,APOB,APOC4,BGN,CD44,COL1A2,COL5A1,COL5A2,COL6A1,COL6A2,COL8A1,COL8A2,COL9A2,COL11A1,CYP1B1,DPP4,FBN1,FGA,FGB,FGG,GFAP,GPM6B,GSN,LAMA2,LAMA3,LAMB2,LPL,LRP1,MFAP4,DDR2,P4HA1,VIT,PLTP,PRKACG,PRSS2,HTRA1,SDCBP,SFRP2,TIMP2,NR2E1,TNR,COL14A1,VCAM1,VTN,ADAMTS4,ABCG1,SPOCK2,SULF1,OPTC,HAPLN2,BCAN,NDNF,CREB3L1,EGFLAM,CCDC80,AEBP1,COL15A1,IGFBP5,IMPG1,LTBP3,NELL2,PRELP,RELN,TNFAIP6,SPARCL1,LGI1,F…
17_Member	GO Biological Processes	GO:0043062	extracellular structure organization	-14.6809	-12.144	56/393	185,213,338,346,633,960,1278,1289,1290,1291,1292,1295,1296,1298,1301,1545,1803,2200,2243,2244,2266,2670,2824,2934,3908,3909,3913,4023,4035,4239,4921,5033,5212,5360,5568,5645,5654,6386,6423,7077,7101,7143,7373,7412,7448,9507,9619,9806,23213,26254,60484,63827,79625,90993,133584,151887	AGTR1,ALB,APOB,APOC4,BGN,CD44,COL1A2,COL5A1,COL5A2,COL6A1,COL6A2,COL8A1,COL8A2,COL9A2,COL11A1,CYP1B1,DPP4,FBN1,FGA,FGB,FGG,GFAP,GPM6B,GSN,LAMA2,LAMA3,LAMB2,LPL,LRP1,MFAP4,DDR2,P4HA1,VIT,PLTP,PRKACG,PRSS2,HTRA1,SDCBP,SFRP2,TIMP2,NR2E1,TNR,COL14A1,VCAM1,VTN,ADAMTS4,ABCG1,SPOCK2,SULF1,OPTC,HAPLN2,BCAN,NDNF,CREB3L1,EGFLAM,CCDC80
17_Member	Canonical Pathways	M5884	NABA CORE MATRISOME	-12.8056	-10.4295	43/275	165,633,1278,1289,1290,1291,1292,1295,1296,1298,1301,1306,2200,2243,2244,2266,3488,3617,3908,3909,3913,4054,4239,4753,5212,5549,5649,7130,7143,7373,7448,8404,9211,9806,10875,26254,26577,50939,60484,63827,79625,133584,203190	AEBP1,BGN,COL1A2,COL5A1,COL5A2,COL6A1,COL6A2,COL8A1,COL8A2,COL9A2,COL11A1,COL15A1,FBN1,FGA,FGB,FGG,IGFBP5,IMPG1,LAMA2,LAMA3,LAMB2,LTBP3,MFAP4,NELL2,VIT,PRELP,RELN,TNFAIP6,TNR,COL14A1,VTN,SPARCL1,LGI1,SPOCK2,FGL2,OPTC,PCOLCE2,IMPG2,HAPLN2,BCAN,NDNF,EGFLAM,LGI3
17_Member	GO Biological Processes	GO:0030198	extracellular matrix organization	-12.0188	-9.7396	47/338	633,960,1278,1289,1290,1291,1292,1295,1296,1298,1301,1545,1803,2200,2243,2244,2266,2670,2824,2934,3908,3909,3913,4035,4239,4921,5033,5212,5645,5654,6423,7077,7101,7143,7373,7412,7448,9507,9806,23213,26254,60484,63827,79625,90993,133584,151887	BGN,CD44,COL1A2,COL5A1,COL5A2,COL6A1,COL6A2,COL8A1,COL8A2,COL9A2,COL11A1,CYP1B1,DPP4,FBN1,FGA,FGB,FGG,GFAP,GPM6B,GSN,LAMA2,LAMA3,LAMB2,LRP1,MFAP4,DDR2,P4HA1,VIT,PRSS2,HTRA1,SFRP2,TIMP2,NR2E1,TNR,COL14A1,VCAM1,VTN,ADAMTS4,SPOCK2,SULF1,OPTC,HAPLN2,BCAN,NDNF,CREB3L1,EGFLAM,CCDC80
17_Member	Reactome Gene Sets	R-HSA-1474244	Extracellular matrix organization	-8.66206	-6.59216	38/300	633,652,960,1278,1289,1290,1291,1292,1295,1296,1298,1301,1306,1756,2200,2243,2244,2266,3908,3909,3913,4054,4239,4684,4921,5033,5645,5654,7077,7143,7373,7412,7448,9378,9507,26254,26577,63827	BGN,BMP4,CD44,COL1A2,COL5A1,COL5A2,COL6A1,COL6A2,COL8A1,COL8A2,COL9A2,COL11A1,COL15A1,DMD,FBN1,FGA,FGB,FGG,LAMA2,LAMA3,LAMB2,LTBP3,MFAP4,NCAM1,DDR2,P4HA1,PRSS2,HTRA1,TIMP2,TNR,COL14A1,VCAM1,VTN,NRXN1,ADAMTS4,OPTC,PCOLCE2,BCAN
17_Member	Canonical Pathways	M3008	NABA ECM GLYCOPROTEINS	-5.44933	-3.65952	24/196	165,2200,2243,2244,2266,3488,3908,3909,3913,4054,4239,4753,5212,5649,7130,7143,7448,8404,9211,10875,26577,79625,133584,203190	AEBP1,FBN1,FGA,FGB,FGG,IGFBP5,LAMA2,LAMA3,LAMB2,LTBP3,MFAP4,NELL2,VIT,RELN,TNFAIP6,TNR,VTN,SPARCL1,LGI1,FGL2,PCOLCE2,NDNF,EGFLAM,LGI3
18_Summary	GO Biological Processes	GO:0050808	synapse organization	-13.5007	-11.0868	46/297	43,627,785,816,869,1742,2119,2823,2895,2902,3913,4761,4897,4916,5649,5864,6620,6900,7143,7474,7476,8927,9378,9379,9746,9806,10369,11202,22865,22891,23025,23114,23769,26045,26050,27445,50944,79953,80725,84189,84623,92737,114798,124925,347731,441381,112755,8497,8499,8541	ACHE,BDNF,CACNB4,CAMK2B,CBLN1,DLG4,ETV5,GPM6A,GRID2,GRIN1,LAMB2,NEUROD2,NRCAM,NTRK3,RELN,RAB3A,SNCB,CNTN2,TNR,WNT5A,WNT7A,BSN,NRXN1,NRXN2,CLSTN3,SPOCK2,CACNG2,KLK8,SLITRK3,ZNF365,UNC13A,NFASC,FLRT1,LRRTM2,SLITRK5,PCLO,SHANK1,SYNDIG1,SRCIN1,SLITRK6,KIRREL3,DNER,SLITRK1,SEZ6,LRRTM3,LRRC24,STX1B,PPFIA4,PPFIA2,PPFIA3
18_Member	GO Biological Processes	GO:0050808	synapse organization	-13.5007	-11.0868	46/297	43,627,785,816,869,1742,2119,2823,2895,2902,3913,4761,4897,4916,5649,5864,6620,6900,7143,7474,7476,8927,9378,9379,9746,9806,10369,11202,22865,22891,23025,23114,23769,26045,26050,27445,50944,79953,80725,84189,84623,92737,114798,124925,347731,441381	ACHE,BDNF,CACNB4,CAMK2B,CBLN1,DLG4,ETV5,GPM6A,GRID2,GRIN1,LAMB2,NEUROD2,NRCAM,NTRK3,RELN,RAB3A,SNCB,CNTN2,TNR,WNT5A,WNT7A,BSN,NRXN1,NRXN2,CLSTN3,SPOCK2,CACNG2,KLK8,SLITRK3,ZNF365,UNC13A,NFASC,FLRT1,LRRTM2,SLITRK5,PCLO,SHANK1,SYNDIG1,SRCIN1,SLITRK6,KIRREL3,DNER,SLITRK1,SEZ6,LRRTM3,LRRC24
18_Member	GO Biological Processes	GO:0007416	synapse assembly	-9.61441	-7.46635	27/151	43,627,869,2823,2895,2902,4897,4916,7474,7476,8927,9378,9379,9746,9806,22865,23769,26045,26050,27445,79953,84189,84623,92737,114798,347731,441381	ACHE,BDNF,CBLN1,GPM6A,GRID2,GRIN1,NRCAM,NTRK3,WNT5A,WNT7A,BSN,NRXN1,NRXN2,CLSTN3,SPOCK2,SLITRK3,FLRT1,LRRTM2,SLITRK5,PCLO,SYNDIG1,SLITRK6,KIRREL3,DNER,SLITRK1,LRRTM3,LRRC24
18_Member	GO Biological Processes	GO:0051965	positive regulation of synapse assembly	-7.80842	-5.78682	16/67	627,869,2895,4916,7476,9378,9746,22865,23769,26045,26050,79953,84189,114798,347731,441381	BDNF,CBLN1,GRID2,NTRK3,WNT7A,NRXN1,CLSTN3,SLITRK3,FLRT1,LRRTM2,SLITRK5,SYNDIG1,SLITRK6,SLITRK1,LRRTM3,LRRC24
18_Member	GO Biological Processes	GO:0051963	regulation of synapse assembly	-7.56686	-5.56536	18/88	627,869,2895,2902,4916,7474,7476,9378,9746,22865,23769,26045,26050,79953,84189,114798,347731,441381	BDNF,CBLN1,GRID2,GRIN1,NTRK3,WNT5A,WNT7A,NRXN1,CLSTN3,SLITRK3,FLRT1,LRRTM2,SLITRK5,SYNDIG1,SLITRK6,SLITRK1,LRRTM3,LRRC24
18_Member	GO Biological Processes	GO:0050803	regulation of synapse structure or activity	-7.43827	-5.44541	25/165	627,816,869,2119,2895,2902,4761,4916,5649,7474,7476,9378,9746,11202,22865,23769,26045,26050,79953,80725,84189,112755,114798,347731,441381	BDNF,CAMK2B,CBLN1,ETV5,GRID2,GRIN1,NEUROD2,NTRK3,RELN,WNT5A,WNT7A,NRXN1,CLSTN3,KLK8,SLITRK3,FLRT1,LRRTM2,SLITRK5,SYNDIG1,SRCIN1,SLITRK6,STX1B,SLITRK1,LRRTM3,LRRC24
18_Member	GO Biological Processes	GO:0050807	regulation of synapse organization	-7.08211	-5.10809	24/160	627,816,869,2119,2895,2902,4761,4916,5649,7474,7476,9378,9746,11202,22865,23769,26045,26050,79953,80725,84189,114798,347731,441381	BDNF,CAMK2B,CBLN1,ETV5,GRID2,GRIN1,NEUROD2,NTRK3,RELN,WNT5A,WNT7A,NRXN1,CLSTN3,KLK8,SLITRK3,FLRT1,LRRTM2,SLITRK5,SYNDIG1,SRCIN1,SLITRK6,SLITRK1,LRRTM3,LRRC24
18_Member	Reactome Gene Sets	R-HSA-388844	Receptor-type tyrosine-protein phosphatases	-6.06936	-4.17894	8/20	4916,8497,8499,8541,22865,26050,84189,114798	NTRK3,PPFIA4,PPFIA2,PPFIA3,SLITRK3,SLITRK5,SLITRK6,SLITRK1
19_Summary	GO Biological Processes	GO:0055082	cellular chemical homeostasis	-12.9657	-10.5845	79/749	147,185,287,477,478,480,481,482,487,491,492,535,654,760,766,773,857,1356,1742,1756,1811,1815,1901,1910,2185,2740,2780,2785,2890,2901,2902,2905,2911,3098,3708,3745,3792,3956,4308,4502,4504,5165,5176,5350,5579,5816,6508,6543,6546,6547,6553,7018,7070,7447,7779,8996,9104,9378,9429,9472,9572,10568,10804,10891,51310,55503,57282,57393,57468,57835,64072,79901,84502,114897,115111,221074,245972,245973,2836…	ADRA1B,AGTR1,ANK2,ATP1A2,ATP1A3,ATP1A4,ATP1B1,ATP1B2,ATP2A1,ATP2B2,ATP2B3,ATP6V0A1,BMP6,CA2,CA7,CACNA1A,CAV1,CP,DLG4,DMD,SLC26A3,DRD4,S1PR1,EDNRB,PTK2B,GLP1R,GNAT2,GNG3,GRIA1,GRIK5,GRIN1,GRIN2C,GRM1,HK1,ITPR1,KCNB1,KEL,LGALS1,TRPM1,MT2A,MT3,PDK3,SERPINF1,PLN,PRKCB,PVALB,SLC4A3,SLC8A2,SLC8A1,SLC8A3,SLC9A5,TF,THY1,VSNL1,SLC30A1,NOL3,RGN,NRXN1,ABCG2,AKAP6,NR1D1,SLC34A2,GJB6,PPARGC1A,SLC22A17,TRPV6,S…
19_Member	GO Biological Processes	GO:0055082	cellular chemical homeostasis	-12.9657	-10.5845	79/749	147,185,287,477,478,480,481,482,487,491,492,535,654,760,766,773,857,1356,1742,1756,1811,1815,1901,1910,2185,2740,2780,2785,2890,2901,2902,2905,2911,3098,3708,3745,3792,3956,4308,4502,4504,5165,5176,5350,5579,5816,6508,6543,6546,6547,6553,7018,7070,7447,7779,8996,9104,9378,9429,9472,9572,10568,10804,10891,51310,55503,57282,57393,57468,57835,64072,79901,84502,114897,115111,221074,245972,245973,2836…	ADRA1B,AGTR1,ANK2,ATP1A2,ATP1A3,ATP1A4,ATP1B1,ATP1B2,ATP2A1,ATP2B2,ATP2B3,ATP6V0A1,BMP6,CA2,CA7,CACNA1A,CAV1,CP,DLG4,DMD,SLC26A3,DRD4,S1PR1,EDNRB,PTK2B,GLP1R,GNAT2,GNG3,GRIA1,GRIK5,GRIN1,GRIN2C,GRM1,HK1,ITPR1,KCNB1,KEL,LGALS1,TRPM1,MT2A,MT3,PDK3,SERPINF1,PLN,PRKCB,PVALB,SLC4A3,SLC8A2,SLC8A1,SLC8A3,SLC9A5,TF,THY1,VSNL1,SLC30A1,NOL3,RGN,NRXN1,ABCG2,AKAP6,NR1D1,SLC34A2,GJB6,PPARGC1A,SLC22A17,TRPV6,S…
19_Member	GO Biological Processes	GO:0098771	inorganic ion homeostasis	-12.5929	-10.2468	74/688	134,147,185,287,477,478,479,480,481,482,487,491,492,535,654,760,766,773,857,1356,1742,1756,1811,1815,1901,1910,2185,2740,2780,2785,2890,2902,2905,2911,3708,3736,3766,3792,4308,4502,4504,5350,5579,5816,6508,6543,6546,6547,6553,7018,7070,7779,8996,9104,9429,9472,10568,51310,54757,54805,55503,57282,57468,57835,64072,79901,81855,84502,114897,115111,221074,245972,245973,283652	ADORA1,ADRA1B,AGTR1,ANK2,ATP1A2,ATP1A3,ATP12A,ATP1A4,ATP1B1,ATP1B2,ATP2A1,ATP2B2,ATP2B3,ATP6V0A1,BMP6,CA2,CA7,CACNA1A,CAV1,CP,DLG4,DMD,SLC26A3,DRD4,S1PR1,EDNRB,PTK2B,GLP1R,GNAT2,GNG3,GRIA1,GRIN1,GRIN2C,GRM1,ITPR1,KCNA1,KCNJ10,KEL,TRPM1,MT2A,MT3,PLN,PRKCB,PVALB,SLC4A3,SLC8A2,SLC8A1,SLC8A3,SLC9A5,TF,THY1,SLC30A1,NOL3,RGN,ABCG2,AKAP6,SLC34A2,SLC22A17,FAM20A,CNNM2,TRPV6,SLC4A10,SLC12A5,SLC4A5,CDH23,C…
19_Member	GO Biological Processes	GO:0050801	ion homeostasis	-12.4574	-10.1311	78/751	134,147,185,287,477,478,479,480,481,482,487,491,492,535,654,760,766,773,857,1356,1742,1756,1811,1815,1901,1910,2185,2740,2780,2785,2890,2902,2905,2911,3708,3736,3766,3792,4308,4502,4504,5350,5579,5816,6324,6331,6508,6543,6546,6547,6553,7018,7070,7779,8913,8996,9104,9429,9472,9619,10568,51310,54757,54805,55503,57282,57468,57835,64072,79901,81855,84502,114897,115111,221074,245972,245973,283652	ADORA1,ADRA1B,AGTR1,ANK2,ATP1A2,ATP1A3,ATP12A,ATP1A4,ATP1B1,ATP1B2,ATP2A1,ATP2B2,ATP2B3,ATP6V0A1,BMP6,CA2,CA7,CACNA1A,CAV1,CP,DLG4,DMD,SLC26A3,DRD4,S1PR1,EDNRB,PTK2B,GLP1R,GNAT2,GNG3,GRIA1,GRIN1,GRIN2C,GRM1,ITPR1,KCNA1,KCNJ10,KEL,TRPM1,MT2A,MT3,PLN,PRKCB,PVALB,SCN1B,SCN5A,SLC4A3,SLC8A2,SLC8A1,SLC8A3,SLC9A5,TF,THY1,SLC30A1,CACNA1G,NOL3,RGN,ABCG2,AKAP6,ABCG1,SLC34A2,SLC22A17,FAM20A,CNNM2,TRPV6,SLC4…
19_Member	GO Biological Processes	GO:0055080	cation homeostasis	-12.1184	-9.82662	72/674	134,147,185,287,477,478,479,480,481,482,487,491,492,535,654,760,766,773,857,1356,1742,1756,1811,1815,1901,1910,2185,2740,2780,2785,2890,2902,2905,2911,3708,3736,3766,3792,4308,4502,4504,5350,5579,5816,6508,6543,6546,6547,6553,7018,7070,7779,8996,9104,9429,9472,51310,54757,54805,55503,57282,57835,64072,79901,81855,84502,114897,115111,221074,245972,245973,283652	ADORA1,ADRA1B,AGTR1,ANK2,ATP1A2,ATP1A3,ATP12A,ATP1A4,ATP1B1,ATP1B2,ATP2A1,ATP2B2,ATP2B3,ATP6V0A1,BMP6,CA2,CA7,CACNA1A,CAV1,CP,DLG4,DMD,SLC26A3,DRD4,S1PR1,EDNRB,PTK2B,GLP1R,GNAT2,GNG3,GRIA1,GRIN1,GRIN2C,GRM1,ITPR1,KCNA1,KCNJ10,KEL,TRPM1,MT2A,MT3,PLN,PRKCB,PVALB,SLC4A3,SLC8A2,SLC8A1,SLC8A3,SLC9A5,TF,THY1,SLC30A1,NOL3,RGN,ABCG2,AKAP6,SLC22A17,FAM20A,CNNM2,TRPV6,SLC4A10,SLC4A5,CDH23,CYBRD1,SFXN3,JPH4…
19_Member	GO Biological Processes	GO:0006873	cellular ion homeostasis	-11.535	-9.29532	67/620	147,185,287,477,478,480,481,482,487,491,492,535,654,760,766,773,857,1356,1742,1756,1811,1815,1901,1910,2185,2740,2780,2785,2890,2902,2905,2911,3708,3792,4308,4502,4504,5350,5579,5816,6508,6543,6546,6547,6553,7018,7070,7779,8996,9104,9429,9472,10568,51310,55503,57282,57468,57835,64072,79901,84502,114897,115111,221074,245972,245973,283652	ADRA1B,AGTR1,ANK2,ATP1A2,ATP1A3,ATP1A4,ATP1B1,ATP1B2,ATP2A1,ATP2B2,ATP2B3,ATP6V0A1,BMP6,CA2,CA7,CACNA1A,CAV1,CP,DLG4,DMD,SLC26A3,DRD4,S1PR1,EDNRB,PTK2B,GLP1R,GNAT2,GNG3,GRIA1,GRIN1,GRIN2C,GRM1,ITPR1,KEL,TRPM1,MT2A,MT3,PLN,PRKCB,PVALB,SLC4A3,SLC8A2,SLC8A1,SLC8A3,SLC9A5,TF,THY1,SLC30A1,NOL3,RGN,ABCG2,AKAP6,SLC34A2,SLC22A17,TRPV6,SLC4A10,SLC12A5,SLC4A5,CDH23,CYBRD1,JPH4,C1QTNF1,SLC26A7,SLC39A12,ATP6…
19_Member	GO Biological Processes	GO:0070838	divalent metal ion transport	-11.2925	-9.06766	55/459	287,477,481,487,491,492,773,777,785,816,857,1756,1815,2185,2669,2775,2823,2902,2905,3208,3708,3958,4308,4504,4638,5142,5159,5350,5579,5957,6236,6271,6543,6546,6547,7018,7070,7439,7779,8913,8996,9104,9472,10369,54805,55503,55799,59284,64072,80036,84502,221074,246329,259232,283652	ANK2,ATP1A2,ATP1B1,ATP2A1,ATP2B2,ATP2B3,CACNA1A,CACNA1E,CACNB4,CAMK2B,CAV1,DMD,DRD4,PTK2B,GEM,GNAO1,GPM6A,GRIN1,GRIN2C,HPCA,ITPR1,LGALS3,TRPM1,MT3,MYLK,PDE4B,PDGFRB,PLN,PRKCB,RCVRN,RRAD,S100A1,SLC8A2,SLC8A1,SLC8A3,TF,THY1,BEST1,SLC30A1,CACNA1G,NOL3,RGN,AKAP6,CACNG2,CNNM2,TRPV6,CACNA2D3,CACNG7,CDH23,TRPM3,JPH4,SLC39A12,STAC3,NALCN,SLC24A5
19_Member	GO Biological Processes	GO:0072511	divalent inorganic cation transport	-11.143	-8.9254	55/463	287,477,481,487,491,492,773,777,785,816,857,1756,1815,2185,2669,2775,2823,2902,2905,3208,3708,3958,4308,4504,4638,5142,5159,5350,5579,5957,6236,6271,6543,6546,6547,7018,7070,7439,7779,8913,8996,9104,9472,10369,54805,55503,55799,59284,64072,80036,84502,221074,246329,259232,283652	ANK2,ATP1A2,ATP1B1,ATP2A1,ATP2B2,ATP2B3,CACNA1A,CACNA1E,CACNB4,CAMK2B,CAV1,DMD,DRD4,PTK2B,GEM,GNAO1,GPM6A,GRIN1,GRIN2C,HPCA,ITPR1,LGALS3,TRPM1,MT3,MYLK,PDE4B,PDGFRB,PLN,PRKCB,RCVRN,RRAD,S100A1,SLC8A2,SLC8A1,SLC8A3,TF,THY1,BEST1,SLC30A1,CACNA1G,NOL3,RGN,AKAP6,CACNG2,CNNM2,TRPV6,CACNA2D3,CACNG7,CDH23,TRPM3,JPH4,SLC39A12,STAC3,NALCN,SLC24A5
19_Member	GO Biological Processes	GO:0006816	calcium ion transport	-11.117	-8.90299	51/410	287,477,481,487,491,492,773,777,785,816,857,1756,1815,2185,2669,2775,2823,2902,2905,3208,3708,3958,4308,4638,5142,5159,5350,5579,5957,6236,6271,6543,6546,6547,7070,7439,7779,8913,8996,9104,9472,10369,55503,55799,59284,64072,80036,84502,246329,259232,283652	ANK2,ATP1A2,ATP1B1,ATP2A1,ATP2B2,ATP2B3,CACNA1A,CACNA1E,CACNB4,CAMK2B,CAV1,DMD,DRD4,PTK2B,GEM,GNAO1,GPM6A,GRIN1,GRIN2C,HPCA,ITPR1,LGALS3,TRPM1,MYLK,PDE4B,PDGFRB,PLN,PRKCB,RCVRN,RRAD,S100A1,SLC8A2,SLC8A1,SLC8A3,THY1,BEST1,SLC30A1,CACNA1G,NOL3,RGN,AKAP6,CACNG2,TRPV6,CACNA2D3,CACNG7,CDH23,TRPM3,JPH4,STAC3,NALCN,SLC24A5
19_Member	GO Biological Processes	GO:0030003	cellular cation homeostasis	-11.0617	-8.85129	65/606	147,185,287,477,478,480,481,482,487,491,492,535,654,760,766,773,857,1356,1742,1756,1811,1815,1901,1910,2185,2740,2780,2785,2890,2902,2905,2911,3708,3792,4308,4502,4504,5350,5579,5816,6508,6543,6546,6547,6553,7018,7070,7779,8996,9104,9429,9472,51310,55503,57282,57835,64072,79901,84502,114897,115111,221074,245972,245973,283652	ADRA1B,AGTR1,ANK2,ATP1A2,ATP1A3,ATP1A4,ATP1B1,ATP1B2,ATP2A1,ATP2B2,ATP2B3,ATP6V0A1,BMP6,CA2,CA7,CACNA1A,CAV1,CP,DLG4,DMD,SLC26A3,DRD4,S1PR1,EDNRB,PTK2B,GLP1R,GNAT2,GNG3,GRIA1,GRIN1,GRIN2C,GRM1,ITPR1,KEL,TRPM1,MT2A,MT3,PLN,PRKCB,PVALB,SLC4A3,SLC8A2,SLC8A1,SLC8A3,SLC9A5,TF,THY1,SLC30A1,NOL3,RGN,ABCG2,AKAP6,SLC22A17,TRPV6,SLC4A10,SLC4A5,CDH23,CYBRD1,JPH4,C1QTNF1,SLC26A7,SLC39A12,ATP6V0D2,ATP6V1C2,SL…
19_Member	GO Biological Processes	GO:0070588	calcium ion transmembrane transport	-9.45214	-7.32205	40/307	287,477,481,487,491,492,773,777,785,1756,1815,2185,2669,2823,2902,2905,3208,3708,4308,5142,5350,6236,6271,6543,6546,6547,7070,8913,8996,9104,9472,10369,55503,55799,59284,80036,84502,246329,259232,283652	ANK2,ATP1A2,ATP1B1,ATP2A1,ATP2B2,ATP2B3,CACNA1A,CACNA1E,CACNB4,DMD,DRD4,PTK2B,GEM,GPM6A,GRIN1,GRIN2C,HPCA,ITPR1,TRPM1,PDE4B,PLN,RRAD,S100A1,SLC8A2,SLC8A1,SLC8A3,THY1,CACNA1G,NOL3,RGN,AKAP6,CACNG2,TRPV6,CACNA2D3,CACNG7,TRPM3,JPH4,STAC3,NALCN,SLC24A5
19_Member	GO Biological Processes	GO:0055065	metal ion homeostasis	-9.3277	-7.20632	60/590	134,147,185,287,477,478,479,481,482,487,491,492,654,773,857,1356,1742,1756,1815,1901,1910,2185,2740,2780,2785,2890,2902,2905,2911,3708,3736,3766,3792,4308,4502,4504,5350,5579,5816,6543,6546,6547,7018,7070,7779,8996,9104,9429,9472,51310,54757,54805,55503,64072,79901,81855,84502,114897,221074,283652	ADORA1,ADRA1B,AGTR1,ANK2,ATP1A2,ATP1A3,ATP12A,ATP1B1,ATP1B2,ATP2A1,ATP2B2,ATP2B3,BMP6,CACNA1A,CAV1,CP,DLG4,DMD,DRD4,S1PR1,EDNRB,PTK2B,GLP1R,GNAT2,GNG3,GRIA1,GRIN1,GRIN2C,GRM1,ITPR1,KCNA1,KCNJ10,KEL,TRPM1,MT2A,MT3,PLN,PRKCB,PVALB,SLC8A2,SLC8A1,SLC8A3,TF,THY1,SLC30A1,NOL3,RGN,ABCG2,AKAP6,SLC22A17,FAM20A,CNNM2,TRPV6,CDH23,CYBRD1,SFXN3,JPH4,C1QTNF1,SLC39A12,SLC24A5
19_Member	KEGG Pathway	hsa04020	Calcium signaling pathway	-9.04338	-6.94985	29/182	107,114,147,185,487,491,492,773,777,814,816,1910,2185,2902,2905,2911,3707,3708,4638,5153,5159,5350,5568,5579,5582,6543,6546,6547,8913	ADCY1,ADCY8,ADRA1B,AGTR1,ATP2A1,ATP2B2,ATP2B3,CACNA1A,CACNA1E,CAMK4,CAMK2B,EDNRB,PTK2B,GRIN1,GRIN2C,GRM1,ITPKB,ITPR1,MYLK,PDE1B,PDGFRB,PLN,PRKACG,PRKCB,PRKCG,SLC8A2,SLC8A1,SLC8A3,CACNA1G
19_Member	GO Biological Processes	GO:0006875	cellular metal ion homeostasis	-8.22388	-6.1715	53/524	147,185,287,477,478,481,482,487,491,492,654,773,857,1356,1742,1756,1815,1901,1910,2185,2740,2780,2785,2890,2902,2905,2911,3708,3792,4308,4502,4504,5350,5579,5816,6543,6546,6547,7018,7070,7779,8996,9104,9429,9472,51310,55503,64072,79901,84502,114897,221074,283652	ADRA1B,AGTR1,ANK2,ATP1A2,ATP1A3,ATP1B1,ATP1B2,ATP2A1,ATP2B2,ATP2B3,BMP6,CACNA1A,CAV1,CP,DLG4,DMD,DRD4,S1PR1,EDNRB,PTK2B,GLP1R,GNAT2,GNG3,GRIA1,GRIN1,GRIN2C,GRM1,ITPR1,KEL,TRPM1,MT2A,MT3,PLN,PRKCB,PVALB,SLC8A2,SLC8A1,SLC8A3,TF,THY1,SLC30A1,NOL3,RGN,ABCG2,AKAP6,SLC22A17,TRPV6,CDH23,CYBRD1,JPH4,C1QTNF1,SLC39A12,SLC24A5
19_Member	GO Biological Processes	GO:0072507	divalent inorganic cation homeostasis	-7.73037	-5.71781	47/452	147,185,287,477,481,487,491,492,773,857,1742,1756,1815,1901,1910,2185,2740,2780,2785,2890,2902,2905,2911,3708,3736,3792,4308,4504,5350,5579,5816,6543,6546,6547,7070,7779,8996,9104,9472,54757,54805,55503,64072,84502,114897,221074,283652	ADRA1B,AGTR1,ANK2,ATP1A2,ATP1B1,ATP2A1,ATP2B2,ATP2B3,CACNA1A,CAV1,DLG4,DMD,DRD4,S1PR1,EDNRB,PTK2B,GLP1R,GNAT2,GNG3,GRIA1,GRIN1,GRIN2C,GRM1,ITPR1,KCNA1,KEL,TRPM1,MT3,PLN,PRKCB,PVALB,SLC8A2,SLC8A1,SLC8A3,THY1,SLC30A1,NOL3,RGN,AKAP6,FAM20A,CNNM2,TRPV6,CDH23,JPH4,C1QTNF1,SLC39A12,SLC24A5
19_Member	GO Biological Processes	GO:0072503	cellular divalent inorganic cation homeostasis	-6.95916	-5.00123	44/434	147,185,287,477,481,487,491,492,773,857,1742,1756,1815,1901,1910,2185,2740,2780,2785,2890,2902,2905,2911,3708,3792,4308,4504,5350,5579,5816,6543,6546,6547,7070,7779,8996,9104,9472,55503,64072,84502,114897,221074,283652	ADRA1B,AGTR1,ANK2,ATP1A2,ATP1B1,ATP2A1,ATP2B2,ATP2B3,CACNA1A,CAV1,DLG4,DMD,DRD4,S1PR1,EDNRB,PTK2B,GLP1R,GNAT2,GNG3,GRIA1,GRIN1,GRIN2C,GRM1,ITPR1,KEL,TRPM1,MT3,PLN,PRKCB,PVALB,SLC8A2,SLC8A1,SLC8A3,THY1,SLC30A1,NOL3,RGN,AKAP6,TRPV6,CDH23,JPH4,C1QTNF1,SLC39A12,SLC24A5
19_Member	GO Biological Processes	GO:0055074	calcium ion homeostasis	-6.93445	-4.98045	43/420	147,185,287,477,481,487,491,492,773,857,1742,1756,1815,1901,1910,2185,2740,2780,2785,2890,2902,2905,2911,3708,3792,4308,5350,5579,5816,6543,6546,6547,7070,7779,8996,9104,9472,54757,55503,64072,84502,114897,283652	ADRA1B,AGTR1,ANK2,ATP1A2,ATP1B1,ATP2A1,ATP2B2,ATP2B3,CACNA1A,CAV1,DLG4,DMD,DRD4,S1PR1,EDNRB,PTK2B,GLP1R,GNAT2,GNG3,GRIA1,GRIN1,GRIN2C,GRM1,ITPR1,KEL,TRPM1,PLN,PRKCB,PVALB,SLC8A2,SLC8A1,SLC8A3,THY1,SLC30A1,NOL3,RGN,AKAP6,FAM20A,TRPV6,CDH23,JPH4,C1QTNF1,SLC24A5
19_Member	GO Biological Processes	GO:0006874	cellular calcium ion homeostasis	-6.82367	-4.87934	42/409	147,185,287,477,481,487,491,492,773,857,1742,1756,1815,1901,1910,2185,2740,2780,2785,2890,2902,2905,2911,3708,3792,4308,5350,5579,5816,6543,6546,6547,7070,7779,8996,9104,9472,55503,64072,84502,114897,283652	ADRA1B,AGTR1,ANK2,ATP1A2,ATP1B1,ATP2A1,ATP2B2,ATP2B3,CACNA1A,CAV1,DLG4,DMD,DRD4,S1PR1,EDNRB,PTK2B,GLP1R,GNAT2,GNG3,GRIA1,GRIN1,GRIN2C,GRM1,ITPR1,KEL,TRPM1,PLN,PRKCB,PVALB,SLC8A2,SLC8A1,SLC8A3,THY1,SLC30A1,NOL3,RGN,AKAP6,TRPV6,CDH23,JPH4,C1QTNF1,SLC24A5
19_Member	GO Biological Processes	GO:0051480	regulation of cytosolic calcium ion concentration	-5.65663	-3.8261	33/316	147,185,287,477,491,492,773,857,1742,1756,1901,1910,2185,2740,2780,2785,2890,2902,2905,2911,3708,4308,5350,5816,6546,6547,7070,8996,9472,55503,64072,84502,114897	ADRA1B,AGTR1,ANK2,ATP1A2,ATP2B2,ATP2B3,CACNA1A,CAV1,DLG4,DMD,S1PR1,EDNRB,PTK2B,GLP1R,GNAT2,GNG3,GRIA1,GRIN1,GRIN2C,GRM1,ITPR1,TRPM1,PLN,PVALB,SLC8A1,SLC8A3,THY1,NOL3,AKAP6,TRPV6,CDH23,JPH4,C1QTNF1
19_Member	GO Biological Processes	GO:0007204	positive regulation of cytosolic calcium ion concentration	-4.46705	-2.79303	28/283	147,185,287,477,773,857,1742,1756,1901,1910,2185,2740,2780,2785,2902,2905,2911,3708,4308,5350,6546,6547,7070,8996,9472,55503,84502,114897	ADRA1B,AGTR1,ANK2,ATP1A2,CACNA1A,CAV1,DLG4,DMD,S1PR1,EDNRB,PTK2B,GLP1R,GNAT2,GNG3,GRIN1,GRIN2C,GRM1,ITPR1,TRPM1,PLN,SLC8A1,SLC8A3,THY1,NOL3,AKAP6,TRPV6,JPH4,C1QTNF1
20_Summary	GO Biological Processes	GO:0007626	locomotory behavior	-12.6634	-10.2975	35/190	220,460,477,478,1136,1143,1742,1759,1803,1815,2119,2571,2741,2775,2902,2911,3751,3766,4857,5153,5179,6323,6616,6900,7143,7545,25946,53616,57282,57731,64072,83715,84152,84189,124925,2566,6506,9378,9379,26050,50944,114798,285671	ALDH1A3,ASTN1,ATP1A2,ATP1A3,CHRNA3,CHRNB4,DLG4,DNM1,DPP4,DRD4,ETV5,GAD1,GLRA1,GNAO1,GRIN1,GRM1,KCND2,KCNJ10,NOVA1,PDE1B,PENK,SCN1A,SNAP25,CNTN2,TNR,ZIC1,ZNF385A,ADAM22,SLC4A10,SPTBN4,CDH23,ESPN,PPP1R1B,SLITRK6,SEZ6,GABRG2,SLC1A2,NRXN1,NRXN2,SLITRK5,SHANK1,SLITRK1,RNF180
20_Member	GO Biological Processes	GO:0007626	locomotory behavior	-12.6634	-10.2975	35/190	220,460,477,478,1136,1143,1742,1759,1803,1815,2119,2571,2741,2775,2902,2911,3751,3766,4857,5153,5179,6323,6616,6900,7143,7545,25946,53616,57282,57731,64072,83715,84152,84189,124925	ALDH1A3,ASTN1,ATP1A2,ATP1A3,CHRNA3,CHRNB4,DLG4,DNM1,DPP4,DRD4,ETV5,GAD1,GLRA1,GNAO1,GRIN1,GRM1,KCND2,KCNJ10,NOVA1,PDE1B,PENK,SCN1A,SNAP25,CNTN2,TNR,ZIC1,ZNF385A,ADAM22,SLC4A10,SPTBN4,CDH23,ESPN,PPP1R1B,SLITRK6,SEZ6
20_Member	GO Biological Processes	GO:0030534	adult behavior	-8.939	-6.84816	25/140	477,478,1136,1143,1759,1815,2566,2741,2902,3766,6323,6506,6900,7545,9378,9379,26050,50944,53616,57731,84152,84189,114798,124925,285671	ATP1A2,ATP1A3,CHRNA3,CHRNB4,DNM1,DRD4,GABRG2,GLRA1,GRIN1,KCNJ10,SCN1A,SLC1A2,CNTN2,ZIC1,NRXN1,NRXN2,SLITRK5,SHANK1,ADAM22,SPTBN4,PPP1R1B,SLITRK6,SLITRK1,SEZ6,RNF180
20_Member	GO Biological Processes	GO:0008344	adult locomotory behavior	-5.31406	-3.54004	14/78	477,478,1759,1815,2741,2902,3766,6323,6900,7545,53616,57731,84189,124925	ATP1A2,ATP1A3,DNM1,DRD4,GLRA1,GRIN1,KCNJ10,SCN1A,CNTN2,ZIC1,ADAM22,SPTBN4,SLITRK6,SEZ6
20_Member	GO Biological Processes	GO:0007628	adult walking behavior	-3.08889	-1.65423	6/27	2741,3766,6323,6900,7545,57731	GLRA1,KCNJ10,SCN1A,CNTN2,ZIC1,SPTBN4
20_Member	GO Biological Processes	GO:0090659	walking behavior	-2.99997	-1.58554	6/28	2741,3766,6323,6900,7545,57731	GLRA1,KCNJ10,SCN1A,CNTN2,ZIC1,SPTBN4
